# Supplementary material for: A Novel Lipid Metabolism and Endoplasmic Reticulum Stress-Related Risk Model for Predicting Immune Infiltration and Prognosis in Colorectal Cancer
Source: Int J Mol Sci. 2023 Sep 8;24(18):13854. doi: 10.3390/ijms241813854 (PMC10531437; doi:10.3390/ijms241813854)
Supplement: Supplementary file 1 [file ijms-24-13854-s001.zip]

Archive with 11 entries (11 files):
- Supplementary Table S1.xlsx
- Supplementary Table S10.xlsx
- Supplementary Table S11.xlsx
- Supplementary Table S2.xlsx
- Supplementary Table S3.xlsx
- Supplementary Table S4.xlsx
- Supplementary Table S5.xlsx
- Supplementary Table S6.xlsx
- Supplementary Table S7.xlsx
- Supplementary Table S8.xlsx
- Supplementary Table S9.xlsx
