# Supplementary material for: A Novel Lipid Metabolism and Endoplasmic Reticulum Stress-Related Risk Model for Predicting Immune Infiltration and Prognosis in Colorectal Cancer
Source: Int J Mol Sci. 2023 Sep 8;24(18):13854. doi: 10.3390/ijms241813854 (PMC10531437; doi:10.3390/ijms241813854)
Supplement: Supplementary file 1 [file ijms-24-13854-s001.zip › Supplementary Table S1.xlsx]

## Sheet: Diff
Supplementary Table S1 Different genes of COADREAD TCGA cohort
	logFC	AveExpr	t	P.Value	B
VSTM2A	-1.02125	0.126881	-58.142	4.44e-270	607.653
BEST4	-4.29954	0.950061	-53.506	1.83e-249	560.454
GLP2R	-1.53907	0.340636	-52.2716	8.62e-244	547.454
ABCA8	-2.07861	0.362782	-51.0521	4.17e-238	534.429
CA7	-4.86734	1.04797	-46.0235	7.95e-214	478.766
BMP3	-3.14754	0.553975	-45.2067	9.42e-210	469.424
GFRA2	-1.1044	0.253946	-45.043	6.23e-209	467.541
LINC00974	-0.76128	0.101072	-44.5281	2.43e-206	461.598
CADM3	-2.05849	0.35215	-44.4587	5.45e-206	460.794
ASPA	-1.00162	0.195389	-44.1476	2.04e-204	457.184
SCGN	-3.24866	0.658061	-43.7138	3.26e-202	452.131
RXRG	-0.786378	0.141237	-43.2854	4.99e-200	447.117
PLP1	-2.05141	0.277753	-42.7887	1.76e-197	441.275
RERGL	-1.85093	0.249103	-42.6256	1.21e-196	439.349
SPIB	-3.1505	0.694142	-42.3836	2.14e-195	436.487
ENPP6	-0.611814	0.137568	-42.3154	4.83e-195	435.678
AC092652.1	-0.711259	0.0829403	-40.7729	5.18e-187	417.25
MAMDC2	-2.59309	0.493672	-40.7623	5.9e-187	417.122
CDKN2B-AS1	-1.60385	0.273309	-40.7424	7.5e-187	416.882
SLC25A34	-1.99346	0.567895	-39.9601	9.93e-183	407.421
SCN9A	-0.978599	0.22689	-39.8315	4.76e-182	405.859
TMEM100	-1.95699	0.480095	-39.7747	9.53e-182	405.168
GCNT2	-1.55446	0.376198	-39.4277	6.62e-180	400.94
SCARA5	-3.78892	1.04043	-39.1941	1.16e-178	398.086
SLC30A10	-1.92819	0.269356	-37.3791	6.61e-169	375.691
FAM180B	-0.660407	0.0861416	-37.2697	2.59e-168	374.33
CLEC3B	-3.36099	1.44573	-37.2696	2.6e-168	374.327
AMPD1	-1.23006	0.244241	-36.2271	1.25e-162	361.284
TMIGD1	-5.65324	1.16641	-36.0877	7.23e-162	359.531
TEX11	-1.21451	0.253966	-35.6374	2.15e-159	353.853
PRKG2	-1.5006	0.371628	-35.4918	1.36e-158	352.013
NAP1L2	-1.30359	0.292786	-35.3758	5.93e-158	350.545
KRT24	-1.54785	0.147457	-35.2421	3.24e-157	348.852
HPSE2	-1.08167	0.274179	-35.1198	1.53e-156	347.302
PRIMA1	-2.30403	0.40952	-34.8094	7.99e-155	343.359
TMEM72	-2.60272	0.659156	-34.7383	1.98e-154	342.454
AC007182.1	-1.27882	0.213642	-34.602	1.13e-153	340.719
VEGFD	-1.37445	0.226505	-34.5819	1.46e-153	340.464
AC073283.2	-0.809124	0.160579	-34.475	5.71e-153	339.101
UGT1A8	-2.15829	0.510472	-34.4667	6.35e-153	338.995
FAM107A	-2.10395	0.71717	-34.1614	3.16e-151	335.098
LIFR	-1.47588	0.432855	-34.0646	1.09e-150	333.86
PHOX2B	-0.748586	0.105522	-33.6968	1.23e-148	329.151
LYVE1	-3.08468	0.939131	-33.0295	6.67e-145	320.575
PIRT	-1.14967	0.206828	-33.0137	8.19e-145	320.371
ELANE	-0.755551	0.164129	-32.9828	1.22e-144	319.973
ABCG2	-2.90872	0.789247	-32.9616	1.61e-144	319.699
MYOC	-1.81809	0.240632	-32.9532	1.79e-144	319.591
GSTM5	-1.0255	0.333734	-32.6267	1.22e-142	315.378
ADH1B	-3.29134	0.707966	-32.326	6.03e-141	311.49
NSG2	-1.17084	0.217081	-32.2259	2.21e-140	310.194
OTOP3	-1.00358	0.0979343	-32.1465	6.19e-140	309.166
AC087379.1	-2.68433	0.627339	-31.9718	5.99e-139	306.902
PCSK2	-0.893498	0.106301	-31.7653	8.81e-138	304.221
HPGDS	-1.27501	0.435748	-31.6346	4.83e-137	302.524
SST	-3.86058	0.825097	-31.5184	2.2e-136	301.014
PYY	-5.10042	1.18273	-31.3324	2.48e-135	298.594
LINC02023	-1.00793	0.177147	-31.1381	3.14e-134	296.064
CA1	-6.52348	1.5252	-31.0617	8.52e-134	295.068
GUCA2B	-5.93675	1.51359	-31.0055	1.78e-133	294.335
SCN7A	-1.7122	0.265516	-30.8025	2.53e-132	291.687
SLC4A4	-4.03284	1.2457	-30.7696	3.89e-132	291.257
TNXB	-2.33744	0.663168	-30.6583	1.67e-131	289.804
SULT1A2	-0.980573	0.21981	-30.4944	1.43e-130	287.661
PI16	-3.02269	0.635291	-30.4843	1.63e-130	287.53
USP2	-2.2991	0.806668	-30.4039	4.68e-130	286.478
ECRG4	-1.87472	0.377413	-30.3589	8.44e-130	285.89
C2orf88	-3.00786	1.42726	-30.2283	4.68e-129	284.181
MAL	-1.85554	0.545117	-30.1584	1.17e-128	283.266
RN7SKP127	-1.62184	0.262091	-29.9305	2.34e-127	280.281
AC012317.2	-1.58419	0.412663	-29.7082	4.34e-126	277.366
CMA1	-1.69617	0.325676	-29.6888	5.6e-126	277.112
ABCC13	-0.733917	0.189941	-29.5537	3.32e-125	275.338
TRPM6	-2.84436	0.969144	-29.5279	4.66e-125	275
SGCG	-0.69016	0.103129	-29.5088	5.99e-125	274.749
C16orf89	-2.11133	0.577518	-29.2068	3.19e-123	270.783
CDH3	3.60455	3.72286	29.1853	4.24e-123	270.5
SFRP1	-3.07459	0.755155	-29.0311	3.23e-122	268.472
TNFRSF13B	-0.905628	0.229923	-28.7981	6.99e-121	265.407
ETV4	4.06688	4.65851	28.7499	1.32e-120	264.773
GREM2	-2.96369	0.996076	-28.6734	3.62e-120	263.766
AC009570.2	-1.14879	0.227218	-28.5874	1.13e-119	262.633
ATP1A2	-2.30352	0.441018	-28.4925	3.95e-119	261.383
RSPO2	-1.46977	0.269202	-28.4833	4.45e-119	261.262
GBA3	-2.38634	0.530199	-28.4726	5.13e-119	261.122
CA3-AS1	-0.965631	0.298257	-28.3354	3.14e-118	259.314
ANGPTL7	-1.29705	0.200891	-28.1914	2.1e-117	257.416
PHLPP2	-1.76068	1.42097	-28.0928	7.74e-117	256.117
IL6R	-2.29423	1.66688	-28.0398	1.56e-116	255.418
FEV	-1.31419	0.227289	-28.0017	2.58e-116	254.916
UNC5C	-0.845642	0.413759	-27.9476	5.28e-116	254.201
AC023157.1	-1.72765	0.345181	-27.7772	5.03e-115	251.954
CNR1	-1.06177	0.211256	-27.7687	5.63e-115	251.842
AL121790.2	-1.82574	0.464046	-27.7584	6.45e-115	251.706
PKIB	-3.64714	1.86267	-27.5636	8.48e-114	249.136
DAO	-0.908653	0.113442	-27.5213	1.48e-113	248.577
MTHFD1L	1.96516	3.46029	27.5202	1.51e-113	248.562
GCG	-3.65507	0.717115	-27.4853	2.39e-113	248.102
ADGRL3	-0.636292	0.250967	-27.4146	6.09e-113	247.168
ALPI	-2.79868	0.870585	-27.3768	1e-112	246.67
CD177P1	-2.04288	0.27074	-27.3279	1.92e-112	246.025
GRIK3	-0.725698	0.165651	-27.2992	2.8e-112	245.646
LINC02000	-0.719718	0.144713	-27.2983	2.84e-112	245.633
NEGR1	-1.2922	0.45994	-27.2901	3.16e-112	245.525
SEMA6D	-2.03371	0.9764	-27.1921	1.16e-111	244.231
ARHGAP20	-0.64779	0.22762	-27.1717	1.52e-111	243.962
SOX10	-1.33689	0.286442	-26.9562	2.63e-110	241.116
CDH19	-1.03071	0.177935	-26.9255	3.95e-110	240.71
ADCYAP1R1	-0.702707	0.11632	-26.857	9.78e-110	239.805
SORCS1	-0.736103	0.144124	-26.8144	1.72e-109	239.242
BCHE	-2.08315	0.454519	-26.7697	3.11e-109	238.652
AL132642.1	-0.734112	0.171357	-26.7681	3.17e-109	238.631
GNG7	-1.62024	0.776527	-26.767	3.22e-109	238.616
LINC02490	-1.24946	0.182319	-26.6175	2.33e-108	236.641
ABI3BP	-1.97933	0.745231	-26.439	2.48e-107	234.283
ANO5	-1.22865	0.342499	-26.4386	2.49e-107	234.278
B3GALT1	-1.63288	0.489867	-26.4129	3.5e-107	233.939
PDE6A	-1.11296	0.277177	-26.3474	8.33e-107	233.074
RNF152	-1.73807	0.805596	-26.3353	9.79e-107	232.914
CNTN4	-0.847234	0.366776	-26.3242	1.13e-106	232.768
TMEM220	-1.76524	0.869493	-26.2491	3.07e-106	231.775
GLTP	-1.46186	4.00374	-26.2128	4.96e-106	231.295
AQP8	-6.70167	2.10934	-26.1336	1.41e-105	230.249
PLAC9	-2.0073	1.38955	-26.1048	2.07e-105	229.868
CCL23	-1.67851	0.566701	-26.0769	3e-105	229.5
SCN2B	-0.687453	0.142322	-26.0247	5.99e-105	228.81
RHEX	-0.861193	0.274858	-25.9934	9.06e-105	228.397
LRRN2	-2.20187	0.804206	-25.9507	1.59e-104	227.833
CLDN8	-3.79548	0.777192	-25.887	3.71e-104	226.992
CCN5	-1.52647	0.335745	-25.7959	1.24e-103	225.788
ANK2	-1.15326	0.357819	-25.7578	2.05e-103	225.286
SH2D7	-1.21766	0.299266	-25.5988	1.68e-102	223.185
LINC01645	-0.637652	0.115501	-25.5984	1.69e-102	223.181
NGB	-0.720428	0.0883556	-25.5853	2.01e-102	223.008
FOLR1P1	-1.34483	0.18825	-25.5801	2.15e-102	222.939
AFF3	-0.626508	0.172111	-25.5754	2.3e-102	222.876
OGN	-2.94279	0.786106	-25.5741	2.33e-102	222.859
AC073050.1	-0.751811	0.176038	-25.56	2.81e-102	222.674
MPZ	-1.56197	0.761598	-25.4221	1.74e-101	220.853
MMRN1	-2.08262	0.696716	-25.2606	1.48e-100	218.721
UGT1A10	-2.73302	1.14206	-25.2429	1.87e-100	218.487
PDE7B	-0.674019	0.323855	-25.2186	2.58e-100	218.167
ANGPTL1	-2.37773	0.597731	-25.1843	4.06e-100	217.714
TCEAL5	-0.642435	0.119542	-25.1642	5.29e-100	217.449
SEMA3E	-0.781856	0.146146	-25.104	1.17e-99	216.654
ABCA9	-0.615558	0.174011	-25.0973	1.28e-99	216.566
CWH43	-3.08092	0.946008	-25.0851	1.51e-99	216.405
LILRB5	-1.34354	0.589945	-24.9415	1.01e-98	214.511
PEX26	-1.30781	2.24113	-24.8455	3.58e-98	213.245
NOVA1	-0.606524	0.159868	-24.7955	6.94e-98	212.586
P2RY14	-1.73621	0.899853	-24.7725	9.4e-98	212.282
NFE2L3	2.39633	4.26014	24.7353	1.54e-97	211.791
P2RY12	-0.722534	0.222268	-24.6952	2.61e-97	211.262
GPR15	-2.51947	0.807376	-24.6814	3.14e-97	211.081
DCLK1	-0.730228	0.228309	-24.6133	7.71e-97	210.183
PDZD4	-1.34746	0.449004	-24.5686	1.39e-96	209.594
SLAMF6P1	-1.46297	0.46309	-24.5571	1.62e-96	209.443
TMEM236	-3.02735	1.44106	-24.4932	3.76e-96	208.601
UGP2	-1.91641	4.09557	-24.3551	2.33e-95	206.783
STMN2	-2.87079	1.16268	-24.3506	2.48e-95	206.722
ETFDH	-1.62889	2.45559	-24.3043	4.56e-95	206.113
LINC02884	-0.618748	0.220582	-24.2866	5.76e-95	205.881
CTSG	-2.28963	0.714295	-24.2856	5.84e-95	205.867
PRPH	-1.01459	0.255725	-24.1797	2.36e-94	204.473
PDE2A	-1.28425	0.632275	-24.1155	5.51e-94	203.629
MYOM1	-1.39617	0.491252	-24.0659	1.06e-93	202.976
AC020978.4	-1.44094	0.680477	-24.0477	1.35e-93	202.737
PGM5-AS1	-0.990593	0.128725	-23.9581	4.39e-93	201.558
AC105749.1	-0.739069	0.312364	-23.9055	8.79e-93	200.866
NKX2-3	-2.25711	1.49842	-23.901	9.32e-93	200.807
AL357054.4	-0.934639	0.38928	-23.8759	1.3e-92	200.477
AC016027.1	-1.19135	0.834411	-23.8405	2.07e-92	200.012
SLC17A4	-2.39323	1.09644	-23.833	2.28e-92	199.913
RPL12P14	-1.83182	0.966087	-23.8268	2.48e-92	199.831
TMEM220-AS1	-0.59297	0.254004	-23.8248	2.55e-92	199.805
JAM2	-1.61889	0.896032	-23.7978	3.63e-92	199.451
HAND2-AS1	-0.944364	0.161393	-23.7544	6.43e-92	198.88
CNNM2	-0.972092	1.09583	-23.7437	7.41e-92	198.739
NCAM1	-1.21093	0.444604	-23.7424	7.53e-92	198.723
CDKN2B	-2.86238	2.32426	-23.7383	7.95e-92	198.669
CHL1	-0.99577	0.38303	-23.7228	9.74e-92	198.466
CHGA	-4.99726	1.72832	-23.7167	1.06e-91	198.385
SLC6A19	-2.57108	0.522769	-23.6571	2.32e-91	197.603
CLDN1	3.69905	4.43524	23.6361	3.05e-91	197.326
SLCO4C1	-0.840976	0.194482	-23.5507	9.4e-91	196.206
PGM5P4	-0.891423	0.168425	-23.5078	1.65e-90	195.643
GGTA1	-1.20014	0.603579	-23.3816	8.69e-90	193.986
CD177	-5.40992	1.85878	-23.3686	1.03e-89	193.816
CLCA4	-5.95329	1.99632	-23.3325	1.66e-89	193.343
TMEM35A	-2.14399	0.710201	-23.2539	4.66e-89	192.313
SLC9A9	-1.31282	0.840698	-23.2468	5.11e-89	192.219
SCNN1B	-3.69347	1.48857	-23.2428	5.39e-89	192.167
WSCD1	-2.03248	0.953173	-23.2401	5.58e-89	192.132
P2RY1	-1.93364	1.22135	-23.2332	6.11e-89	192.042
BRINP3	-1.57532	0.305195	-23.229	6.46e-89	191.986
DPP6	-0.76009	0.107414	-23.2042	8.94e-89	191.661
PYGM	-1.43124	0.389766	-23.1947	1.01e-88	191.537
PCSK5	-1.73671	1.06389	-23.1365	2.18e-88	190.775
APPL2	-1.53223	3.75059	-23.1249	2.54e-88	190.622
SCN4B	-0.918293	0.496713	-23.0841	4.33e-88	190.088
ABCB11	-0.925759	0.134734	-23.0818	4.46e-88	190.058
DPT	-3.03282	1.25206	-23.0303	8.78e-88	189.384
SLC51B	-3.83573	2.50023	-23.0093	1.16e-87	189.109
TMEM253	-1.05057	0.472994	-22.9681	1.98e-87	188.57
AC110995.1	-0.608416	0.212754	-22.9302	3.26e-87	188.074
CIPC	-1.10285	2.54879	-22.8641	7.76e-87	187.21
CHODL	-0.881146	0.264474	-22.8362	1.12e-86	186.845
NTN1	-1.77745	0.934219	-22.8191	1.4e-86	186.622
GPM6A	-1.39354	0.251133	-22.7973	1.86e-86	186.337
AJUBA	1.761	2.30402	22.7861	2.16e-86	186.19
MS4A12	-5.55197	1.93203	-22.7829	2.25e-86	186.149
PDK4	-2.96287	2.31657	-22.7471	3.6e-86	185.68
CD163L1	-1.96087	1.12275	-22.6798	8.68e-86	184.801
GFRA1	-1.39086	0.477964	-22.6556	1.19e-85	184.485
PLCE1	-1.56887	1.62236	-22.6234	1.82e-85	184.064
HAPLN1	-1.17217	0.569576	-22.6211	1.87e-85	184.035
PRKCB	-1.32447	0.667219	-22.6204	1.89e-85	184.026
GNAO1	-1.35188	0.407327	-22.6145	2.04e-85	183.948
AL353801.1	-0.595765	0.150595	-22.6125	2.09e-85	183.923
DUSP26	-0.76062	0.258043	-22.5692	3.69e-85	183.358
SLC22A5	-1.22884	1.57736	-22.5091	8.11e-85	182.573
IGKV2D-30	-2.21714	0.601962	-22.4945	9.81e-85	182.383
RMDN2	-1.15507	0.978413	-22.467	1.41e-84	182.024
SMPDL3A	-2.46422	3.23802	-22.4216	2.55e-84	181.432
PPP2R3A	-1.32969	1.04405	-22.4169	2.71e-84	181.37
CDC14A	-1.12887	1.02969	-22.3995	3.4e-84	181.144
C7	-3.07996	1.10508	-22.387	4e-84	180.982
PTN	-2.17461	1.41519	-22.3382	7.57e-84	180.346
ADCY5	-1.69206	0.713947	-22.3382	7.57e-84	180.345
SLC36A1	-1.53697	2.31162	-22.3152	1.02e-83	180.046
CNTFR	-2.49767	0.679317	-22.2934	1.36e-83	179.761
PTPN21	-1.11892	1.64539	-22.2733	1.77e-83	179.5
GDPD2	-2.18386	1.01211	-22.2653	1.96e-83	179.396
NR3C2	-2.51826	2.06362	-22.2103	4.02e-83	178.68
AC123912.4	-0.722658	0.143669	-22.1785	6.09e-83	178.266
EPB41L3	-2.12258	1.20055	-22.168	6.98e-83	178.129
GPAT3	-2.12999	1.6788	-22.1393	1.02e-82	177.756
TUBB4A	-0.689307	0.178075	-22.1352	1.07e-82	177.702
TRIB3	3.11512	4.49324	22.126	1.21e-82	177.582
TPH1	-1.28228	0.306505	-22.0757	2.33e-82	176.928
HSD3B2	-1.96502	0.318436	-22.0712	2.47e-82	176.87
NPTX1	-1.66454	0.309923	-22.0267	4.41e-82	176.292
METTL24	-1.02773	0.294581	-22.0214	4.73e-82	176.222
KRTAP13-2	-1.58386	0.231387	-22.0115	5.38e-82	176.093
KRT80	3.08262	3.01745	21.9855	7.54e-82	175.757
PDZRN4	-1.46897	0.32404	-21.9852	7.57e-82	175.752
ATP1B2	-0.814874	0.374822	-21.9742	8.74e-82	175.609
CCBE1	-1.20855	0.285111	-21.9047	2.16e-81	174.706
ADAMTSL3	-1.19265	0.388552	-21.8595	3.89e-81	174.12
NR5A2	-1.75405	1.39795	-21.8392	5.07e-81	173.857
RNU6-140P	-1.75419	0.58195	-21.816	6.85e-81	173.555
AP001554.1	-1.82497	0.656271	-21.8015	8.27e-81	173.367
LDB3	-1.46966	0.365199	-21.7785	1.12e-80	173.068
CA2	-5.18963	4.20737	-21.7588	1.44e-80	172.814
PCOLCE2	-1.72756	0.500204	-21.7464	1.69e-80	172.652
AC103563.1	-2.47715	0.622305	-21.7316	2.05e-80	172.461
RUNDC3B	-1.08234	0.506937	-21.688	3.62e-80	171.895
C1QTNF7	-1.03492	0.356563	-21.6862	3.71e-80	171.872
BEST2	-2.90133	1.00951	-21.6597	5.23e-80	171.529
CPM	-2.23415	1.68442	-21.6579	5.35e-80	171.505
CDKL1	-0.786416	0.825604	-21.6558	5.5e-80	171.478
GAP43	-1.59612	0.514406	-21.6452	6.31e-80	171.341
BEND5	-0.895127	0.396824	-21.6291	7.78e-80	171.132
AC020779.2	-0.853449	0.282813	-21.5798	1.48e-79	170.494
KCNN3	-0.786375	0.394282	-21.5626	1.84e-79	170.271
EDN3	-2.93883	1.61939	-21.4814	5.29e-79	169.221
MT1M	-4.42119	2.35964	-21.4721	5.97e-79	169.101
DNAI4	-0.997663	0.594873	-21.4496	8e-79	168.809
B4GALNT2	-2.99453	0.857829	-21.4449	8.49e-79	168.749
SSBP2	-0.985575	0.648803	-21.4339	9.8e-79	168.606
MT1CP	-0.759158	0.10933	-21.4183	1.2e-78	168.404
FOXQ1	4.07591	4.22288	21.417	1.22e-78	168.388
ASB2	-1.83856	0.927881	-21.402	1.48e-78	168.193
DNASE1L3	-2.4593	1.02291	-21.3426	3.2e-78	167.426
MEP1B	-2.00688	0.503133	-21.3026	5.37e-78	166.91
CCDC69	-2.41893	2.26381	-21.3	5.56e-78	166.876
BMP5	-1.43734	0.654006	-21.2872	6.56e-78	166.711
HTR4	-0.662142	0.2025	-21.2403	1.2e-77	166.105
CAVIN2	-2.39794	1.60021	-21.2314	1.35e-77	165.99
CLEC10A	-2.07741	1.09974	-21.1699	2.99e-77	165.197
TINCR	-1.16803	0.361262	-21.161	3.35e-77	165.083
PLCL2	-1.78368	1.18849	-21.1608	3.36e-77	165.08
C11orf86	-3.48757	1.50949	-21.1262	5.26e-77	164.633
HSD17B2	-2.47833	1.1815	-21.0991	7.47e-77	164.285
SPINK2	-1.32649	0.41399	-21.0971	7.66e-77	164.259
TMCC3	-2.00478	2.22144	-21.0949	7.88e-77	164.231
PLPP1	-1.76789	3.55375	-21.0733	1.04e-76	163.953
SLC51A	-1.80922	0.834147	-21.0436	1.53e-76	163.569
ENC1	1.83917	4.38742	21.028	1.87e-76	163.369
HAND2	-1.86243	0.560464	-21.023	2e-76	163.304
SCUBE2	-1.27168	0.631335	-21.0147	2.22e-76	163.198
CA4	-5.29202	2.14786	-20.9991	2.72e-76	162.996
CLDN23	-2.71175	3.13218	-20.9986	2.74e-76	162.99
LINC01668	-0.642301	0.162505	-20.9947	2.87e-76	162.941
SPPL2A	-1.44178	3.12059	-20.9877	3.15e-76	162.85
TMEM82	-2.49546	1.25756	-20.981	3.43e-76	162.764
P2RX1	-1.15539	0.673281	-20.9617	4.4e-76	162.516
PDCD4	-1.81064	4.38338	-20.9304	6.6e-76	162.112
CEMIP	3.43252	3.81914	20.9265	6.93e-76	162.063
FGFBP2	-0.875544	0.26355	-20.892	1.08e-75	161.618
IGHV3OR16-13	-2.45263	0.794757	-20.8759	1.33e-75	161.412
TNFRSF17	-2.62969	1.20568	-20.8692	1.45e-75	161.325
ENTPD5	-2.33317	2.7391	-20.8384	2.16e-75	160.929
CD36	-1.74114	0.829807	-20.8334	2.3e-75	160.866
DPF3	-0.819085	0.379977	-20.8184	2.79e-75	160.673
AL121785.1	-1.01209	0.228017	-20.7966	3.7e-75	160.393
NIBAN1	-2.32434	1.46694	-20.79	4.03e-75	160.308
GFRA3	-1.51284	0.552609	-20.7774	4.74e-75	160.146
SLCO4A1	2.73653	3.88499	20.7691	5.28e-75	160.039
TRIP13	1.77019	3.15628	20.7605	5.89e-75	159.929
AC092834.1	-1.3261	0.290818	-20.727	9.06e-75	159.499
GUCA2A	-5.9398	3.97969	-20.7126	1.09e-74	159.315
TRPV3	-0.748936	0.257947	-20.7116	1.11e-74	159.302
RGS9	-0.755399	0.604454	-20.7001	1.28e-74	159.154
GNG2	-1.42004	1.22561	-20.6716	1.85e-74	158.789
PTGS1	-2.23484	2.015	-20.67	1.89e-74	158.768
AP000866.2	-0.992678	0.631277	-20.657	2.23e-74	158.602
LPAR1	-1.88186	1.68141	-20.5912	5.2e-74	157.758
ENDOD1	-1.55088	3.68528	-20.555	8.28e-74	157.294
AC005622.1	-0.670737	0.21352	-20.5492	8.92e-74	157.22
FHL1	-2.91257	2.34862	-20.5121	1.44e-73	156.744
CITED2	-1.67128	3.58939	-20.4946	1.8e-73	156.521
MAPK4	-0.613502	0.130109	-20.4743	2.33e-73	156.261
GRAMD2B	-1.31285	2.20288	-20.4334	3.94e-73	155.738
RNF150	-1.23837	0.423851	-20.4288	4.18e-73	155.679
PLCD1	-1.89159	2.51394	-20.3809	7.73e-73	155.066
TCF21	-1.20598	0.835148	-20.3729	8.57e-73	154.964
TMEM59L	-0.931124	0.298647	-20.337	1.36e-72	154.505
TP53INP2	-2.41527	3.51094	-20.2414	4.61e-72	153.285
LINC02568	-1.443	0.543543	-20.2098	6.91e-72	152.883
CXCL12	-2.53061	2.22892	-20.1999	7.85e-72	152.755
NAAA	-1.84627	3.0638	-20.1953	8.32e-72	152.697
NAALADL1	-1.85509	1.18884	-20.1535	1.42e-71	152.165
KCNMA1	-1.29009	0.473584	-20.1217	2.13e-71	151.759
FGL2	-2.4988	1.99155	-20.1098	2.48e-71	151.608
MIR1-1HG-AS1	-0.703165	0.162315	-20.1086	2.52e-71	151.593
AC036108.3	-0.849169	0.249006	-19.9547	1.8e-70	149.634
ADAMDEC1	-3.56665	3.31017	-19.9361	2.28e-70	149.398
ANK3	-0.891959	0.92263	-19.9186	2.85e-70	149.175
RDH5	-0.873231	0.599479	-19.8746	4.98e-70	148.617
MXI1	-1.44276	3.08148	-19.8566	6.27e-70	148.388
S100A11	2.0517	9.28874	19.8545	6.43e-70	148.362
IRAG2	-1.13398	0.556866	-19.8438	7.37e-70	148.226
MARCHF8	-1.17051	2.50094	-19.8385	7.9e-70	148.158
MBNL1-AS1	-1.08386	0.512034	-19.8357	8.18e-70	148.123
ACACB	-1.28009	1.33176	-19.7576	2.21e-69	147.132
ACKR2	-0.614066	0.276966	-19.7561	2.25e-69	147.114
MT1H	-3.60352	2.07519	-19.7558	2.26e-69	147.11
TRANK1	-1.6192	1.93043	-19.739	2.8e-69	146.897
GPM6B	-1.35831	0.737002	-19.7279	3.22e-69	146.756
ATP13A4	-0.744593	0.277748	-19.7204	3.54e-69	146.661
LMO3	-1.41574	0.389075	-19.7185	3.63e-69	146.637
AHCYL2	-2.55291	3.66875	-19.7056	4.28e-69	146.474
NBPF1	-0.927658	1.09036	-19.7006	4.56e-69	146.41
SETBP1	-0.862399	0.496185	-19.6963	4.81e-69	146.356
ADAMTSL1	-0.835951	0.455387	-19.6613	7.5e-69	145.913
MORN5	-1.73083	0.308937	-19.656	8.03e-69	145.846
MIER3	-1.67755	2.83382	-19.655	8.14e-69	145.833
CAND2	-0.637372	0.333647	-19.6224	1.23e-68	145.421
NPY6R	-1.05376	0.244492	-19.6185	1.29e-68	145.371
SLC7A5	2.732	5.06393	19.6106	1.43e-68	145.272
TNFRSF12A	2.2845	4.83121	19.5967	1.7e-68	145.096
RETSAT	-1.61365	4.85865	-19.5922	1.8e-68	145.039
RELN	-0.631776	0.206598	-19.5567	2.83e-68	144.59
CHAD	-1.26506	0.595627	-19.5541	2.92e-68	144.557
AL353572.4	-1.3576	0.677183	-19.544	3.33e-68	144.429
SHE	-0.682605	0.470467	-19.532	3.87e-68	144.277
RBFOX3	-0.981888	0.176635	-19.5275	4.1e-68	144.221
MYOCD	-1.47298	0.618712	-19.521	4.45e-68	144.139
LAMA1	-0.861947	0.353085	-19.5021	5.65e-68	143.9
AC082651.2	-0.822293	0.107839	-19.5014	5.7e-68	143.891
FCER1A	-1.46723	0.701576	-19.5005	5.77e-68	143.88
EPHA7	-1.4506	0.368624	-19.493	6.35e-68	143.785
CYSLTR1	-0.60871	0.395328	-19.4908	6.52e-68	143.758
ZZEF1	-1.44297	2.47265	-19.4629	9.29e-68	143.405
OR2S1P	-0.60946	0.286153	-19.4381	1.27e-67	143.092
VIP	-3.01191	1.42932	-19.4265	1.47e-67	142.946
CPNE8	-1.50339	1.1383	-19.4136	1.73e-67	142.783
AC092723.1	-0.979947	0.324224	-19.4075	1.87e-67	142.706
TMOD1	-1.33625	0.548755	-19.3973	2.13e-67	142.578
TEAD4	1.90422	3.68608	19.394	2.22e-67	142.537
TCEAL2	-1.17713	0.247075	-19.3806	2.63e-67	142.367
IGHV3OR16-9	-1.97943	0.661073	-19.3753	2.81e-67	142.301
PGM5	-2.60179	1.28939	-19.328	5.11e-67	141.705
TSPAN7	-2.55112	2.32462	-19.3067	6.69e-67	141.436
AC004707.1	-0.595128	0.23148	-19.3036	6.96e-67	141.397
THRB	-1.43199	0.811852	-19.2881	8.46e-67	141.202
TMEM255A	-0.800999	0.354707	-19.2784	9.57e-67	141.08
ITGA8	-0.990676	0.759405	-19.2669	1.11e-66	140.935
ZBTB16	-1.12344	0.312576	-19.2658	1.12e-66	140.922
SHISAL1	-1.27828	0.490993	-19.2228	1.93e-66	140.38
CASQ2	-2.40929	0.651134	-19.2072	2.35e-66	140.185
SRPX	-2.36837	1.77366	-19.2064	2.37e-66	140.174
DAAM2	-0.907997	0.690905	-19.2051	2.41e-66	140.158
SLC26A2	-4.18739	3.39362	-19.1413	5.39e-66	139.356
RCAN2	-1.61824	1.6737	-19.1252	6.6e-66	139.154
PDE9A-AS1	-0.63031	0.138799	-19.1005	9.01e-66	138.844
TLR3	-1.48317	1.33074	-19.087	1.07e-65	138.676
TTLL6	-1.0287	0.578393	-19.0865	1.07e-65	138.669
AC095031.1	-0.809226	0.45529	-19.0803	1.16e-65	138.591
CBX7	-1.39511	1.79356	-19.0672	1.37e-65	138.427
GTF2IRD1	1.80705	3.56706	19.0649	1.41e-65	138.398
EIF4E3	-1.43719	1.49752	-19.0606	1.49e-65	138.344
PIANP	-0.692259	0.295053	-19.0595	1.51e-65	138.331
LDHD	-2.81317	2.39687	-19.0361	2.03e-65	138.037
LINC02057	-0.710503	0.25768	-19.0333	2.1e-65	138.002
LINC01954	-0.58801	0.166771	-19.0211	2.45e-65	137.849
ZNF575	-1.07207	1.08763	-19.014	2.68e-65	137.76
KIAA0513	-1.50263	1.50232	-18.9888	3.67e-65	137.445
METTL7A	-2.48188	3.56309	-18.9545	5.64e-65	137.015
CNTN3	-1.09459	0.402219	-18.9459	6.29e-65	136.907
AP001107.5	-0.838684	0.276298	-18.9425	6.57e-65	136.864
IGKV3OR2-268	-2.24134	0.851181	-18.9297	7.71e-65	136.705
RBPMS2	-2.19099	1.1082	-18.9078	1.02e-64	136.43
DHDDS	-1.08829	3.03466	-18.9061	1.04e-64	136.409
SLC2A13	-1.20172	1.29888	-18.8848	1.35e-64	136.144
MMP28	-2.6129	1.84368	-18.8721	1.59e-64	135.985
SLIT3	-1.60372	0.894243	-18.8509	2.07e-64	135.719
TEF	-1.5221	2.32788	-18.8469	2.18e-64	135.67
DHRS9	-3.49209	1.9684	-18.8436	2.27e-64	135.628
POLR1B	0.976868	2.69499	18.8264	2.81e-64	135.414
CCNYL1	-1.09441	2.47016	-18.8169	3.17e-64	135.294
PLPP3	-1.32515	2.59351	-18.766	6e-64	134.659
TAGLN3	-1.03539	0.24181	-18.7567	6.74e-64	134.543
BTNL8	-2.82773	1.67921	-18.7546	6.92e-64	134.517
CD209	-1.4539	0.929231	-18.7368	8.65e-64	134.295
ADRB2	-0.856231	0.502956	-18.6863	1.63e-63	133.665
C8orf88	-1.05967	0.394784	-18.6667	2.08e-63	133.422
XPO5	1.10551	3.30025	18.6543	2.43e-63	133.267
HPGD	-2.89404	2.54381	-18.626	3.45e-63	132.915
KCNA3	-0.754273	0.355497	-18.6229	3.59e-63	132.876
PTGDR2	-1.30528	0.725865	-18.6062	4.42e-63	132.668
LINC00582	-0.621934	0.221844	-18.574	6.61e-63	132.268
LYNX1	-1.16187	0.595611	-18.5701	6.94e-63	132.219
GRIN2D	2.64131	2.8177	18.5084	1.5e-62	131.452
IGHV3OR16-6	-1.43086	0.473426	-18.5021	1.62e-62	131.374
HILPDA	1.99474	3.74298	18.4979	1.71e-62	131.322
P2RY4	-0.602781	0.125282	-18.4572	2.83e-62	130.817
IQANK1	1.98412	2.90313	18.4243	4.27e-62	130.409
RAB27A	-1.50478	2.53445	-18.4172	4.66e-62	130.321
RCSD1	-1.19629	1.17372	-18.3929	6.31e-62	130.02
TMEM37	-2.69198	2.93212	-18.3801	7.4e-62	129.861
SEMA6A	-2.03464	1.61761	-18.3635	9.09e-62	129.655
OSBPL3	1.35014	2.62812	18.3503	1.07e-61	129.492
ASAP3	-1.51912	1.85689	-18.3376	1.25e-61	129.334
B3GALT5-AS1	-1.40908	0.356692	-18.3348	1.3e-61	129.3
SCIN	-1.8971	1.1996	-18.3216	1.53e-61	129.136
ITM2A	-2.14786	2.04753	-18.3162	1.64e-61	129.07
EFHC2	-0.613021	0.234257	-18.2973	2.07e-61	128.836
DDX31	0.866347	2.35484	18.2919	2.21e-61	128.769
SGK1	-2.04748	2.36414	-18.2779	2.63e-61	128.596
NPY	-0.942673	0.264468	-18.2709	2.87e-61	128.51
ZG16	-5.98502	2.78918	-18.2621	3.2e-61	128.401
AC034105.1	-1.79436	0.636104	-18.2453	3.94e-61	128.193
CHRDL1	-2.88377	1.31473	-18.2382	4.31e-61	128.105
SLC6A6	2.35474	3.75546	18.2258	5.02e-61	127.953
MT1F	-2.62625	2.51106	-18.2102	6.09e-61	127.76
SIGLEC8	-0.755754	0.359314	-18.1903	7.79e-61	127.514
PUS7	1.36772	3.09727	18.1777	9.11e-61	127.358
AL365361.1	-0.93958	0.428868	-18.1552	1.2e-60	127.081
PPM1H	1.66035	2.84685	18.1438	1.39e-60	126.94
ABHD3	-1.73361	3.15472	-18.1305	1.63e-60	126.776
PDE9A	-2.39106	2.33069	-18.1232	1.79e-60	126.687
IGKV2D-28	-2.36053	0.700064	-18.0945	2.55e-60	126.332
ADORA3	-0.95295	0.58226	-18.0929	2.6e-60	126.313
GPT	-2.69482	1.91903	-18.0877	2.77e-60	126.249
CDC25B	2.0238	5.15764	18.0865	2.81e-60	126.234
CCDC68	-1.84703	1.71836	-18.0798	3.06e-60	126.151
HS3ST6	-0.686247	0.123478	-18.057	4.06e-60	125.87
KAT2B	-1.45618	1.72273	-18.045	4.7e-60	125.722
DKC1	1.4123	5.23054	18.0244	6.06e-60	125.47
VAT1L	-1.07764	0.703781	-18.0227	6.19e-60	125.448
UBE2C	2.04789	6.01757	18.02	6.4e-60	125.415
FUCA1	-1.57538	5.45453	-18.0151	6.8e-60	125.354
AGTR1	-1.16505	0.305928	-18.008	7.42e-60	125.267
PLAAT2	-2.34265	1.3653	-17.9997	8.22e-60	125.166
MYLK	-2.66555	2.22449	-17.9732	1.14e-59	124.839
C6orf223	2.51432	2.68314	17.9709	1.17e-59	124.812
RAN	1.07799	6.42028	17.9697	1.19e-59	124.796
RNF112	-0.592185	0.264508	-17.9465	1.58e-59	124.512
PADI2	-3.39978	3.14369	-17.9421	1.67e-59	124.457
NR1H4	-1.50332	0.42641	-17.9343	1.84e-59	124.361
ARHGAP44	-1.65526	1.44306	-17.9311	1.92e-59	124.322
SLC25A23	-1.63915	4.02409	-17.9297	1.95e-59	124.305
GRIK5	-0.906965	0.339804	-17.9202	2.19e-59	124.189
DHRS11	-2.1381	3.03762	-17.908	2.55e-59	124.039
UGT2A3	-3.59187	1.85837	-17.8982	2.87e-59	123.918
FMO4	-1.1517	1.29323	-17.8917	3.11e-59	123.839
PACC1	1.09497	2.28664	17.8808	3.56e-59	123.705
IGKV1OR9-2	-0.711552	0.167801	-17.8698	4.08e-59	123.57
CASP7	-1.48757	4.32895	-17.857	4.77e-59	123.413
RIPK2	1.26682	3.31984	17.8498	5.21e-59	123.325
DISP2	-0.891332	0.511744	-17.8147	8.03e-59	122.894
GNG8	-1.14309	0.496171	-17.808	8.71e-59	122.813
GLDN	-0.968572	0.426536	-17.8071	8.81e-59	122.802
KLF4	-2.50305	4.39552	-17.7972	9.95e-59	122.68
SYNE3	-0.599685	0.471482	-17.773	1.34e-58	122.385
FBXL22	-0.82698	0.4582	-17.7634	1.51e-58	122.266
HLF	-0.981494	0.504025	-17.758	1.61e-58	122.201
NUGGC	-0.791	0.322389	-17.7425	1.95e-58	122.01
MADCAM1	-1.23772	0.644484	-17.73	2.27e-58	121.858
ADH1C	-4.64029	3.26513	-17.722	2.51e-58	121.76
ADTRP	-2.91251	1.70792	-17.7144	2.75e-58	121.667
MS4A2	-0.777429	0.380514	-17.7019	3.21e-58	121.514
SMYD1	-0.923372	0.173164	-17.6946	3.51e-58	121.426
ESM1	1.76955	1.73864	17.6861	3.89e-58	121.321
CPEB3	-0.663225	0.788995	-17.6855	3.92e-58	121.314
MALL	-2.17484	2.29618	-17.682	4.09e-58	121.272
SULT1A1	-1.61058	1.35236	-17.6716	4.65e-58	121.145
CPED1	-1.54033	1.11227	-17.6346	7.32e-58	120.692
GPD1L	-1.33917	3.78133	-17.6218	8.56e-58	120.537
URB2	0.974039	2.46653	17.6195	8.81e-58	120.508
AC142381.1	-1.77498	0.704221	-17.6187	8.89e-58	120.499
SYNPO2	-2.82874	1.45518	-17.6181	8.96e-58	120.491
CHP2	-4.21753	3.18657	-17.617	9.08e-58	120.477
HIGD1A	-1.64887	4.29635	-17.6126	9.58e-58	120.424
SPTBN2	1.67265	2.12519	17.5557	1.92e-57	119.73
TPX2	1.81313	5.17395	17.5455	2.18e-57	119.606
TRIM40	-1.61429	0.875863	-17.5386	2.37e-57	119.522
CNTN1	-0.909644	0.27202	-17.5171	3.08e-57	119.261
FNBP1	-1.6382	2.67766	-17.5089	3.41e-57	119.16
HJURP	1.36181	2.9319	17.4906	4.26e-57	118.937
HSPB8	-2.5871	1.63345	-17.4845	4.58e-57	118.864
TCP11L1	-0.729222	1.29105	-17.4815	4.76e-57	118.827
EYA2	-1.90258	0.870045	-17.48	4.84e-57	118.81
GLIPR2	-1.87628	2.85626	-17.4715	5.38e-57	118.706
IGKV2-28	-2.3404	0.717247	-17.4571	6.41e-57	118.531
BVES	-1.0369	0.487372	-17.4463	7.3e-57	118.4
UGDH	-1.66619	4.27994	-17.4167	1.05e-56	118.04
LINC02038	-1.22969	1.18204	-17.4087	1.16e-56	117.943
ASB5	-0.773181	0.122494	-17.3953	1.36e-56	117.78
SYNM	-3.11592	1.53006	-17.3859	1.53e-56	117.666
STAP1	-0.816904	0.342	-17.3843	1.56e-56	117.646
IQCN	-0.640396	0.349971	-17.3721	1.81e-56	117.498
PACSIN2	-1.03885	4.54292	-17.3481	2.42e-56	117.208
PSD	-1.93015	0.834881	-17.3444	2.53e-56	117.163
EDIL3	-1.9865	2.28036	-17.3185	3.47e-56	116.848
TGFBI	2.88302	6.57312	17.315	3.62e-56	116.806
SNHG15	1.40284	2.99044	17.309	3.89e-56	116.734
MTM1	-1.23745	2.79319	-17.3041	4.13e-56	116.674
ANLN	1.68231	3.29785	17.2936	4.69e-56	116.547
BMX	-1.25356	0.670822	-17.2841	5.27e-56	116.432
CPNE5	-1.25495	1.07115	-17.2784	5.64e-56	116.363
UBE2FP1	-1.19622	1.17167	-17.2712	6.16e-56	116.276
LRRC19	-2.73848	2.69833	-17.2659	6.57e-56	116.212
IGKV1D-33	-2.04491	0.665007	-17.2655	6.6e-56	116.207
IRF4	-1.47329	0.873011	-17.247	8.26e-56	115.983
FCRLA	-1.06621	0.381528	-17.2338	9.7e-56	115.824
SELENOP	-2.92715	2.8593	-17.2303	1.01e-55	115.781
MRGBP	1.41254	3.99359	17.2287	1.03e-55	115.761
NEBL	1.62839	2.64523	17.1812	1.84e-55	115.187
PCP4L1	-1.30973	0.402489	-17.1671	2.18e-55	115.017
CRACD	-1.60216	1.4577	-17.1306	3.39e-55	114.577
PRDX6	-1.19767	6.46916	-17.1253	3.61e-55	114.513
SUGCT	-1.25964	1.01582	-17.1181	3.94e-55	114.427
PRSS22	2.58438	3.1645	17.1175	3.97e-55	114.419
KCNK3	-0.745469	0.223905	-17.1128	4.2e-55	114.362
TACR2	-2.31154	1.05307	-17.1041	4.67e-55	114.257
SKA3	1.65812	3.20317	17.1034	4.71e-55	114.248
TMEM41A	0.863505	2.57601	17.1031	4.73e-55	114.245
ANPEP	-4.10695	3.43746	-17.0912	5.46e-55	114.102
FABP2	-2.97868	1.83813	-17.0908	5.49e-55	114.096
GTPBP4	0.984446	3.69886	17.0889	5.61e-55	114.074
LMOD1	-2.97617	2.27728	-17.0704	7.02e-55	113.851
ZNF671	-0.665946	0.598086	-17.0703	7.03e-55	113.85
SLC39A10	1.41618	2.74225	17.0552	8.44e-55	113.667
SMIM14	-1.74476	3.51908	-17.0429	9.79e-55	113.52
HHIP	-0.740049	0.405639	-17.0386	1.03e-54	113.469
SCG2	-1.87152	1.14658	-17.0246	1.22e-54	113.299
CCR2	-1.08262	0.640755	-17.021	1.28e-54	113.256
IQGAP3	1.6486	3.42048	17.0208	1.28e-54	113.254
MS4A10	-0.839553	0.0979478	-17.0133	1.4e-54	113.164
VIT	-0.614283	0.199474	-17.0092	1.47e-54	113.115
ASB8	-0.685741	2.94252	-17.0086	1.48e-54	113.107
AC021613.3	-0.664609	0.227647	-17.0076	1.5e-54	113.096
KCNMB1	-1.90031	0.957132	-16.9865	1.93e-54	112.841
FCRL2	-0.620902	0.247796	-16.9647	2.52e-54	112.58
AC005180.1	-0.898119	0.249921	-16.9609	2.64e-54	112.533
POPDC2	-1.6497	0.922162	-16.9481	3.07e-54	112.38
MAFG-DT	1.54211	1.95956	16.9437	3.24e-54	112.327
GARS1	1.0692	3.43199	16.9424	3.29e-54	112.312
ARL14	-2.25254	2.84504	-16.9376	3.49e-54	112.254
AC135068.3	-1.29508	0.380353	-16.9122	4.74e-54	111.949
CILP	-2.05126	0.804191	-16.8986	5.58e-54	111.786
SALL2	-0.808302	0.462592	-16.8834	6.7e-54	111.603
NOB1	1.18906	4.96098	16.8821	6.81e-54	111.588
BEX1	-1.44233	0.513268	-16.8747	7.44e-54	111.499
AC005180.2	-1.07569	0.334624	-16.8714	7.74e-54	111.46
KIAA1549	1.142	1.64927	16.8706	7.82e-54	111.45
MYH11	-4.08633	2.87991	-16.8705	7.83e-54	111.449
ADCY9	-1.13801	1.82768	-16.8673	8.14e-54	111.41
AC144831.1	-0.629749	0.383236	-16.8636	8.5e-54	111.366
INAFM2	-1.21122	2.58779	-16.8368	1.17e-53	111.045
MOB3B	-1.33732	2.45531	-16.8342	1.21e-53	111.014
IL16	-0.911922	0.710265	-16.8304	1.27e-53	110.969
S100B	-1.69858	1.3137	-16.8202	1.43e-53	110.847
PIGCP1	-0.900651	1.27492	-16.818	1.47e-53	110.819
PLCG2	-1.04264	0.867182	-16.8002	1.82e-53	110.607
FCER2	-1.05668	0.301291	-16.8001	1.83e-53	110.605
TRIM27	0.79891	3.65498	16.7891	2.08e-53	110.474
RGMA	-1.25745	0.686505	-16.7758	2.44e-53	110.315
FGFR2	-2.00743	1.55352	-16.7758	2.44e-53	110.314
PRKAR2B	-1.66757	1.36291	-16.7736	2.51e-53	110.289
GIMAP1	-0.77462	0.689878	-16.7663	2.74e-53	110.201
NEDD4L	-0.931064	1.59288	-16.7565	3.08e-53	110.084
TRAK2	-0.954406	2.94174	-16.7441	3.58e-53	109.935
ZC3HAV1L	1.43517	2.42407	16.7416	3.68e-53	109.905
LRRC1	-0.954534	3.12901	-16.7408	3.72e-53	109.896
INSL5	-2.98131	0.756001	-16.7328	4.09e-53	109.801
SHISA3	-1.47298	0.687033	-16.7296	4.25e-53	109.762
ORC6	1.2983	2.21319	16.7284	4.31e-53	109.749
BTD	-0.671468	1.23074	-16.7251	4.49e-53	109.709
MEP1AP4	-0.72268	0.208492	-16.7165	4.98e-53	109.606
TIMP1	2.025	7.51414	16.7116	5.28e-53	109.547
SCD	2.50695	6.42143	16.709	5.45e-53	109.516
IGKV1-39	-2.83444	1.26291	-16.7077	5.53e-53	109.501
C1QTNF2	-0.777659	0.669649	-16.7066	5.6e-53	109.488
AC130371.2	-0.943106	0.622108	-16.7008	6.01e-53	109.418
FGF14-AS2	-0.78178	0.416402	-16.6984	6.18e-53	109.39
PPP1R12B	-1.99724	1.87524	-16.6704	8.65e-53	109.056
PBLD	-1.9391	2.35186	-16.6665	9.06e-53	109.01
SOX9	1.84889	5.91222	16.6481	1.13e-52	108.791
MASP1	-1.25075	0.396286	-16.6332	1.35e-52	108.612
IGKV1D-39	-3.04648	1.29278	-16.6223	1.54e-52	108.482
CYS1	-1.30064	0.881816	-16.6193	1.59e-52	108.447
BCAR3	-1.16269	1.92893	-16.6128	1.72e-52	108.369
SLC22A18AS	-1.68651	1.84747	-16.6078	1.83e-52	108.31
STUM	-1.26314	0.414812	-16.6057	1.87e-52	108.285
AC022034.1	-0.762236	0.366901	-16.6037	1.92e-52	108.262
PLA2G2C	-0.602669	0.201954	-16.6019	1.96e-52	108.239
JPH2	-1.53664	0.693622	-16.6017	1.97e-52	108.237
IGHV3OR16-10	-0.982838	0.28647	-16.6004	2e-52	108.222
LGALS9C	-1.65046	0.780996	-16.581	2.52e-52	107.99
FMO5	-1.75074	1.97435	-16.5707	2.85e-52	107.869
C7orf31	-1.1593	1.26686	-16.5568	3.36e-52	107.702
SECTM1	-2.78833	3.01323	-16.5369	4.26e-52	107.466
BYSL	1.36368	4.18578	16.5338	4.42e-52	107.43
HHLA2	-2.7867	3.16916	-16.5172	5.39e-52	107.233
CCT6A	1.19301	6.29851	16.5038	6.33e-52	107.073
CDK2	0.945141	3.18435	16.501	6.54e-52	107.04
CFL2	-1.75126	1.73388	-16.494	7.11e-52	106.957
ADD1	-0.750252	3.95393	-16.4875	7.69e-52	106.879
MDFI	2.08871	2.54545	16.4605	1.06e-51	106.559
GHR	-1.14244	0.582481	-16.4586	1.08e-51	106.537
CBX8	1.17745	2.27312	16.449	1.22e-51	106.423
SLC4A10	-0.646964	0.147994	-16.4489	1.22e-51	106.421
SLC2A4	-1.39607	0.952774	-16.4408	1.34e-51	106.326
NKRF	1.03582	2.31028	16.4256	1.61e-51	106.145
DUSP14	1.31274	2.83898	16.4227	1.66e-51	106.112
MIR22HG	-1.45895	2.20642	-16.4202	1.71e-51	106.082
STIM1	-0.973331	3.14582	-16.4146	1.83e-51	106.015
BCAS1	-2.5398	2.41167	-16.4144	1.84e-51	106.012
CD1D	-0.856352	0.747947	-16.4023	2.12e-51	105.87
ANAPC7	0.845124	3.26321	16.3965	2.27e-51	105.8
RBM28	0.753209	1.84421	16.3944	2.33e-51	105.776
ANKRD35	-0.623283	0.416378	-16.3809	2.73e-51	105.616
FAM214A	-0.887436	1.39155	-16.3779	2.83e-51	105.581
FAM151A	-0.969064	0.817241	-16.37	3.11e-51	105.487
RAP1A	-1.14873	3.63638	-16.3661	3.26e-51	105.441
MAB21L2	-1.99056	1.12909	-16.3497	3.96e-51	105.247
PIK3CG	-0.945423	0.766117	-16.3325	4.85e-51	105.044
SCNN1G	-1.24745	0.29663	-16.3253	5.29e-51	104.959
FAM161B	-0.608153	0.723533	-16.3195	5.66e-51	104.89
C1orf115	-2.18175	3.40391	-16.3048	6.75e-51	104.716
FAM163B	-0.746713	0.266065	-16.2803	9.02e-51	104.427
RIOK3	-1.41873	4.03727	-16.2722	9.93e-51	104.331
MFAP5	-2.29801	1.38968	-16.257	1.19e-50	104.152
PLSCR4	-1.47391	2.24884	-16.2554	1.21e-50	104.133
FENDRR	-1.46398	1.46317	-16.2509	1.28e-50	104.08
ASPG	-1.08705	0.421241	-16.2503	1.29e-50	104.072
LRCH2	-0.733402	0.388692	-16.2414	1.43e-50	103.968
RAB9B	-0.717492	0.399157	-16.2352	1.54e-50	103.895
NR3C1	-1.44278	1.3963	-16.229	1.65e-50	103.822
CGREF1	2.12365	2.6292	16.2263	1.71e-50	103.79
CSRP1	-1.58551	4.63391	-16.2241	1.75e-50	103.764
FBLIM1	-1.17181	4.475	-16.2195	1.85e-50	103.71
AC053503.5	-0.686408	0.143664	-16.2162	1.93e-50	103.671
EML1	-1.25603	1.00082	-16.2085	2.11e-50	103.58
FTSJ1	1.06409	4.20475	16.2068	2.15e-50	103.56
TLR10	-0.663231	0.289925	-16.191	2.6e-50	103.374
CHGB	-1.7126	0.594516	-16.1843	2.81e-50	103.296
FOXF2	-1.69108	1.72358	-16.165	3.53e-50	103.069
CHRM2	-1.05533	0.236032	-16.1477	4.33e-50	102.865
SLC25A20	-1.41013	3.65702	-16.1348	5.04e-50	102.713
CNNM4	-1.40898	4.1448	-16.1308	5.28e-50	102.667
ANKRD13A	-0.799811	2.73981	-16.1308	5.28e-50	102.666
LARGE2	2.84397	3.38102	16.1282	5.45e-50	102.636
AL355355.2	-0.76988	0.548112	-16.1264	5.56e-50	102.615
NACAD	-0.684173	0.427696	-16.1259	5.6e-50	102.608
ACADS	-2.03624	4.38031	-16.1221	5.85e-50	102.564
MOGAT2	-2.80473	2.33011	-16.1209	5.94e-50	102.549
SLC26A3	-5.57526	4.46608	-16.108	6.91e-50	102.399
TWNK	1.23425	3.06582	16.0741	1.03e-49	102.001
SULT1B1	-2.82949	2.8952	-16.0623	1.18e-49	101.862
PTPRH	-1.95336	3.44178	-16.0454	1.45e-49	101.664
ARHGEF37	-1.30364	1.77847	-16.0434	1.48e-49	101.64
MEF2C	-0.976666	0.977443	-16.0407	1.53e-49	101.608
RUVBL1	1.15311	3.49824	16.0387	1.56e-49	101.585
CSE1L	1.49315	5.63708	16.0347	1.64e-49	101.538
SCUBE1	-0.621538	0.391171	-16.0164	2.03e-49	101.323
RFC3	1.5258	3.75149	16.0155	2.05e-49	101.313
CNST	-0.813027	2.46477	-16.0149	2.07e-49	101.306
SLCO2A1	-1.93711	2.48512	-16.0147	2.08e-49	101.303
UTP4	1.00455	3.65271	16.0078	2.25e-49	101.223
PDE8A	-0.948169	2.66271	-16.0043	2.35e-49	101.182
C20orf194	-0.940146	0.730126	-15.9973	2.55e-49	101.099
PINK1	-1.19577	2.11021	-15.9896	2.79e-49	101.01
CLIC5	-1.87781	2.58721	-15.9894	2.8e-49	101.007
DACT3	-1.31752	0.856592	-15.989	2.81e-49	101.003
AKR1B10	-3.45394	2.83789	-15.9714	3.45e-49	100.796
CNGA3	-0.730249	0.156	-15.954	4.23e-49	100.593
ARHGEF25	-0.910627	0.576849	-15.9539	4.24e-49	100.592
POLR2D	0.712583	3.19969	15.9458	4.66e-49	100.497
SEMA3G	-1.33073	1.09279	-15.9234	6.06e-49	100.235
PDGFD	-1.18979	1.23489	-15.9209	6.25e-49	100.206
AP3S2	-0.798687	1.79002	-15.9207	6.26e-49	100.204
INA	-0.775318	0.224666	-15.9025	7.75e-49	99.9909
VWA2	2.38349	2.83875	15.901	7.89e-49	99.9733
B3GALT5	-2.34067	1.45175	-15.9003	7.96e-49	99.9651
TCEAL7	-1.44894	1.13646	-15.8961	8.36e-49	99.9161
PDE5A	-1.52956	1.6432	-15.8953	8.43e-49	99.9077
TLR7	-0.749412	0.501848	-15.8925	8.71e-49	99.8751
RTKN	1.11003	4.05053	15.8918	8.79e-49	99.866
ENHO	-0.887043	0.470518	-15.8909	8.88e-49	99.8556
EZH2	1.09135	3.19158	15.8907	8.9e-49	99.853
QSOX2	1.05169	3.09723	15.8857	9.44e-49	99.7951
CCND1	1.5902	5.37768	15.8841	9.61e-49	99.7771
HAGLR	-2.01401	1.44053	-15.8781	1.03e-48	99.7068
ALKAL2	-0.791844	0.41963	-15.8779	1.03e-48	99.7044
C14orf132	-1.13915	0.788707	-15.8597	1.28e-48	99.4917
ENOPH1	0.912551	4.85624	15.8542	1.36e-48	99.4278
GPX3	-2.42376	3.17717	-15.8508	1.42e-48	99.3883
MET	1.6311	4.52311	15.845	1.52e-48	99.3199
TESK2	-0.888332	1.50112	-15.8427	1.56e-48	99.2935
SMPD1	-1.68985	3.52033	-15.8378	1.65e-48	99.2362
SNHG1	1.48578	3.62146	15.8279	1.86e-48	99.1211
PDX1	2.44645	2.66119	15.8278	1.86e-48	99.1199
TEX10	0.795762	2.57165	15.8223	1.98e-48	99.0563
PLN	-2.65226	1.59563	-15.8022	2.51e-48	98.8216
FRMD3	-1.41098	1.06057	-15.7993	2.59e-48	98.7879
TDP2	-1.66463	5.07428	-15.7973	2.66e-48	98.7647
LRRN4CL	-1.24528	1.1427	-15.7917	2.84e-48	98.699
AC093849.2	-0.733829	0.334497	-15.7799	3.26e-48	98.5621
PPP1R1A	-1.11097	0.312807	-15.7474	4.76e-48	98.1843
NAP1L3	-0.869313	0.531317	-15.7383	5.29e-48	98.0786
SCGB2A1	-2.00897	1.04284	-15.7284	5.94e-48	97.9636
ITIH5	-1.38589	1.25464	-15.7254	6.15e-48	97.9282
SFRP5	-1.23086	0.314646	-15.7201	6.54e-48	97.8671
VSIR	-1.55316	3.09951	-15.711	7.27e-48	97.7618
FLVCR2	-1.09857	1.08491	-15.6905	9.24e-48	97.523
OSR1	-0.809067	0.363784	-15.6899	9.3e-48	97.5168
HAND1	-1.9523	0.531811	-15.683	1.01e-47	97.4363
TUBAL3	-2.32736	2.08236	-15.6514	1.46e-47	97.07
IGKV3D-7	-1.01901	0.268438	-15.6487	1.5e-47	97.0393
PDCD4-AS1	-1.00121	1.53005	-15.6234	2.02e-47	96.7455
F13A1	-2.39709	1.84684	-15.6176	2.16e-47	96.6789
PPARGC1B	-0.914143	1.36062	-15.5974	2.73e-47	96.4443
NBEA	-0.714747	0.339158	-15.5868	3.09e-47	96.3222
HMCN2	-1.27364	0.836148	-15.5676	3.86e-47	96.1006
ATP6V0D2	-0.742793	0.433824	-15.559	4.26e-47	96.0004
TOMM34	1.66012	5.55238	15.5548	4.47e-47	95.9526
OSBPL1A	-1.369	1.72956	-15.5478	4.85e-47	95.8713
RNASEL	-0.959873	1.68662	-15.5404	5.29e-47	95.7864
ADAM33	-1.10193	0.685136	-15.5358	5.58e-47	95.7328
IARS1	1.0461	4.73504	15.5248	6.34e-47	95.6052
GDF15	2.75331	6.03767	15.515	7.1e-47	95.4929
ARMCX1	-1.45544	1.51854	-15.5149	7.11e-47	95.491
PDE3A	-1.72184	1.41652	-15.5088	7.63e-47	95.421
SF3B3	0.881753	4.37433	15.5088	7.63e-47	95.4206
NCAPG2	1.05648	2.83593	15.4978	8.67e-47	95.2942
ARRDC4	-1.59801	3.04987	-15.4935	9.11e-47	95.2452
HDAC9	-0.619552	0.387048	-15.4893	9.56e-47	95.1966
CCT3	1.03336	6.67004	15.488	9.71e-47	95.1815
GNA11	-1.4182	4.10718	-15.4805	1.06e-46	95.0948
SLC9A2	-2.16767	2.03649	-15.4802	1.06e-46	95.0911
PLAC8	-3.1442	3.27006	-15.4771	1.1e-46	95.0551
DNAJB5	-1.25632	0.9432	-15.4743	1.14e-46	95.023
BTNL3	-2.65556	2.43343	-15.4723	1.16e-46	95
EXOSC2	0.927277	3.18541	15.46	1.34e-46	94.8584
LGI4	-1.40707	0.96242	-15.4529	1.46e-46	94.7765
ENTPD3	-0.851642	0.384611	-15.4501	1.51e-46	94.7447
PPP1R16B	-1.22653	1.15151	-15.4427	1.64e-46	94.6592
FAM89A	1.22542	2.25633	15.4259	1.99e-46	94.4654
HADHB	-0.865429	4.81711	-15.421	2.11e-46	94.41
CALCOCO2	-0.867841	3.79245	-15.4156	2.24e-46	94.3469
ABHD5	-0.860242	1.98232	-15.4067	2.49e-46	94.2456
MT1DP	-1.41147	0.855718	-15.4027	2.6e-46	94.1993
BCL2	-0.945843	0.923791	-15.3989	2.72e-46	94.1551
DDX55	0.832405	2.37503	15.3959	2.82e-46	94.1212
CORO2B	-0.849801	0.444114	-15.395	2.85e-46	94.1099
SPEG	-1.13118	0.474511	-15.3843	3.22e-46	93.9872
GIMAP8	-1.18582	1.36351	-15.3755	3.57e-46	93.8859
EPOP	1.88125	2.2579	15.3632	4.11e-46	93.7455
STYK1	-1.49923	1.9731	-15.3631	4.11e-46	93.7441
KAT2A	1.42986	4.52423	15.3625	4.14e-46	93.7365
SLC12A8	0.908072	2.39957	15.3615	4.19e-46	93.7253
CBX4	1.33943	3.89214	15.3482	4.88e-46	93.5729
CKS2	1.52501	6.47834	15.3342	5.74e-46	93.412
REEP2	-1.04243	0.617397	-15.3341	5.74e-46	93.4113
DDX56	0.995346	4.65004	15.3312	5.94e-46	93.3779
ATP11A	1.58746	2.8667	15.3245	6.42e-46	93.3007
RFWD3	0.869962	3.37651	15.3196	6.79e-46	93.2451
CLIP4	-0.972014	0.634232	-15.3191	6.83e-46	93.2394
SGCA	-1.42356	0.711372	-15.3158	7.1e-46	93.2005
ENTR1	1.07426	4.18476	15.3119	7.42e-46	93.1561
WDR43	1.10053	4.29652	15.3076	7.79e-46	93.1074
STBD1	-0.708907	0.844819	-15.3037	8.15e-46	93.0626
BMP2	-1.77032	2.53085	-15.2806	1.06e-45	92.7974
GAB1	-0.967988	1.88846	-15.272	1.18e-45	92.6987
CNOT9	0.637335	3.87787	15.2709	1.19e-45	92.6863
RNF185	-0.727946	3.09531	-15.2641	1.29e-45	92.6087
MYC	1.8317	5.64359	15.2544	1.44e-45	92.4973
TGIF2	1.53255	3.39019	15.2507	1.5e-45	92.4552
AL162424.1	-0.723597	0.349241	-15.2452	1.6e-45	92.3925
UGT2B15	-2.43496	1.32497	-15.2306	1.89e-45	92.2254
TP73-AS1	-0.586289	0.482899	-15.2223	2.08e-45	92.1305
NOM1	0.721217	2.42099	15.2196	2.15e-45	92.0995
TROAP	1.45778	2.76799	15.2111	2.37e-45	92.0021
PPA1	1.1837	6.0317	15.2045	2.55e-45	91.9266
EPHX4	1.81918	1.94224	15.2017	2.63e-45	91.8957
KLF9	-1.75129	2.45688	-15.1941	2.88e-45	91.8079
IGKV1OR2-11	-0.986175	0.291678	-15.1878	3.09e-45	91.7361
PPAT	1.12021	2.45023	15.1714	3.73e-45	91.5487
TENT5C	-1.88608	2.39854	-15.1627	4.12e-45	91.4499
BMP6	-1.02013	0.710508	-15.1486	4.84e-45	91.289
GPER1	-1.41309	0.948794	-15.1414	5.26e-45	91.2073
GSN	-1.88793	4.89588	-15.1389	5.41e-45	91.1782
AC136428.1	-1.61468	0.756099	-15.1337	5.74e-45	91.1191
MACIR	-1.21605	3.19421	-15.1302	5.98e-45	91.0792
SYNC	-0.854178	0.553252	-15.1231	6.49e-45	90.998
IGKV1OR2-3	-1.0156	0.344094	-15.1161	7.03e-45	90.9181
CCT2	0.991369	5.81137	15.1148	7.13e-45	90.9034
MIDEAS	-0.846107	2.06255	-15.1123	7.33e-45	90.8758
ACOX1	-1.18877	3.79987	-15.1029	8.17e-45	90.7687
PAQR5	-1.467	1.81572	-15.0928	9.18e-45	90.6527
GPRASP1	-0.83604	0.673081	-15.0921	9.24e-45	90.6457
CLMN	-1.05724	2.17523	-15.0889	9.59e-45	90.6093
DSCC1	1.3854	2.74144	15.0853	9.99e-45	90.5682
ATP8B1	-1.49961	4.54972	-15.0748	1.13e-44	90.4483
TTLL4	0.89168	2.50578	15.0595	1.34e-44	90.2742
CEP72	1.18403	1.95779	15.0585	1.36e-44	90.2634
TMEM131	-0.837052	2.92005	-15.0544	1.42e-44	90.217
AC116345.4	-0.593431	0.335319	-15.0542	1.42e-44	90.2147
SOX4	1.601	5.03386	15.0453	1.58e-44	90.1133
SIAE	-1.52391	3.4941	-15.0451	1.58e-44	90.111
INPP5A	-0.806024	3.13053	-15.0405	1.67e-44	90.0582
SYNPO	-1.51701	2.91273	-15.0298	1.88e-44	89.9368
SNTB1	1.69165	3.07882	15.0286	1.91e-44	89.9236
PALB2	0.709682	2.27908	15.0012	2.61e-44	89.6118
CPNE7	2.81844	2.91679	14.9782	3.39e-44	89.3518
TENT5B	-1.29916	0.741049	-14.9569	4.32e-44	89.1095
LYPD8	-4.04326	3.42016	-14.9536	4.49e-44	89.0728
CBFB	1.1566	3.93265	14.9495	4.71e-44	89.0255
MRPL17	1.10569	4.62447	14.9479	4.79e-44	89.0075
DIXDC1	-1.06669	1.48113	-14.9422	5.11e-44	88.9438
B3GALT4	-1.36582	2.50779	-14.9387	5.32e-44	88.9035
WDR77	1.2917	4.08518	14.9357	5.5e-44	88.8697
PAFAH2	-1.09746	3.21417	-14.9345	5.58e-44	88.8565
RHPN1	2.02202	2.69071	14.9335	5.64e-44	88.8451
KLRB1	-1.30448	1.18964	-14.9274	6.05e-44	88.7754
MT1G	-3.5965	4.91721	-14.9245	6.25e-44	88.7427
IGLL5	-1.52159	0.850802	-14.9222	6.42e-44	88.7167
PAG1	-1.37946	1.86997	-14.9178	6.75e-44	88.6666
TMEM127	-0.773369	4.31512	-14.9099	7.38e-44	88.5781
RBM47	-1.10194	4.29304	-14.9075	7.58e-44	88.5511
TFAP4	1.02922	2.26725	14.9017	8.1e-44	88.4854
POLR1C	1.09853	2.86312	14.8963	8.61e-44	88.424
IGKV1-33	-1.76868	0.649607	-14.8932	8.92e-44	88.3884
TMEM132A	1.65712	2.5597	14.8873	9.54e-44	88.322
FGF10	-0.5996	0.31522	-14.8786	1.05e-43	88.2236
TCF7L1	-0.961936	1.27282	-14.8761	1.08e-43	88.1953
RCL1	0.892451	2.74948	14.8758	1.09e-43	88.1919
PRKACB	-2.05023	2.9544	-14.8751	1.1e-43	88.184
TTC26	0.868041	1.55374	14.8731	1.12e-43	88.162
KIF20A	1.27758	2.94577	14.8698	1.16e-43	88.1249
MAP6	-0.626451	0.347094	-14.868	1.19e-43	88.1043
MPP2	-0.643168	0.414836	-14.866	1.21e-43	88.0814
SPECC1L	-0.797759	2.20074	-14.854	1.39e-43	87.9456
JAML	-0.980323	1.01625	-14.8482	1.49e-43	87.8809
MEIS3P1	-1.47625	1.25218	-14.8336	1.75e-43	87.7153
GAPT	-0.585444	0.36255	-14.8312	1.8e-43	87.6887
FOXP2	-0.840334	0.420639	-14.8279	1.87e-43	87.6518
FOLR2	-2.26509	2.19839	-14.8278	1.87e-43	87.6503
FUT1	1.24254	1.58183	14.8206	2.03e-43	87.5689
SLC35G1	-0.915858	1.41554	-14.8154	2.15e-43	87.511
CNN2	1.15799	5.66691	14.8116	2.25e-43	87.4672
NEFL	-1.12086	0.302249	-14.8106	2.28e-43	87.456
LRP8	0.850885	1.00651	14.8029	2.48e-43	87.3694
WDR75	0.941059	3.4277	14.7898	2.88e-43	87.2218
PTGER4	-1.55247	3.00055	-14.7841	3.07e-43	87.1583
LARGE1	-0.883202	1.51738	-14.7764	3.35e-43	87.0713
DPEP1	4.57724	5.39507	14.7703	3.59e-43	87.0027
PPARGC1A	-1.30778	1.12341	-14.7696	3.62e-43	86.9949
PSAT1	2.26931	4.522	14.7674	3.71e-43	86.9694
RECK	-0.872009	1.06001	-14.7668	3.74e-43	86.9629
HSP90AB1	1.29527	9.06936	14.7647	3.83e-43	86.9393
CAD	1.23381	3.7233	14.7602	4.03e-43	86.8886
WNT2	1.54691	1.51925	14.7365	5.26e-43	86.622
IGKV3D-15	-2.64453	1.6526	-14.7356	5.32e-43	86.6121
CTPS1	0.913523	2.39567	14.7354	5.33e-43	86.6096
LINC02441	-2.16029	1.95378	-14.7314	5.57e-43	86.5652
SLC16A9	-1.89454	1.73237	-14.7296	5.69e-43	86.5446
TUB	-0.61568	0.37549	-14.7286	5.75e-43	86.5337
RPL12	1.06104	8.64087	14.723	6.13e-43	86.47
ZBTB7B	-1.27696	4.40179	-14.7215	6.24e-43	86.4533
BUB1	1.13316	2.87161	14.7207	6.29e-43	86.4445
MFSD4A	-1.70647	1.52016	-14.72	6.34e-43	86.4365
IGHV3OR16-11	-0.876262	0.281912	-14.7148	6.73e-43	86.3778
METTL1	1.19948	3.38183	14.7121	6.94e-43	86.3475
PDCD2L	1.26947	2.51139	14.7088	7.2e-43	86.3104
GIMAP7	-1.64051	2.27817	-14.7079	7.27e-43	86.3005
XDH	-2.13887	2.18653	-14.7069	7.35e-43	86.2892
RBM24	-0.900988	0.48657	-14.7046	7.55e-43	86.2632
PAMR1	-1.17288	1.29753	-14.7035	7.64e-43	86.2511
MMP11	3.13238	4.31836	14.702	7.77e-43	86.235
CEACAM7	-4.74384	5.02683	-14.7006	7.89e-43	86.2191
SCG3	-0.901836	0.262103	-14.6911	8.79e-43	86.1117
TSHZ1	-1.06202	2.11489	-14.6869	9.21e-43	86.065
XRCC2	1.014	1.53295	14.6769	1.03e-42	85.9533
SLC22A23	-1.22525	2.28207	-14.6558	1.31e-42	85.7164
ZMYND19	1.18806	3.66824	14.654	1.34e-42	85.6955
PAPSS2	-1.91834	4.40263	-14.6515	1.37e-42	85.668
CRYAB	-1.83879	1.70398	-14.6491	1.41e-42	85.6416
ZER1	-1.1315	3.83464	-14.6477	1.43e-42	85.6254
AQP7	-0.918507	0.676917	-14.6421	1.53e-42	85.5628
POLR1G	1.01601	1.67234	14.6297	1.75e-42	85.4241
SVIL	-1.44422	2.7034	-14.6266	1.82e-42	85.3894
TMEM97	1.4249	4.64356	14.6257	1.84e-42	85.3786
C4orf19	-1.32363	2.47593	-14.6203	1.95e-42	85.3186
CAP2	-1.32035	1.25894	-14.619	1.98e-42	85.3037
SMOX	1.69741	3.10119	14.6163	2.04e-42	85.2733
AUNIP	1.12896	1.70349	14.6103	2.18e-42	85.2066
MPEG1	-1.99586	2.56676	-14.6097	2.2e-42	85.1997
IGKV3-7	-2.41507	1.49469	-14.6048	2.32e-42	85.1454
XPOT	1.1787	4.06431	14.6048	2.32e-42	85.1451
ARL4D	-1.48982	1.40099	-14.6027	2.38e-42	85.1217
SDCBP2	-2.33566	3.98015	-14.5929	2.66e-42	85.0114
KIF18B	1.30694	2.52618	14.5924	2.67e-42	85.0064
SI	-2.48265	1.28194	-14.5864	2.85e-42	84.9395
VEGFA	1.33976	3.60946	14.5836	2.95e-42	84.9076
SND1	0.98811	5.86113	14.5835	2.95e-42	84.9061
PRPF4	0.762927	3.72285	14.5827	2.98e-42	84.8973
SGCE	-0.607741	0.458447	-14.5822	2.99e-42	84.8917
TMEM171	-2.25465	3.60035	-14.5818	3.01e-42	84.8876
IGHV3OR16-15	-0.809714	0.256183	-14.581	3.03e-42	84.8788
ITM2C	-2.25173	7.49753	-14.5662	3.58e-42	84.713
IGKV6-21	-2.81384	1.75431	-14.5642	3.66e-42	84.6907
TTC22	-1.34398	2.68162	-14.5589	3.89e-42	84.6319
ZBTB7C	-2.02669	1.75208	-14.5466	4.46e-42	84.4945
AOC3	-2.29928	2.38975	-14.5446	4.57e-42	84.4715
RCN1	1.23964	3.92846	14.5411	4.75e-42	84.4331
SNHG16	1.01069	2.54438	14.5381	4.91e-42	84.3993
WDR7	-0.719518	1.30608	-14.5297	5.39e-42	84.306
ZFAS1	1.46009	2.41443	14.528	5.5e-42	84.2866
MACC1	1.72574	2.86513	14.5271	5.56e-42	84.2762
CMSS1	1.00968	2.29855	14.5249	5.7e-42	84.2518
SMIM6	-1.43183	1.84165	-14.523	5.82e-42	84.2308
ZSWIM6	-0.861684	2.18087	-14.5226	5.84e-42	84.2263
CHST5	-1.47831	0.792421	-14.5166	6.25e-42	84.1592
B3GNT7	-3.32519	2.95771	-14.515	6.36e-42	84.1422
NUTF2	0.948197	5.15255	14.5094	6.78e-42	84.0791
NME1	1.66371	3.44141	14.5051	7.11e-42	84.0309
C1orf210	-1.48979	4.06267	-14.4963	7.85e-42	83.9328
CASD1	-1.18848	2.32174	-14.496	7.87e-42	83.9299
ACKR1	-2.2555	1.80138	-14.4728	1.02e-41	83.6713
AC093627.6	-0.656805	0.295886	-14.4657	1.11e-41	83.5923
HSPB6	-2.29856	1.40943	-14.4559	1.23e-41	83.4838
IGHV3OR16-8	-1.58534	0.785235	-14.4504	1.31e-41	83.422
EIF3B	1.09292	5.26359	14.4375	1.51e-41	83.2786
TESC	3.21644	4.20244	14.4344	1.57e-41	83.2437
KANK2	-1.45972	3.1089	-14.4248	1.75e-41	83.1378
FOXN3	-1.07993	2.2565	-14.4177	1.89e-41	83.0581
IGKV1OR22-1	-1.45135	0.567704	-14.4104	2.05e-41	82.9779
AHCY	1.60822	6.69718	14.4038	2.21e-41	82.9036
SLC23A1	-1.2658	0.816793	-14.3807	2.86e-41	82.6472
AURKA	1.38318	4.18221	14.3783	2.93e-41	82.6209
MTHFD2	1.14588	2.85617	14.3711	3.18e-41	82.5405
PUM3	1.06737	4.37079	14.3574	3.7e-41	82.3895
RASD2	-1.81339	1.76495	-14.3558	3.77e-41	82.3715
GYPC	-1.43738	1.76421	-14.3556	3.78e-41	82.3689
NAT10	1.00085	4.29186	14.3423	4.38e-41	82.2219
NPR1	-1.00344	0.925754	-14.3384	4.57e-41	82.1788
FER1L6	-1.63746	0.752884	-14.3369	4.65e-41	82.1616
WASL-DT	-0.997344	1.89515	-14.3347	4.77e-41	82.1373
SNHG17	1.46206	2.41055	14.3323	4.9e-41	82.1105
GCNT4	-0.741441	0.428489	-14.332	4.92e-41	82.1073
PYCR1	1.70483	4.98213	14.3223	5.48e-41	82
PPP1R14A	-2.00452	2.27879	-14.322	5.49e-41	81.9974
FBXO32	-1.80002	2.65478	-14.3201	5.61e-41	81.9755
RERG	-1.25761	0.872733	-14.3143	5.98e-41	81.9115
CNRIP1	-0.989185	1.20774	-14.3071	6.49e-41	81.8315
PNCK	-1.19812	0.466169	-14.3043	6.69e-41	81.8011
CSNK1E	0.908358	3.42399	14.3034	6.76e-41	81.7909
PHLDA1	2.04207	3.78549	14.2964	7.3e-41	81.7133
CLDN11	-0.718139	0.362804	-14.294	7.5e-41	81.6869
CHP1	-1.16986	5.40012	-14.2748	9.28e-41	81.4746
UBFD1	0.683363	3.27981	14.2708	9.71e-41	81.4302
WDR4	1.25167	3.21656	14.2704	9.74e-41	81.4264
KPNA2	1.13103	4.26321	14.2649	1.04e-40	81.3652
IGLV1-50	-1.49834	0.731327	-14.2644	1.04e-40	81.3603
IGKV6D-21	-2.40246	1.10084	-14.2569	1.13e-40	81.2767
RRP12	1.15713	3.02356	14.2558	1.15e-40	81.2652
RRM2	1.28503	3.74925	14.2533	1.18e-40	81.2371
PCK1	-2.86146	2.68209	-14.2496	1.23e-40	81.1959
TRPC7-AS1	-0.950165	0.580753	-14.2424	1.33e-40	81.1169
PLIN4	-2.14031	0.781228	-14.2424	1.33e-40	81.1164
CCNO	1.87073	2.51809	14.2391	1.38e-40	81.0807
MIR145	-1.96229	1.20009	-14.237	1.41e-40	81.0572
SSPN	-1.16446	1.20845	-14.2218	1.67e-40	80.8897
AC012085.2	-0.963497	0.196205	-14.2169	1.76e-40	80.8355
NDN	-1.72298	2.49342	-14.2121	1.86e-40	80.7829
NEU4	-1.88755	1.60026	-14.2111	1.88e-40	80.772
JOSD1	-0.804141	4.42107	-14.2055	2e-40	80.7099
TOM1L2	-1.10275	2.87682	-14.2026	2.07e-40	80.6774
MOCS1	-1.21271	1.51765	-14.1998	2.13e-40	80.6465
ECT2	1.54137	4.03955	14.1952	2.24e-40	80.5966
RCAN1	-1.10051	2.73591	-14.1937	2.28e-40	80.5799
MXD1	-1.56694	3.47321	-14.1842	2.54e-40	80.475
ELFN1-AS1	2.54923	2.79467	14.1807	2.64e-40	80.4365
ARNTL2	1.33743	2.1283	14.18	2.66e-40	80.4284
SNX24	-1.01748	1.41116	-14.1788	2.69e-40	80.4159
OMD	-1.2146	0.473616	-14.1693	2.99e-40	80.3115
HCFC2	-0.757694	1.20014	-14.1576	3.4e-40	80.182
AC053503.3	-1.16194	0.365767	-14.1504	3.68e-40	80.1034
TCN2	-1.64407	3.04398	-14.1483	3.77e-40	80.0796
LINC00294	-0.775194	1.7591	-14.1409	4.09e-40	79.9989
AC021218.1	2.00385	2.97881	14.1118	5.64e-40	79.6788
NDRG2	-1.41886	3.38242	-14.1099	5.76e-40	79.6584
LINC01752	-1.16751	0.763919	-14.1077	5.91e-40	79.6335
CFD	-2.99873	3.76799	-14.0965	6.68e-40	79.5109
CNN1	-3.36308	3.43417	-14.0958	6.73e-40	79.5031
SAPCD2	1.76963	3.75872	14.086	7.5e-40	79.3956
SLC41A2	-1.35951	2.23032	-14.0781	8.19e-40	79.3089
TNS4	2.66046	4.27811	14.0746	8.51e-40	79.2702
RHOU	-1.34657	3.25093	-14.0742	8.54e-40	79.2666
FXYD5	1.81015	5.16567	14.0739	8.58e-40	79.2624
GRAMD1A	1.34873	3.90589	14.0717	8.79e-40	79.2382
PNO1	0.973937	3.64613	14.0714	8.81e-40	79.2356
RPL10L	-0.865587	0.489923	-14.0614	9.84e-40	79.1254
KIF2C	1.25577	3.37752	14.0468	1.16e-39	78.9653
AC015922.2	-1.70899	1.70828	-14.044	1.19e-39	78.9351
SLC22A17	-1.1703	1.18623	-14.0325	1.35e-39	78.8093
MIER1	-1.15497	2.69381	-14.0163	1.62e-39	78.632
CEP55	1.36875	3.64719	14.0137	1.66e-39	78.6029
MFSD12	1.32418	3.50858	14.0109	1.71e-39	78.5733
AL135905.1	-0.807166	0.872025	-14.008	1.77e-39	78.5416
MAGI3	-0.911169	2.05299	-14.0076	1.78e-39	78.5365
IGKV2OR2-1	-0.819285	0.274374	-14.0059	1.81e-39	78.5179
RPN2	1.17102	7.66814	13.9987	1.96e-39	78.4393
MELK	1.24447	3.44926	13.992	2.11e-39	78.3656
GDPD3	-1.80966	2.3384	-13.9919	2.11e-39	78.3655
HSD11B2	-2.31054	5.43428	-13.9811	2.38e-39	78.2474
PEX11A	-1.06037	2.4077	-13.9756	2.53e-39	78.1869
CPT2	-0.821352	1.58047	-13.9708	2.66e-39	78.1349
PAICS	1.17171	4.85548	13.9699	2.69e-39	78.1249
CA12	-2.35332	3.96349	-13.9685	2.73e-39	78.1092
NFXL1	0.734343	2.06286	13.9591	3.03e-39	78.0064
TMTC1	-0.803625	0.59209	-13.959	3.03e-39	78.0059
WDR12	0.817442	2.69388	13.9565	3.12e-39	77.9784
RELL1	-1.18324	2.18216	-13.953	3.24e-39	77.9396
TLCD2	-1.15193	2.05265	-13.9495	3.37e-39	77.9019
ABCD3	-0.974416	3.40013	-13.9478	3.43e-39	77.8838
JCHAIN	-4.80388	6.20591	-13.9464	3.48e-39	77.8684
PPIL1	1.04098	4.68993	13.9439	3.58e-39	77.8406
NUP43	0.795291	3.53693	13.9433	3.6e-39	77.8346
C19orf48	1.62227	5.03046	13.94	3.74e-39	77.7985
NEK2	1.19019	3.26214	13.9285	4.24e-39	77.6732
FEZ1	-0.670117	0.649002	-13.9277	4.28e-39	77.6642
IGKV1OR2-108	-2.60439	1.79294	-13.9253	4.39e-39	77.638
SEMA3D	-0.62952	0.23571	-13.9236	4.47e-39	77.6192
CCNF	1.11973	2.45052	13.9233	4.49e-39	77.6163
SRI	-1.26556	5.15564	-13.9163	4.84e-39	77.5401
SNAP25	-0.838169	0.270828	-13.9094	5.23e-39	77.4646
CD180	-0.793432	0.665884	-13.9013	5.71e-39	77.3769
OLFM1	-1.12464	0.861325	-13.899	5.86e-39	77.3515
CHRNA3	-0.981483	0.543201	-13.8974	5.96e-39	77.3338
HACD4	-0.699687	0.727855	-13.895	6.12e-39	77.3082
PAQR4	1.49656	2.83547	13.8941	6.17e-39	77.2986
PRR11	1.07331	2.51409	13.894	6.18e-39	77.2976
WASHC2C	-0.911687	2.46836	-13.8885	6.57e-39	77.2372
E2F1	1.50612	3.65157	13.8814	7.1e-39	77.1596
RTL5	-0.737232	0.610173	-13.8766	7.48e-39	77.1081
S100P	2.69704	8.54482	13.8755	7.57e-39	77.0956
HM13	1.14012	4.89383	13.8748	7.63e-39	77.0879
IGHV3OR16-12	-0.709324	0.277524	-13.8688	8.14e-39	77.0232
MAOA	-2.06573	4.40898	-13.8619	8.79e-39	76.9477
GMPS	0.761517	3.41383	13.8596	9.01e-39	76.923
PLA2G5	-0.797391	0.408191	-13.8435	1.07e-38	76.7475
CYRIA	-0.957605	0.967577	-13.8375	1.15e-38	76.6831
LITAF	-1.05615	5.03106	-13.8364	1.16e-38	76.6711
SLC35D1	-1.18685	3.54711	-13.8321	1.22e-38	76.6237
IGKV1OR2-6	-1.88354	0.9543	-13.8217	1.36e-38	76.5108
ARMC10	0.880522	3.52999	13.8214	1.37e-38	76.508
DMD	-1.05283	0.786083	-13.8202	1.39e-38	76.4945
IGFBP6	-2.06297	2.80597	-13.817	1.44e-38	76.4598
PLXNA1	1.09791	3.13274	13.8164	1.44e-38	76.453
CLDN5	-1.67813	1.73074	-13.8145	1.47e-38	76.4324
YTHDF1	0.976175	5.0213	13.8136	1.49e-38	76.423
DSC2	-1.43191	3.2768	-13.8122	1.51e-38	76.4077
MGLL	-1.32982	3.93703	-13.8067	1.6e-38	76.3486
SYNGR1	-0.957509	0.594863	-13.8012	1.7e-38	76.2889
LRRC66	-1.38159	1.62583	-13.7966	1.79e-38	76.2384
PJA2	-1.3015	3.92947	-13.796	1.8e-38	76.2323
RASGRP2	-0.779394	0.68637	-13.7854	2.03e-38	76.1169
RTN1	-0.781104	0.584033	-13.7832	2.07e-38	76.093
SNCG	-1.58004	1.35097	-13.776	2.24e-38	76.015
KCTD9	-1.28929	2.71212	-13.7627	2.59e-38	75.8717
GNAI1	-0.679256	0.681507	-13.7612	2.63e-38	75.8555
JAM3	-1.06674	1.07839	-13.7567	2.77e-38	75.8063
GALNT15	-0.879854	0.532437	-13.7552	2.81e-38	75.7905
IGKV1D-12	-1.87663	0.925146	-13.7478	3.05e-38	75.7102
NIFK	0.925007	4.00056	13.7466	3.09e-38	75.6967
UTP25	0.668086	2.18411	13.7452	3.14e-38	75.6822
OPN3	-0.726566	0.821929	-13.7444	3.17e-38	75.6727
PALM	-1.39419	1.26093	-13.7431	3.21e-38	75.6587
PRDX4	1.23858	6.19459	13.7424	3.23e-38	75.6518
MB	-1.69846	1.18303	-13.7255	3.88e-38	75.4694
RIMKLA	-0.954416	1.16682	-13.7237	3.96e-38	75.449
MS4A1	-1.3491	0.562804	-13.7178	4.23e-38	75.3855
CCL28	-2.19793	2.63339	-13.7178	4.23e-38	75.3855
SIGMAR1	1.17775	6.1059	13.7164	4.29e-38	75.3704
VAMP2	-1.22438	3.37906	-13.7142	4.39e-38	75.3465
ARHGAP15	-0.631801	0.708275	-13.6943	5.45e-38	75.1322
RANBP1	0.982801	4.50999	13.6943	5.45e-38	75.1316
MEIS1	-0.927397	0.772875	-13.6942	5.46e-38	75.1305
PUS1	1.24499	3.14551	13.6892	5.76e-38	75.077
IGLV7-43	-3.4611	2.76734	-13.6872	5.89e-38	75.0546
CYP2B7P	-0.690215	0.284913	-13.6791	6.43e-38	74.9676
GTF3A	1.64779	5.90713	13.6716	6.98e-38	74.887
EDN2	-1.21663	0.745	-13.6592	7.98e-38	74.7527
CLU	-2.51726	3.11526	-13.6581	8.07e-38	74.7415
ATIC	0.992889	5.30968	13.6493	8.88e-38	74.6468
KIF23	1.00303	2.35687	13.6462	9.19e-38	74.613
DPYD	-1.26628	1.13518	-13.6386	9.97e-38	74.5312
STX12	-0.970544	3.76727	-13.6215	1.2e-37	74.3472
PPM1A	-0.796688	2.6725	-13.6131	1.32e-37	74.2561
CD22	-1.07299	0.514676	-13.6127	1.32e-37	74.2521
MPC1	-1.1651	4.57076	-13.6114	1.34e-37	74.2386
CENPA	1.14162	2.77528	13.603	1.47e-37	74.1482
CDCA5	1.30158	3.64895	13.6	1.52e-37	74.1153
RPS2	1.21702	9.40963	13.598	1.55e-37	74.0936
KIT	-1.43596	1.25854	-13.5974	1.56e-37	74.0874
ARRB1	-0.976972	2.35684	-13.5887	1.71e-37	73.9938
P2RX4	-1.09107	2.62178	-13.5883	1.72e-37	73.9898
NONO	0.880652	5.39702	13.584	1.8e-37	73.9432
EAF2	-0.812986	1.41287	-13.5835	1.81e-37	73.9386
TSPAN1	-2.33132	6.88737	-13.5795	1.89e-37	73.8949
CR2	-1.60777	0.668719	-13.5688	2.12e-37	73.7805
AP003071.4	-0.813941	0.45795	-13.564	2.24e-37	73.7288
RCC2	0.88715	5.47158	13.5634	2.25e-37	73.7221
COLEC12	-1.23	0.896606	-13.5621	2.28e-37	73.7086
SRP14P4	-0.986745	0.682218	-13.5606	2.32e-37	73.6921
DTNB-AS1	-0.669682	0.328691	-13.5582	2.38e-37	73.666
SYP	-0.928248	0.695846	-13.5577	2.39e-37	73.6607
PPRC1	0.940766	3.58364	13.5561	2.43e-37	73.6441
INTS7	0.706458	2.92647	13.5531	2.52e-37	73.6113
ZNF121	1.24369	2.75209	13.5503	2.59e-37	73.5817
VPREB3	-1.5748	1.0017	-13.5502	2.6e-37	73.5802
LIMS2	-1.65412	1.666	-13.5489	2.63e-37	73.5663
UGT2B17	-4.29081	2.7539	-13.5395	2.91e-37	73.4661
FANCI	0.955891	2.26225	13.5376	2.97e-37	73.4456
SOS2	-0.927643	2.67196	-13.5349	3.06e-37	73.4167
UGT1A1	-0.696563	0.305892	-13.5339	3.09e-37	73.4056
SIM2	1.25769	1.18027	13.5312	3.18e-37	73.3771
ANKZF1	0.85387	3.07839	13.5107	3.97e-37	73.1567
CD44	1.23837	5.06615	13.5086	4.06e-37	73.1348
ARPIN	-0.831522	2.56579	-13.4994	4.49e-37	73.0358
IL1R2	-2.0896	1.97377	-13.4988	4.52e-37	73.0294
RGL1	-1.0948	1.85033	-13.4914	4.89e-37	72.9502
PRELP	-2.32912	1.62207	-13.4892	5.01e-37	72.9264
BTK	-0.923673	0.890826	-13.4857	5.2e-37	72.8889
KIF4A	1.1261	3.09001	13.4828	5.36e-37	72.8583
ZADH2	-0.78058	2.65337	-13.4817	5.43e-37	72.8465
AEN	1.08576	3.12032	13.4742	5.88e-37	72.7667
SULT2B1	2.05812	2.63663	13.4739	5.9e-37	72.7628
UBE2T	1.2966	4.02315	13.4729	5.97e-37	72.7522
CAV1	-1.79238	3.46834	-13.4698	6.17e-37	72.7193
TXNRD3	0.74998	1.74367	13.4685	6.26e-37	72.7051
GINM1	-0.926742	3.73948	-13.4656	6.46e-37	72.674
CD79A	-2.61498	2.44096	-13.4644	6.54e-37	72.661
TCF7	1.3961	2.61915	13.4637	6.59e-37	72.6541
SHMT2	1.33369	5.18527	13.462	6.71e-37	72.6356
GIMAP6	-1.29814	1.86596	-13.4604	6.82e-37	72.6188
GAS7	-1.25747	1.4888	-13.4594	6.9e-37	72.6081
MSRB3	-1.75825	1.72871	-13.4586	6.96e-37	72.5992
CCT4	0.966514	6.01742	13.4481	7.79e-37	72.4869
NXPE1	-2.358	1.99927	-13.4386	8.62e-37	72.3863
LGALS2	-2.7299	2.82237	-13.437	8.78e-37	72.3684
ANO10	-0.984079	3.28745	-13.4332	9.14e-37	72.3285
NXPE4	-3.51796	3.04488	-13.4287	9.59e-37	72.2802
CEACAM1	-1.93299	5.1799	-13.4281	9.66e-37	72.2736
APOBEC3A	-0.855126	0.444968	-13.4241	1.01e-36	72.2304
CALM1	-0.740138	5.79166	-13.4226	1.02e-36	72.2148
CCNB1	1.39082	5.1256	13.422	1.03e-36	72.208
NDE1	0.725334	2.37863	13.4212	1.04e-36	72.2003
DENND2A	-1.06246	1.47721	-13.4208	1.04e-36	72.1954
CPT1A	-1.08045	4.58958	-13.4181	1.07e-36	72.1669
NOP56	1.25364	4.94379	13.4139	1.12e-36	72.1217
MRGPRF	-1.76449	1.70518	-13.4138	1.13e-36	72.1213
IGHV3OR16-7	-0.600584	0.138509	-13.4021	1.28e-36	71.9967
GGCT	1.14311	4.56691	13.3976	1.34e-36	71.9481
CXCL3	2.40568	3.97175	13.3903	1.45e-36	71.8707
HEPACAM2	-3.12907	2.27663	-13.3897	1.46e-36	71.8639
MCM3	1.03317	5.57929	13.3897	1.46e-36	71.8637
TNS1	-2.16336	2.50877	-13.3888	1.47e-36	71.8548
CP	-1.18297	0.500809	-13.3876	1.49e-36	71.8418
CBX2	1.53985	1.78068	13.3861	1.52e-36	71.8256
GALNT6	1.57867	3.45468	13.382	1.58e-36	71.7821
RNF43	1.9762	4.01088	13.3816	1.59e-36	71.778
FABP4	-2.36669	0.994364	-13.381	1.6e-36	71.7711
CKAP2	1.28184	3.7179	13.3805	1.61e-36	71.7661
CREB3L3	-1.44566	0.637498	-13.3748	1.71e-36	71.7057
CTHRC1	2.58367	3.64299	13.3703	1.79e-36	71.6574
MCM10	0.995952	1.79733	13.3636	1.93e-36	71.5857
TTC28	-0.666433	0.766361	-13.3589	2.03e-36	71.5355
RAVER2	-1.00399	3.08355	-13.3584	2.04e-36	71.5304
CRIM1-DT	-0.962839	1.38941	-13.3567	2.08e-36	71.5124
FLI1	-0.816111	1.04829	-13.3535	2.15e-36	71.4782
RACGAP1	0.968481	3.99613	13.3525	2.17e-36	71.4683
DBNDD1	1.59729	2.52762	13.3525	2.17e-36	71.4682
UHRF1	1.29654	2.47008	13.3524	2.17e-36	71.4665
CD79B	-1.09049	0.81534	-13.3499	2.23e-36	71.4401
IGHV3OR15-7	-1.39351	0.749489	-13.3483	2.27e-36	71.4228
CES3	-2.24457	2.9327	-13.3398	2.49e-36	71.3331
NCF1B	-0.637472	0.456594	-13.3386	2.52e-36	71.3205
JAZF1	-1.00706	1.16695	-13.3367	2.57e-36	71.2997
AL691432.2	-0.779832	1.45405	-13.3361	2.59e-36	71.2941
TTYH3	1.42517	4.96506	13.3338	2.65e-36	71.2694
ACAT1	-1.15511	3.09509	-13.3323	2.69e-36	71.2531
NELFCD	1.25864	4.60443	13.3319	2.71e-36	71.2489
GNL3	1.08787	5.20162	13.3271	2.85e-36	71.1974
SETD6	0.6546	1.67046	13.3263	2.87e-36	71.1889
STPG1	-0.649689	1.18897	-13.3177	3.15e-36	71.0984
ANKRD13B	1.45271	2.24625	13.3175	3.16e-36	71.0954
VPS26C	-0.629226	2.81072	-13.3102	3.41e-36	71.0181
RHBDF2	1.20611	2.95029	13.3082	3.48e-36	70.9974
DCUN1D5	0.78492	1.73979	13.303	3.69e-36	70.9416
NOP58	1.06266	4.43068	13.298	3.89e-36	70.8883
SPECC1	-0.831134	1.36157	-13.2969	3.93e-36	70.8774
SCP2	-1.0483	4.09043	-13.2957	3.98e-36	70.8648
ACAA2	-1.42993	4.37559	-13.292	4.14e-36	70.8249
GSTA1	-1.82801	0.939542	-13.2915	4.16e-36	70.8201
TTI1	1.0205	3.50416	13.2883	4.31e-36	70.7858
CXCL1	2.66843	5.31182	13.2864	4.4e-36	70.7659
XPNPEP3	0.725829	1.77745	13.2827	4.58e-36	70.726
NOP14	0.876073	3.85905	13.2787	4.78e-36	70.6836
BLK	-0.625675	0.25324	-13.2733	5.06e-36	70.6272
PTK2B	-1.16024	3.00172	-13.2727	5.09e-36	70.6207
FRMD4B	-0.761322	1.36493	-13.2726	5.1e-36	70.6189
SORBS2	-1.2227	1.27928	-13.272	5.13e-36	70.6127
EDNRB	-1.0917	1.48416	-13.27	5.24e-36	70.5917
TAMM41	0.633768	1.70538	13.2683	5.33e-36	70.574
CD1C	-0.794206	0.611577	-13.2642	5.57e-36	70.5304
CPOX	0.772005	3.26625	13.2577	5.97e-36	70.4614
SLC5A6	1.58917	4.33604	13.2558	6.09e-36	70.4417
PER3	-0.954241	0.990738	-13.2468	6.71e-36	70.3456
LMO2	-0.986189	1.59849	-13.2458	6.78e-36	70.3359
TRIM29	2.36597	2.8395	13.2458	6.78e-36	70.3351
PSMD14	0.785711	3.73251	13.2428	7e-36	70.3038
THUMPD2	0.687374	2.02495	13.2392	7.28e-36	70.2654
ENTPD8	-2.53799	2.58067	-13.2369	7.46e-36	70.2411
DCAF13	1.04122	3.07395	13.2359	7.53e-36	70.2307
ZNF692	1.21214	2.78961	13.2319	7.86e-36	70.1881
TRAP1	1.21488	4.34136	13.231	7.93e-36	70.1792
ASCL2	3.20147	5.35826	13.2303	7.99e-36	70.1719
NEURL1B	-1.2861	3.18445	-13.2285	8.15e-36	70.1521
MYBL2	1.8854	5.21923	13.2281	8.19e-36	70.1483
MMP7	3.5605	3.57358	13.2246	8.5e-36	70.111
EXOSC3	0.686514	1.81251	13.2243	8.52e-36	70.1084
HRCT1	-2.26384	2.80581	-13.2159	9.32e-36	70.0195
CAMK2G	-0.71424	3.04424	-13.2089	1e-35	69.9455
IGHV1OR15-2	-1.83591	1.07035	-13.1939	1.18e-35	69.7869
EIF2S2	1.1073	5.92093	13.1939	1.18e-35	69.7869
ATAD2	1.24607	3.03321	13.1872	1.26e-35	69.7162
CROT	-0.974475	1.96091	-13.1832	1.32e-35	69.6735
GALNT12	-1.36162	3.65885	-13.1832	1.32e-35	69.6731
TM6SF2	-0.731684	0.387735	-13.1823	1.33e-35	69.6644
LINC01133	-1.5869	2.3384	-13.1757	1.43e-35	69.5945
RFC4	0.975377	3.17342	13.1728	1.47e-35	69.5643
FHL5	-0.641548	0.524921	-13.1579	1.73e-35	69.4063
CDHR5	-2.30167	4.85387	-13.1537	1.8e-35	69.3628
SMYD5	0.943296	3.77978	13.1487	1.9e-35	69.3092
SLC30A4	-0.823951	1.02734	-13.141	2.07e-35	69.2281
AC015922.3	-1.48665	1.56978	-13.1352	2.2e-35	69.1668
RAB37	-0.912981	0.959784	-13.1349	2.2e-35	69.1644
CCNDBP1	-0.795601	2.80656	-13.1321	2.27e-35	69.1342
VPS9D1-AS1	1.67256	2.41603	13.1319	2.27e-35	69.1325
HSPD1	1.31024	6.47642	13.1235	2.49e-35	69.0439
RRS1	1.27081	4.47727	13.1209	2.55e-35	69.0169
SMYD2	0.745251	3.34582	13.1188	2.61e-35	68.9942
PSMA7	1.30043	7.50281	13.1172	2.66e-35	68.9778
RECQL4	1.68007	3.18792	13.1164	2.68e-35	68.9691
TMEM140	-0.990652	2.7547	-13.1163	2.68e-35	68.9683
ARHGEF9	-0.609385	1.4123	-13.114	2.75e-35	68.9435
PDE4D	-0.8773	1.0773	-13.113	2.78e-35	68.9339
LYAR	1.16005	3.82093	13.1127	2.79e-35	68.9299
ADAMTS1	-1.5107	1.98999	-13.1071	2.96e-35	68.8716
HMGA1	1.46945	7.69474	13.107	2.96e-35	68.8707
LINC02362	-0.612177	0.457149	-13.1069	2.96e-35	68.8692
NIPAL1	-1.18567	2.47012	-13.1049	3.03e-35	68.8484
ADAT2	0.88338	1.73547	13.1012	3.15e-35	68.8092
REP15	-1.2315	0.608569	-13.0974	3.28e-35	68.7696
PPIA	0.86089	6.26968	13.0968	3.3e-35	68.7627
PPP1R3C	-1.27618	0.931388	-13.0944	3.38e-35	68.7381
FAM107B	-1.45865	2.88071	-13.0942	3.39e-35	68.7362
CDCA3	1.15558	2.57022	13.0899	3.55e-35	68.6905
FXYD6	-1.18157	0.938622	-13.0883	3.61e-35	68.6741
VAPA	-0.875568	3.41259	-13.0844	3.76e-35	68.6329
RAE1	1.12413	3.63369	13.0833	3.8e-35	68.6216
ACTG2	-3.34365	4.18029	-13.079	3.98e-35	68.5763
NPY1R	-0.977636	0.48853	-13.0779	4.03e-35	68.564
UTP14A	1.14377	3.49578	13.0722	4.28e-35	68.5042
ACADM	-1.25044	3.2021	-13.0708	4.34e-35	68.4894
IGHV3-72	-3.43854	2.9134	-13.0657	4.58e-35	68.4367
RUNX1	1.06089	2.56408	13.062	4.76e-35	68.3973
PGM1	-1.37009	4.07321	-13.0611	4.81e-35	68.3878
FEZ2	-0.755395	2.24819	-13.0482	5.51e-35	68.2523
TSPAN11	-1.10247	1.19044	-13.0476	5.54e-35	68.2463
AL354743.2	2.27848	3.70732	13.046	5.64e-35	68.2294
DIAPH3	0.969184	1.81815	13.0455	5.67e-35	68.224
TRGC2	-0.963638	0.691759	-13.0451	5.69e-35	68.2199
PRR7	1.98527	2.55067	13.0449	5.71e-35	68.2176
ACVRL1	-1.55474	3.7609	-13.037	6.2e-35	68.1348
MATN2	-1.89403	2.59913	-13.0323	6.52e-35	68.0858
PRMT3	0.930496	2.55191	13.0276	6.85e-35	68.0368
BIN2	-0.864616	1.50348	-13.026	6.97e-35	68.0192
CHMP1B	-0.857993	4.19825	-13.0251	7.03e-35	68.0104
SRPRB	0.78751	4.40925	13.0233	7.16e-35	67.9915
GPT2	1.40148	3.65491	13.0208	7.36e-35	67.9648
SVEP1	-0.938344	0.83605	-13.0206	7.37e-35	67.9628
CDC6	1.28111	2.99142	13.0128	8.01e-35	67.8811
IGKV2D-24	-1.76549	0.919125	-13.009	8.33e-35	67.8421
INHBA	2.07482	2.13671	13.0046	8.73e-35	67.7956
TMEM238L	-0.995116	0.895917	-13.0019	8.98e-35	67.7672
FAM189A1	-1.30559	0.774688	-12.9972	9.43e-35	67.7179
TEK	-0.932606	1.19882	-12.9915	1e-34	67.6582
HBB	-2.73474	3.14	-12.9826	1.1e-34	67.5648
FANCA	0.890679	1.83347	12.9794	1.14e-34	67.532
IGHV3-63	-1.42534	0.792894	-12.9756	1.18e-34	67.4924
C1orf109	0.715688	2.44436	12.9693	1.27e-34	67.4262
APLN	1.48628	1.8276	12.9684	1.28e-34	67.4172
GART	0.84237	3.8833	12.9682	1.28e-34	67.4146
ZPR1	0.705293	3.22489	12.9612	1.38e-34	67.3415
GTSE1	1.04316	2.59802	12.9604	1.39e-34	67.3334
VSIG2	-3.6093	3.41554	-12.9568	1.44e-34	67.2951
JPH1	1.2511	2.83252	12.953	1.5e-34	67.2557
RNF125	-1.1271	1.2859	-12.9529	1.5e-34	67.2547
NAT1	-1.24747	2.03858	-12.9418	1.69e-34	67.1392
SPARCL1	-2.23631	4.18143	-12.9396	1.73e-34	67.1164
CDCA7	1.54808	5.21724	12.9396	1.73e-34	67.1156
IGHV3-52	-1.18092	0.59015	-12.9358	1.8e-34	67.0764
BEX4	-1.92694	2.62171	-12.9332	1.85e-34	67.0494
PDE1A	-0.714585	0.630832	-12.9305	1.9e-34	67.0209
MARVELD3	-0.941527	2.63919	-12.9242	2.03e-34	66.9556
CMTM8	1.13403	3.83508	12.922	2.08e-34	66.9319
TRIM36	-1.0354	1.242	-12.9207	2.11e-34	66.9184
CRADD	-0.657225	1.59963	-12.9167	2.2e-34	66.8772
DGAT2	1.30863	2.13415	12.9139	2.26e-34	66.8483
CYBRD1	-1.93808	3.08557	-12.9135	2.27e-34	66.8436
MPPE1	-0.662738	1.41053	-12.9112	2.33e-34	66.8192
TSPYL5	-0.89762	0.891965	-12.9077	2.42e-34	66.7831
CEBPB	1.36056	5.02786	12.9072	2.43e-34	66.778
ROR1	-0.770984	0.527033	-12.9045	2.5e-34	66.7495
JADE3	0.996564	2.4705	12.8962	2.73e-34	66.6635
ASB7	-0.603248	2.13082	-12.8957	2.74e-34	66.6585
GINS1	1.3096	3.07531	12.8949	2.76e-34	66.6499
FBXO41	1.11927	1.82883	12.8931	2.82e-34	66.6307
NOP16	1.09162	3.45891	12.8911	2.88e-34	66.61
SUV39H2	0.830238	2.24555	12.8897	2.92e-34	66.596
PABPC1L	1.81179	2.44325	12.8813	3.18e-34	66.5086
NKD2	2.38179	2.80059	12.8799	3.23e-34	66.4936
ZNF473	0.626299	1.56734	12.8762	3.36e-34	66.4549
EXO1	1.03129	2.12675	12.8758	3.37e-34	66.4513
SIPA1L2	-1.20877	2.46872	-12.873	3.48e-34	66.4218
YEATS2	0.64747	2.39897	12.8717	3.52e-34	66.4082
ISX	-2.27983	2.68004	-12.8715	3.53e-34	66.406
PA2G4	0.927743	5.37867	12.8667	3.71e-34	66.3563
NUP107	0.767342	2.81695	12.8665	3.72e-34	66.3537
CDC45	1.30277	2.96779	12.8655	3.76e-34	66.3441
NCOA1	-0.782459	2.55729	-12.8624	3.88e-34	66.311
MGAT4A	-1.11571	2.92705	-12.8623	3.89e-34	66.3106
AMPD2	0.899961	2.72467	12.8608	3.95e-34	66.2947
MAOB	-2.02435	1.64452	-12.8542	4.23e-34	66.2257
IGHV1OR16-1	-0.719609	0.275555	-12.8517	4.35e-34	66.1997
CALB2	-1.96457	1.21255	-12.8499	4.42e-34	66.1819
BCL2L2	-0.810323	3.20986	-12.8415	4.83e-34	66.0943
FAM162A	-1.04592	4.30184	-12.8404	4.89e-34	66.083
E2F3	0.762661	2.77856	12.8404	4.89e-34	66.0824
PSEN1	-0.667458	3.53998	-12.8356	5.14e-34	66.033
IGLV10-54	-3.28987	2.19491	-12.8317	5.36e-34	65.992
NTMT1	1.04202	3.09836	12.8311	5.39e-34	65.9858
POP1	0.957957	2.08137	12.8289	5.51e-34	65.9631
TARBP1	1.03927	2.97672	12.8283	5.55e-34	65.957
SLC3A2	1.06814	5.26676	12.8261	5.68e-34	65.9338
MPP5	-0.676889	1.73856	-12.8214	5.96e-34	65.8852
POLD2	1.17771	5.41005	12.8213	5.96e-34	65.8848
CCL8	-1.85344	1.35361	-12.8197	6.07e-34	65.868
LGR4	-1.20004	3.66764	-12.8159	6.31e-34	65.8287
CCDC86	1.15111	3.14787	12.8132	6.5e-34	65.8
MLXIPL	2.09721	2.95825	12.8088	6.8e-34	65.7552
AC016355.1	-0.619395	0.798549	-12.8084	6.83e-34	65.7502
CLIP3	-1.36857	1.80061	-12.808	6.85e-34	65.7467
HIF3A	-0.719495	0.383004	-12.8076	6.88e-34	65.7424
CST1	3.63896	3.5335	12.8033	7.2e-34	65.6977
SHCBP1	0.856227	1.78965	12.8	7.46e-34	65.663
IGKV2-30	-3.40725	3.09258	-12.7997	7.48e-34	65.6604
ARHGEF26	-0.920458	1.02155	-12.7971	7.68e-34	65.6332
VPS4B	-0.997915	3.95017	-12.7959	7.78e-34	65.6205
CES2	-2.03089	4.87645	-12.794	7.93e-34	65.6014
FAXDC2	-1.35196	1.61277	-12.793	8.02e-34	65.5911
TMEM30B	-1.03498	3.98302	-12.7915	8.14e-34	65.5756
NOL6	0.971514	3.81374	12.791	8.19e-34	65.5703
FJX1	1.24317	1.5803	12.7896	8.3e-34	65.5561
RBKS	-0.751169	1.32079	-12.7868	8.55e-34	65.5271
FAM13B	-0.77612	1.8448	-12.7864	8.59e-34	65.5227
SLC7A6	0.775511	1.69947	12.7864	8.59e-34	65.5224
EXOSC7	0.889171	3.06762	12.7823	8.96e-34	65.4804
FLNC	-2.27158	2.29837	-12.7798	9.2e-34	65.454
TGIF1	0.893723	3.63851	12.7778	9.39e-34	65.4336
IGHV1OR16-3	-0.853251	0.288438	-12.7751	9.67e-34	65.4051
PLAU	1.73648	4.03844	12.7673	1.05e-33	65.3242
SUCLG2	-1.17244	5.38418	-12.7671	1.05e-33	65.3226
EVA1A	1.66352	1.92445	12.7651	1.07e-33	65.3021
POU2AF1	-1.47387	1.10124	-12.7567	1.17e-33	65.2148
CPSF3	0.718975	4.01653	12.7535	1.21e-33	65.1816
BTBD3	-0.968319	2.87906	-12.7484	1.28e-33	65.1287
MT2A	-2.28043	5.79238	-12.7482	1.28e-33	65.1268
SLMAP	-0.924551	2.47473	-12.743	1.35e-33	65.0729
NOLC1	1.0435	5.4952	12.7388	1.41e-33	65.0301
PLEKHN1	1.0268	1.15143	12.7351	1.47e-33	64.9913
TCL1A	-1.03569	0.319562	-12.7338	1.49e-33	64.9778
UCHL1	-1.80006	1.46523	-12.7307	1.53e-33	64.9456
HADHA	-0.718055	5.9759	-12.7255	1.62e-33	64.8927
MFAP4	-2.43236	4.01812	-12.7238	1.65e-33	64.8745
CCL13	-2.14592	1.58934	-12.7233	1.66e-33	64.8699
IGSF3	-0.983055	2.26754	-12.7227	1.67e-33	64.8633
MAF	-1.26502	1.90065	-12.7224	1.67e-33	64.8599
IMPDH1	1.40031	4.71242	12.7192	1.73e-33	64.8268
NCAPD3	0.806364	2.46329	12.7174	1.76e-33	64.809
TNFSF10	-1.32427	4.38486	-12.7041	2.02e-33	64.6714
PDCD5	0.983846	5.0906	12.7012	2.09e-33	64.6409
CSTF1	0.758567	3.50683	12.6966	2.19e-33	64.5935
TXNDC11	-0.689337	3.85834	-12.6947	2.23e-33	64.5743
CD27	-1.32818	1.31241	-12.6936	2.26e-33	64.563
SOCS2	-0.887862	1.40112	-12.6922	2.29e-33	64.5487
SLC9A1	-1.30737	3.5875	-12.6895	2.35e-33	64.5208
FGFRL1	1.73979	4.07369	12.6812	2.57e-33	64.4347
BIRC5	1.301	4.21259	12.6753	2.73e-33	64.3738
CLMP	-1.49818	1.60453	-12.6695	2.9e-33	64.3145
HAUS5	0.885827	2.42067	12.6686	2.92e-33	64.3053
CLIC2	-1.18399	1.53398	-12.6684	2.93e-33	64.303
TMEM185B	0.70237	3.46709	12.6657	3.01e-33	64.2756
FBXO8	-0.720086	3.15321	-12.6608	3.17e-33	64.2243
CACNA2D1	-0.835033	0.608195	-12.6605	3.18e-33	64.2216
RGS16	1.58068	2.98025	12.654	3.4e-33	64.1548
CELSR1	1.21196	1.805	12.6416	3.87e-33	64.0267
SQOR	-1.31524	4.59385	-12.6362	4.09e-33	63.9714
SH2D6	-0.69927	0.282671	-12.6354	4.12e-33	63.9636
FNIP2	-0.960142	2.25369	-12.6133	5.18e-33	63.7358
IGHJ3P	-2.85649	2.04387	-12.6115	5.28e-33	63.7172
OLFML1	-1.02217	1.34496	-12.6061	5.58e-33	63.6618
CLDN2	3.86401	4.22277	12.597	6.13e-33	63.5688
RILP	-1.34856	2.8038	-12.5964	6.17e-33	63.5627
RAD54L	0.923572	1.7652	12.5924	6.43e-33	63.5213
SLIT2	-0.927299	0.611845	-12.5914	6.5e-33	63.5107
RAD18	0.742413	2.25705	12.5881	6.72e-33	63.4778
GRINA	1.36579	6.47626	12.5866	6.83e-33	63.4623
LGALS4	-1.71266	8.99334	-12.5829	7.1e-33	63.4235
AP001542.3	-1.02845	1.56268	-12.5785	7.42e-33	63.3789
PABPC1	1.15325	7.7405	12.5771	7.53e-33	63.3649
MCM7	1.21447	5.84581	12.5685	8.23e-33	63.2761
ATP2B4	-1.52918	2.84137	-12.5568	9.29e-33	63.156
NUP155	0.802273	2.70755	12.5483	1.01e-32	63.0695
MYORG	-1.13987	3.80261	-12.5449	1.05e-32	63.0347
HEATR1	0.869183	2.71265	12.5437	1.06e-32	63.0222
IGKV1D-42	-1.45836	0.745893	-12.5424	1.08e-32	63.0093
AC007637.1	-0.596184	0.587282	-12.5416	1.09e-32	63.0004
F2RL1	-1.14352	5.07755	-12.5387	1.12e-32	62.9713
MYO1A	-1.87086	3.97693	-12.5379	1.13e-32	62.9626
C1orf112	0.674547	1.45945	12.5371	1.14e-32	62.9547
LIMA1	-1.36556	4.70946	-12.5343	1.17e-32	62.9255
ULBP3	0.968059	1.49916	12.5233	1.31e-32	62.8131
IGKV1D-16	-2.56792	1.70781	-12.5221	1.33e-32	62.8015
IKZF1	-0.857542	0.8491	-12.5144	1.44e-32	62.7223
UBE2S	1.48319	3.76546	12.5139	1.44e-32	62.7175
CDK5RAP1	0.886544	3.27597	12.5095	1.51e-32	62.6721
PITPNM3	-1.03896	1.25717	-12.5085	1.53e-32	62.6624
CKAP2L	0.916746	1.84571	12.506	1.57e-32	62.6369
DDIAS	0.919389	1.4907	12.5009	1.65e-32	62.5843
IGHV3-13	-2.75393	2.03822	-12.492	1.81e-32	62.4933
SPART	-1.10455	1.25668	-12.4914	1.82e-32	62.4869
PENK	-0.649266	0.183037	-12.4909	1.83e-32	62.482
FSIP2	-0.634333	0.248569	-12.4905	1.84e-32	62.4778
TMEM59	-0.935733	5.08134	-12.4901	1.85e-32	62.4737
ARHGAP17	-0.597	2.9618	-12.4893	1.86e-32	62.4663
GPIHBP1	-0.630065	0.324196	-12.4884	1.88e-32	62.4567
TAF1D	1.06585	3.12616	12.4881	1.88e-32	62.4532
GALNT17	-0.632127	0.430119	-12.4875	1.9e-32	62.4473
UCN3	-1.46038	0.761495	-12.4846	1.95e-32	62.4184
ZNF542P	-0.735611	0.69659	-12.4816	2.01e-32	62.387
EBF1	-0.620828	0.601484	-12.4751	2.15e-32	62.3206
DONSON	0.749828	2.24576	12.4701	2.27e-32	62.2701
CHEK1	0.962215	2.71325	12.4697	2.28e-32	62.266
IFITM1	2.04165	7.42283	12.4688	2.3e-32	62.2572
CXorf21	-0.783751	0.776237	-12.4562	2.61e-32	62.1282
SIGLEC1	-1.12654	0.972625	-12.4549	2.65e-32	62.1149
NCAPH	0.919589	2.3965	12.4545	2.66e-32	62.1108
SORD	0.993871	2.2644	12.443	2.99e-32	61.9936
ENPP2	-1.35862	1.77163	-12.4403	3.08e-32	61.9659
BCL2L11	-0.715628	2.1131	-12.4382	3.14e-32	61.945
CASP5	-1.7851	2.11329	-12.4373	3.17e-32	61.9352
NIT2	0.752468	2.74813	12.4325	3.33e-32	61.8867
RNU6-1065P	-0.74106	0.350282	-12.4306	3.4e-32	61.8671
ODF2	0.731362	3.04932	12.4285	3.47e-32	61.8456
WBP1L	-0.679833	3.01328	-12.4271	3.52e-32	61.8318
IQGAP2	-1.64176	2.62535	-12.4266	3.54e-32	61.8271
CCL19	-2.41274	1.88648	-12.424	3.64e-32	61.8
IGKV3D-20	-2.95343	2.57369	-12.4165	3.93e-32	61.7241
CENPI	0.845564	1.58123	12.4027	4.52e-32	61.5833
MGST3	-0.819056	3.82803	-12.4015	4.58e-32	61.5716
P3H2	-1.50687	1.59795	-12.4015	4.58e-32	61.5716
AKAP5	-0.828651	0.829312	-12.3983	4.73e-32	61.5387
CDCA4	1.14528	3.37746	12.3979	4.75e-32	61.5344
RHBDL2	-1.57344	1.83283	-12.3967	4.81e-32	61.5231
BARX2	-1.61183	1.32605	-12.3957	4.86e-32	61.5122
LRRFIP2	-0.668389	2.58654	-12.3943	4.93e-32	61.4978
IGLV5-45	-3.00412	2.29831	-12.3882	5.25e-32	61.4358
TOP1MT	1.44582	3.4714	12.3796	5.73e-32	61.3491
PBX1	-1.05858	1.59559	-12.3781	5.82e-32	61.3336
FOXP4-AS1	1.20805	1.76876	12.3769	5.89e-32	61.3214
VSNL1	1.87298	2.85661	12.3756	5.97e-32	61.3081
SNHG12	0.983877	2.03219	12.3716	6.22e-32	61.2672
KIF13B	-1.14002	2.92493	-12.3653	6.63e-32	61.2034
ZC3H12C	-0.989052	1.1113	-12.3645	6.69e-32	61.1952
IFITM3	1.65893	8.59806	12.363	6.79e-32	61.1799
SERTAD4	-0.986059	0.814166	-12.3613	6.9e-32	61.1634
HROB	0.890855	1.79649	12.3565	7.25e-32	61.1144
RRP9	1.29169	4.95211	12.3475	7.95e-32	61.0233
NMB	1.3547	2.8534	12.3444	8.2e-32	60.9923
WDR74	0.980932	2.97818	12.3375	8.8e-32	60.922
DDR2	-1.56488	1.55459	-12.3372	8.83e-32	60.9185
PMAIP1	1.3424	2.69928	12.3354	8.99e-32	60.9006
IGLV5-48	-1.08954	0.470429	-12.3311	9.39e-32	60.8572
CIDEC	-1.53541	1.09344	-12.3307	9.43e-32	60.8534
NUF2	1.17627	2.48501	12.3294	9.56e-32	60.8397
VPS35L	-1.15429	1.84637	-12.3269	9.81e-32	60.814
TADA2B	-0.625533	2.70916	-12.3256	9.94e-32	60.8015
PTGDR	-1.61443	0.774742	-12.3241	1.01e-31	60.7864
CENPN	0.86552	2.0949	12.313	1.13e-31	60.6737
CLCA1	-5.00461	3.89383	-12.3067	1.21e-31	60.6098
GNA13	-0.954518	3.76357	-12.3052	1.22e-31	60.5949
ANKS6	0.823359	2.63489	12.3047	1.23e-31	60.59
CAB39	-0.803177	4.45658	-12.3022	1.26e-31	60.5647
MYL9	-2.40554	5.74856	-12.3021	1.26e-31	60.5631
GNPTAB	-0.804071	2.91766	-12.2905	1.42e-31	60.4465
MORC2	0.651972	2.48326	12.2873	1.47e-31	60.4142
FAM120AOS	-0.600159	2.76797	-12.2828	1.54e-31	60.3683
PDLIM3	-1.4007	1.46334	-12.2821	1.55e-31	60.3617
URB1	0.805777	2.45678	12.274	1.68e-31	60.2795
NUDCD1	0.927078	2.11761	12.2724	1.71e-31	60.2638
SIDT2	-0.861256	2.56378	-12.2692	1.76e-31	60.2307
TNFAIP8L3	-1.11563	1.18495	-12.2655	1.83e-31	60.1941
C5orf34	0.631812	1.12415	12.2562	2.01e-31	60.1
MEST	1.00143	3.8492	12.2536	2.07e-31	60.0732
SPINDOC	1.14474	3.28582	12.252	2.1e-31	60.0579
HACD3	0.895883	4.34489	12.2499	2.15e-31	60.0368
CHPF	1.53869	5.53032	12.2481	2.19e-31	60.0178
TMEM147-AS1	0.833609	1.31348	12.2475	2.2e-31	60.0118
ARHGEF6	-1.03219	1.56294	-12.2458	2.24e-31	59.9953
DDX10	0.76979	2.38583	12.2454	2.25e-31	59.9911
PNPT1	0.860907	3.3669	12.2435	2.29e-31	59.9719
ATP6V1F	1.15176	6.38438	12.2431	2.3e-31	59.9679
EXOSC8	0.949858	3.48454	12.2422	2.32e-31	59.9586
CSNK2A2	0.604888	2.23864	12.2413	2.34e-31	59.9494
SECISBP2L	-0.94408	2.17648	-12.2402	2.37e-31	59.938
CASC19	1.19546	1.22474	12.239	2.4e-31	59.9259
NUFIP1	0.971946	2.36369	12.238	2.42e-31	59.9162
TRMT112	1.00074	6.51506	12.2346	2.51e-31	59.8823
C2CD4A	2.19201	2.51742	12.2327	2.55e-31	59.8633
DES	-4.1885	4.13562	-12.227	2.71e-31	59.8053
CMAHP	-0.799929	0.675853	-12.2173	2.99e-31	59.708
MFSD11	-0.594733	2.00799	-12.2167	3.01e-31	59.7014
LEPR	-0.639036	0.679417	-12.21	3.22e-31	59.6339
TPSG1	-2.40215	1.99933	-12.2057	3.36e-31	59.5915
CCT7	0.912494	6.66225	12.2039	3.42e-31	59.5732
CDK4	1.1748	4.84164	12.2037	3.43e-31	59.5708
MARCKSL1	1.03644	7.82694	12.2004	3.55e-31	59.5373
AZGP1	2.47732	4.37913	12.1976	3.65e-31	59.51
IGHV3-75	-0.853886	0.375668	-12.1976	3.65e-31	59.5098
DTL	0.974563	2.52885	12.1973	3.66e-31	59.5064
SQLE	1.53868	4.4371	12.1913	3.89e-31	59.4463
FANCD2	0.781559	1.91991	12.1894	3.96e-31	59.4273
SLC49A4	-0.764651	2.47285	-12.1893	3.97e-31	59.4262
LRRC75A	-1.08344	2.7875	-12.1862	4.1e-31	59.3945
P2RY10	-0.770837	0.72055	-12.1792	4.4e-31	59.3242
MCM6	0.880225	4.28555	12.1788	4.41e-31	59.3202
GNL3L	0.821831	2.63426	12.1756	4.56e-31	59.288
PCID2	0.904216	3.37199	12.1738	4.64e-31	59.2706
CDK1	1.30462	4.00339	12.1697	4.84e-31	59.2295
TPD52L2	0.869371	5.27136	12.1695	4.85e-31	59.2267
BHMT2	-0.694615	0.373397	-12.159	5.39e-31	59.1218
IGHA2	-5.03723	6.87495	-12.1568	5.51e-31	59.0998
EPAS1	-1.11414	4.39829	-12.1425	6.37e-31	58.956
TPSB2	-1.94268	2.02547	-12.1366	6.76e-31	58.8969
DESI1	0.705408	3.81092	12.1349	6.88e-31	58.8798
BOP1	1.63563	4.93357	12.1317	7.1e-31	58.8482
DLGAP1-AS2	1.23778	1.99604	12.1263	7.49e-31	58.7943
CPA3	-1.9515	2.1578	-12.1202	7.97e-31	58.7329
COLGALT1	0.802184	5.09782	12.1201	7.98e-31	58.7316
MRPL35	-0.71789	3.92673	-12.1156	8.35e-31	58.6866
NUDT5	0.70507	3.73335	12.1142	8.47e-31	58.6727
PAFAH1B3	1.49135	4.66512	12.1137	8.51e-31	58.6677
IGHV3-74	-3.41468	3.80391	-12.113	8.57e-31	58.6607
PID1	-1.77837	2.67472	-12.112	8.67e-31	58.6501
GNPDA1	0.848589	4.19177	12.1112	8.73e-31	58.6424
CCNB1IP1	0.984178	3.95828	12.106	9.2e-31	58.5901
AC018521.6	-0.650193	0.742096	-12.1049	9.3e-31	58.5796
KIR2DL4	-0.601431	0.315007	-12.104	9.39e-31	58.5708
CGRRF1	-0.750973	1.44562	-12.1026	9.52e-31	58.5563
INTS13	0.990876	3.59758	12.1026	9.52e-31	58.5562
TRMT1	1.16692	3.94	12.1022	9.56e-31	58.5527
DHX34	1.06258	2.96059	12.0999	9.78e-31	58.5296
ACTR3B	0.705796	1.52922	12.0996	9.81e-31	58.527
CCT5	0.805106	5.44469	12.0969	1.01e-30	58.4992
EMP1	-1.63966	3.90719	-12.0929	1.05e-30	58.46
TUBB	0.795389	7.44192	12.0925	1.05e-30	58.4557
CAPN5	-1.31919	4.75987	-12.0923	1.06e-30	58.4537
VWA5A	-1.41001	2.79164	-12.0871	1.11e-30	58.4013
ZBTB9	0.692072	2.612	12.0861	1.12e-30	58.3911
NUP85	0.717523	3.45939	12.0847	1.14e-30	58.3779
RTL10	0.840078	2.49539	12.0818	1.17e-30	58.3488
CPXM2	-1.66401	1.41962	-12.0815	1.18e-30	58.3451
FBL	1.09868	6.79304	12.0786	1.21e-30	58.3164
EPB41L4B	-1.20238	3.8315	-12.0751	1.26e-30	58.282
LSP1	-1.32977	2.11797	-12.0717	1.3e-30	58.248
IGHV3-71	-1.41174	0.862013	-12.0672	1.36e-30	58.203
FAM166C	1.28679	1.52269	12.0617	1.44e-30	58.1473
DSN1	1.03033	3.69021	12.0615	1.44e-30	58.1457
SLC8A2	-0.607415	0.25308	-12.0511	1.6e-30	58.0415
CAPN13	-1.36488	1.3703	-12.0484	1.64e-30	58.0149
CENPH	1.03255	2.97469	12.044	1.72e-30	57.9715
LGALS9B	-1.38225	0.981648	-12.0426	1.74e-30	57.9572
MAD2L1	1.17258	3.26415	12.0421	1.75e-30	57.952
MYCT1	-0.818864	1.11225	-12.0383	1.82e-30	57.9143
HMOX1	-1.4588	3.69417	-12.0383	1.82e-30	57.9143
SOCS6	-0.956815	2.72798	-12.0353	1.87e-30	57.8848
BLACAT1	1.13777	1.1248	12.0342	1.89e-30	57.873
MT1E	-2.88516	4.55595	-12.0324	1.93e-30	57.8553
CHAF1B	0.895358	2.04254	12.0252	2.07e-30	57.784
FAS	-1.14077	1.86767	-12.0193	2.2e-30	57.725
PTMA	0.866877	8.41992	12.0175	2.24e-30	57.7068
SMYD3	0.718332	2.18036	12.013	2.34e-30	57.6623
RPP40	0.961843	2.27912	12.0127	2.35e-30	57.6595
ACBD6	0.718604	2.61875	12.0115	2.38e-30	57.6468
SNHG4	1.22939	2.16638	12.0037	2.57e-30	57.5692
EEF1AKMT4	1.35497	3.22527	11.9997	2.68e-30	57.5297
HSPB7	-1.82091	1.26145	-11.9988	2.7e-30	57.5212
TBC1D1	-0.875602	2.88909	-11.9964	2.77e-30	57.4967
TMEM9B	-0.743945	4.60161	-11.9918	2.9e-30	57.4507
ATG4A	-0.809215	2.56842	-11.9785	3.31e-30	57.3189
CYP27B1	0.76363	1.17872	11.9766	3.37e-30	57.2998
LXN	-1.29435	3.54585	-11.9751	3.42e-30	57.2851
PLEKHG4	1.42343	2.60453	11.9745	3.45e-30	57.2791
ITGA7	-1.24982	1.68194	-11.968	3.68e-30	57.2146
ZDHHC9	1.12701	4.88759	11.9679	3.68e-30	57.2134
EME1	0.690141	1.08232	11.9544	4.21e-30	57.0799
ACO2	-0.993001	3.43183	-11.9533	4.26e-30	57.0682
DIRAS1	-0.636477	0.347323	-11.9437	4.69e-30	56.9734
NAT2	-1.71053	2.17962	-11.9371	5e-30	56.9084
ZC3H8	0.675661	1.73254	11.9301	5.37e-30	56.8385
MINDY1	-0.91849	2.94552	-11.9295	5.4e-30	56.8325
HEATR5A	-0.642817	1.60828	-11.9252	5.64e-30	56.7901
TKT	1.07788	5.61515	11.9231	5.76e-30	56.7691
ZNF74	0.830828	2.02411	11.9205	5.91e-30	56.7435
SLC9A3	-2.21019	1.88591	-11.9156	6.2e-30	56.6951
TEDC2	1.08355	2.01153	11.9111	6.49e-30	56.6502
CMKLR1	-1.0582	1.2662	-11.9097	6.58e-30	56.6368
PLCD3	-1.51374	3.95312	-11.9094	6.6e-30	56.6338
ZNF239	1.04138	1.87991	11.8991	7.31e-30	56.5317
HSPA2	-1.71582	2.14582	-11.8947	7.64e-30	56.4883
SFXN3	0.938444	3.59501	11.8928	7.79e-30	56.4694
RPL7L1	0.70199	4.15979	11.8884	8.14e-30	56.426
PAQR8	-1.3962	4.10659	-11.8882	8.16e-30	56.4234
FCMR	-1.07618	1.2472	-11.8875	8.21e-30	56.4165
IGKV1OR22-5	-0.941173	0.434912	-11.8841	8.49e-30	56.3832
CRY2	-0.710034	2.4743	-11.88	8.85e-30	56.3422
LPCAT3	-0.887585	2.22738	-11.8798	8.87e-30	56.3404
EPHB4	1.09197	4.63844	11.8781	9.02e-30	56.3237
IL10RA	-1.11796	1.48814	-11.8736	9.43e-30	56.2793
ADAMTS8	-0.780156	0.5555	-11.8728	9.51e-30	56.2711
PCSK9	2.10107	3.28012	11.8708	9.7e-30	56.2512
UBAP2L	0.645365	4.50557	11.8654	1.02e-29	56.1983
SLC52A1	-0.706348	0.404379	-11.8638	1.04e-29	56.1821
ZFYVE1	-0.707356	2.09659	-11.8531	1.16e-29	56.0764
IGKV3D-11	-2.22133	1.83611	-11.848	1.22e-29	56.0262
IGKV1-8	-2.28373	1.69203	-11.843	1.28e-29	55.977
GCNT3	-2.52205	3.58173	-11.835	1.38e-29	55.8983
ZFYVE28	-0.79145	1.25436	-11.8335	1.4e-29	55.8837
IGHV3-69-1	-1.92718	1.44912	-11.8301	1.45e-29	55.8499
TOX	-1.52003	1.5874	-11.8294	1.46e-29	55.8431
PLD1	-0.852508	1.80395	-11.8276	1.49e-29	55.8249
TLCD4	-1.38382	2.10821	-11.8271	1.5e-29	55.82
PSRC1	0.998942	2.51827	11.8262	1.51e-29	55.812
PLEKHA8P1	0.704026	1.20903	11.8256	1.52e-29	55.8056
IPO5	0.948256	4.80335	11.8241	1.54e-29	55.7906
RAB6B	-0.779978	0.774046	-11.8236	1.55e-29	55.786
MTMR10	-0.637477	1.79281	-11.8232	1.56e-29	55.7817
CMBL	-1.79043	3.94027	-11.8178	1.64e-29	55.729
ABCC1	0.908102	3.47834	11.8118	1.74e-29	55.6701
E2F5	0.852753	1.76561	11.8099	1.77e-29	55.6515
TMEM63A	1.14413	4.30946	11.8078	1.81e-29	55.6301
WASL	-0.945016	4.47932	-11.8072	1.82e-29	55.6241
BDKRB2	-0.944115	1.87864	-11.8061	1.84e-29	55.6134
C3orf70	-1.00694	1.31388	-11.8059	1.85e-29	55.6115
SLC1A1	-1.55582	2.37772	-11.8052	1.86e-29	55.6047
ARHGAP42	-0.749186	1.44511	-11.8052	1.86e-29	55.6044
CD19	-0.872703	0.595649	-11.8014	1.93e-29	55.5672
SESN2	-1.00386	3.01277	-11.7985	1.99e-29	55.5388
DCTD	0.639148	4.75156	11.7977	2e-29	55.5313
DNER	-0.718526	0.257283	-11.7927	2.11e-29	55.4816
IGLV4-60	-2.89606	1.99295	-11.7876	2.22e-29	55.4312
RGP1	-0.68997	2.65089	-11.7804	2.38e-29	55.3609
ODC1	1.08462	6.42282	11.7801	2.39e-29	55.3577
CLPB	0.670396	1.72136	11.7779	2.44e-29	55.336
TRAF3IP2	-0.739408	2.6093	-11.7683	2.68e-29	55.2419
SLC25A15	0.920842	3.16788	11.7682	2.68e-29	55.2413
PERP	1.25277	6.81794	11.7658	2.75e-29	55.217
APBB1	-1.08889	1.38211	-11.7628	2.83e-29	55.1877
C15orf48	-2.25416	4.7658	-11.7607	2.89e-29	55.1669
EBPL	1.05631	4.9893	11.7593	2.93e-29	55.1533
NAPSB	-1.2423	1.55171	-11.7498	3.22e-29	55.0605
ILF2	0.736164	6.56138	11.7455	3.36e-29	55.0182
MZB1	-2.1705	2.39081	-11.7452	3.37e-29	55.0152
SLAMF7	-1.61251	1.85136	-11.7408	3.52e-29	54.972
NOC3L	0.845669	2.57505	11.7348	3.73e-29	54.9127
MEIS2	-0.750803	0.56414	-11.7274	4.02e-29	54.8406
SNHG6	1.18099	5.29419	11.7228	4.2e-29	54.7959
C2orf15	0.752617	1.67327	11.7198	4.33e-29	54.7661
BRPF3	-0.820478	3.38197	-11.7183	4.39e-29	54.7512
GRPEL2	0.832132	2.73001	11.7148	4.55e-29	54.717
CCL15	-0.903338	1.03866	-11.7147	4.55e-29	54.7157
AMOTL1	-1.18402	1.29922	-11.7019	5.16e-29	54.5912
MCM4	1.07675	4.46567	11.6954	5.51e-29	54.5268
MMP3	3.11279	3.64411	11.692	5.69e-29	54.4939
EHHADH	-0.958176	2.35603	-11.6871	5.98e-29	54.4459
SCARA3	-1.32108	1.56584	-11.6796	6.43e-29	54.3726
SORBS1	-1.61799	2.4707	-11.6787	6.49e-29	54.3638
IGKV1-12	-3.02352	3.03075	-11.6767	6.62e-29	54.3446
KLK15	-0.955586	0.63499	-11.675	6.73e-29	54.3279
CCNG2	-0.893869	2.5367	-11.6729	6.87e-29	54.3077
NUP205	0.735988	3.61665	11.6651	7.42e-29	54.2315
STAB1	-1.34383	2.28576	-11.6636	7.53e-29	54.2162
PSPH	1.12287	3.33005	11.6562	8.1e-29	54.1445
B3GNTL1	0.592915	1.03018	11.6555	8.15e-29	54.1377
IGKV5-2	-1.95196	1.21825	-11.6502	8.59e-29	54.0857
ERCC6L	0.906885	1.61582	11.6496	8.64e-29	54.0795
NGFR	-1.07025	0.684434	-11.6401	9.49e-29	53.9871
SLC46A3	-1.23533	3.09433	-11.6377	9.72e-29	53.9635
AL512363.1	-0.685467	0.479722	-11.6345	1e-28	53.9328
ACP1	0.618897	4.81052	11.6342	1.01e-28	53.9299
SYTL2	-1.21965	2.64154	-11.6307	1.04e-28	53.8952
NCOA4	-0.872109	5.52779	-11.6305	1.04e-28	53.8936
PKMYT1	1.38087	2.71584	11.6303	1.04e-28	53.892
AOX1	-0.976817	0.6829	-11.6281	1.07e-28	53.8703
AKR1C2	-0.828389	0.628569	-11.6259	1.09e-28	53.8486
CCNJL	-0.95375	1.07071	-11.6243	1.11e-28	53.8336
FABP6	2.41613	2.74556	11.6222	1.13e-28	53.813
BUB3	0.642744	4.04666	11.62	1.16e-28	53.791
LIF	1.36267	3.13762	11.6172	1.19e-28	53.7644
FOXM1	1.17035	3.53646	11.6149	1.21e-28	53.7416
FDCSP	-2.27266	1.29384	-11.6127	1.24e-28	53.7205
ZNRF3	1.19964	2.96951	11.6121	1.25e-28	53.7148
TRAF5	1.12845	2.82901	11.6091	1.29e-28	53.6849
MMUT	-0.730265	3.64547	-11.6075	1.31e-28	53.6693
KRT20	-2.94702	6.80208	-11.6038	1.35e-28	53.6337
CHTF18	1.25782	2.57775	11.6027	1.37e-28	53.6233
RNF11	-0.911567	4.2213	-11.6006	1.4e-28	53.602
KDM1A	0.732645	4.5706	11.5987	1.42e-28	53.584
EAPP	-0.811728	4.31196	-11.597	1.45e-28	53.5676
TOP2A	1.30079	4.72269	11.5969	1.45e-28	53.5664
TNFSF15	0.899837	1.6423	11.5952	1.47e-28	53.5503
NR2C2AP	1.00752	3.6679	11.5951	1.48e-28	53.5489
SPC25	0.947146	2.86982	11.5947	1.48e-28	53.5446
NANP	0.855185	2.11699	11.5907	1.54e-28	53.506
POLR1A	0.722944	2.92805	11.5842	1.64e-28	53.4425
WNT9A	-0.8072	0.68415	-11.5831	1.66e-28	53.4327
DCLK2	-0.665147	0.777075	-11.5816	1.68e-28	53.4181
IGKV2-24	-3.10132	3.146	-11.5801	1.71e-28	53.4034
HSPE1	1.18504	4.66022	11.5728	1.84e-28	53.3321
HSD17B11	-1.10734	5.30988	-11.5725	1.84e-28	53.3297
IGLV2-18	-2.96681	2.55457	-11.5687	1.91e-28	53.2921
MNX1-AS1	1.23633	2.22204	11.5663	1.96e-28	53.2686
B3GNT6	-2.69	1.85769	-11.5613	2.05e-28	53.2205
SERTAD4-AS1	-0.95978	0.995017	-11.5579	2.12e-28	53.1875
IGHV1-12	-1.61388	0.973973	-11.5577	2.13e-28	53.1854
IGLV7-46	-3.30677	3.25331	-11.5544	2.2e-28	53.1533
WDR3	0.732616	2.54324	11.5526	2.24e-28	53.1358
WDR62	0.874366	1.43711	11.5521	2.25e-28	53.1311
C12orf73	0.603471	1.55856	11.5502	2.29e-28	53.1124
MFN2	-0.745412	3.69611	-11.5395	2.54e-28	53.0093
VIPR1	-1.37381	2.41572	-11.5382	2.57e-28	52.9966
RPUSD4	0.704282	3.32049	11.536	2.63e-28	52.9752
IGSF9	-1.30673	2.17346	-11.5319	2.74e-28	52.9352
FIGNL1	0.834002	2.28842	11.5317	2.74e-28	52.9335
CAMK2D	-0.940424	3.0996	-11.5262	2.89e-28	52.88
SSBP1	0.77336	4.2283	11.5259	2.9e-28	52.8777
ACAN	0.819892	0.904607	11.5258	2.9e-28	52.8764
PGAM5	0.950439	4.62226	11.5197	3.08e-28	52.8171
DDX21	1.1351	5.21066	11.5187	3.11e-28	52.8075
MSX2	2.09191	2.30269	11.5179	3.14e-28	52.7994
MRPL3	0.811267	5.35589	11.5148	3.23e-28	52.77
AC124067.2	1.68919	2.11773	11.5097	3.4e-28	52.7202
PLXNA2	-0.924761	2.44719	-11.5063	3.51e-28	52.6872
CCNE1	1.14326	2.60478	11.5048	3.57e-28	52.6729
CPNE1	1.57454	5.67599	11.499	3.77e-28	52.6169
MT1X	-1.5	2.20631	-11.4976	3.82e-28	52.6033
PLK1	1.26868	3.66076	11.4931	4e-28	52.5597
TBC1D9	-1.06194	1.803	-11.4873	4.23e-28	52.5037
AC083900.1	-0.696457	0.475826	-11.482	4.45e-28	52.4528
MTFR2	0.941294	2.13265	11.4755	4.74e-28	52.3902
NLE1	0.990605	2.87577	11.4751	4.76e-28	52.3858
RGS2	-1.71794	3.24178	-11.47	5e-28	52.3368
CAPN2	-1.04037	4.88004	-11.4671	5.15e-28	52.3084
UNC5CL	1.45925	2.3626	11.467	5.15e-28	52.308
IGKV1D-27	-1.56612	0.778349	-11.4618	5.42e-28	52.2573
TRIM59	0.610175	1.24711	11.4608	5.47e-28	52.2479
BRCA1	0.822283	1.99809	11.4571	5.67e-28	52.2125
SLC25A42	-0.704283	1.38069	-11.4512	6e-28	52.1558
SNAI1	1.15299	2.20299	11.4435	6.47e-28	52.0816
NPTN	-0.751704	4.81189	-11.4404	6.67e-28	52.0516
MTERF3	0.943614	3.59116	11.4401	6.69e-28	52.0481
CPQ	-1.19935	2.64003	-11.4369	6.9e-28	52.0174
C3orf85	-1.27423	1.13162	-11.4293	7.43e-28	51.9444
TNFRSF10B	1.08081	4.17045	11.429	7.45e-28	51.9414
PTTG1	1.1828	4.4109	11.4283	7.5e-28	51.9351
RNPS1	0.643033	4.52547	11.4263	7.65e-28	51.9151
STIL	0.828786	2.11989	11.4188	8.22e-28	51.8434
DNAAF5	0.833531	3.43744	11.4185	8.25e-28	51.8403
SLC22A3	1.46288	2.85211	11.4181	8.28e-28	51.8366
ANTXR2	-1.17591	2.93094	-11.4168	8.38e-28	51.8244
PRR5L	-0.938324	3.06401	-11.4126	8.73e-28	51.7838
ADAMTS12	1.3132	1.54934	11.4107	8.9e-28	51.7654
NMRAL2P	-0.691703	0.566485	-11.409	9.05e-28	51.7488
EPHX2	-1.51738	3.4329	-11.4043	9.47e-28	51.7035
KLHL6	-0.682724	0.659083	-11.4006	9.81e-28	51.6682
ATP6V1D	-0.703604	3.58387	-11.3975	1.01e-27	51.638
SLC1A5	1.15408	6.18275	11.3959	1.03e-27	51.6234
IGLV2-33	-0.898262	0.450212	-11.3939	1.05e-27	51.6042
RPS17	0.855278	1.63429	11.3906	1.08e-27	51.5724
GPR34	-1.29344	1.55278	-11.3879	1.11e-27	51.5456
ABHD6	-0.796061	2.49611	-11.3865	1.12e-27	51.5328
MMP1	3.21662	4.35012	11.3854	1.14e-27	51.5222
RASL12	-1.12244	1.78843	-11.3838	1.15e-27	51.5064
CDC123	0.632765	4.81793	11.3801	1.2e-27	51.4714
POU2F2	-0.637109	0.62898	-11.3678	1.35e-27	51.3532
NAT9	0.933876	3.30885	11.3641	1.4e-27	51.3172
PFDN2	1.02637	6.31864	11.3611	1.44e-27	51.2884
SCAMP2	-0.871948	5.09816	-11.3563	1.51e-27	51.2429
SYNJ2BP	-0.816486	2.70401	-11.3557	1.52e-27	51.2369
SLC13A2	-2.105	1.55353	-11.3544	1.53e-27	51.2247
DYRK2	-0.79499	3.11752	-11.3539	1.54e-27	51.2199
AC026401.3	0.959818	3.33351	11.3529	1.56e-27	51.2106
SHH	1.42175	2.47341	11.3501	1.6e-27	51.1836
CCL21	-2.7166	3.53646	-11.3498	1.6e-27	51.1804
ACP6	0.608495	1.71659	11.3469	1.65e-27	51.1523
SPRY4	0.875043	3.22095	11.3451	1.68e-27	51.1358
PCBD1	0.752375	6.32041	11.3443	1.69e-27	51.1281
AC136628.3	-0.83572	0.855057	-11.3424	1.72e-27	51.1094
IGHV3-60	-1.04494	0.5926	-11.3421	1.73e-27	51.1069
ANXA3	1.35386	4.2847	11.3415	1.74e-27	51.1009
IL6ST	-1.15217	2.85181	-11.3408	1.75e-27	51.0942
CLNS1A	0.63419	4.54193	11.3353	1.85e-27	51.0414
PLS1	-1.23245	5.08814	-11.3261	2.02e-27	50.9534
MOB3A	-0.805517	3.36544	-11.323	2.08e-27	50.9243
IGHV3-35	-1.37487	0.868144	-11.3196	2.15e-27	50.891
IGHV3-19	-1.42303	0.935076	-11.3185	2.17e-27	50.8806
ANKRD40CL	-1.29819	2.05674	-11.315	2.24e-27	50.8471
DNAJC2	0.876544	2.69391	11.3148	2.25e-27	50.8458
RXRA	-0.894787	2.95877	-11.3116	2.32e-27	50.8148
IGHV5-78	-1.23869	1.00584	-11.3089	2.38e-27	50.7894
DNAJB4	-0.96092	1.88445	-11.3075	2.41e-27	50.7757
YARS1	0.785278	3.76204	11.3041	2.49e-27	50.7432
CHI3L1	2.09211	2.85852	11.2999	2.59e-27	50.7034
LZTS3	1.52211	2.87656	11.2969	2.67e-27	50.6743
TRAIP	0.837578	2.03314	11.2915	2.81e-27	50.6232
EIF4EBP1	1.33092	6.05133	11.29	2.85e-27	50.6084
PIGZ	-1.6787	3.31499	-11.2884	2.9e-27	50.5932
IDH3A	-0.754047	2.42575	-11.2864	2.95e-27	50.5743
PLEKHO1	-1.16529	2.21605	-11.2847	3e-27	50.5581
E2F7	0.751871	1.20244	11.2845	3.01e-27	50.5559
DARS1	0.846957	4.50619	11.2779	3.21e-27	50.4931
LDLRAD3	1.15462	2.05558	11.2563	3.95e-27	50.2866
ACTR5	0.848911	2.99481	11.2553	3.98e-27	50.2774
PBX4	0.880562	1.35939	11.2537	4.05e-27	50.2622
COA1	0.606469	2.06066	11.2503	4.18e-27	50.2297
IGKV1-27	-3.03902	3.43371	-11.2427	4.5e-27	50.1571
SALL4	0.980721	0.965549	11.2416	4.55e-27	50.1464
FBXL7	-0.825767	1.07996	-11.2377	4.72e-27	50.1097
DENND1C	-0.912004	2.8618	-11.2376	4.72e-27	50.1091
TMEM231P1	-1.14173	0.920261	-11.2296	5.1e-27	50.0324
C16orf54	-1.09258	0.956086	-11.2235	5.4e-27	49.9751
SNRPF	0.981559	4.478	11.223	5.43e-27	49.9702
ATP2B1	-0.919623	2.88246	-11.2227	5.45e-27	49.9666
SNHG3	1.19473	3.13762	11.2197	5.61e-27	49.9388
AC084880.1	-0.861895	0.770261	-11.217	5.75e-27	49.9131
LRRC31	-1.4074	2.31715	-11.2144	5.9e-27	49.8883
EEF1E1	0.829538	2.10962	11.213	5.98e-27	49.8749
TICRR	0.76632	1.37588	11.2129	5.99e-27	49.8736
RHEBL1	0.80092	1.37812	11.2052	6.44e-27	49.8009
FOSL1	1.90882	2.81207	11.1999	6.78e-27	49.7505
IGHV1-58	-2.38519	1.82555	-11.1967	6.99e-27	49.7201
APOBR	-1.81507	3.5112	-11.1912	7.36e-27	49.6682
STC2	1.77444	2.13161	11.1909	7.38e-27	49.6652
PDCD11	0.835902	3.44768	11.1882	7.58e-27	49.6391
VARS1	1.01559	4.79051	11.187	7.67e-27	49.6278
ZEB2	-0.829641	0.851905	-11.1852	7.8e-27	49.6106
PGGHG	2.07374	3.41983	11.1842	7.87e-27	49.6015
PRELID3A	0.778379	1.2269	11.1837	7.92e-27	49.5962
EPHA10	-0.944681	1.60901	-11.1832	7.95e-27	49.592
NBEAL2	1.12502	3.71638	11.1816	8.07e-27	49.5768
ZNF485	0.645059	1.52924	11.1785	8.32e-27	49.547
EGFL6	1.04209	1.17213	11.1726	8.8e-27	49.4915
PVR	0.851138	3.63399	11.1708	8.95e-27	49.4746
TNS2	-1.01648	2.334	-11.1689	9.12e-27	49.4564
MEX3A	1.26412	1.66295	11.1639	9.56e-27	49.4088
IGLV1-36	-2.39196	1.84454	-11.1635	9.6e-27	49.4048
TFDP1	0.860701	5.50985	11.1615	9.78e-27	49.3863
CASP2	0.638082	3.22598	11.1537	1.05e-26	49.3121
CELSR3	1.03397	1.33823	11.1517	1.07e-26	49.2932
IMPA1	-1.01035	2.93386	-11.1507	1.08e-26	49.284
AC105942.1	-0.818089	1.37222	-11.1488	1.1e-26	49.266
MELTF-AS1	0.906202	1.30182	11.143	1.17e-26	49.211
COPS7B	0.61992	2.94529	11.1406	1.19e-26	49.1881
KIFC1	1.09774	4.09784	11.137	1.24e-26	49.154
PKP4	0.623321	3.43498	11.1306	1.31e-26	49.0934
PDCD2	0.612159	3.55602	11.1262	1.37e-26	49.0516
HERPUD1	-0.752331	4.56456	-11.1255	1.38e-26	49.0451
BUB1B	0.946523	2.58329	11.1246	1.39e-26	49.0367
RBMX	0.628284	5.21894	11.1245	1.39e-26	49.0362
CDHR2	-2.04846	2.95137	-11.1181	1.48e-26	48.9753
DCN	-1.98238	3.70739	-11.116	1.51e-26	48.9556
IGHV6-1	-2.99238	3.30711	-11.116	1.51e-26	48.9555
TNFRSF1A	-0.693861	5.03034	-11.1155	1.52e-26	48.9506
SLC7A1	1.04817	4.425	11.1147	1.53e-26	48.9433
TIMELESS	0.875977	3.30455	11.1143	1.53e-26	48.9396
IGHV3-66	-2.3556	2.04053	-11.1131	1.55e-26	48.9279
SUSD6	-0.868401	3.72971	-11.1114	1.58e-26	48.9126
RASSF2	-1.06305	1.72817	-11.1096	1.61e-26	48.8948
AP3M2	0.693938	2.09341	11.1031	1.71e-26	48.8336
DDX60	-1.36201	2.5295	-11.1	1.76e-26	48.8042
CCDC80	-1.77796	1.95471	-11.0995	1.77e-26	48.8001
NEXN	-1.44248	1.49121	-11.0955	1.84e-26	48.7618
TMPRSS2	-1.24353	4.9922	-11.0912	1.91e-26	48.7213
ADGRG1	1.22864	4.81045	11.0902	1.93e-26	48.7125
ATP8A1	-1.19984	1.91815	-11.0886	1.96e-26	48.6971
RRP1B	0.714458	3.58015	11.0848	2.03e-26	48.6615
TPM1	-1.21845	4.46057	-11.0828	2.07e-26	48.6419
ILF3	0.65981	4.96951	11.0789	2.15e-26	48.6053
CCDC113	0.860051	1.46527	11.0744	2.24e-26	48.5633
SPATA33	0.725446	1.60355	11.0727	2.28e-26	48.5472
MYZAP	-0.737723	1.14372	-11.066	2.43e-26	48.4839
FGF2	-0.732888	0.584517	-11.0656	2.44e-26	48.48
RAB36	1.06126	1.85714	11.0643	2.47e-26	48.4678
PLEKHB2	-0.60194	4.76725	-11.0634	2.49e-26	48.46
VILL	-1.44077	3.39828	-11.061	2.55e-26	48.4371
CKAP5	0.747923	4.11359	11.0585	2.61e-26	48.4138
SNRPB	1.28234	7.32609	11.0577	2.63e-26	48.4057
AL162595.1	0.721006	1.46846	11.0575	2.63e-26	48.4042
AC092718.4	1.02919	2.97032	11.0571	2.64e-26	48.4006
NXT1	1.1982	4.74548	11.0567	2.65e-26	48.396
SLC20A1	-0.915578	3.71252	-11.0554	2.68e-26	48.3847
TMEM273	-0.856313	1.1587	-11.0528	2.75e-26	48.3602
ALKBH2	0.947958	3.00362	11.044	2.99e-26	48.2774
LGALSL	-0.793135	2.7405	-11.0429	3.02e-26	48.2671
RP9P	0.72765	2.2115	11.0415	3.06e-26	48.2535
PIP5K1B	-0.977921	3.40115	-11.0409	3.08e-26	48.2476
MEF2D	-0.857074	3.46852	-11.0402	3.1e-26	48.2413
MAN1A1	-1.34511	3.64601	-11.0398	3.11e-26	48.2376
TGS1	0.801953	3.24207	11.0393	3.13e-26	48.233
KITLG	-1.1838	2.35396	-11.0338	3.3e-26	48.1814
SHB	0.87643	2.25784	11.0313	3.38e-26	48.1574
TAGAP	-0.865199	1.02757	-11.0263	3.54e-26	48.111
CPEB2	-0.788566	1.68591	-11.0253	3.57e-26	48.1014
ADAM28	-0.790748	0.851872	-11.021	3.72e-26	48.0611
ATP23	-0.677245	1.85152	-11.0179	3.83e-26	48.032
SLC17A5	-0.852171	3.63746	-11.0175	3.85e-26	48.028
KIF18A	0.774459	1.65929	11.0174	3.85e-26	48.0271
PASK	0.608237	1.50053	11.0173	3.85e-26	48.0265
CAPN10	0.694078	2.13906	11.0172	3.86e-26	48.0255
MRPL20-DT	0.698851	1.44349	11.0131	4.01e-26	47.9868
SLC29A1	1.07663	4.52901	11.0038	4.38e-26	47.8994
RETREG1	-1.377	2.86157	-10.9977	4.64e-26	47.8424
SYTL4	-0.652155	1.16858	-10.9942	4.8e-26	47.8091
CLBA1	0.728391	1.63854	10.9934	4.83e-26	47.8023
NIPAL3	-0.613961	2.4985	-10.9931	4.84e-26	47.7995
RCC1	0.948674	4.49786	10.9931	4.85e-26	47.7988
MTBP	0.593806	0.977673	10.9893	5.02e-26	47.7634
FOXF1	-1.23809	2.48937	-10.989	5.04e-26	47.7608
[truncated: 2,942 more rows]

## Sheet: UP
	logFC	AveExpr	t	P.Value	B
CDH3	3.60455	3.72286	29.1853	4.24e-123	270.5
ETV4	4.06688	4.65851	28.7499	1.32e-120	264.773
MTHFD1L	1.96516	3.46029	27.5202	1.51e-113	248.562
NFE2L3	2.39633	4.26014	24.7353	1.54e-97	211.791
CLDN1	3.69905	4.43524	23.6361	3.05e-91	197.326
AJUBA	1.761	2.30402	22.7861	2.16e-86	186.19
TRIB3	3.11512	4.49324	22.126	1.21e-82	177.582
KRT80	3.08262	3.01745	21.9855	7.54e-82	175.757
FOXQ1	4.07591	4.22288	21.417	1.22e-78	168.388
ENC1	1.83917	4.38742	21.028	1.87e-76	163.369
CEMIP	3.43252	3.81914	20.9265	6.93e-76	162.063
SLCO4A1	2.73653	3.88499	20.7691	5.28e-75	160.039
TRIP13	1.77019	3.15628	20.7605	5.89e-75	159.929
S100A11	2.0517	9.28874	19.8545	6.43e-70	148.362
SLC7A5	2.732	5.06393	19.6106	1.43e-68	145.272
TNFRSF12A	2.2845	4.83121	19.5967	1.7e-68	145.096
TEAD4	1.90422	3.68608	19.394	2.22e-67	142.537
GTF2IRD1	1.80705	3.56706	19.0649	1.41e-65	138.398
POLR1B	0.976868	2.69499	18.8264	2.81e-64	135.414
XPO5	1.10551	3.30025	18.6543	2.43e-63	133.267
GRIN2D	2.64131	2.8177	18.5084	1.5e-62	131.452
HILPDA	1.99474	3.74298	18.4979	1.71e-62	131.322
IQANK1	1.98412	2.90313	18.4243	4.27e-62	130.409
OSBPL3	1.35014	2.62812	18.3503	1.07e-61	129.492
DDX31	0.866347	2.35484	18.2919	2.21e-61	128.769
SLC6A6	2.35474	3.75546	18.2258	5.02e-61	127.953
PUS7	1.36772	3.09727	18.1777	9.11e-61	127.358
PPM1H	1.66035	2.84685	18.1438	1.39e-60	126.94
CDC25B	2.0238	5.15764	18.0865	2.81e-60	126.234
DKC1	1.4123	5.23054	18.0244	6.06e-60	125.47
UBE2C	2.04789	6.01757	18.02	6.4e-60	125.415
C6orf223	2.51432	2.68314	17.9709	1.17e-59	124.812
RAN	1.07799	6.42028	17.9697	1.19e-59	124.796
PACC1	1.09497	2.28664	17.8808	3.56e-59	123.705
RIPK2	1.26682	3.31984	17.8498	5.21e-59	123.325
ESM1	1.76955	1.73864	17.6861	3.89e-58	121.321
URB2	0.974039	2.46653	17.6195	8.81e-58	120.508
SPTBN2	1.67265	2.12519	17.5557	1.92e-57	119.73
TPX2	1.81313	5.17395	17.5455	2.18e-57	119.606
HJURP	1.36181	2.9319	17.4906	4.26e-57	118.937
TGFBI	2.88302	6.57312	17.315	3.62e-56	116.806
SNHG15	1.40284	2.99044	17.309	3.89e-56	116.734
ANLN	1.68231	3.29785	17.2936	4.69e-56	116.547
MRGBP	1.41254	3.99359	17.2287	1.03e-55	115.761
NEBL	1.62839	2.64523	17.1812	1.84e-55	115.187
PRSS22	2.58438	3.1645	17.1175	3.97e-55	114.419
SKA3	1.65812	3.20317	17.1034	4.71e-55	114.248
TMEM41A	0.863505	2.57601	17.1031	4.73e-55	114.245
GTPBP4	0.984446	3.69886	17.0889	5.61e-55	114.074
SLC39A10	1.41618	2.74225	17.0552	8.44e-55	113.667
IQGAP3	1.6486	3.42048	17.0208	1.28e-54	113.254
MAFG-DT	1.54211	1.95956	16.9437	3.24e-54	112.327
GARS1	1.0692	3.43199	16.9424	3.29e-54	112.312
NOB1	1.18906	4.96098	16.8821	6.81e-54	111.588
KIAA1549	1.142	1.64927	16.8706	7.82e-54	111.45
TRIM27	0.79891	3.65498	16.7891	2.08e-53	110.474
ZC3HAV1L	1.43517	2.42407	16.7416	3.68e-53	109.905
ORC6	1.2983	2.21319	16.7284	4.31e-53	109.749
TIMP1	2.025	7.51414	16.7116	5.28e-53	109.547
SCD	2.50695	6.42143	16.709	5.45e-53	109.516
SOX9	1.84889	5.91222	16.6481	1.13e-52	108.791
BYSL	1.36368	4.18578	16.5338	4.42e-52	107.43
CCT6A	1.19301	6.29851	16.5038	6.33e-52	107.073
CDK2	0.945141	3.18435	16.501	6.54e-52	107.04
MDFI	2.08871	2.54545	16.4605	1.06e-51	106.559
CBX8	1.17745	2.27312	16.449	1.22e-51	106.423
NKRF	1.03582	2.31028	16.4256	1.61e-51	106.145
DUSP14	1.31274	2.83898	16.4227	1.66e-51	106.112
ANAPC7	0.845124	3.26321	16.3965	2.27e-51	105.8
RBM28	0.753209	1.84421	16.3944	2.33e-51	105.776
CGREF1	2.12365	2.6292	16.2263	1.71e-50	103.79
FTSJ1	1.06409	4.20475	16.2068	2.15e-50	103.56
LARGE2	2.84397	3.38102	16.1282	5.45e-50	102.636
TWNK	1.23425	3.06582	16.0741	1.03e-49	102.001
RUVBL1	1.15311	3.49824	16.0387	1.56e-49	101.585
CSE1L	1.49315	5.63708	16.0347	1.64e-49	101.538
RFC3	1.5258	3.75149	16.0155	2.05e-49	101.313
UTP4	1.00455	3.65271	16.0078	2.25e-49	101.223
POLR2D	0.712583	3.19969	15.9458	4.66e-49	100.497
VWA2	2.38349	2.83875	15.901	7.89e-49	99.9733
RTKN	1.11003	4.05053	15.8918	8.79e-49	99.866
EZH2	1.09135	3.19158	15.8907	8.9e-49	99.853
QSOX2	1.05169	3.09723	15.8857	9.44e-49	99.7951
CCND1	1.5902	5.37768	15.8841	9.61e-49	99.7771
ENOPH1	0.912551	4.85624	15.8542	1.36e-48	99.4278
MET	1.6311	4.52311	15.845	1.52e-48	99.3199
SNHG1	1.48578	3.62146	15.8279	1.86e-48	99.1211
PDX1	2.44645	2.66119	15.8278	1.86e-48	99.1199
TEX10	0.795762	2.57165	15.8223	1.98e-48	99.0563
TOMM34	1.66012	5.55238	15.5548	4.47e-47	95.9526
IARS1	1.0461	4.73504	15.5248	6.34e-47	95.6052
GDF15	2.75331	6.03767	15.515	7.1e-47	95.4929
SF3B3	0.881753	4.37433	15.5088	7.63e-47	95.4206
NCAPG2	1.05648	2.83593	15.4978	8.67e-47	95.2942
CCT3	1.03336	6.67004	15.488	9.71e-47	95.1815
EXOSC2	0.927277	3.18541	15.46	1.34e-46	94.8584
FAM89A	1.22542	2.25633	15.4259	1.99e-46	94.4654
DDX55	0.832405	2.37503	15.3959	2.82e-46	94.1212
EPOP	1.88125	2.2579	15.3632	4.11e-46	93.7455
KAT2A	1.42986	4.52423	15.3625	4.14e-46	93.7365
SLC12A8	0.908072	2.39957	15.3615	4.19e-46	93.7253
CBX4	1.33943	3.89214	15.3482	4.88e-46	93.5729
CKS2	1.52501	6.47834	15.3342	5.74e-46	93.412
DDX56	0.995346	4.65004	15.3312	5.94e-46	93.3779
ATP11A	1.58746	2.8667	15.3245	6.42e-46	93.3007
RFWD3	0.869962	3.37651	15.3196	6.79e-46	93.2451
ENTR1	1.07426	4.18476	15.3119	7.42e-46	93.1561
WDR43	1.10053	4.29652	15.3076	7.79e-46	93.1074
CNOT9	0.637335	3.87787	15.2709	1.19e-45	92.6863
MYC	1.8317	5.64359	15.2544	1.44e-45	92.4973
TGIF2	1.53255	3.39019	15.2507	1.5e-45	92.4552
NOM1	0.721217	2.42099	15.2196	2.15e-45	92.0995
TROAP	1.45778	2.76799	15.2111	2.37e-45	92.0021
PPA1	1.1837	6.0317	15.2045	2.55e-45	91.9266
EPHX4	1.81918	1.94224	15.2017	2.63e-45	91.8957
PPAT	1.12021	2.45023	15.1714	3.73e-45	91.5487
CCT2	0.991369	5.81137	15.1148	7.13e-45	90.9034
DSCC1	1.3854	2.74144	15.0853	9.99e-45	90.5682
TTLL4	0.89168	2.50578	15.0595	1.34e-44	90.2742
CEP72	1.18403	1.95779	15.0585	1.36e-44	90.2634
SOX4	1.601	5.03386	15.0453	1.58e-44	90.1133
SNTB1	1.69165	3.07882	15.0286	1.91e-44	89.9236
PALB2	0.709682	2.27908	15.0012	2.61e-44	89.6118
CPNE7	2.81844	2.91679	14.9782	3.39e-44	89.3518
CBFB	1.1566	3.93265	14.9495	4.71e-44	89.0255
MRPL17	1.10569	4.62447	14.9479	4.79e-44	89.0075
WDR77	1.2917	4.08518	14.9357	5.5e-44	88.8697
RHPN1	2.02202	2.69071	14.9335	5.64e-44	88.8451
TFAP4	1.02922	2.26725	14.9017	8.1e-44	88.4854
POLR1C	1.09853	2.86312	14.8963	8.61e-44	88.424
TMEM132A	1.65712	2.5597	14.8873	9.54e-44	88.322
RCL1	0.892451	2.74948	14.8758	1.09e-43	88.1919
TTC26	0.868041	1.55374	14.8731	1.12e-43	88.162
KIF20A	1.27758	2.94577	14.8698	1.16e-43	88.1249
FUT1	1.24254	1.58183	14.8206	2.03e-43	87.5689
CNN2	1.15799	5.66691	14.8116	2.25e-43	87.4672
LRP8	0.850885	1.00651	14.8029	2.48e-43	87.3694
WDR75	0.941059	3.4277	14.7898	2.88e-43	87.2218
DPEP1	4.57724	5.39507	14.7703	3.59e-43	87.0027
PSAT1	2.26931	4.522	14.7674	3.71e-43	86.9694
HSP90AB1	1.29527	9.06936	14.7647	3.83e-43	86.9393
CAD	1.23381	3.7233	14.7602	4.03e-43	86.8886
WNT2	1.54691	1.51925	14.7365	5.26e-43	86.622
CTPS1	0.913523	2.39567	14.7354	5.33e-43	86.6096
RPL12	1.06104	8.64087	14.723	6.13e-43	86.47
BUB1	1.13316	2.87161	14.7207	6.29e-43	86.4445
METTL1	1.19948	3.38183	14.7121	6.94e-43	86.3475
PDCD2L	1.26947	2.51139	14.7088	7.2e-43	86.3104
MMP11	3.13238	4.31836	14.702	7.77e-43	86.235
XRCC2	1.014	1.53295	14.6769	1.03e-42	85.9533
ZMYND19	1.18806	3.66824	14.654	1.34e-42	85.6955
POLR1G	1.01601	1.67234	14.6297	1.75e-42	85.4241
TMEM97	1.4249	4.64356	14.6257	1.84e-42	85.3786
SMOX	1.69741	3.10119	14.6163	2.04e-42	85.2733
AUNIP	1.12896	1.70349	14.6103	2.18e-42	85.2066
XPOT	1.1787	4.06431	14.6048	2.32e-42	85.1451
KIF18B	1.30694	2.52618	14.5924	2.67e-42	85.0064
VEGFA	1.33976	3.60946	14.5836	2.95e-42	84.9076
SND1	0.98811	5.86113	14.5835	2.95e-42	84.9061
PRPF4	0.762927	3.72285	14.5827	2.98e-42	84.8973
RCN1	1.23964	3.92846	14.5411	4.75e-42	84.4331
SNHG16	1.01069	2.54438	14.5381	4.91e-42	84.3993
ZFAS1	1.46009	2.41443	14.528	5.5e-42	84.2866
MACC1	1.72574	2.86513	14.5271	5.56e-42	84.2762
CMSS1	1.00968	2.29855	14.5249	5.7e-42	84.2518
NUTF2	0.948197	5.15255	14.5094	6.78e-42	84.0791
NME1	1.66371	3.44141	14.5051	7.11e-42	84.0309
EIF3B	1.09292	5.26359	14.4375	1.51e-41	83.2786
TESC	3.21644	4.20244	14.4344	1.57e-41	83.2437
AHCY	1.60822	6.69718	14.4038	2.21e-41	82.9036
AURKA	1.38318	4.18221	14.3783	2.93e-41	82.6209
MTHFD2	1.14588	2.85617	14.3711	3.18e-41	82.5405
PUM3	1.06737	4.37079	14.3574	3.7e-41	82.3895
NAT10	1.00085	4.29186	14.3423	4.38e-41	82.2219
SNHG17	1.46206	2.41055	14.3323	4.9e-41	82.1105
PYCR1	1.70483	4.98213	14.3223	5.48e-41	82
CSNK1E	0.908358	3.42399	14.3034	6.76e-41	81.7909
PHLDA1	2.04207	3.78549	14.2964	7.3e-41	81.7133
UBFD1	0.683363	3.27981	14.2708	9.71e-41	81.4302
WDR4	1.25167	3.21656	14.2704	9.74e-41	81.4264
KPNA2	1.13103	4.26321	14.2649	1.04e-40	81.3652
RRP12	1.15713	3.02356	14.2558	1.15e-40	81.2652
RRM2	1.28503	3.74925	14.2533	1.18e-40	81.2371
CCNO	1.87073	2.51809	14.2391	1.38e-40	81.0807
ECT2	1.54137	4.03955	14.1952	2.24e-40	80.5966
ELFN1-AS1	2.54923	2.79467	14.1807	2.64e-40	80.4365
ARNTL2	1.33743	2.1283	14.18	2.66e-40	80.4284
AC021218.1	2.00385	2.97881	14.1118	5.64e-40	79.6788
SAPCD2	1.76963	3.75872	14.086	7.5e-40	79.3956
TNS4	2.66046	4.27811	14.0746	8.51e-40	79.2702
FXYD5	1.81015	5.16567	14.0739	8.58e-40	79.2624
GRAMD1A	1.34873	3.90589	14.0717	8.79e-40	79.2382
PNO1	0.973937	3.64613	14.0714	8.81e-40	79.2356
KIF2C	1.25577	3.37752	14.0468	1.16e-39	78.9653
CEP55	1.36875	3.64719	14.0137	1.66e-39	78.6029
MFSD12	1.32418	3.50858	14.0109	1.71e-39	78.5733
RPN2	1.17102	7.66814	13.9987	1.96e-39	78.4393
MELK	1.24447	3.44926	13.992	2.11e-39	78.3656
PAICS	1.17171	4.85548	13.9699	2.69e-39	78.1249
NFXL1	0.734343	2.06286	13.9591	3.03e-39	78.0064
WDR12	0.817442	2.69388	13.9565	3.12e-39	77.9784
PPIL1	1.04098	4.68993	13.9439	3.58e-39	77.8406
NUP43	0.795291	3.53693	13.9433	3.6e-39	77.8346
C19orf48	1.62227	5.03046	13.94	3.74e-39	77.7985
NEK2	1.19019	3.26214	13.9285	4.24e-39	77.6732
CCNF	1.11973	2.45052	13.9233	4.49e-39	77.6163
PAQR4	1.49656	2.83547	13.8941	6.17e-39	77.2986
PRR11	1.07331	2.51409	13.894	6.18e-39	77.2976
E2F1	1.50612	3.65157	13.8814	7.1e-39	77.1596
S100P	2.69704	8.54482	13.8755	7.57e-39	77.0956
HM13	1.14012	4.89383	13.8748	7.63e-39	77.0879
GMPS	0.761517	3.41383	13.8596	9.01e-39	76.923
ARMC10	0.880522	3.52999	13.8214	1.37e-38	76.508
PLXNA1	1.09791	3.13274	13.8164	1.44e-38	76.453
YTHDF1	0.976175	5.0213	13.8136	1.49e-38	76.423
NIFK	0.925007	4.00056	13.7466	3.09e-38	75.6967
UTP25	0.668086	2.18411	13.7452	3.14e-38	75.6822
PRDX4	1.23858	6.19459	13.7424	3.23e-38	75.6518
SIGMAR1	1.17775	6.1059	13.7164	4.29e-38	75.3704
RANBP1	0.982801	4.50999	13.6943	5.45e-38	75.1316
PUS1	1.24499	3.14551	13.6892	5.76e-38	75.077
GTF3A	1.64779	5.90713	13.6716	6.98e-38	74.887
ATIC	0.992889	5.30968	13.6493	8.88e-38	74.6468
KIF23	1.00303	2.35687	13.6462	9.19e-38	74.613
CENPA	1.14162	2.77528	13.603	1.47e-37	74.1482
CDCA5	1.30158	3.64895	13.6	1.52e-37	74.1153
RPS2	1.21702	9.40963	13.598	1.55e-37	74.0936
NONO	0.880652	5.39702	13.584	1.8e-37	73.9432
RCC2	0.88715	5.47158	13.5634	2.25e-37	73.7221
PPRC1	0.940766	3.58364	13.5561	2.43e-37	73.6441
INTS7	0.706458	2.92647	13.5531	2.52e-37	73.6113
ZNF121	1.24369	2.75209	13.5503	2.59e-37	73.5817
FANCI	0.955891	2.26225	13.5376	2.97e-37	73.4456
SIM2	1.25769	1.18027	13.5312	3.18e-37	73.3771
ANKZF1	0.85387	3.07839	13.5107	3.97e-37	73.1567
CD44	1.23837	5.06615	13.5086	4.06e-37	73.1348
KIF4A	1.1261	3.09001	13.4828	5.36e-37	72.8583
AEN	1.08576	3.12032	13.4742	5.88e-37	72.7667
SULT2B1	2.05812	2.63663	13.4739	5.9e-37	72.7628
UBE2T	1.2966	4.02315	13.4729	5.97e-37	72.7522
TXNRD3	0.74998	1.74367	13.4685	6.26e-37	72.7051
TCF7	1.3961	2.61915	13.4637	6.59e-37	72.6541
SHMT2	1.33369	5.18527	13.462	6.71e-37	72.6356
CCT4	0.966514	6.01742	13.4481	7.79e-37	72.4869
CCNB1	1.39082	5.1256	13.422	1.03e-36	72.208
NDE1	0.725334	2.37863	13.4212	1.04e-36	72.2003
NOP56	1.25364	4.94379	13.4139	1.12e-36	72.1217
GGCT	1.14311	4.56691	13.3976	1.34e-36	71.9481
CXCL3	2.40568	3.97175	13.3903	1.45e-36	71.8707
MCM3	1.03317	5.57929	13.3897	1.46e-36	71.8637
CBX2	1.53985	1.78068	13.3861	1.52e-36	71.8256
GALNT6	1.57867	3.45468	13.382	1.58e-36	71.7821
RNF43	1.9762	4.01088	13.3816	1.59e-36	71.778
CKAP2	1.28184	3.7179	13.3805	1.61e-36	71.7661
CTHRC1	2.58367	3.64299	13.3703	1.79e-36	71.6574
MCM10	0.995952	1.79733	13.3636	1.93e-36	71.5857
RACGAP1	0.968481	3.99613	13.3525	2.17e-36	71.4683
DBNDD1	1.59729	2.52762	13.3525	2.17e-36	71.4682
UHRF1	1.29654	2.47008	13.3524	2.17e-36	71.4665
TTYH3	1.42517	4.96506	13.3338	2.65e-36	71.2694
NELFCD	1.25864	4.60443	13.3319	2.71e-36	71.2489
GNL3	1.08787	5.20162	13.3271	2.85e-36	71.1974
SETD6	0.6546	1.67046	13.3263	2.87e-36	71.1889
ANKRD13B	1.45271	2.24625	13.3175	3.16e-36	71.0954
RHBDF2	1.20611	2.95029	13.3082	3.48e-36	70.9974
DCUN1D5	0.78492	1.73979	13.303	3.69e-36	70.9416
NOP58	1.06266	4.43068	13.298	3.89e-36	70.8883
TTI1	1.0205	3.50416	13.2883	4.31e-36	70.7858
CXCL1	2.66843	5.31182	13.2864	4.4e-36	70.7659
XPNPEP3	0.725829	1.77745	13.2827	4.58e-36	70.726
NOP14	0.876073	3.85905	13.2787	4.78e-36	70.6836
TAMM41	0.633768	1.70538	13.2683	5.33e-36	70.574
CPOX	0.772005	3.26625	13.2577	5.97e-36	70.4614
SLC5A6	1.58917	4.33604	13.2558	6.09e-36	70.4417
TRIM29	2.36597	2.8395	13.2458	6.78e-36	70.3351
PSMD14	0.785711	3.73251	13.2428	7e-36	70.3038
THUMPD2	0.687374	2.02495	13.2392	7.28e-36	70.2654
DCAF13	1.04122	3.07395	13.2359	7.53e-36	70.2307
ZNF692	1.21214	2.78961	13.2319	7.86e-36	70.1881
TRAP1	1.21488	4.34136	13.231	7.93e-36	70.1792
ASCL2	3.20147	5.35826	13.2303	7.99e-36	70.1719
MYBL2	1.8854	5.21923	13.2281	8.19e-36	70.1483
MMP7	3.5605	3.57358	13.2246	8.5e-36	70.111
EXOSC3	0.686514	1.81251	13.2243	8.52e-36	70.1084
EIF2S2	1.1073	5.92093	13.1939	1.18e-35	69.7869
ATAD2	1.24607	3.03321	13.1872	1.26e-35	69.7162
RFC4	0.975377	3.17342	13.1728	1.47e-35	69.5643
SMYD5	0.943296	3.77978	13.1487	1.9e-35	69.3092
VPS9D1-AS1	1.67256	2.41603	13.1319	2.27e-35	69.1325
HSPD1	1.31024	6.47642	13.1235	2.49e-35	69.0439
RRS1	1.27081	4.47727	13.1209	2.55e-35	69.0169
SMYD2	0.745251	3.34582	13.1188	2.61e-35	68.9942
PSMA7	1.30043	7.50281	13.1172	2.66e-35	68.9778
RECQL4	1.68007	3.18792	13.1164	2.68e-35	68.9691
LYAR	1.16005	3.82093	13.1127	2.79e-35	68.9299
HMGA1	1.46945	7.69474	13.107	2.96e-35	68.8707
ADAT2	0.88338	1.73547	13.1012	3.15e-35	68.8092
PPIA	0.86089	6.26968	13.0968	3.3e-35	68.7627
CDCA3	1.15558	2.57022	13.0899	3.55e-35	68.6905
RAE1	1.12413	3.63369	13.0833	3.8e-35	68.6216
UTP14A	1.14377	3.49578	13.0722	4.28e-35	68.5042
RUNX1	1.06089	2.56408	13.062	4.76e-35	68.3973
AL354743.2	2.27848	3.70732	13.046	5.64e-35	68.2294
DIAPH3	0.969184	1.81815	13.0455	5.67e-35	68.224
PRR7	1.98527	2.55067	13.0449	5.71e-35	68.2176
PRMT3	0.930496	2.55191	13.0276	6.85e-35	68.0368
SRPRB	0.78751	4.40925	13.0233	7.16e-35	67.9915
GPT2	1.40148	3.65491	13.0208	7.36e-35	67.9648
CDC6	1.28111	2.99142	13.0128	8.01e-35	67.8811
INHBA	2.07482	2.13671	13.0046	8.73e-35	67.7956
FANCA	0.890679	1.83347	12.9794	1.14e-34	67.532
C1orf109	0.715688	2.44436	12.9693	1.27e-34	67.4262
APLN	1.48628	1.8276	12.9684	1.28e-34	67.4172
GART	0.84237	3.8833	12.9682	1.28e-34	67.4146
ZPR1	0.705293	3.22489	12.9612	1.38e-34	67.3415
GTSE1	1.04316	2.59802	12.9604	1.39e-34	67.3334
JPH1	1.2511	2.83252	12.953	1.5e-34	67.2557
CDCA7	1.54808	5.21724	12.9396	1.73e-34	67.1156
CMTM8	1.13403	3.83508	12.922	2.08e-34	66.9319
DGAT2	1.30863	2.13415	12.9139	2.26e-34	66.8483
CEBPB	1.36056	5.02786	12.9072	2.43e-34	66.778
JADE3	0.996564	2.4705	12.8962	2.73e-34	66.6635
GINS1	1.3096	3.07531	12.8949	2.76e-34	66.6499
FBXO41	1.11927	1.82883	12.8931	2.82e-34	66.6307
NOP16	1.09162	3.45891	12.8911	2.88e-34	66.61
SUV39H2	0.830238	2.24555	12.8897	2.92e-34	66.596
PABPC1L	1.81179	2.44325	12.8813	3.18e-34	66.5086
NKD2	2.38179	2.80059	12.8799	3.23e-34	66.4936
ZNF473	0.626299	1.56734	12.8762	3.36e-34	66.4549
EXO1	1.03129	2.12675	12.8758	3.37e-34	66.4513
YEATS2	0.64747	2.39897	12.8717	3.52e-34	66.4082
PA2G4	0.927743	5.37867	12.8667	3.71e-34	66.3563
NUP107	0.767342	2.81695	12.8665	3.72e-34	66.3537
CDC45	1.30277	2.96779	12.8655	3.76e-34	66.3441
AMPD2	0.899961	2.72467	12.8608	3.95e-34	66.2947
E2F3	0.762661	2.77856	12.8404	4.89e-34	66.0824
NTMT1	1.04202	3.09836	12.8311	5.39e-34	65.9858
POP1	0.957957	2.08137	12.8289	5.51e-34	65.9631
TARBP1	1.03927	2.97672	12.8283	5.55e-34	65.957
SLC3A2	1.06814	5.26676	12.8261	5.68e-34	65.9338
POLD2	1.17771	5.41005	12.8213	5.96e-34	65.8848
CCDC86	1.15111	3.14787	12.8132	6.5e-34	65.8
MLXIPL	2.09721	2.95825	12.8088	6.8e-34	65.7552
CST1	3.63896	3.5335	12.8033	7.2e-34	65.6977
SHCBP1	0.856227	1.78965	12.8	7.46e-34	65.663
NOL6	0.971514	3.81374	12.791	8.19e-34	65.5703
FJX1	1.24317	1.5803	12.7896	8.3e-34	65.5561
SLC7A6	0.775511	1.69947	12.7864	8.59e-34	65.5224
EXOSC7	0.889171	3.06762	12.7823	8.96e-34	65.4804
TGIF1	0.893723	3.63851	12.7778	9.39e-34	65.4336
PLAU	1.73648	4.03844	12.7673	1.05e-33	65.3242
EVA1A	1.66352	1.92445	12.7651	1.07e-33	65.3021
CPSF3	0.718975	4.01653	12.7535	1.21e-33	65.1816
NOLC1	1.0435	5.4952	12.7388	1.41e-33	65.0301
PLEKHN1	1.0268	1.15143	12.7351	1.47e-33	64.9913
IMPDH1	1.40031	4.71242	12.7192	1.73e-33	64.8268
NCAPD3	0.806364	2.46329	12.7174	1.76e-33	64.809
PDCD5	0.983846	5.0906	12.7012	2.09e-33	64.6409
CSTF1	0.758567	3.50683	12.6966	2.19e-33	64.5935
FGFRL1	1.73979	4.07369	12.6812	2.57e-33	64.4347
BIRC5	1.301	4.21259	12.6753	2.73e-33	64.3738
HAUS5	0.885827	2.42067	12.6686	2.92e-33	64.3053
TMEM185B	0.70237	3.46709	12.6657	3.01e-33	64.2756
RGS16	1.58068	2.98025	12.654	3.4e-33	64.1548
CELSR1	1.21196	1.805	12.6416	3.87e-33	64.0267
CLDN2	3.86401	4.22277	12.597	6.13e-33	63.5688
RAD54L	0.923572	1.7652	12.5924	6.43e-33	63.5213
RAD18	0.742413	2.25705	12.5881	6.72e-33	63.4778
GRINA	1.36579	6.47626	12.5866	6.83e-33	63.4623
PABPC1	1.15325	7.7405	12.5771	7.53e-33	63.3649
MCM7	1.21447	5.84581	12.5685	8.23e-33	63.2761
NUP155	0.802273	2.70755	12.5483	1.01e-32	63.0695
HEATR1	0.869183	2.71265	12.5437	1.06e-32	63.0222
C1orf112	0.674547	1.45945	12.5371	1.14e-32	62.9547
ULBP3	0.968059	1.49916	12.5233	1.31e-32	62.8131
UBE2S	1.48319	3.76546	12.5139	1.44e-32	62.7175
CDK5RAP1	0.886544	3.27597	12.5095	1.51e-32	62.6721
CKAP2L	0.916746	1.84571	12.506	1.57e-32	62.6369
DDIAS	0.919389	1.4907	12.5009	1.65e-32	62.5843
TAF1D	1.06585	3.12616	12.4881	1.88e-32	62.4532
DONSON	0.749828	2.24576	12.4701	2.27e-32	62.2701
CHEK1	0.962215	2.71325	12.4697	2.28e-32	62.266
IFITM1	2.04165	7.42283	12.4688	2.3e-32	62.2572
NCAPH	0.919589	2.3965	12.4545	2.66e-32	62.1108
SORD	0.993871	2.2644	12.443	2.99e-32	61.9936
NIT2	0.752468	2.74813	12.4325	3.33e-32	61.8867
ODF2	0.731362	3.04932	12.4285	3.47e-32	61.8456
CENPI	0.845564	1.58123	12.4027	4.52e-32	61.5833
CDCA4	1.14528	3.37746	12.3979	4.75e-32	61.5344
TOP1MT	1.44582	3.4714	12.3796	5.73e-32	61.3491
FOXP4-AS1	1.20805	1.76876	12.3769	5.89e-32	61.3214
VSNL1	1.87298	2.85661	12.3756	5.97e-32	61.3081
SNHG12	0.983877	2.03219	12.3716	6.22e-32	61.2672
IFITM3	1.65893	8.59806	12.363	6.79e-32	61.1799
HROB	0.890855	1.79649	12.3565	7.25e-32	61.1144
RRP9	1.29169	4.95211	12.3475	7.95e-32	61.0233
NMB	1.3547	2.8534	12.3444	8.2e-32	60.9923
WDR74	0.980932	2.97818	12.3375	8.8e-32	60.922
PMAIP1	1.3424	2.69928	12.3354	8.99e-32	60.9006
NUF2	1.17627	2.48501	12.3294	9.56e-32	60.8397
CENPN	0.86552	2.0949	12.313	1.13e-31	60.6737
ANKS6	0.823359	2.63489	12.3047	1.23e-31	60.59
MORC2	0.651972	2.48326	12.2873	1.47e-31	60.4142
URB1	0.805777	2.45678	12.274	1.68e-31	60.2795
NUDCD1	0.927078	2.11761	12.2724	1.71e-31	60.2638
C5orf34	0.631812	1.12415	12.2562	2.01e-31	60.1
MEST	1.00143	3.8492	12.2536	2.07e-31	60.0732
SPINDOC	1.14474	3.28582	12.252	2.1e-31	60.0579
HACD3	0.895883	4.34489	12.2499	2.15e-31	60.0368
CHPF	1.53869	5.53032	12.2481	2.19e-31	60.0178
TMEM147-AS1	0.833609	1.31348	12.2475	2.2e-31	60.0118
DDX10	0.76979	2.38583	12.2454	2.25e-31	59.9911
PNPT1	0.860907	3.3669	12.2435	2.29e-31	59.9719
ATP6V1F	1.15176	6.38438	12.2431	2.3e-31	59.9679
EXOSC8	0.949858	3.48454	12.2422	2.32e-31	59.9586
CSNK2A2	0.604888	2.23864	12.2413	2.34e-31	59.9494
CASC19	1.19546	1.22474	12.239	2.4e-31	59.9259
NUFIP1	0.971946	2.36369	12.238	2.42e-31	59.9162
TRMT112	1.00074	6.51506	12.2346	2.51e-31	59.8823
C2CD4A	2.19201	2.51742	12.2327	2.55e-31	59.8633
CCT7	0.912494	6.66225	12.2039	3.42e-31	59.5732
CDK4	1.1748	4.84164	12.2037	3.43e-31	59.5708
MARCKSL1	1.03644	7.82694	12.2004	3.55e-31	59.5373
AZGP1	2.47732	4.37913	12.1976	3.65e-31	59.51
DTL	0.974563	2.52885	12.1973	3.66e-31	59.5064
SQLE	1.53868	4.4371	12.1913	3.89e-31	59.4463
FANCD2	0.781559	1.91991	12.1894	3.96e-31	59.4273
MCM6	0.880225	4.28555	12.1788	4.41e-31	59.3202
GNL3L	0.821831	2.63426	12.1756	4.56e-31	59.288
PCID2	0.904216	3.37199	12.1738	4.64e-31	59.2706
CDK1	1.30462	4.00339	12.1697	4.84e-31	59.2295
TPD52L2	0.869371	5.27136	12.1695	4.85e-31	59.2267
DESI1	0.705408	3.81092	12.1349	6.88e-31	58.8798
BOP1	1.63563	4.93357	12.1317	7.1e-31	58.8482
DLGAP1-AS2	1.23778	1.99604	12.1263	7.49e-31	58.7943
COLGALT1	0.802184	5.09782	12.1201	7.98e-31	58.7316
NUDT5	0.70507	3.73335	12.1142	8.47e-31	58.6727
PAFAH1B3	1.49135	4.66512	12.1137	8.51e-31	58.6677
GNPDA1	0.848589	4.19177	12.1112	8.73e-31	58.6424
CCNB1IP1	0.984178	3.95828	12.106	9.2e-31	58.5901
INTS13	0.990876	3.59758	12.1026	9.52e-31	58.5562
TRMT1	1.16692	3.94	12.1022	9.56e-31	58.5527
DHX34	1.06258	2.96059	12.0999	9.78e-31	58.5296
ACTR3B	0.705796	1.52922	12.0996	9.81e-31	58.527
CCT5	0.805106	5.44469	12.0969	1.01e-30	58.4992
TUBB	0.795389	7.44192	12.0925	1.05e-30	58.4557
ZBTB9	0.692072	2.612	12.0861	1.12e-30	58.3911
NUP85	0.717523	3.45939	12.0847	1.14e-30	58.3779
RTL10	0.840078	2.49539	12.0818	1.17e-30	58.3488
FBL	1.09868	6.79304	12.0786	1.21e-30	58.3164
FAM166C	1.28679	1.52269	12.0617	1.44e-30	58.1473
DSN1	1.03033	3.69021	12.0615	1.44e-30	58.1457
CENPH	1.03255	2.97469	12.044	1.72e-30	57.9715
MAD2L1	1.17258	3.26415	12.0421	1.75e-30	57.952
BLACAT1	1.13777	1.1248	12.0342	1.89e-30	57.873
CHAF1B	0.895358	2.04254	12.0252	2.07e-30	57.784
PTMA	0.866877	8.41992	12.0175	2.24e-30	57.7068
SMYD3	0.718332	2.18036	12.013	2.34e-30	57.6623
RPP40	0.961843	2.27912	12.0127	2.35e-30	57.6595
ACBD6	0.718604	2.61875	12.0115	2.38e-30	57.6468
SNHG4	1.22939	2.16638	12.0037	2.57e-30	57.5692
EEF1AKMT4	1.35497	3.22527	11.9997	2.68e-30	57.5297
CYP27B1	0.76363	1.17872	11.9766	3.37e-30	57.2998
PLEKHG4	1.42343	2.60453	11.9745	3.45e-30	57.2791
ZDHHC9	1.12701	4.88759	11.9679	3.68e-30	57.2134
EME1	0.690141	1.08232	11.9544	4.21e-30	57.0799
ZC3H8	0.675661	1.73254	11.9301	5.37e-30	56.8385
TKT	1.07788	5.61515	11.9231	5.76e-30	56.7691
ZNF74	0.830828	2.02411	11.9205	5.91e-30	56.7435
TEDC2	1.08355	2.01153	11.9111	6.49e-30	56.6502
ZNF239	1.04138	1.87991	11.8991	7.31e-30	56.5317
SFXN3	0.938444	3.59501	11.8928	7.79e-30	56.4694
RPL7L1	0.70199	4.15979	11.8884	8.14e-30	56.426
EPHB4	1.09197	4.63844	11.8781	9.02e-30	56.3237
PCSK9	2.10107	3.28012	11.8708	9.7e-30	56.2512
UBAP2L	0.645365	4.50557	11.8654	1.02e-29	56.1983
PSRC1	0.998942	2.51827	11.8262	1.51e-29	55.812
PLEKHA8P1	0.704026	1.20903	11.8256	1.52e-29	55.8056
IPO5	0.948256	4.80335	11.8241	1.54e-29	55.7906
ABCC1	0.908102	3.47834	11.8118	1.74e-29	55.6701
E2F5	0.852753	1.76561	11.8099	1.77e-29	55.6515
TMEM63A	1.14413	4.30946	11.8078	1.81e-29	55.6301
DCTD	0.639148	4.75156	11.7977	2e-29	55.5313
ODC1	1.08462	6.42282	11.7801	2.39e-29	55.3577
CLPB	0.670396	1.72136	11.7779	2.44e-29	55.336
SLC25A15	0.920842	3.16788	11.7682	2.68e-29	55.2413
PERP	1.25277	6.81794	11.7658	2.75e-29	55.217
EBPL	1.05631	4.9893	11.7593	2.93e-29	55.1533
ILF2	0.736164	6.56138	11.7455	3.36e-29	55.0182
NOC3L	0.845669	2.57505	11.7348	3.73e-29	54.9127
SNHG6	1.18099	5.29419	11.7228	4.2e-29	54.7959
C2orf15	0.752617	1.67327	11.7198	4.33e-29	54.7661
GRPEL2	0.832132	2.73001	11.7148	4.55e-29	54.717
MCM4	1.07675	4.46567	11.6954	5.51e-29	54.5268
MMP3	3.11279	3.64411	11.692	5.69e-29	54.4939
NUP205	0.735988	3.61665	11.6651	7.42e-29	54.2315
PSPH	1.12287	3.33005	11.6562	8.1e-29	54.1445
B3GNTL1	0.592915	1.03018	11.6555	8.15e-29	54.1377
ERCC6L	0.906885	1.61582	11.6496	8.64e-29	54.0795
ACP1	0.618897	4.81052	11.6342	1.01e-28	53.9299
PKMYT1	1.38087	2.71584	11.6303	1.04e-28	53.892
FABP6	2.41613	2.74556	11.6222	1.13e-28	53.813
BUB3	0.642744	4.04666	11.62	1.16e-28	53.791
LIF	1.36267	3.13762	11.6172	1.19e-28	53.7644
FOXM1	1.17035	3.53646	11.6149	1.21e-28	53.7416
ZNRF3	1.19964	2.96951	11.6121	1.25e-28	53.7148
TRAF5	1.12845	2.82901	11.6091	1.29e-28	53.6849
CHTF18	1.25782	2.57775	11.6027	1.37e-28	53.6233
KDM1A	0.732645	4.5706	11.5987	1.42e-28	53.584
TOP2A	1.30079	4.72269	11.5969	1.45e-28	53.5664
TNFSF15	0.899837	1.6423	11.5952	1.47e-28	53.5503
NR2C2AP	1.00752	3.6679	11.5951	1.48e-28	53.5489
SPC25	0.947146	2.86982	11.5947	1.48e-28	53.5446
NANP	0.855185	2.11699	11.5907	1.54e-28	53.506
POLR1A	0.722944	2.92805	11.5842	1.64e-28	53.4425
HSPE1	1.18504	4.66022	11.5728	1.84e-28	53.3321
MNX1-AS1	1.23633	2.22204	11.5663	1.96e-28	53.2686
WDR3	0.732616	2.54324	11.5526	2.24e-28	53.1358
WDR62	0.874366	1.43711	11.5521	2.25e-28	53.1311
C12orf73	0.603471	1.55856	11.5502	2.29e-28	53.1124
RPUSD4	0.704282	3.32049	11.536	2.63e-28	52.9752
FIGNL1	0.834002	2.28842	11.5317	2.74e-28	52.9335
SSBP1	0.77336	4.2283	11.5259	2.9e-28	52.8777
ACAN	0.819892	0.904607	11.5258	2.9e-28	52.8764
PGAM5	0.950439	4.62226	11.5197	3.08e-28	52.8171
DDX21	1.1351	5.21066	11.5187	3.11e-28	52.8075
MSX2	2.09191	2.30269	11.5179	3.14e-28	52.7994
MRPL3	0.811267	5.35589	11.5148	3.23e-28	52.77
AC124067.2	1.68919	2.11773	11.5097	3.4e-28	52.7202
CCNE1	1.14326	2.60478	11.5048	3.57e-28	52.6729
CPNE1	1.57454	5.67599	11.499	3.77e-28	52.6169
PLK1	1.26868	3.66076	11.4931	4e-28	52.5597
MTFR2	0.941294	2.13265	11.4755	4.74e-28	52.3902
NLE1	0.990605	2.87577	11.4751	4.76e-28	52.3858
UNC5CL	1.45925	2.3626	11.467	5.15e-28	52.308
TRIM59	0.610175	1.24711	11.4608	5.47e-28	52.2479
BRCA1	0.822283	1.99809	11.4571	5.67e-28	52.2125
SNAI1	1.15299	2.20299	11.4435	6.47e-28	52.0816
MTERF3	0.943614	3.59116	11.4401	6.69e-28	52.0481
TNFRSF10B	1.08081	4.17045	11.429	7.45e-28	51.9414
PTTG1	1.1828	4.4109	11.4283	7.5e-28	51.9351
RNPS1	0.643033	4.52547	11.4263	7.65e-28	51.9151
STIL	0.828786	2.11989	11.4188	8.22e-28	51.8434
DNAAF5	0.833531	3.43744	11.4185	8.25e-28	51.8403
SLC22A3	1.46288	2.85211	11.4181	8.28e-28	51.8366
ADAMTS12	1.3132	1.54934	11.4107	8.9e-28	51.7654
SLC1A5	1.15408	6.18275	11.3959	1.03e-27	51.6234
RPS17	0.855278	1.63429	11.3906	1.08e-27	51.5724
MMP1	3.21662	4.35012	11.3854	1.14e-27	51.5222
CDC123	0.632765	4.81793	11.3801	1.2e-27	51.4714
NAT9	0.933876	3.30885	11.3641	1.4e-27	51.3172
PFDN2	1.02637	6.31864	11.3611	1.44e-27	51.2884
AC026401.3	0.959818	3.33351	11.3529	1.56e-27	51.2106
SHH	1.42175	2.47341	11.3501	1.6e-27	51.1836
ACP6	0.608495	1.71659	11.3469	1.65e-27	51.1523
SPRY4	0.875043	3.22095	11.3451	1.68e-27	51.1358
PCBD1	0.752375	6.32041	11.3443	1.69e-27	51.1281
ANXA3	1.35386	4.2847	11.3415	1.74e-27	51.1009
CLNS1A	0.63419	4.54193	11.3353	1.85e-27	51.0414
DNAJC2	0.876544	2.69391	11.3148	2.25e-27	50.8458
YARS1	0.785278	3.76204	11.3041	2.49e-27	50.7432
CHI3L1	2.09211	2.85852	11.2999	2.59e-27	50.7034
LZTS3	1.52211	2.87656	11.2969	2.67e-27	50.6743
TRAIP	0.837578	2.03314	11.2915	2.81e-27	50.6232
EIF4EBP1	1.33092	6.05133	11.29	2.85e-27	50.6084
E2F7	0.751871	1.20244	11.2845	3.01e-27	50.5559
DARS1	0.846957	4.50619	11.2779	3.21e-27	50.4931
LDLRAD3	1.15462	2.05558	11.2563	3.95e-27	50.2866
ACTR5	0.848911	2.99481	11.2553	3.98e-27	50.2774
PBX4	0.880562	1.35939	11.2537	4.05e-27	50.2622
COA1	0.606469	2.06066	11.2503	4.18e-27	50.2297
SALL4	0.980721	0.965549	11.2416	4.55e-27	50.1464
SNRPF	0.981559	4.478	11.223	5.43e-27	49.9702
SNHG3	1.19473	3.13762	11.2197	5.61e-27	49.9388
EEF1E1	0.829538	2.10962	11.213	5.98e-27	49.8749
TICRR	0.76632	1.37588	11.2129	5.99e-27	49.8736
RHEBL1	0.80092	1.37812	11.2052	6.44e-27	49.8009
FOSL1	1.90882	2.81207	11.1999	6.78e-27	49.7505
STC2	1.77444	2.13161	11.1909	7.38e-27	49.6652
PDCD11	0.835902	3.44768	11.1882	7.58e-27	49.6391
VARS1	1.01559	4.79051	11.187	7.67e-27	49.6278
PGGHG	2.07374	3.41983	11.1842	7.87e-27	49.6015
PRELID3A	0.778379	1.2269	11.1837	7.92e-27	49.5962
NBEAL2	1.12502	3.71638	11.1816	8.07e-27	49.5768
ZNF485	0.645059	1.52924	11.1785	8.32e-27	49.547
EGFL6	1.04209	1.17213	11.1726	8.8e-27	49.4915
PVR	0.851138	3.63399	11.1708	8.95e-27	49.4746
MEX3A	1.26412	1.66295	11.1639	9.56e-27	49.4088
TFDP1	0.860701	5.50985	11.1615	9.78e-27	49.3863
CASP2	0.638082	3.22598	11.1537	1.05e-26	49.3121
CELSR3	1.03397	1.33823	11.1517	1.07e-26	49.2932
MELTF-AS1	0.906202	1.30182	11.143	1.17e-26	49.211
COPS7B	0.61992	2.94529	11.1406	1.19e-26	49.1881
KIFC1	1.09774	4.09784	11.137	1.24e-26	49.154
PKP4	0.623321	3.43498	11.1306	1.31e-26	49.0934
PDCD2	0.612159	3.55602	11.1262	1.37e-26	49.0516
BUB1B	0.946523	2.58329	11.1246	1.39e-26	49.0367
RBMX	0.628284	5.21894	11.1245	1.39e-26	49.0362
SLC7A1	1.04817	4.425	11.1147	1.53e-26	48.9433
TIMELESS	0.875977	3.30455	11.1143	1.53e-26	48.9396
AP3M2	0.693938	2.09341	11.1031	1.71e-26	48.8336
ADGRG1	1.22864	4.81045	11.0902	1.93e-26	48.7125
RRP1B	0.714458	3.58015	11.0848	2.03e-26	48.6615
ILF3	0.65981	4.96951	11.0789	2.15e-26	48.6053
CCDC113	0.860051	1.46527	11.0744	2.24e-26	48.5633
SPATA33	0.725446	1.60355	11.0727	2.28e-26	48.5472
RAB36	1.06126	1.85714	11.0643	2.47e-26	48.4678
CKAP5	0.747923	4.11359	11.0585	2.61e-26	48.4138
SNRPB	1.28234	7.32609	11.0577	2.63e-26	48.4057
AL162595.1	0.721006	1.46846	11.0575	2.63e-26	48.4042
AC092718.4	1.02919	2.97032	11.0571	2.64e-26	48.4006
NXT1	1.1982	4.74548	11.0567	2.65e-26	48.396
ALKBH2	0.947958	3.00362	11.044	2.99e-26	48.2774
RP9P	0.72765	2.2115	11.0415	3.06e-26	48.2535
TGS1	0.801953	3.24207	11.0393	3.13e-26	48.233
SHB	0.87643	2.25784	11.0313	3.38e-26	48.1574
KIF18A	0.774459	1.65929	11.0174	3.85e-26	48.0271
PASK	0.608237	1.50053	11.0173	3.85e-26	48.0265
CAPN10	0.694078	2.13906	11.0172	3.86e-26	48.0255
MRPL20-DT	0.698851	1.44349	11.0131	4.01e-26	47.9868
SLC29A1	1.07663	4.52901	11.0038	4.38e-26	47.8994
CLBA1	0.728391	1.63854	10.9934	4.83e-26	47.8023
RCC1	0.948674	4.49786	10.9931	4.85e-26	47.7988
MTBP	0.593806	0.977673	10.9893	5.02e-26	47.7634
NCAPG	0.913408	2.40009	10.9865	5.16e-26	47.7373
DHCR7	1.23211	4.70573	10.9849	5.23e-26	47.7223
HOMER1	0.835447	1.29381	10.9839	5.28e-26	47.7133
IRF2BP2	0.855302	5.50181	10.9785	5.56e-26	47.6625
DDN	0.805651	0.80465	10.9741	5.8e-26	47.6207
BRIX1	0.975001	3.1218	10.9604	6.6e-26	47.4926
SEC14L2	0.72086	1.07765	10.9561	6.87e-26	47.4523
POLR1E	0.739915	3.61868	10.9553	6.92e-26	47.4457
PDIA4	0.890126	7.02684	10.9446	7.65e-26	47.3455
RNF114	0.778122	5.30454	10.9414	7.89e-26	47.3153
TLCD3A	1.06789	3.83328	10.9338	8.47e-26	47.2446
JAG2	1.41132	2.79982	10.932	8.62e-26	47.2274
NPM3	1.31379	5.37185	10.9225	9.43e-26	47.1389
RPL36A	0.606775	0.947739	10.9171	9.92e-26	47.0882
PALD1	1.48079	3.28724	10.9084	1.08e-25	47.0073
MASTL	0.674957	2.13309	10.902	1.14e-25	46.9478
TAF1A	0.720897	1.61285	10.8956	1.21e-25	46.8884
RACK1	0.814216	8.07435	10.8925	1.25e-25	46.8591
BID	0.85636	3.81246	10.8859	1.33e-25	46.7982
LMTK3	0.850786	1.16711	10.8775	1.44e-25	46.7195
IER5L	1.30141	2.27044	10.8773	1.44e-25	46.7175
NUP37	0.772492	3.18265	10.8717	1.52e-25	46.6659
CENPF	1.12723	2.74737	10.8698	1.55e-25	46.6476
COL7A1	1.46149	1.85269	10.8685	1.57e-25	46.6361
WDR90	1.10689	2.3961	10.8575	1.74e-25	46.5334
TSEN2	0.790183	2.05344	10.8472	1.91e-25	46.4375
RRP1	0.978357	3.56226	10.8427	1.99e-25	46.3963
SERPINH1	1.04807	5.10065	10.84	2.04e-25	46.3712
KNTC1	0.786439	1.93348	10.8285	2.28e-25	46.2646
RBM19	0.606581	2.72809	10.8167	2.54e-25	46.1548
BOD1	0.750578	4.41243	10.8062	2.8e-25	46.0582
DTYMK	0.937352	4.33872	10.8061	2.81e-25	46.0568
LINC02418	1.94244	1.82471	10.8042	2.86e-25	46.039
TGDS	0.957158	3.25585	10.803	2.89e-25	46.0286
MSI2	0.775627	2.42868	10.7996	2.98e-25	45.9971
PVT1	0.697785	0.801457	10.7976	3.04e-25	45.9779
POLG2	0.620975	1.77746	10.79	3.26e-25	45.9075
STX1A	1.07796	1.81695	10.7866	3.37e-25	45.8768
AGAP3	0.864691	3.10486	10.7816	3.53e-25	45.8304
LMBR1	0.654487	2.66439	10.7792	3.61e-25	45.8077
PTRH2	0.720031	2.75187	10.774	3.78e-25	45.7603
ITGA2	1.17317	3.59489	10.771	3.89e-25	45.7323
BZW2	0.808112	5.10889	10.771	3.89e-25	45.7321
CCNA2	1.02985	4.12861	10.7653	4.11e-25	45.6793
RPF2	0.805498	3.40664	10.7594	4.34e-25	45.6255
SMARCC1	0.714307	4.76511	10.7564	4.46e-25	45.5971
POLR1D	0.922066	3.8763	10.7536	4.58e-25	45.5711
ACTL6A	0.749342	4.24725	10.7529	4.61e-25	45.5653
KIF14	0.804701	1.36386	10.7465	4.89e-25	45.5062
NUP93	0.637884	2.72265	10.7421	5.1e-25	45.4655
MRPS23	0.823335	3.23021	10.7356	5.41e-25	45.4053
CDC25C	0.804867	1.98639	10.7328	5.56e-25	45.3795
POLR3E	0.614519	2.60597	10.725	5.98e-25	45.3075
LINC01605	1.02316	1.2194	10.7215	6.17e-25	45.2756
CDKN3	1.05188	3.49572	10.7207	6.22e-25	45.2678
FASN	1.36833	5.1875	10.7191	6.31e-25	45.2537
DNA2	0.805175	1.77155	10.7155	6.53e-25	45.2203
MHENCR	1.34231	3.00563	10.7151	6.55e-25	45.2171
HELLS	0.895899	1.81104	10.707	7.06e-25	45.1424
CDCA8	0.968255	4.30072	10.7015	7.43e-25	45.0913
PPM1G	0.715094	5.59132	10.6974	7.72e-25	45.0538
SHROOM4	1.07398	1.79304	10.6955	7.85e-25	45.0367
NIP7	0.66236	3.46189	10.6874	8.47e-25	44.9621
PIF1	0.802304	1.42501	10.6853	8.63e-25	44.9427
PPP1R14B	0.892408	5.56515	10.685	8.65e-25	44.9403
FAM222A-AS1	0.863247	0.942915	10.6849	8.67e-25	44.9386
MARS1	0.71775	4.24828	10.6845	8.7e-25	44.9351
GEMIN5	0.629641	2.76204	10.6781	9.23e-25	44.8761
WNT3	0.690579	0.891309	10.6774	9.29e-25	44.8698
RRP7BP	0.586142	1.17074	10.671	9.85e-25	44.8116
NAA25	0.69268	2.14816	10.6585	1.11e-24	44.6968
KARS1	0.649528	5.78971	10.6576	1.12e-24	44.6886
TTK	0.941655	2.48338	10.6471	1.23e-24	44.5919
RPS3	0.892042	8.4872	10.6404	1.31e-24	44.531
CCNJ	0.629105	2.16376	10.6389	1.33e-24	44.5171
P3H1	0.858745	2.34654	10.6364	1.36e-24	44.4947
R3HDM1	0.587521	2.70609	10.6041	1.83e-24	44.1985
NSUN5P1	1.08896	2.02179	10.5923	2.04e-24	44.0914
KHDC4	0.903358	3.29804	10.5892	2.1e-24	44.0625
CCN4	1.19329	1.59575	10.5874	2.13e-24	44.0467
NT5DC2	1.29084	3.74463	10.586	2.16e-24	44.0336
ASIC1	1.10948	1.95738	10.5845	2.19e-24	44.0197
GDPD5	1.43442	2.03467	10.584	2.2e-24	44.0152
MRTO4	0.890176	4.62828	10.5761	2.37e-24	43.9429
MFAP2	1.4743	2.3456	10.5754	2.38e-24	43.9366
SGO1	0.681931	1.40269	10.574	2.41e-24	43.9242
PCNA	1.10416	6.99717	10.5727	2.44e-24	43.9123
SLBP	0.697398	5.12959	10.5681	2.55e-24	43.8706
CCNP	1.44476	1.49208	10.5626	2.68e-24	43.82
DBF4B	0.612958	1.35616	10.5586	2.78e-24	43.7837
USP36	0.68129	3.06794	10.5571	2.82e-24	43.7697
ZNF280C	0.611183	1.26204	10.555	2.87e-24	43.7514
NECTIN4	1.33604	2.56922	10.5537	2.91e-24	43.7391
DDX11	0.87618	2.26961	10.5485	3.05e-24	43.692
SNRPD2	0.910209	6.84106	10.5401	3.29e-24	43.6154
STRIP2	0.840385	1.12836	10.5348	3.46e-24	43.5669
DBF4	0.83331	2.53328	10.5304	3.6e-24	43.5272
GTPBP3	0.810145	2.63051	10.53	3.61e-24	43.5235
UTP18	0.75675	4.20115	10.5295	3.63e-24	43.5191
TRMT11	0.638417	1.99441	10.5196	3.97e-24	43.4291
LMNB2	1.00368	5.1149	10.5181	4.03e-24	43.4153
PTBP1	0.600547	5.81419	10.5156	4.12e-24	43.3931
SRM	1.25751	5.47911	10.5118	4.27e-24	43.3584
CMTM7	1.04562	2.66589	10.5061	4.5e-24	43.3061
BGN	2.17706	6.20636	10.5059	4.51e-24	43.3044
RPS6KL1	0.684799	1.30237	10.502	4.67e-24	43.2692
SLC11A2	0.908794	3.44475	10.4971	4.88e-24	43.2249
ALYREF	0.870858	5.85328	10.4968	4.9e-24	43.2224
KNSTRN	0.828202	2.72126	10.4942	5.01e-24	43.1986
PPIH	0.744895	2.68058	10.4938	5.03e-24	43.1951
AFMID	0.751934	3.07726	10.4928	5.08e-24	43.186
SPDL1	0.700775	2.02097	10.4926	5.09e-24	43.1846
AL049836.1	1.25266	1.46733	10.4902	5.2e-24	43.1623
ARHGEF39	0.766047	1.69682	10.4841	5.5e-24	43.107
CDC25A	0.93271	2.61872	10.4832	5.55e-24	43.0989
EFTUD2	0.622513	3.94948	10.4815	5.63e-24	43.0837
BRCA2	0.787898	1.21232	10.4806	5.68e-24	43.0753
DPH2	0.847791	3.9056	10.4757	5.94e-24	43.0313
TAGLN2	0.743126	8.33375	10.4733	6.07e-24	43.0094
ZBTB12	1.03099	2.3283	10.4714	6.18e-24	42.992
ESPL1	0.81694	2.07803	10.4698	6.27e-24	42.9773
ATAT1	0.778367	2.30125	10.4675	6.4e-24	42.9572
KRT23	3.03385	2.99794	10.4658	6.5e-24	42.9412
TTF2	0.61428	2.18292	10.4653	6.53e-24	42.9368
EXOSC5	1.2361	4.81653	10.4563	7.09e-24	42.8551
IMPDH2	0.855216	5.65015	10.4556	7.14e-24	42.8488
OVGP1	0.908462	1.72821	10.4527	7.33e-24	42.8229
NTAQ1	0.638869	1.88253	10.4517	7.39e-24	42.8139
PDRG1	1.14665	4.25204	10.4502	7.5e-24	42.8002
RPL7A	0.865588	9.49827	10.4492	7.56e-24	42.7912
PLEKHS1	1.44111	2.601	10.4488	7.59e-24	42.7879
NUP62CL	0.900466	1.8571	10.4482	7.64e-24	42.7818
RBL1	0.864194	2.11187	10.444	7.93e-24	42.744
CIP2A	0.822304	1.93935	10.4418	8.09e-24	42.7248
S100A2	1.83484	2.20739	10.4399	8.23e-24	42.7074
SPAG5	0.841326	2.88593	10.4358	8.55e-24	42.6698
RPIA	0.829387	5.16301	10.4343	8.66e-24	42.6566
EIF2S3	0.987577	6.38514	10.4308	8.94e-24	42.6254
AARS1	0.737077	4.17996	10.4184	1e-23	42.5129
BUD23	0.74964	3.89957	10.4106	1.07e-23	42.443
COL11A1	1.88104	1.84105	10.4094	1.09e-23	42.4317
OTX1	0.700949	0.670834	10.4075	1.11e-23	42.4147
ARID3A	1.47225	2.71879	10.4023	1.16e-23	42.368
SLC12A9-AS1	1.13081	1.817	10.3902	1.29e-23	42.2588
TCFL5	0.99177	2.66388	10.3841	1.37e-23	42.2045
MARCHF9	0.776349	2.77754	10.3841	1.37e-23	42.2042
SP5	1.91038	2.43986	10.3733	1.51e-23	42.1067
SPC24	0.957524	2.65408	10.3724	1.52e-23	42.0987
ASXL1	0.735583	2.92846	10.3614	1.68e-23	42.0003
DNMT1	0.772322	3.00263	10.3601	1.7e-23	41.9887
RPL18	0.915164	8.30126	10.3577	1.74e-23	41.9667
RPS4X	0.935345	9.49089	10.3569	1.75e-23	41.9598
C2	1.32278	2.58123	10.3508	1.85e-23	41.9049
AXIN2	1.95098	4.46789	10.3459	1.93e-23	41.8609
RNF183	1.02213	1.17891	10.3432	1.98e-23	41.8367
RIOK1	0.640327	3.48812	10.3423	2e-23	41.8286
MSX1	1.43826	1.80534	10.3381	2.08e-23	41.7907
TBC1D16	0.909616	3.01625	10.3347	2.14e-23	41.7604
PYCR3	1.23163	3.09143	10.33	2.23e-23	41.7188
RPS21	1.37511	9.53384	10.3248	2.34e-23	41.6721
ASF1B	0.975308	4.63149	10.3182	2.48e-23	41.6127
RP9	0.694508	2.66368	10.3152	2.55e-23	41.586
OLA1	0.788193	4.45743	10.3116	2.64e-23	41.554
IRAK1	1.04285	5.98392	10.3052	2.79e-23	41.4962
HTR1D	1.53698	1.72954	10.3037	2.83e-23	41.4833
PABPC4	0.615263	3.90351	10.3022	2.87e-23	41.4691
SMKR1	1.23508	1.35229	10.3011	2.9e-23	41.46
CXCL8	2.82795	4.34216	10.2841	3.38e-23	41.3073
C1orf198	0.665703	3.66292	10.2829	3.42e-23	41.2968
AP1S3	0.818171	1.5446	10.2782	3.57e-23	41.2547
GPATCH4	0.760629	3.49087	10.2734	3.72e-23	41.2116
DTNB	0.651619	1.29038	10.271	3.8e-23	41.1909
RSL1D1	0.846732	5.16161	10.2708	3.81e-23	41.1887
LAS1L	0.780427	2.59819	10.2659	3.98e-23	41.145
IL20RA	1.03298	2.80241	10.2644	4.04e-23	41.1315
LOXL2	1.30495	3.25977	10.2618	4.13e-23	41.1083
GRB7	1.36079	3.88904	10.2584	4.26e-23	41.0782
HSPH1	1.37719	4.56469	10.2581	4.27e-23	41.0758
AC131009.3	0.972711	2.02957	10.2546	4.41e-23	41.0445
CBX3	1.05867	5.62747	10.248	4.68e-23	40.9856
PLOD3	1.09052	5.19312	10.2474	4.7e-23	40.9803
EIF5A2	0.690271	1.54461	10.2428	4.9e-23	40.9396
MROH6	1.53228	2.85476	10.2362	5.2e-23	40.8806
TRIM28	0.942134	6.64603	10.2324	5.38e-23	40.8468
TXLNG	0.87518	3.26808	10.225	5.76e-23	40.7803
CXXC5	0.90732	4.52479	10.1966	7.42e-23	40.5288
CD276	0.870525	4.10236	10.1936	7.62e-23	40.5019
HAGHL	1.24525	1.43558	10.1886	7.98e-23	40.457
SFPQ	0.605889	5.46969	10.1838	8.33e-23	40.4146
AC104958.2	1.06967	1.29856	10.1812	8.52e-23	40.3915
SNHG11	0.880128	2.06659	10.181	8.53e-23	40.3902
CTU2	0.923042	2.66993	10.1658	9.78e-23	40.2551
LIG1	0.79509	3.11637	10.1646	9.88e-23	40.2446
EFNA3	1.37555	3.03146	10.1621	1.01e-22	40.2225
CHEK2	0.704586	2.44829	10.16	1.03e-22	40.2043
SLC17A9	1.69103	3.11572	10.1596	1.03e-22	40.2
SUV39H1	0.923284	2.71538	10.1554	1.07e-22	40.1628
HNRNPA1	0.758226	6.83251	10.154	1.09e-22	40.1508
GAS5	1.08653	5.2113	10.1519	1.11e-22	40.1324
TONSL	1.01874	2.62476	10.1468	1.16e-22	40.0868
MYEOV	1.88145	2.73631	10.1453	1.17e-22	40.0743
GPSM2	0.856222	1.98206	10.1425	1.2e-22	40.0492
MORC4	0.96561	2.74459	10.1417	1.21e-22	40.0423
SAMD10	1.10629	2.8441	10.1276	1.38e-22	39.9172
TCOF1	0.895006	3.09771	10.1267	1.39e-22	39.9094
RPS19	0.955741	8.50033	10.1259	1.4e-22	39.9021
ICA1	0.855003	3.80891	10.1232	1.43e-22	39.8788
VMA21	0.883148	3.46404	10.1229	1.43e-22	39.8759
TCF3	0.863853	4.49735	10.118	1.5e-22	39.8328
UCKL1	1.07544	4.30036	10.0988	1.78e-22	39.6629
HDAC2	0.625063	3.33577	10.0979	1.79e-22	39.6558
FAM241B	0.985449	2.68405	10.0954	1.83e-22	39.633
NUP188	0.709192	3.54403	10.0943	1.85e-22	39.6239
CHCHD6	0.895464	2.74816	10.0924	1.88e-22	39.6068
SLC7A11	1.14189	1.61619	10.0907	1.91e-22	39.5917
AC064836.3	0.645221	0.904082	10.0889	1.94e-22	39.5756
MAD2L2	0.977423	3.01814	10.0888	1.94e-22	39.5752
GLA	0.806379	2.78096	10.0888	1.94e-22	39.5748
PRKDC	1.05607	4.20016	10.0813	2.08e-22	39.5094
ZSWIM4	0.643583	1.39279	10.0783	2.13e-22	39.4825
GPR157	0.943255	2.56131	10.0717	2.26e-22	39.4243
KCTD14	1.0335	2.09272	10.0714	2.27e-22	39.4216
CXCL2	1.86518	3.80796	10.0707	2.28e-22	39.4157
TMEM161A	1.05372	3.92198	10.0656	2.39e-22	39.3711
CHCHD2	0.755306	8.1244	10.0648	2.4e-22	39.3638
HGH1	1.12168	4.21711	10.0564	2.59e-22	39.2905
NUP35	0.600618	2.32779	10.0477	2.8e-22	39.2139
CPSF4	0.745533	3.10545	10.0435	2.9e-22	39.1773
MTAP	0.625629	1.80313	10.0422	2.94e-22	39.1656
H2AZ1	0.803743	6.43647	10.037	3.08e-22	39.12
RPL35A	0.732458	7.66124	10.0286	3.32e-22	39.0459
LEF1	1.06289	1.722	10.0185	3.63e-22	38.9573
ARFGAP1	1.02253	4.30273	10.0176	3.65e-22	38.9496
TDGF1	1.92947	2.93017	10.0161	3.7e-22	38.9365
SCML1	1.10139	2.64609	10.0154	3.73e-22	38.9301
REXO2	0.709608	3.51936	10.0144	3.76e-22	38.9217
DPM2	0.776175	4.48414	10.0115	3.86e-22	38.8961
BBOX1-AS1	1.30929	1.34208	10.0085	3.96e-22	38.8702
FEN1	0.899266	4.56752	10.0055	4.06e-22	38.844
SINHCAF	0.945297	4.09807	10.0047	4.1e-22	38.8366
CUL4A	0.7584	4.30563	10.0045	4.1e-22	38.8351
DPH7	0.722796	2.65992	10.0014	4.22e-22	38.8079
HASPIN	0.700501	1.52529	10.0013	4.22e-22	38.807
ENO1	0.937118	8.0495	9.99995	4.27e-22	38.7952
TOMM40P4	0.720523	1.20043	9.99225	4.57e-22	38.7279
HDGF	0.731011	6.95732	9.97908	5.13e-22	38.6128
EVPL	1.42253	3.94866	9.97489	5.33e-22	38.5762
ACLY	0.683444	5.30368	9.97293	5.42e-22	38.5591
ATAD3B	0.931282	2.30592	9.96	6.07e-22	38.4462
WDR5	0.676344	4.39109	9.95383	6.41e-22	38.3924
POLM	0.705197	2.69032	9.94551	6.9e-22	38.3199
STIP1	0.775436	5.44496	9.94532	6.91e-22	38.3183
HSF4	1.12466	1.88531	9.94176	7.13e-22	38.2872
RCBTB1	0.794935	2.82384	9.93978	7.26e-22	38.27
CHD7	0.778821	2.23133	9.93835	7.35e-22	38.2575
DLGAP4	0.7042	3.5052	9.93788	7.38e-22	38.2534
UBA2	0.724985	4.74438	9.93599	7.5e-22	38.2369
CDT1	1.2809	4.17687	9.93105	7.84e-22	38.194
MSANTD3	0.609201	2.32222	9.92751	8.08e-22	38.1631
DDX39A	1.00927	4.89161	9.92504	8.26e-22	38.1417
GABRE	1.30738	2.03589	9.92045	8.6e-22	38.1017
ABCE1	0.866134	3.75721	9.91924	8.69e-22	38.0912
DNTTIP1	1.10992	5.28865	9.91904	8.71e-22	38.0895
ADNP	0.732139	4.18893	9.90542	9.81e-22	37.9711
DEPDC1B	0.827889	2.33138	9.89879	1.04e-21	37.9135
HSD17B7	0.659676	1.9499	9.89855	1.04e-21	37.9114
ANKRD13D	0.716011	2.4821	9.89665	1.06e-21	37.8949
MAPK15	1.29622	1.38163	9.89457	1.08e-21	37.8769
SNRNP70	0.719201	5.29544	9.89315	1.09e-21	37.8646
CDK5RAP3	0.823596	1.24054	9.89129	1.11e-21	37.8484
ASPHD1	1.29198	2.06082	9.88955	1.13e-21	37.8333
ZNF251	0.753399	2.16644	9.88652	1.16e-21	37.807
NPRL3	0.860835	3.15349	9.87644	1.27e-21	37.7196
COL1A1	2.26734	7.47822	9.87046	1.33e-21	37.6678
ZNF697	0.702726	1.47396	9.86723	1.37e-21	37.6398
CNPY2	0.817744	1.41366	9.8654	1.39e-21	37.624
OTUB2	0.849354	1.38434	9.85917	1.47e-21	37.57
MTHFD1	0.622546	2.94865	9.84641	1.65e-21	37.4596
NEIL3	0.654293	1.38598	9.84559	1.66e-21	37.4525
H2AW	1.45759	3.73323	9.84478	1.67e-21	37.4455
TULP3	0.594913	3.04501	9.84448	1.67e-21	37.4429
RPL36	0.922784	8.18033	9.84303	1.69e-21	37.4303
PTP4A3	1.75201	4.14779	9.84232	1.71e-21	37.4242
IFRD2	1.04311	4.46058	9.84225	1.71e-21	37.4236
SUGP2	0.672127	3.23077	9.84043	1.73e-21	37.4079
TLX1	1.01515	1.06937	9.83948	1.75e-21	37.3997
SRPX2	1.59072	2.26083	9.83681	1.79e-21	37.3766
BHLHE40	1.15125	5.51692	9.83306	1.85e-21	37.3442
ZNF367	0.76161	2.30663	9.82749	1.94e-21	37.2961
FAM83H	1.03771	5.01613	9.82602	1.97e-21	37.2834
EMC8	0.674885	3.44165	9.82489	1.99e-21	37.2737
GSTP1	1.22404	8.36862	9.81879	2.09e-21	37.221
MID1IP1	0.788016	4.03192	9.81724	2.12e-21	37.2076
CARS2	0.77728	3.08985	9.8041	2.38e-21	37.0943
AL356299.2	0.64612	0.757763	9.786	2.79e-21	36.9384
NAA10	1.14649	3.01412	9.78325	2.85e-21	36.9148
TRPM2-AS	1.19138	1.38033	9.77209	3.14e-21	36.8188
TUBGCP3	0.607041	2.78284	9.77199	3.15e-21	36.8179
ATG9B	0.711928	0.767232	9.76977	3.21e-21	36.7988
TEX45	0.786466	1.03024	9.76895	3.23e-21	36.7917
UTP20	0.713522	2.36184	9.76797	3.26e-21	36.7833
BX470102.1	1.31205	2.15196	9.75915	3.52e-21	36.7075
AC010719.1	1.1932	1.85465	9.75261	3.72e-21	36.6513
RANGAP1	0.872098	4.6259	9.74447	3.99e-21	36.5815
SKP2	0.631327	1.65718	9.74227	4.07e-21	36.5626
FUS	0.699404	5.23905	9.73768	4.24e-21	36.5233
POLA1	0.614514	1.68916	9.73447	4.36e-21	36.4957
SPIN4	0.773571	2.35668	9.73307	4.41e-21	36.4837
FERMT1	1.33375	5.75923	9.73255	4.43e-21	36.4792
CENPW	1.04739	4.62498	9.72753	4.63e-21	36.4363
LIMK1	0.803456	3.02076	9.72228	4.84e-21	36.3912
AC123023.1	1.24483	1.19947	9.71875	4.99e-21	36.3611
NAP1L1	0.878578	4.33495	9.70087	5.83e-21	36.2081
METTL26	1.15027	5.1186	9.69729	6.01e-21	36.1774
ZCCHC7	0.641611	3.0295	9.69562	6.1e-21	36.1632
ATRIP	0.598816	1.78849	9.68738	6.55e-21	36.0927
MIR3189	1.77458	2.35793	9.68092	6.92e-21	36.0376
POMP	0.970275	6.76628	9.68076	6.93e-21	36.0363
ZP3	1.17239	2.35137	9.67855	7.06e-21	36.0173
TMEM147	0.981847	5.37311	9.6778	7.11e-21	36.0109
CA9	2.78218	3.32239	9.67124	7.52e-21	35.9549
POLQ	0.639417	1.23891	9.67063	7.56e-21	35.9498
GRHL3	1.03047	1.11488	9.66396	8.01e-21	35.8929
POU5F1B	1.00842	1.01689	9.66245	8.11e-21	35.88
AKAP8L	0.592044	2.58808	9.65559	8.61e-21	35.8215
CLIC1	0.673469	8.56072	9.65443	8.69e-21	35.8117
FOXA2	1.303	4.03431	9.65439	8.7e-21	35.8113
GLRX3	0.686348	3.91503	9.65411	8.72e-21	35.809
SS18L1	0.711533	2.57811	9.65001	9.03e-21	35.774
MAGOHB	0.678942	2.18914	9.64944	9.08e-21	35.7692
PARPBP	0.792125	1.75417	9.64784	9.2e-21	35.7556
BCL2L1	0.935239	5.07572	9.64141	9.73e-21	35.7008
POLB	0.75109	2.54174	9.64039	9.81e-21	35.6921
SET	0.836311	6.44916	9.63288	1.05e-20	35.6283
LTV1	0.753278	3.41633	9.62632	1.11e-20	35.5725
KLHL17	0.904936	1.6978	9.61836	1.19e-20	35.5048
DDIT4	1.3856	4.42162	9.615	1.22e-20	35.4763
PHF14	0.623603	2.26493	9.60966	1.28e-20	35.4309
RPL13	0.942383	8.74768	9.60961	1.28e-20	35.4305
DNMT3B	0.720178	1.26711	9.6079	1.3e-20	35.416
UGGT2	0.802486	2.08744	9.60167	1.37e-20	35.3631
EIF3M	0.627623	4.34155	9.59929	1.4e-20	35.3429
CYP2S1	1.35998	6.01507	9.59476	1.45e-20	35.3045
TTPAL	0.669971	2.33919	9.58452	1.58e-20	35.2177
PSMG4	0.655057	1.63871	9.57332	1.74e-20	35.1229
TBRG4	0.839271	4.74125	9.56716	1.84e-20	35.0708
DLGAP5	0.919707	2.91192	9.56356	1.9e-20	35.0403
PROSER1	1.04575	4.05763	9.56231	1.92e-20	35.0297
TBL2	0.599978	3.66338	9.55443	2.05e-20	34.9631
DDX27	0.991929	4.06437	9.54739	2.18e-20	34.9036
FMNL2	0.759693	2.77732	9.54267	2.27e-20	34.8638
SLCO4A1-AS1	1.61325	1.92586	9.54203	2.28e-20	34.8583
IMP4	0.602032	4.78736	9.53952	2.33e-20	34.8372
ALG3	0.885658	4.58727	9.53403	2.44e-20	34.7908
PRR36	1.19608	1.29341	9.53349	2.45e-20	34.7862
COL10A1	2.18661	2.07768	9.52959	2.53e-20	34.7534
DXO	0.774366	2.5434	9.52704	2.59e-20	34.7319
PHF19	0.773309	3.13708	9.526	2.61e-20	34.7231
TMA16	0.605364	2.87533	9.52261	2.69e-20	34.6945
PAK1IP1	0.759733	4.13147	9.51783	2.8e-20	34.6542
TRMU	0.644012	2.13959	9.51691	2.82e-20	34.6464
STK36	0.636809	2.15216	9.51593	2.85e-20	34.6382
CD46	0.998632	5.80224	9.51495	2.87e-20	34.63
PRMT1	1.02617	5.31079	9.5144	2.88e-20	34.6253
LENG8-AS1	0.679086	1.55353	9.5106	2.98e-20	34.5933
DHX37	0.731923	2.98124	9.50563	3.11e-20	34.5514
TACC3	0.865875	3.18017	9.49792	3.32e-20	34.4866
RPL35	0.909542	8.60165	9.49453	3.41e-20	34.458
AC106900.1	0.929517	1.26402	9.49345	3.45e-20	34.4489
YDJC	1.19913	4.51917	9.49331	3.45e-20	34.4478
MEX3D	0.986332	3.60995	9.48877	3.59e-20	34.4096
LUC7L	0.683893	2.793	9.48054	3.85e-20	34.3404
SLC12A2	1.30769	5.55068	9.48006	3.86e-20	34.3364
GINS3	0.60422	1.62175	9.47418	4.06e-20	34.287
NEK6	0.673977	4.21699	9.47335	4.09e-20	34.28
PREB	0.66091	4.84748	9.46993	4.21e-20	34.2514
PIMREG	0.900246	2.38053	9.46482	4.39e-20	34.2085
RAB15	1.01071	4.25922	9.46339	4.45e-20	34.1965
SLC4A11	1.2213	1.33829	9.45558	4.75e-20	34.1309
TP53RK	0.944099	3.69459	9.45423	4.81e-20	34.1196
TACSTD2	2.58257	3.27886	9.44469	5.21e-20	34.0397
DOCK6	0.743083	2.88479	9.43117	5.84e-20	33.9265
PTDSS1	0.699372	4.41639	9.42475	6.17e-20	33.8728
ARHGEF19	0.963602	2.39213	9.42191	6.32e-20	33.8491
ZNF783	0.649978	1.96125	9.41958	6.45e-20	33.8296
SNRPA1	0.627695	3.49452	9.41674	6.6e-20	33.8058
RFC2	0.70692	4.16543	9.41582	6.65e-20	33.7981
AGT	1.5933	3.36109	9.41546	6.67e-20	33.7951
TRIM65	0.706161	3.37112	9.41005	6.99e-20	33.75
SLC25A29	0.860558	1.96786	9.40882	7.06e-20	33.7396
SNHG32	1.17785	3.45741	9.40879	7.06e-20	33.7394
CCNB2	0.873948	4.04654	9.40535	7.27e-20	33.7107
IRAK2	1.04734	2.24657	9.40421	7.34e-20	33.7011
CKS1B	0.838768	3.7644	9.40316	7.4e-20	33.6924
ADRM1	1.12147	5.42658	9.40298	7.42e-20	33.6909
HAUS6	0.681518	2.07408	9.39543	7.9e-20	33.6279
YARS2	0.668814	3.3933	9.3921	8.13e-20	33.6001
SHISA2	0.850266	1.01261	9.38123	8.91e-20	33.5095
PSMG3	0.851528	4.37534	9.37131	9.68e-20	33.4269
ADAMTS2	1.40501	2.37333	9.37088	9.72e-20	33.4233
INTS8	0.651992	2.91768	9.36122	1.05e-19	33.3428
AURKB	1.02309	3.84189	9.35601	1.1e-19	33.2995
GINS4	0.64938	1.33391	9.3535	1.13e-19	33.2787
PAM16	0.655435	1.41749	9.35153	1.14e-19	33.2623
CLSPN	0.591775	1.23025	9.34977	1.16e-19	33.2476
GPR180	0.645849	1.86704	9.34695	1.19e-19	33.2242
PKM	0.909633	7.13513	9.34629	1.2e-19	33.2187
MIR7111	1.17369	1.54986	9.33995	1.26e-19	33.1661
PYCR2	0.646631	3.41676	9.33906	1.27e-19	33.1587
SNORD99	1.26638	2.42081	9.33431	1.32e-19	33.1193
AMMECR1	0.648769	2.42767	9.33423	1.32e-19	33.1186
RPLP0	0.796377	9.26584	9.32936	1.38e-19	33.0782
PTK7	1.45484	3.30345	9.31572	1.54e-19	32.965
XKRX	1.0325	1.47161	9.3127	1.58e-19	32.94
CDC20	1.11574	5.20696	9.31196	1.59e-19	32.9339
HYAL3	0.813256	1.74828	9.30927	1.63e-19	32.9116
STC1	1.21068	2.02835	9.30908	1.63e-19	32.91
PGK1	0.791422	6.98638	9.29846	1.79e-19	32.8221
RAD51AP1	0.911141	2.8419	9.29283	1.87e-19	32.7755
RPL37	0.719029	6.67578	9.29012	1.91e-19	32.7531
ADCY3	0.845629	2.90237	9.28842	1.94e-19	32.7391
PITX1	1.30953	3.71119	9.28823	1.94e-19	32.7374
PDPN	1.25578	2.82553	9.28766	1.95e-19	32.7328
FAM83D	0.877268	3.96576	9.28686	1.97e-19	32.7262
MYBBP1A	0.887975	3.84116	9.28409	2.01e-19	32.7033
ASPM	0.825852	1.80759	9.28353	2.02e-19	32.6986
LRRC20	0.764501	2.72315	9.27755	2.13e-19	32.6492
GAPDH	0.983726	9.79204	9.27428	2.19e-19	32.6222
GNB1L	0.713523	1.29483	9.27312	2.21e-19	32.6126
CPXM1	1.31771	2.60705	9.27193	2.23e-19	32.6028
DTD1	0.762291	1.97158	9.27089	2.25e-19	32.5942
CCNL2	0.872773	3.81192	9.27004	2.26e-19	32.5872
PRPS1	0.708627	3.60056	9.26731	2.32e-19	32.5647
NCL	0.859828	6.50624	9.26191	2.42e-19	32.5201
KRT17	2.04758	2.23466	9.26051	2.45e-19	32.5085
SERPINB5	2.21836	3.39586	9.25754	2.51e-19	32.4841
C19orf53	0.800437	6.15006	9.24927	2.69e-19	32.4159
ACD	0.795954	3.15171	9.24913	2.7e-19	32.4147
FBXO5	0.660382	2.13617	9.24671	2.75e-19	32.3948
GTF2F2	0.871047	3.86523	9.23875	2.94e-19	32.3292
MZT1	1.0936	3.99376	9.23393	3.06e-19	32.2895
SLC2A1	1.42585	5.10458	9.23385	3.06e-19	32.2888
TEX30	0.770721	1.73026	9.23149	3.12e-19	32.2694
MALSU1	0.659739	3.02081	9.22991	3.16e-19	32.2565
NSDHL	0.878289	4.48978	9.2183	3.48e-19	32.161
ZMIZ2	0.859733	4.56549	9.21685	3.53e-19	32.149
UBXN11	0.796605	2.2739	9.21164	3.68e-19	32.1062
TIMM8A	0.656252	2.34879	9.20631	3.85e-19	32.0624
CCT8	0.748361	5.91653	9.19882	4.1e-19	32.0009
MCM2	1.00059	3.52111	9.19701	4.16e-19	31.9861
ANGPT2	0.594858	1.13371	9.19311	4.29e-19	31.9541
NQO2	0.752188	2.76847	9.19297	4.3e-19	31.953
LINC00659	1.13207	1.08554	9.19013	4.4e-19	31.9297
WDR46	0.750501	4.53615	9.18932	4.43e-19	31.923
LINC01315	1.10087	2.11758	9.178	4.87e-19	31.8303
EMSLR	0.717161	0.852369	9.17761	4.88e-19	31.8271
EBNA1BP2	0.719408	4.5718	9.17224	5.11e-19	31.7831
AGTRAP	0.874428	4.01675	9.16998	5.2e-19	31.7646
GPI	0.672638	5.47171	9.16965	5.22e-19	31.7619
BRAT1	0.878839	3.68415	9.16224	5.55e-19	31.7012
TAZ	0.743042	2.58928	9.15879	5.71e-19	31.673
AL031727.1	1.2348	2.33339	9.14886	6.2e-19	31.5918
ST3GAL2	0.645083	2.23492	9.14567	6.36e-19	31.5658
FAM111B	0.891377	2.69999	9.14553	6.37e-19	31.5646
LIPG	0.824319	1.9376	9.14117	6.6e-19	31.529
AC011290.2	0.717204	1.16124	9.13346	7.04e-19	31.4661
LINC02320	0.8442	1.01626	9.1294	7.28e-19	31.4329
ERH	0.684875	6.3219	9.12779	7.37e-19	31.4198
NSUN5	0.827686	3.66907	9.12617	7.47e-19	31.4066
CCDC78	0.76585	0.827795	9.11771	8.01e-19	31.3376
TMEM165	0.661794	3.774	9.11428	8.24e-19	31.3097
RBMX2	0.61125	3.33018	9.11277	8.35e-19	31.2974
RPS13	0.609021	7.90096	9.10251	9.08e-19	31.2138
EXOSC4	1.19691	4.34735	9.09921	9.33e-19	31.187
SH3BP4	0.812607	4.0046	9.09251	9.86e-19	31.1324
CCNI2	0.948159	2.31521	9.08953	1.01e-18	31.1082
POLE2	0.70897	1.93568	9.0879	1.02e-18	31.095
ZNF514	0.596723	1.62829	9.08495	1.05e-18	31.071
PLK4	0.657288	2.04202	9.08242	1.07e-18	31.0505
SRPK1	0.784113	3.7912	9.08135	1.08e-18	31.0417
CDC16	0.691624	4.45739	9.0768	1.12e-18	31.0048
ATP6V1C2	1.0104	1.3624	9.07519	1.14e-18	30.9917
ALDH4A1	1.32688	3.52057	9.06949	1.19e-18	30.9455
USPL1	0.753299	2.69683	9.06936	1.19e-18	30.9444
BICDL1	0.71287	1.95989	9.06686	1.22e-18	30.9242
ANKRD16	0.642853	1.97763	9.06602	1.23e-18	30.9173
KLHL35	0.930085	1.02154	9.06503	1.24e-18	30.9093
AC009065.2	1.12761	2.38533	9.05814	1.31e-18	30.8534
TMTC4	0.785132	2.88359	9.05616	1.33e-18	30.8373
NPEPL1	0.714102	1.24171	9.05117	1.38e-18	30.7969
ASB9	1.17697	2.05679	9.0479	1.42e-18	30.7704
PNPO	0.691917	2.64486	9.0381	1.54e-18	30.6911
ZNF761	0.617189	2.16318	9.03476	1.58e-18	30.6641
PLXNA3	0.871653	2.60295	9.03465	1.59e-18	30.6632
KIF9	0.600619	1.60534	9.03308	1.61e-18	30.6504
FOXK1	0.643559	2.8909	9.02767	1.68e-18	30.6067
CENPJ	0.710745	1.99108	9.02707	1.69e-18	30.6018
TMEM243	0.650339	2.80419	9.02468	1.72e-18	30.5825
NEMP1	0.65575	2.53199	9.02315	1.74e-18	30.5701
CCDC59	0.627856	3.13324	9.02205	1.76e-18	30.5612
RPL30	0.758933	6.48352	9.02116	1.77e-18	30.5541
POGLUT2	0.706022	1.84636	9.01092	1.93e-18	30.4713
DDX51	0.672225	2.54284	9.00333	2.05e-18	30.41
GRHL2	0.602148	3.44264	8.99952	2.11e-18	30.3793
SNHG7	1.03785	2.97368	8.99682	2.16e-18	30.3576
KLK10	1.9918	2.18948	8.99526	2.19e-18	30.345
GINS2	0.91004	3.33736	8.99518	2.19e-18	30.3443
PRPF19	0.699582	6.06938	8.99293	2.23e-18	30.3262
LSM2	0.717865	5.58244	8.99152	2.26e-18	30.3149
HES6	1.42388	4.85098	8.99128	2.26e-18	30.3129
OBI1	0.692904	2.19285	8.98856	2.31e-18	30.291
MKI67	1.00148	3.85599	8.98555	2.37e-18	30.2668
LIME1	0.691664	0.946949	8.98517	2.38e-18	30.2637
PHLDA2	1.36179	5.44181	8.98418	2.39e-18	30.2557
RPL27	0.664786	8.45759	8.97304	2.62e-18	30.166
BCAP31	0.842281	6.87176	8.97277	2.63e-18	30.1638
IL23A	1.12366	1.56119	8.9699	2.69e-18	30.1407
GJB4	1.08076	1.1809	8.96225	2.86e-18	30.0792
PODXL2	1.25452	4.62207	8.96111	2.89e-18	30.0701
GID8	0.616916	4.81949	8.95823	2.96e-18	30.0469
KRT18	1.02132	8.54044	8.94836	3.21e-18	29.9676
MRPL36	0.708474	4.21781	8.94827	3.21e-18	29.9669
POLR1F	0.629926	3.20594	8.94565	3.28e-18	29.9458
BACE2	1.02101	4.23613	8.93622	3.54e-18	29.8702
PPP1R13L	0.937998	3.06772	8.92845	3.77e-18	29.8079
MIR647	1.40344	2.99437	8.92647	3.83e-18	29.792
LGR5	1.87494	3.28104	8.91752	4.12e-18	29.7204
ZNF511	0.955024	2.98655	8.91403	4.23e-18	29.6924
SLC19A2	0.697417	2.50743	8.91053	4.36e-18	29.6643
KLK6	2.09952	1.96405	8.90911	4.41e-18	29.653
NPM1	0.960151	6.23768	8.90847	4.43e-18	29.6479
SMPD4BP	0.716678	2.39184	8.90544	4.54e-18	29.6237
MORF4L2	0.741584	6.45975	8.90406	4.59e-18	29.6126
DPCD	0.845995	3.5052	8.90372	4.6e-18	29.6099
NUP58	0.760225	2.99414	8.90291	4.63e-18	29.6034
AATF	0.619066	4.16863	8.89978	4.75e-18	29.5784
TMEM201	0.711248	2.33072	8.89964	4.76e-18	29.5772
GALK1	1.06407	3.62534	8.89915	4.78e-18	29.5733
GOLT1A	1.21074	3.51437	8.8985	4.8e-18	29.5682
SPNS2	1.38446	3.82999	8.8978	4.83e-18	29.5626
BORA	0.701607	2.19986	8.89751	4.84e-18	29.5602
NOL8	0.607866	2.63112	8.89668	4.87e-18	29.5536
RPL29	0.740279	8.59728	8.89662	4.88e-18	29.5531
UCN	0.738396	0.996372	8.89078	5.11e-18	29.5065
HSPA8	0.768185	8.32685	8.88881	5.19e-18	29.4907
CREBZF	0.643132	3.29467	8.88784	5.23e-18	29.483
CTPS2	0.651236	3.19912	8.88725	5.26e-18	29.4782
TSPOAP1-AS1	0.924397	1.47307	8.88678	5.28e-18	29.4745
DACH1	1.38728	2.68414	8.88188	5.49e-18	29.4353
TIMM50	0.73547	3.6027	8.87664	5.73e-18	29.3936
PSMG1	0.921879	4.51818	8.86996	6.05e-18	29.3403
SP6	1.29208	2.61401	8.86534	6.28e-18	29.3034
HOXB8	1.93679	3.43624	8.86269	6.41e-18	29.2824
PHF20	0.587905	3.0021	8.86089	6.51e-18	29.268
KRTAP5-1	0.959636	1.4725	8.86024	6.54e-18	29.2628
AL109615.3	0.692948	0.695515	8.85977	6.57e-18	29.259
MTG2	0.836802	3.34744	8.85533	6.81e-18	29.2237
RCCD1	0.66011	2.43069	8.8539	6.88e-18	29.2123
STX16	0.863242	3.9915	8.83635	7.93e-18	29.0727
SMARCD2	0.610271	5.57929	8.8301	8.34e-18	29.023
CIBAR1	0.790071	1.726	8.82487	8.7e-18	28.9815
GATD1	0.7375	3.83879	8.82328	8.81e-18	28.9689
HMMR	0.987217	2.86927	8.82283	8.84e-18	28.9652
BCL2L12	0.920728	3.61971	8.8216	8.93e-18	28.9555
PLS3	0.974577	4.77642	8.82145	8.94e-18	28.9543
LARP1	0.629352	4.99869	8.8195	9.08e-18	28.9388
RABEPK	0.703027	3.4439	8.81512	9.41e-18	28.9041
CYSRT1	0.752955	0.97455	8.80213	1.04e-17	28.8011
AC020907.4	0.670442	0.984726	8.79826	1.08e-17	28.7704
KCNH8	0.6549	0.838596	8.79563	1.1e-17	28.7496
MRPL57	0.754591	5.02571	8.79463	1.11e-17	28.7416
CST2	1.33148	1.29018	8.79366	1.12e-17	28.734
AP005233.2	1.26279	1.42105	8.79347	1.12e-17	28.7325
ARHGAP39	0.84535	2.53565	8.78787	1.17e-17	28.6882
PLCG1	0.826307	3.34491	8.78702	1.18e-17	28.6814
SHISA5	0.688954	5.65351	8.78299	1.22e-17	28.6495
NUDT1	0.871268	3.54593	8.78249	1.22e-17	28.6456
SNRPC	0.669168	6.15612	8.77924	1.25e-17	28.6198
RPL8	1.15397	10.3745	8.77917	1.25e-17	28.6193
XPO4	0.760439	2.52957	8.77806	1.27e-17	28.6105
EIF3H	0.677539	5.67201	8.77382	1.31e-17	28.577
TSR1	0.607035	3.27067	8.77323	1.32e-17	28.5723
EHMT2	0.690914	3.29468	8.77057	1.34e-17	28.5513
RPS11	0.687566	10.1826	8.76991	1.35e-17	28.5461
RPL37A	0.663719	7.33597	8.76081	1.45e-17	28.4742
PMEPA1	1.48208	4.85375	8.7598	1.47e-17	28.4663
UBA52	0.649644	7.09653	8.75115	1.57e-17	28.398
POLR1H	0.734381	2.60976	8.75041	1.58e-17	28.3922
RPS15	0.981891	7.79549	8.7499	1.59e-17	28.3882
LEMD1	1.51788	1.44606	8.74319	1.67e-17	28.3353
BFSP1	0.598443	0.943478	8.73819	1.74e-17	28.2958
AL163953.1	0.803739	0.896609	8.73604	1.77e-17	28.2789
PRDX1	0.680251	7.03011	8.7359	1.77e-17	28.2778
RIN1	0.838658	2.42135	8.73005	1.86e-17	28.2317
KIF11	0.782732	3.16364	8.72909	1.87e-17	28.2242
PHKA1	0.794814	1.92538	8.72811	1.89e-17	28.2165
TUBA5P	0.860449	1.823	8.72796	1.89e-17	28.2153
TRMT6	0.769098	3.0197	8.7201	2.01e-17	28.1535
MIPEPP3	0.672037	1.49138	8.71207	2.14e-17	28.0903
CHAF1A	0.731535	3.14686	8.70625	2.25e-17	28.0445
STRAP	0.655446	6.1196	8.70164	2.33e-17	28.0083
RPL32	0.669358	8.0941	8.69355	2.48e-17	27.9449
TMEM9	0.852463	4.62088	8.68981	2.56e-17	27.9155
RPL38	0.65399	6.74331	8.68941	2.57e-17	27.9124
UBAC2	0.638942	4.82554	8.68917	2.57e-17	27.9105
DIS3	0.617288	2.79368	8.68849	2.59e-17	27.9052
RBM26	0.669905	2.87415	8.6856	2.65e-17	27.8825
EMD	0.798555	5.26878	8.68079	2.75e-17	27.8448
AGO2	0.713459	2.72513	8.67642	2.85e-17	27.8106
ATAD3A	0.942162	3.7997	8.66465	3.13e-17	27.7184
ZWILCH	0.640832	2.35043	8.6574	3.31e-17	27.6617
UCHL3	0.909204	1.65556	8.65673	3.33e-17	27.6564
SKA1	0.79038	2.16436	8.64906	3.54e-17	27.5965
GAS6-AS1	1.15048	1.32971	8.64836	3.56e-17	27.591
FOXS1	0.766295	1.33998	8.64648	3.61e-17	27.5764
FLVCR1	0.628184	2.47869	8.64396	3.68e-17	27.5567
CEP250	0.710246	2.15461	8.63665	3.9e-17	27.4996
FPGS	0.838202	4.24748	8.63362	4e-17	27.4759
AP1S1	0.809509	6.06102	8.62475	4.29e-17	27.4067
RPS5	0.955629	8.14076	8.62237	4.37e-17	27.3882
FAM71E1	0.744398	1.44475	8.62055	4.43e-17	27.374
F12	1.15168	2.49349	8.6198	4.46e-17	27.3682
SNAPC4	0.688677	2.56408	8.61962	4.46e-17	27.3667
SYT7	1.30443	3.17444	8.61445	4.65e-17	27.3265
SERPINE1	1.67271	3.38088	8.61425	4.66e-17	27.3249
CHAC1	1.05846	2.34221	8.6139	4.67e-17	27.3222
SH3PXD2A-AS1	1.07328	1.41638	8.60061	5.18e-17	27.2187
SUGT1-DT	0.700803	1.16571	8.59636	5.36e-17	27.1857
POLR3K	0.794364	3.86637	8.59632	5.36e-17	27.1854
LRATD2	0.810772	3.62694	8.59243	5.53e-17	27.1551
ZNF316	0.76071	2.75977	8.58679	5.78e-17	27.1113
DUSP2	1.08046	2.94503	8.58585	5.82e-17	27.1041
ACBD7	0.661796	1.00602	8.58545	5.84e-17	27.1009
ALKAL1	1.04847	1.18536	8.58089	6.05e-17	27.0655
LINC01978	0.932314	1.0106	8.57932	6.13e-17	27.0533
IQCB1	0.599154	3.35164	8.57591	6.3e-17	27.0268
NOTUM	2.75301	2.64629	8.57264	6.46e-17	27.0015
RBM39	0.767605	4.38957	8.57199	6.49e-17	26.9964
RPL10	0.699355	8.34929	8.56232	7.01e-17	26.9214
DNAJA1	0.622035	6.2724	8.55951	7.16e-17	26.8997
TSPAN5	0.807664	2.04413	8.55637	7.34e-17	26.8754
COL4A1	1.19606	4.59325	8.55112	7.65e-17	26.8347
RPS10	1.32562	1.58701	8.54911	7.77e-17	26.8191
ACACA	0.62155	2.85378	8.54804	7.84e-17	26.8109
TBCD	0.598684	2.92247	8.54594	7.97e-17	26.7946
PPP1R35	1.14704	3.44649	8.54426	8.07e-17	26.7816
RELL2	0.742829	1.08974	8.54391	8.1e-17	26.7788
ETS2	0.994463	6.72442	8.54287	8.16e-17	26.7708
CALR	0.621875	8.40718	8.53635	8.59e-17	26.7204
AC132812.1	0.946993	2.53678	8.53461	8.71e-17	26.7069
AHSA2P	0.721641	1.97099	8.52898	9.1e-17	26.6634
NAA16	0.615424	1.97423	8.52712	9.23e-17	26.6491
AC010761.1	0.602234	1.24306	8.52698	9.24e-17	26.648
PRIM1	0.615866	1.8336	8.5193	9.82e-17	26.5887
PROX1	1.12902	2.23339	8.51872	9.86e-17	26.5842
NOTCH3	1.08561	3.0795	8.51384	1.02e-16	26.5466
CLK2	0.58933	3.42356	8.50991	1.06e-16	26.5162
PES1	0.759502	4.66878	8.50757	1.08e-16	26.4982
ERO1A	0.855573	4.19532	8.50631	1.09e-16	26.4885
SNORD100	1.12061	2.21965	8.49966	1.14e-16	26.4372
LSM7	1.01944	5.60622	8.49962	1.14e-16	26.4369
TRPC4AP	0.615958	5.7035	8.48894	1.24e-16	26.3547
AC107959.3	0.587516	0.661122	8.48807	1.25e-16	26.348
AC009065.5	0.994403	3.09528	8.48276	1.31e-16	26.3071
SCARB1	0.872297	3.82745	8.47926	1.34e-16	26.2802
NAA15	0.645411	2.889	8.4779	1.36e-16	26.2698
SNORD104	1.44104	3.89702	8.46869	1.46e-16	26.199
LINC02604	0.807862	1.61028	8.46544	1.49e-16	26.174
CENPE	0.671695	1.46434	8.46248	1.53e-16	26.1513
GPR3	0.597982	0.796089	8.45534	1.62e-16	26.0965
DPY19L1	0.677274	3.18107	8.45431	1.63e-16	26.0886
MARS2	0.59242	3.16857	8.45084	1.67e-16	26.062
SLC9A3-AS1	1.34182	2.24415	8.44939	1.69e-16	26.0509
MINCR	0.858586	2.1002	8.44807	1.71e-16	26.0408
HNRNPA1P21	0.595663	0.847229	8.44768	1.72e-16	26.0378
HPRT1	0.731796	4.95138	8.44634	1.73e-16	26.0275
SLC25A22	0.875553	3.28231	8.44418	1.76e-16	26.0109
ELOC	0.63339	3.48417	8.44255	1.79e-16	25.9985
NUP210	1.07646	3.71108	8.44144	1.8e-16	25.9899
CDK7	0.620651	3.72076	8.4397	1.83e-16	25.9766
HMGB3	0.728407	4.29828	8.43843	1.84e-16	25.9669
LDHA	0.694046	7.25479	8.43813	1.85e-16	25.9646
SNORA33	1.29895	2.85074	8.43731	1.86e-16	25.9583
TFR2	0.758278	0.934633	8.43249	1.93e-16	25.9214
GOLGA7B	0.83816	1.13915	8.42952	1.98e-16	25.8987
SLC35C2	0.663971	3.66286	8.4265	2.02e-16	25.8756
COX5BP6	0.789908	1.21926	8.42134	2.1e-16	25.8361
EPHA1	0.91436	3.09688	8.42072	2.11e-16	25.8313
ADAM12	1.21356	1.34919	8.41923	2.14e-16	25.8199
SNRPD1	0.640151	3.72748	8.41712	2.17e-16	25.8038
AC145207.9	0.6702	1.02887	8.41691	2.18e-16	25.8022
ADK	0.687013	3.1274	8.41631	2.19e-16	25.7976
ENOX2	0.60109	2.57918	8.41532	2.21e-16	25.7901
RPL28	0.875827	7.31595	8.41309	2.24e-16	25.773
UPF3B	0.673756	2.93923	8.41281	2.25e-16	25.7709
GFUS	1.07319	5.57632	8.39876	2.51e-16	25.6636
NCAPD2	0.657281	4.45746	8.39672	2.55e-16	25.6481
LINC02253	0.991513	0.958314	8.39646	2.55e-16	25.646
SMS	0.697002	5.7498	8.38465	2.8e-16	25.556
SLC35E4	0.937911	2.21184	8.38098	2.88e-16	25.5281
RLIM	0.665685	2.74287	8.38051	2.89e-16	25.5245
AC010326.4	0.746883	1.56107	8.37331	3.05e-16	25.4697
WDHD1	0.607141	1.80121	8.35869	3.42e-16	25.3585
SNORD14E	1.30072	1.85117	8.35825	3.43e-16	25.3551
APEX1	0.645392	6.38899	8.35538	3.5e-16	25.3333
PSMA1	0.702977	2.89597	8.34206	3.88e-16	25.2322
TMPRSS13	1.14222	1.37487	8.34157	3.9e-16	25.2285
EIF6	0.965357	6.56471	8.33996	3.94e-16	25.2163
RPS18	0.933481	10.3563	8.33995	3.95e-16	25.2161
RPL31	0.62243	7.31779	8.33921	3.97e-16	25.2106
C9orf116	0.657905	1.06725	8.33878	3.98e-16	25.2073
BCS1L	0.607132	3.33859	8.33256	4.18e-16	25.1601
H2AX	0.999788	5.634	8.33197	4.2e-16	25.1556
SSB	0.771406	4.11848	8.33076	4.23e-16	25.1465
FKBP10	1.41641	4.36388	8.32463	4.44e-16	25.1001
B3GALT6	0.728896	3.31865	8.32048	4.58e-16	25.0686
CLCN5	0.625422	1.68442	8.30953	4.98e-16	24.9857
COMP	1.91224	1.94319	8.30895	5.01e-16	24.9814
PLEK2	0.815205	5.39667	8.30249	5.26e-16	24.9326
SPNS3	0.67032	1.14261	8.3008	5.33e-16	24.9197
SSRP1	0.589906	5.04751	8.29307	5.65e-16	24.8613
RNF24	0.612935	2.1035	8.2872	5.91e-16	24.817
MOCS3	0.724364	2.46221	8.28218	6.15e-16	24.7792
AC124798.1	0.871789	2.36572	8.27679	6.4e-16	24.7385
AC055717.2	0.960218	0.897119	8.27562	6.46e-16	24.7297
NOL3	0.695229	2.98232	8.2742	6.53e-16	24.719
KCNE3	0.855746	3.74278	8.26933	6.78e-16	24.6823
PDP1	0.74219	2.9283	8.26847	6.82e-16	24.6758
SPP1	2.54514	4.52853	8.25175	7.75e-16	24.55
KIF26B	0.761589	0.886791	8.24801	7.98e-16	24.5219
TYRO3	0.701782	1.19545	8.24089	8.42e-16	24.4683
MIPEP	0.690017	3.86225	8.23798	8.61e-16	24.4465
CDK5	0.709573	3.36182	8.23709	8.67e-16	24.4398
AC018629.1	1.3616	1.80903	8.2332	8.93e-16	24.4106
AC003072.1	0.828614	2.3119	8.23139	9.05e-16	24.397
KIFC2	1.07803	2.4123	8.22952	9.18e-16	24.383
ZWINT	0.73751	4.53286	8.2282	9.28e-16	24.3731
ENGASE	1.12447	3.69994	8.22725	9.34e-16	24.366
TOMM20	0.666436	6.34272	8.21696	1.01e-15	24.2888
MRPL9	0.61406	4.0821	8.2089	1.07e-15	24.2284
EDNRA	0.994775	1.91033	8.20519	1.11e-15	24.2006
RBBP8NL	0.993374	2.66728	8.19377	1.2e-15	24.1152
PRRT3-AS1	0.85235	1.95597	8.18928	1.25e-15	24.0816
PSMB5	0.600192	6.32601	8.18873	1.25e-15	24.0775
HAPLN3	1.0631	2.24872	8.18571	1.28e-15	24.0549
RBCK1	0.789594	5.03891	8.18214	1.32e-15	24.0283
SNRPA	0.700085	4.98791	8.18108	1.33e-15	24.0204
NDUFAF8	0.801597	4.05059	8.17944	1.34e-15	24.0082
LRRC36	0.740069	0.860046	8.17934	1.34e-15	24.0074
ORC1	0.763167	2.57034	8.17892	1.35e-15	24.0043
PLPP2	0.861625	4.3526	8.17877	1.35e-15	24.0032
LSM14B	0.644865	4.45104	8.17113	1.43e-15	23.9461
RABGGTB	0.610479	3.36861	8.1601	1.55e-15	23.8639
IGFL4	0.660329	0.634587	8.15522	1.61e-15	23.8275
KMT5C	0.645783	2.08554	8.14268	1.77e-15	23.7342
PODNL1	0.798338	1.31427	8.14261	1.77e-15	23.7337
EMG1	0.679708	3.15315	8.1395	1.82e-15	23.7106
GATA2-AS1	0.962236	1.32838	8.13318	1.91e-15	23.6635
NCBP2	0.605239	4.39648	8.13177	1.93e-15	23.6531
SNORD69	1.03447	1.47969	8.1279	1.98e-15	23.6243
LPCAT1	0.85093	3.37828	8.1238	2.04e-15	23.5939
SH2D2A	0.712509	2.05238	8.1207	2.09e-15	23.5709
NAA20	0.727212	4.97362	8.12051	2.1e-15	23.5695
LAGE3	0.964554	4.69905	8.11596	2.17e-15	23.5357
TMEM158	1.10387	2.80108	8.11084	2.25e-15	23.4978
COL27A1	0.849477	1.36912	8.10805	2.3e-15	23.4771
KIF21B	0.73106	1.90984	8.10584	2.34e-15	23.4607
NOC4L	0.861506	4.15678	8.10443	2.37e-15	23.4502
SNORD101	1.13424	1.96316	8.09975	2.45e-15	23.4156
TOMM40	0.735297	4.94913	8.09905	2.46e-15	23.4104
GPX1	0.805371	7.46537	8.0963	2.51e-15	23.39
MRPL58	0.667983	4.85128	8.07914	2.86e-15	23.2631
GLO1	0.756089	5.99792	8.07481	2.95e-15	23.2311
LTB4R	0.708503	1.38952	8.06923	3.08e-15	23.1899
TMEM74B	0.824985	0.938124	8.06391	3.21e-15	23.1506
MIR17HG	0.749916	0.934165	8.05928	3.32e-15	23.1165
TMPRSS3	1.1642	1.62992	8.05908	3.32e-15	23.115
RPL22L1	1.37415	4.53143	8.0587	3.33e-15	23.1122
LYRM4	0.58869	2.98171	8.05595	3.4e-15	23.0919
R3HDM4	0.621545	5.24866	8.04838	3.6e-15	23.0361
ERGIC3	0.790364	6.08562	8.04478	3.7e-15	23.0096
BMP4	1.38439	4.32156	8.04066	3.82e-15	22.9793
RPS6	0.841596	10.1329	8.03247	4.06e-15	22.919
FER1L4	1.04599	1.32624	8.03102	4.1e-15	22.9084
SLC52A2	1.05904	4.926	8.02606	4.25e-15	22.8719
TAF4	0.597367	2.39632	8.02124	4.41e-15	22.8365
SRMS	1.19203	2.07612	8.02112	4.41e-15	22.8356
DUSP10	0.76231	2.54496	8.01902	4.48e-15	22.8202
POP7	0.715975	5.33907	8.0165	4.57e-15	22.8017
CDK8	0.622911	3.68698	8.00702	4.9e-15	22.7321
HELZ2	0.912177	3.12712	8.00452	5e-15	22.7137
SNORD46	1.03744	1.59358	8.00076	5.14e-15	22.6862
NKD1	1.62112	2.29431	7.99778	5.25e-15	22.6643
TG	0.791441	0.825467	7.99663	5.3e-15	22.6559
HSP90AA1	0.810909	7.87156	7.99558	5.34e-15	22.6482
MANF	0.668409	5.28421	7.99375	5.41e-15	22.6348
DIO2	0.775514	1.24424	7.99034	5.55e-15	22.6099
AC136475.3	1.65718	2.16097	7.98638	5.72e-15	22.5808
GAR1	0.632097	3.99838	7.9844	5.8e-15	22.5664
NAA80	0.657947	2.33426	7.98307	5.86e-15	22.5566
COL12A1	1.44565	3.88359	7.98278	5.87e-15	22.5545
COMT	0.845322	4.09439	7.9808	5.96e-15	22.54
ZNF598	0.805707	3.70423	7.97629	6.16e-15	22.5071
ANOS1	0.815492	1.03684	7.96906	6.5e-15	22.4542
TLCD1	0.974712	3.33956	7.96842	6.53e-15	22.4495
AL691482.3	1.02852	1.79407	7.96318	6.79e-15	22.4112
SNRPGP2	1.007	3.71503	7.96118	6.89e-15	22.3966
STRA6	1.10084	1.07674	7.96024	6.94e-15	22.3898
LRFN4	0.995411	3.31543	7.94591	7.72e-15	22.2852
EEF1AKMT1	0.758379	2.8635	7.94472	7.79e-15	22.2766
CEL	2.36159	2.52284	7.94461	7.79e-15	22.2758
SLC6A20	1.43032	1.90452	7.94216	7.93e-15	22.258
HNRNPA1P48	0.688301	1.83818	7.94009	8.06e-15	22.2428
RNU6-850P	1.03757	1.69806	7.93901	8.12e-15	22.235
TNFSF9	1.47099	2.08201	7.93378	8.44e-15	22.1969
AL354836.1	0.681364	1.42981	7.92726	8.86e-15	22.1494
FEZF1-AS1	1.04147	0.972865	7.9226	9.17e-15	22.1156
SH3PXD2B	0.66661	2.93278	7.91213	9.91e-15	22.0395
FAP	0.973298	1.18328	7.91026	1e-14	22.0259
ADAMTSL5	0.688106	1.44555	7.90724	1.03e-14	22.004
RUVBL2	0.850078	5.31006	7.88168	1.24e-14	21.8187
CDC7	0.645713	1.87814	7.87926	1.26e-14	21.8012
THOC3	0.635805	2.38833	7.87826	1.27e-14	21.7939
RUSC1-AS1	0.670923	1.31599	7.86716	1.38e-14	21.7136
KIF15	0.64046	2.14357	7.86303	1.42e-14	21.6838
ULBP2	0.96029	1.03534	7.86183	1.43e-14	21.6751
FAM122B	0.714234	3.5916	7.85635	1.49e-14	21.6355
POLR3G	0.624184	1.21554	7.85565	1.5e-14	21.6305
AL391056.1	0.694185	0.799542	7.85105	1.55e-14	21.5973
PRPS2	0.618785	5.11513	7.84485	1.62e-14	21.5526
AC083855.2	0.635194	2.41436	7.83477	1.75e-14	21.4799
ALG1L	0.841791	1.59473	7.83273	1.77e-14	21.4652
MTFR1	0.634738	3.32005	7.83189	1.79e-14	21.4591
LINC01124	0.825583	1.15308	7.82804	1.84e-14	21.4314
AL355312.3	1.04615	1.0519	7.82735	1.85e-14	21.4265
SFTA2	1.27933	1.2211	7.82213	1.92e-14	21.3889
CTU1	1.00478	2.08868	7.82111	1.93e-14	21.3816
GPR4	0.616867	1.46	7.81726	1.99e-14	21.3539
TARBP2	0.712294	3.16545	7.81702	1.99e-14	21.3522
PKP1	1.11327	1.24488	7.8165	2e-14	21.3484
RPSA	0.622965	7.83974	7.8157	2.01e-14	21.3427
THEM6	0.995535	4.54661	7.80728	2.14e-14	21.2822
INCENP	0.59648	3.26171	7.80578	2.16e-14	21.2715
MGME1	0.668291	3.83476	7.80196	2.22e-14	21.244
CDH24	0.711368	2.0408	7.79553	2.33e-14	21.1978
UBE2SP1	0.759817	1.21887	7.79483	2.34e-14	21.1929
EPHB3	1.44321	5.06737	7.79031	2.42e-14	21.1604
IL11	1.0741	1.11693	7.78919	2.44e-14	21.1524
DUSP4	1.50785	2.22157	7.78722	2.47e-14	21.1383
PIGU	0.722911	4.418	7.78102	2.59e-14	21.0939
AL121832.2	0.839884	1.94843	7.78083	2.59e-14	21.0925
SNORA65	1.00921	2.02062	7.78006	2.61e-14	21.087
FCHO1	0.890704	1.93308	7.77893	2.63e-14	21.0789
NOC2L	0.71581	4.41465	7.77247	2.75e-14	21.0326
SNORD19C	1.03916	1.85707	7.77162	2.77e-14	21.0266
TUBG1	0.728277	4.21942	7.7631	2.95e-14	20.9656
AC245884.8	0.595423	1.00987	7.75903	3.04e-14	20.9366
ASCL5	0.713662	0.747028	7.75331	3.17e-14	20.8957
OGT	0.858259	4.23224	7.75121	3.21e-14	20.8807
GPX2	1.19991	8.62147	7.74356	3.4e-14	20.8262
WDR54	0.730939	2.25553	7.73103	3.72e-14	20.7368
SMARCA4	0.597208	3.77749	7.71962	4.04e-14	20.6556
FOXP4	0.848357	4.55653	7.71334	4.23e-14	20.6109
AL353150.1	0.661186	0.865602	7.71294	4.24e-14	20.608
MYOM3	0.997116	1.5886	7.70672	4.43e-14	20.5639
SNORA71B	1.17587	1.69081	7.69828	4.71e-14	20.5039
LSM5	0.612233	3.48008	7.6963	4.78e-14	20.4899
RGL2	0.675569	3.50599	7.69498	4.83e-14	20.4805
C1orf35	0.606438	2.52571	7.69134	4.95e-14	20.4547
MELTF	1.14437	2.59221	7.68999	5e-14	20.4452
POLD1	0.76693	3.15493	7.68782	5.08e-14	20.4297
MCF2L-AS1	0.99428	2.63676	7.68547	5.17e-14	20.4131
YAE1	0.815311	3.27063	7.68488	5.19e-14	20.4089
SOX12	0.858736	2.61263	7.67886	5.42e-14	20.3663
CTSH	0.820332	3.42733	7.67299	5.65e-14	20.3247
LACTB2	0.849952	3.5041	7.66574	5.96e-14	20.2734
OTUD6B	0.743937	2.31301	7.66034	6.19e-14	20.2352
MIIP	0.72064	3.43281	7.66002	6.21e-14	20.2329
DUS3L	0.796799	3.31906	7.65778	6.31e-14	20.2171
ARVCF	0.679217	2.0596	7.65702	6.34e-14	20.2118
ATP5MC1P4	0.64033	0.953602	7.65314	6.52e-14	20.1843
NTHL1	0.868806	3.9525	7.65089	6.63e-14	20.1684
MPP6	0.626284	1.07425	7.64845	6.74e-14	20.1512
PODXL	0.759968	3.6867	7.64392	6.97e-14	20.1193
AC091182.2	0.585055	0.668814	7.6394	7.2e-14	20.0873
PIEZO1	0.760188	3.86983	7.6294	7.73e-14	20.0169
CCDC34	0.6627	2.98365	7.6263	7.9e-14	19.995
WNT5A	0.878761	2.06598	7.6196	8.29e-14	19.9479
SRCIN1	0.613204	0.983331	7.61689	8.46e-14	19.9288
AC003965.2	0.781445	0.904568	7.60822	9e-14	19.8679
NHP2	0.728372	4.87343	7.60132	9.45e-14	19.8194
SLC19A1	0.661845	2.14955	7.59731	9.72e-14	19.7912
PCMTD2	0.824806	3.59068	7.5909	1.02e-13	19.7463
IER3	1.14624	5.83179	7.5904	1.02e-13	19.7428
HKDC1	1.01838	4.05118	7.57898	1.11e-13	19.6627
PRMT5	0.724484	3.46656	7.57799	1.12e-13	19.6558
C9orf16	0.986273	5.20634	7.57436	1.15e-13	19.6304
PATZ1	0.595551	3.24228	7.56859	1.19e-13	19.59
BMP7	1.63375	2.48071	7.56608	1.21e-13	19.5725
CALU	0.724571	4.92623	7.56291	1.24e-13	19.5503
EEPD1	0.785105	3.05865	7.55651	1.3e-13	19.5055
FGF18	0.620037	0.918212	7.55435	1.32e-13	19.4904
LMNB1	0.633446	4.82617	7.55322	1.33e-13	19.4826
AL117382.1	1.27771	2.53165	7.55101	1.35e-13	19.4671
STAU1	0.610071	5.89892	7.54899	1.37e-13	19.453
TM4SF1	0.979267	5.26802	7.547	1.39e-13	19.4391
TMSB10	0.921567	11.8003	7.54356	1.43e-13	19.4152
THY1	1.03675	3.38562	7.54131	1.45e-13	19.3994
FAAH2	0.639739	2.65095	7.53514	1.51e-13	19.3564
ZBTB18	0.665496	3.73388	7.52703	1.6e-13	19.2999
PUSL1	0.783613	2.52772	7.52244	1.66e-13	19.268
UBTD1	0.813913	2.56259	7.51681	1.72e-13	19.2288
TMEM211	1.36764	1.62837	7.5138	1.76e-13	19.2079
TSEN54	0.639173	4.03034	7.5078	1.84e-13	19.1661
HYAL2	0.716087	3.69572	7.50482	1.88e-13	19.1454
TRIM16	0.606587	2.10434	7.49674	1.99e-13	19.0893
KRT15	0.669766	1.19868	7.49634	1.99e-13	19.0865
YEATS4	0.63413	3.78822	7.49498	2.01e-13	19.0771
RTN4R	0.827407	1.82614	7.47574	2.3e-13	18.9437
RPL7	0.833728	8.24998	7.47372	2.34e-13	18.9298
MGAT5	0.832731	4.47256	7.47284	2.35e-13	18.9237
TRMT2A	0.649746	3.02972	7.47084	2.38e-13	18.9099
NME2	1.22269	1.47047	7.46905	2.41e-13	18.8975
PHF6	0.605563	2.6077	7.4603	2.57e-13	18.837
LCN12	0.812925	1.24265	7.45997	2.57e-13	18.8347
SPARC	1.27055	7.29498	7.45883	2.59e-13	18.8268
RPUSD1	0.830994	3.98834	7.45877	2.59e-13	18.8264
ZNF579	0.791912	2.27467	7.45684	2.63e-13	18.8131
MMP10	1.10503	1.37098	7.45571	2.65e-13	18.8053
RASSF10	1.0841	1.60263	7.45539	2.66e-13	18.803
HMGA1P2	0.765508	1.1924	7.45173	2.73e-13	18.7778
CNPY3	0.647887	5.45427	7.45124	2.74e-13	18.7744
PAN3	0.758272	3.33997	7.44626	2.83e-13	18.7401
LAPTM4B	1.19335	5.63525	7.44111	2.94e-13	18.7045
ZNF703	0.973817	6.13485	7.44034	2.95e-13	18.6992
FARSA	0.702346	5.39663	7.4397	2.97e-13	18.6948
AGRN	0.893685	4.1578	7.43821	3e-13	18.6845
TELO2	0.768779	3.8472	7.4382	3e-13	18.6844
RPL4	0.597455	8.06741	7.43783	3e-13	18.6819
PCED1A	0.840139	3.48154	7.43781	3.01e-13	18.6817
EEF1B2	0.608397	8.09667	7.42932	3.19e-13	18.6232
SNRPE	0.64493	4.67131	7.42574	3.27e-13	18.5986
ANKRD10	0.726028	4.61208	7.42403	3.31e-13	18.5869
PLK3	0.637204	2.53617	7.4166	3.49e-13	18.5357
AC124319.1	0.899602	1.00982	7.41516	3.52e-13	18.5258
AL121832.1	0.726253	0.759349	7.41247	3.59e-13	18.5073
PRICKLE3	0.605866	2.4754	7.41043	3.64e-13	18.4933
RAB3D	0.636631	2.9515	7.41005	3.65e-13	18.4907
CXCL11	1.63391	2.39847	7.40364	3.82e-13	18.4467
PRPF6	0.805908	6.03954	7.40054	3.9e-13	18.4254
TBC1D4	0.714349	3.09485	7.398	3.97e-13	18.4079
IFFO2	0.673529	2.48307	7.39347	4.1e-13	18.3768
SSBP4	0.836625	4.13796	7.39255	4.12e-13	18.3705
PLAGL2	0.963831	4.09584	7.38786	4.26e-13	18.3384
FOXRED2	0.693535	2.44331	7.37888	4.54e-13	18.2769
QPCTL	0.656732	2.88932	7.37712	4.59e-13	18.2648
ADAMTS14	0.609872	1.37719	7.37547	4.65e-13	18.2535
TMEM191A	0.723361	1.45637	7.37493	4.66e-13	18.2498
SLC39A6	0.641918	3.58138	7.37301	4.73e-13	18.2367
HSD17B10	0.800752	6.57487	7.37097	4.79e-13	18.2227
PSMB3	0.651007	6.93304	7.3674	4.92e-13	18.1983
CEP131	0.628813	2.39353	7.36699	4.93e-13	18.1955
HSP90AB3P	0.697146	1.06711	7.36471	5.01e-13	18.1799
PTPN12	0.634307	3.94134	7.36077	5.15e-13	18.153
MST1	0.617925	0.980828	7.35548	5.34e-13	18.1169
CDR2L	0.862188	2.52727	7.35466	5.37e-13	18.1113
AC093620.1	0.600649	1.06321	7.35176	5.48e-13	18.0915
RPS2P5	1.04763	6.42526	7.34972	5.56e-13	18.0776
RMI2	0.647749	2.80184	7.34965	5.56e-13	18.0771
CCDC85B	1.3392	4.8701	7.34677	5.67e-13	18.0575
TRPM2	0.945392	2.15619	7.34159	5.88e-13	18.0221
AC092535.5	0.716524	1.4951	7.33673	6.08e-13	17.989
RAET1L	0.778244	0.872391	7.33476	6.17e-13	17.9756
KISS1	0.807379	0.974461	7.32902	6.42e-13	17.9365
PGF	0.67771	1.43394	7.32776	6.47e-13	17.9279
FBXL6	0.992904	3.59427	7.32218	6.73e-13	17.89
AREG	1.63543	5.34607	7.31725	6.96e-13	17.8564
AC103810.3	1.3612	2.80724	7.31659	6.99e-13	17.852
LY6E	1.3985	5.46173	7.31214	7.21e-13	17.8217
AMOTL2	0.619225	2.75226	7.30825	7.41e-13	17.7953
TM9SF4	0.661359	5.22014	7.3042	7.62e-13	17.7678
ZBTB33	0.606981	3.02736	7.30089	7.79e-13	17.7453
TNFRSF10A	0.68276	2.87421	7.29907	7.89e-13	17.733
NSMF	0.880716	4.30726	7.29455	8.14e-13	17.7023
MRI1	0.616979	2.18256	7.27246	9.48e-13	17.5528
CDK10	0.694679	3.47207	7.27045	9.61e-13	17.5392
RPLP2	0.671175	9.22012	7.26988	9.65e-13	17.5353
KIFC3	0.639767	1.46387	7.26589	9.92e-13	17.5084
AC106045.1	1.04653	1.72971	7.2598	1.03e-12	17.4672
SYNCRIP	0.614058	4.30421	7.25902	1.04e-12	17.462
TSNARE1	0.700021	2.49915	7.2561	1.06e-12	17.4422
KIAA0895L	0.612977	2.14534	7.25087	1.1e-12	17.407
AC007099.1	0.677893	0.63556	7.24841	1.12e-12	17.3904
ZSWIM1	0.597598	3.1775	7.2445	1.15e-12	17.364
SLC25A39	0.708262	6.12277	7.24448	1.15e-12	17.3639
OSER1	0.705632	4.78395	7.22968	1.27e-12	17.2642
AL161431.1	1.11109	1.09592	7.229	1.28e-12	17.2597
KRT6B	1.59522	1.63226	7.225	1.31e-12	17.2328
PAXX	0.8332	4.81545	7.22092	1.35e-12	17.2053
LRRC61	0.831325	3.16798	7.22072	1.35e-12	17.204
COL5A2	1.27561	4.3001	7.21705	1.39e-12	17.1793
PCAT6	0.676039	1.72699	7.21622	1.39e-12	17.1738
F2RL2	0.75504	1.45582	7.21094	1.45e-12	17.1383
DUS1L	0.731284	4.74319	7.21062	1.45e-12	17.1362
PABPN1	0.634883	1.95916	7.20941	1.46e-12	17.128
OCIAD2	0.604126	5.31796	7.2047	1.51e-12	17.0964
CCDC137	0.631216	3.87584	7.20275	1.53e-12	17.0833
DPM1	0.768223	5.4824	7.2001	1.56e-12	17.0656
IPO7	0.635783	4.96853	7.19267	1.64e-12	17.0158
STMN1	0.745619	4.67772	7.1892	1.68e-12	16.9925
GZMB	1.41209	2.77223	7.18464	1.73e-12	16.962
CTSV	0.934681	2.02538	7.16159	2.02e-12	16.808
CLDN12	0.643717	3.84687	7.15634	2.1e-12	16.7729
KCNN4	1.23833	4.62398	7.15607	2.1e-12	16.7712
NANOS3	1.05304	1.20032	7.12542	2.59e-12	16.5672
CADPS	0.780344	1.19499	7.12499	2.59e-12	16.5643
HS6ST2	1.26584	1.62047	7.12153	2.66e-12	16.5413
RPS16	0.772446	8.57036	7.11532	2.77e-12	16.5001
SLC11A1	0.687764	0.95699	7.11439	2.79e-12	16.4939
CENPU	0.73004	2.8189	7.10731	2.92e-12	16.447
CDKN2A	0.93954	1.23112	7.1069	2.93e-12	16.4442
FKBP4	0.634767	5.18056	7.10317	3.01e-12	16.4195
PLP2	0.817886	6.91067	7.09814	3.11e-12	16.3862
AC008735.2	0.89348	1.88706	7.0978	3.12e-12	16.3839
CDH11	0.892722	2.07533	7.09415	3.2e-12	16.3598
PEMT	0.815357	2.92523	7.09229	3.24e-12	16.3475
TAF1C	0.592112	2.75777	7.0902	3.28e-12	16.3336
ZNHIT2	0.777595	3.2227	7.08438	3.41e-12	16.2952
COL5A1	1.19247	4.2453	7.08041	3.51e-12	16.2689
RPL37P2	1.16219	1.98399	7.0795	3.53e-12	16.2629
RPL19	0.609461	8.57519	7.07296	3.69e-12	16.2197
RPL23A	0.618236	6.60873	7.06391	3.92e-12	16.16
MIR25	0.944707	2.43541	7.06211	3.97e-12	16.1481
PLEKHG5	0.645015	2.33859	7.05958	4.03e-12	16.1315
CCDC167	0.65232	4.59803	7.05785	4.08e-12	16.1201
AL365181.3	0.936396	3.29353	7.05413	4.18e-12	16.0956
CDCA2	0.681337	1.93614	7.05038	4.29e-12	16.0709
AL359881.1	0.676343	0.683848	7.0497	4.31e-12	16.0664
SLC43A1	0.860277	3.36835	7.04886	4.33e-12	16.0609
RPL13P12	1.45185	5.39759	7.0431	4.5e-12	16.023
RIPPLY3	0.603662	0.643393	7.04026	4.59e-12	16.0043
INSIG1	0.774802	4.7652	7.04021	4.59e-12	16.004
AL162582.1	1.10809	1.06667	7.0387	4.64e-12	15.994
APMAP	0.716711	6.05328	7.0373	4.68e-12	15.9848
INPP5D	0.817784	2.98155	7.03575	4.73e-12	15.9747
CIAO2B	0.688381	6.43967	7.034	4.79e-12	15.9631
KREMEN2	0.624446	0.838178	7.03316	4.82e-12	15.9576
NT5C3B	0.760031	3.64244	7.03271	4.83e-12	15.9546
REEP6	1.18583	3.35734	7.03203	4.85e-12	15.9502
NMRAL1	0.646577	3.82911	7.03025	4.91e-12	15.9385
GIT1	0.658748	4.308	7.02781	4.99e-12	15.9225
CXCL16	0.782801	5.08232	7.02765	5e-12	15.9214
OLR1	0.995969	1.16082	7.02551	5.07e-12	15.9074
GPR143	1.12945	1.88069	7.02445	5.1e-12	15.9004
CLCN4	0.635028	1.12277	7.02021	5.25e-12	15.8726
TCN1	2.08425	2.09285	7.01911	5.29e-12	15.8654
SLC35D3	1.26414	1.40921	7.01608	5.4e-12	15.8456
SNHG25	2.04799	2.56577	7.00598	5.77e-12	15.7794
EPHB2	0.864098	4.34745	7.00149	5.95e-12	15.75
AC005261.1	0.659406	2.67049	7.00119	5.96e-12	15.748
NME2P1	0.807384	1.51342	6.99922	6.04e-12	15.7351
ERICH2	0.792801	1.14002	6.9991	6.05e-12	15.7344
AL049872.1	0.815391	1.7836	6.99827	6.08e-12	15.7289
KIF20B	0.627611	2.09422	6.99411	6.25e-12	15.7017
CTNNBL1	0.6442	4.11865	6.99112	6.38e-12	15.6822
SELENOH	0.870594	2.70189	6.98209	6.77e-12	15.6232
C12orf75	0.696879	4.43285	6.96161	7.76e-12	15.4897
ARHGAP11A	0.632176	2.28234	6.96134	7.77e-12	15.4879
EDAR	1.25466	1.8744	6.94886	8.44e-12	15.4067
GJB3	1.11522	3.53271	6.94872	8.45e-12	15.4058
MEGF6	0.858672	1.74919	6.94023	8.94e-12	15.3507
SLC9A7	0.608964	1.14442	6.93437	9.29e-12	15.3126
AC008429.2	0.670983	0.980728	6.93045	9.54e-12	15.2872
AL117379.1	0.634301	1.18752	6.92285	1e-11	15.2379
PLOD1	0.609278	4.67659	6.92276	1e-11	15.2373
PFDN4	0.881299	3.84542	6.92175	1.01e-11	15.2308
MYADML2	0.690576	0.783151	6.91968	1.02e-11	15.2173
C11orf95	0.624018	2.33674	6.91318	1.07e-11	15.1753
F2R	0.758469	3.36895	6.91079	1.09e-11	15.1598
STT3B	0.653848	5.87137	6.90867	1.1e-11	15.1461
SLC4A2	0.646284	3.7795	6.90731	1.11e-11	15.1373
UCA1	1.39187	1.58439	6.90663	1.12e-11	15.1329
SERPINE2	0.991309	3.27346	6.90514	1.13e-11	15.1233
CHMP4C	0.728776	4.28186	6.90367	1.14e-11	15.1137
ZFAND1	0.597825	3.52677	6.89688	1.19e-11	15.0699
PLXNB1	0.655168	3.87168	6.89634	1.19e-11	15.0664
GNPNAT1	0.612091	3.25709	6.89555	1.2e-11	15.0613
RNF39	0.718942	1.64884	6.89517	1.2e-11	15.0589
BBC3	0.718503	2.96413	6.89066	1.24e-11	15.0297
SNORA3B	0.891176	1.58127	6.88942	1.25e-11	15.0217
ITGA11	0.913532	1.73162	6.88353	1.3e-11	14.9838
RHBDF1	0.68223	3.45378	6.87541	1.37e-11	14.9314
TIMM17B	0.742615	4.52221	6.87297	1.39e-11	14.9157
EFNA4	0.648722	4.29021	6.87238	1.4e-11	14.9119
EIF3E	0.635981	3.6493	6.86946	1.43e-11	14.8931
ZFPM1	0.711926	1.76056	6.86752	1.44e-11	14.8806
CENPK	0.609622	1.8812	6.86274	1.49e-11	14.8499
NDUFA4L2	1.11901	2.3991	6.86243	1.49e-11	14.8479
SNORD19	0.852797	1.34067	6.86066	1.51e-11	14.8365
TMEM255B	0.628872	1.11791	6.8539	1.58e-11	14.7931
LFNG	0.804029	5.02446	6.85269	1.59e-11	14.7853
KDELR3	0.773536	4.30862	6.84916	1.63e-11	14.7626
RHBDL1	0.851461	1.77546	6.82536	1.9e-11	14.61
RPS14	0.660791	7.76889	6.81961	1.98e-11	14.5733
AC024060.2	0.604813	2.06348	6.81214	2.07e-11	14.5256
WDR72	0.986705	1.2415	6.81011	2.1e-11	14.5126
AC107075.1	0.782242	1.51255	6.80809	2.13e-11	14.4997
THOP1	0.681376	3.44728	6.80785	2.13e-11	14.4981
ACSL6	0.753955	0.780679	6.80506	2.17e-11	14.4803
PTMAP9	0.766489	2.34102	6.80416	2.19e-11	14.4746
SPON2	0.905755	3.56143	6.80191	2.22e-11	14.4602
RPS12	0.688607	10.7439	6.79993	2.25e-11	14.4476
LY6G6D	1.28138	1.19936	6.79272	2.35e-11	14.4016
RCOR2	0.688478	1.45878	6.78813	2.43e-11	14.3724
AGAP2-AS1	0.615517	0.863793	6.78203	2.52e-11	14.3335
LY6G6C	0.835345	1.01302	6.78029	2.55e-11	14.3224
KIF12	1.12369	3.28975	6.77836	2.58e-11	14.3102
HENMT1	0.838158	2.96665	6.77788	2.59e-11	14.3071
AL390719.2	1.08112	3.58762	6.76609	2.8e-11	14.2322
IFITM2	1.10972	5.96885	6.76496	2.82e-11	14.225
POC1A	0.644712	3.27844	6.75797	2.95e-11	14.1806
MMP14	0.946439	5.82129	6.75277	3.05e-11	14.1476
CSNK2B	0.587102	2.51377	6.75022	3.1e-11	14.1315
SULT1C2	0.802284	1.11316	6.74634	3.18e-11	14.1069
GSDMA	0.778246	1.15871	6.74613	3.18e-11	14.1056
NMU	1.29866	2.0747	6.74144	3.28e-11	14.0759
SFRP4	1.67875	2.76797	6.73886	3.34e-11	14.0595
ASGR1	0.766334	1.03953	6.72591	3.63e-11	13.9777
PNN	0.609774	4.52616	6.72163	3.73e-11	13.9506
ANP32B	0.592616	6.90905	6.71778	3.82e-11	13.9263
HSP90B1	0.728196	7.42213	6.71385	3.92e-11	13.9015
EREG	1.6257	2.70517	6.71137	3.99e-11	13.8859
SLC25A27	0.635161	1.4065	6.70936	4.04e-11	13.8732
ITPA	0.645684	4.94419	6.70907	4.05e-11	13.8714
HSPE1P2	0.731026	1.20527	6.7058	4.13e-11	13.8508
FGFR4	1.06124	4.48018	6.70116	4.26e-11	13.8215
DDX39B	0.660376	3.28727	6.70101	4.26e-11	13.8206
GPR35	0.762906	4.11388	6.69549	4.41e-11	13.7859
MZT2A	0.73817	3.58083	6.69345	4.47e-11	13.773
COL5A3	0.731093	1.83682	6.69028	4.56e-11	13.7531
DTX2	0.66112	3.64529	6.68781	4.64e-11	13.7376
ARRDC1	0.749069	4.3094	6.67179	5.14e-11	13.6369
LONP1	0.691752	4.69797	6.67137	5.15e-11	13.6343
AADAT	0.626539	1.82354	6.66487	5.37e-11	13.5936
MRPL4	0.741567	3.84893	6.65914	5.57e-11	13.5576
AC016735.1	1.02153	2.5775	6.65711	5.65e-11	13.5449
MIR6797	0.654142	0.8807	6.64124	6.25e-11	13.4457
EIF1AXP1	0.599841	1.26928	6.63998	6.3e-11	13.4378
ABLIM2	0.724513	2.26178	6.6362	6.45e-11	13.4142
SLC12A9	0.592239	3.22041	6.62996	6.72e-11	13.3752
CPSF1	0.737416	4.59475	6.62739	6.83e-11	13.3592
OGFR	0.643009	4.05453	6.62703	6.84e-11	13.357
ITGA6	0.718551	5.88907	6.62587	6.89e-11	13.3498
XRN2	0.61078	5.18429	6.61392	7.44e-11	13.2753
ASPSCR1	0.592497	2.19714	6.60621	7.81e-11	13.2273
CPLX1	0.86589	1.83318	6.60045	8.1e-11	13.1915
AL355987.4	0.595617	0.904248	6.5933	8.48e-11	13.1471
SPHK1	0.888909	1.7774	6.59269	8.51e-11	13.1433
FADS1	0.771313	1.69249	6.59177	8.56e-11	13.1376
LRRC6	0.63755	1.45806	6.58618	8.87e-11	13.1029
RPS20P14	0.861317	2.33435	6.56864	9.91e-11	12.9943
LINC00920	0.813396	1.48421	6.56772	9.97e-11	12.9886
G6PC3	0.606805	4.01011	6.56517	1.01e-10	12.9728
MRPS26	0.754822	5.87743	6.56369	1.02e-10	12.9636
PTOV1	0.63975	2.64182	6.55939	1.05e-10	12.937
LDHB	0.913379	2.55221	6.55358	1.09e-10	12.9011
SHLD1	0.697262	2.36184	6.55191	1.1e-10	12.8908
TK1	0.815603	5.47197	6.5506	1.11e-10	12.8828
AC010378.1	0.94632	0.950958	6.54161	1.18e-10	12.8273
TMEM123	0.717822	6.38823	6.53979	1.19e-10	12.8161
PCBP4	0.667164	3.11822	6.53817	1.2e-10	12.8061
LCN2	1.90812	7.50191	6.53728	1.21e-10	12.8006
AC124067.4	0.993207	3.13993	6.5332	1.24e-10	12.7755
AL590064.1	0.749535	1.85953	6.53218	1.25e-10	12.7692
RPL37P23	0.773555	1.27052	6.52734	1.29e-10	12.7394
NDUFA13	0.804803	1.2163	6.52711	1.29e-10	12.738
C20orf27	0.834397	4.99464	6.5265	1.29e-10	12.7343
PTMAP5	0.718966	2.58288	6.5263	1.29e-10	12.733
MTA1	0.586371	3.04124	6.52218	1.33e-10	12.7077
AC020916.1	0.604982	1.35457	6.49636	1.56e-10	12.5492
TMEM198	0.640518	1.35994	6.49572	1.57e-10	12.5452
MANEAL	0.778413	2.26285	6.49539	1.57e-10	12.5432
UNC93A	0.915055	1.02267	6.48937	1.63e-10	12.5063
TOMM5	0.752179	1.24105	6.48349	1.69e-10	12.4704
MRPS34	0.657469	6.20707	6.47811	1.75e-10	12.4375
DYNLRB1	0.732121	2.76194	6.46223	1.93e-10	12.3406
ADAMTS4	0.6878	1.49633	6.45936	1.97e-10	12.323
MRPS2	0.725299	4.33646	6.44716	2.12e-10	12.2487
SNRPGP10	0.820827	1.72403	6.44677	2.13e-10	12.2464
TM7SF2	0.715091	2.84789	6.44294	2.18e-10	12.223
THOC6	0.642091	4.22954	6.44284	2.18e-10	12.2224
RPS7	0.667546	6.97874	6.4408	2.21e-10	12.21
ZNF205	0.617717	2.65786	6.44034	2.22e-10	12.2073
EEF2	0.621837	9.84211	6.43985	2.22e-10	12.2043
AC106795.1	0.612511	1.87795	6.43334	2.31e-10	12.1647
FAM222A	0.752551	1.80531	6.42744	2.4e-10	12.1289
CXCL5	1.67019	1.91752	6.42731	2.4e-10	12.1281
RANP1	0.620547	0.982882	6.41772	2.55e-10	12.0699
PROCR	0.848757	4.18814	6.41753	2.55e-10	12.0688
ADA	0.719711	2.15594	6.41653	2.57e-10	12.0627
RPL18A	0.679344	7.42225	6.41356	2.62e-10	12.0447
REX1BD	0.822524	3.57156	6.4115	2.65e-10	12.0322
AC108134.3	0.804303	1.16294	6.41129	2.65e-10	12.0309
CYP2W1	1.94946	2.90436	6.40255	2.8e-10	11.9781
LPAR2	0.600153	3.13365	6.40201	2.81e-10	11.9748
DRAM1	0.595456	2.92826	6.40171	2.82e-10	11.9729
DPP7	0.811165	5.1246	6.3987	2.87e-10	11.9548
OSM	1.0011	1.55108	6.39634	2.91e-10	11.9405
NPM1P27	0.676046	2.38239	6.38799	3.07e-10	11.8901
RPS19P3	0.900384	1.41589	6.3809	3.2e-10	11.8473
MYDGF	0.59616	6.22592	6.3762	3.3e-10	11.819
MZF1	0.593614	1.99724	6.36865	3.45e-10	11.7735
TWIST1	0.67977	1.18289	6.36323	3.57e-10	11.7409
MYL6B	0.586668	2.63603	6.35774	3.69e-10	11.7079
AC004453.1	1.04607	3.27284	6.35669	3.72e-10	11.7016
AL355309.1	1.60291	1.77832	6.34522	3.99e-10	11.6326
LAMC2	0.775116	4.68054	6.33302	4.3e-10	11.5595
SLC38A5	1.3889	3.98369	6.3232	4.57e-10	11.5007
SPATA25	0.635309	1.36869	6.32135	4.62e-10	11.4897
SEMA3F	0.751439	3.16196	6.31915	4.68e-10	11.4765
CYP4F3	0.818349	2.05129	6.31752	4.73e-10	11.4668
NORAD	0.7503	6.34687	6.29478	5.43e-10	11.331
SBNO2	0.608231	4.01113	6.28001	5.94e-10	11.2431
SLC29A2	0.622637	3.71504	6.26541	6.5e-10	11.1564
AL122020.1	1.47254	2.40405	6.2633	6.58e-10	11.1439
P3H4	0.652238	3.28221	6.26039	6.7e-10	11.1266
IL1RN	1.08535	2.3779	6.26024	6.7e-10	11.1258
MPG	0.747081	4.21331	6.25952	6.73e-10	11.1215
CGAS	0.616414	1.65877	6.25828	6.78e-10	11.1141
MFSD10	0.695711	4.91018	6.25675	6.85e-10	11.1051
STYXL2	1.99006	1.96302	6.25064	7.11e-10	11.0689
GPCPD1	0.848414	3.3565	6.24982	7.14e-10	11.064
NQO1	0.985506	5.81302	6.2487	7.19e-10	11.0574
ATP5MF	0.7202	4.76221	6.24726	7.25e-10	11.0489
MACROD1	0.875808	4.30353	6.24696	7.27e-10	11.0471
COL9A3	1.20785	1.89712	6.24641	7.29e-10	11.0439
AC010326.3	0.600894	2.76347	6.24321	7.43e-10	11.0249
EVX1	0.912829	1.09989	6.23812	7.67e-10	10.9948
AP001024.1	1.2544	1.53657	6.23661	7.74e-10	10.9859
C2CD4B	1.13435	2.01627	6.23453	7.83e-10	10.9736
MRPS12	0.703499	5.0527	6.23029	8.04e-10	10.9486
AC005256.1	0.666804	0.62693	6.2234	8.38e-10	10.9079
SNORD3A	1.4584	2.04046	6.21504	8.81e-10	10.8587
HES4	1.06152	2.6959	6.21491	8.82e-10	10.8579
CCL24	1.40586	4.86888	6.21247	8.95e-10	10.8435
RPL26	0.925819	4.81953	6.21236	8.96e-10	10.8429
BNIP5	0.729362	3.08339	6.20749	9.22e-10	10.8142
AC097658.1	0.699995	1.1305	6.20463	9.38e-10	10.7974
TMEM52	0.799948	2.08631	6.20458	9.39e-10	10.7971
TUSC8	0.901568	1.70087	6.20211	9.53e-10	10.7826
FEZF1	0.653758	0.609314	6.20121	9.58e-10	10.7773
SLC27A5	0.619488	1.10584	6.19653	9.85e-10	10.7498
FAM174C	0.755012	4.59216	6.19625	9.87e-10	10.7481
OLFML2B	0.918677	2.85615	6.1927	1.01e-09	10.7273
AL162413.1	1.35124	1.26296	6.19034	1.02e-09	10.7134
ALDH3B2	0.587749	0.637409	6.18617	1.05e-09	10.6889
RPS7P1	0.872232	3.96046	6.18249	1.07e-09	10.6673
TTC9	0.662096	1.3993	6.18206	1.07e-09	10.6648
SULF1	1.29477	3.89998	6.18181	1.08e-09	10.6634
ARMC6	0.585331	3.59524	6.17989	1.09e-09	10.6521
P4HA1	0.697091	4.33597	6.17389	1.13e-09	10.6169
TPD52L1	0.650961	2.11983	6.17375	1.13e-09	10.6161
RPS15P4	0.882627	4.17165	6.16442	1.19e-09	10.5616
PGP	0.698096	3.15748	6.16292	1.21e-09	10.5528
FO393411.1	1.0478	2.01432	6.14826	1.32e-09	10.4671
NUDT14	0.755449	3.93124	6.13959	1.39e-09	10.4166
ALG1L3P	0.612311	0.796327	6.13658	1.41e-09	10.3991
ADAMTSL2	0.667524	1.50663	6.13532	1.42e-09	10.3918
SYNGR2	0.642977	6.53289	6.13315	1.44e-09	10.3791
AC015813.1	0.66056	1.49432	6.13196	1.45e-09	10.3722
NCOA7	0.697867	3.91988	6.1276	1.49e-09	10.3468
AMH	0.803235	0.86461	6.12542	1.51e-09	10.3341
RPS6P25	0.927754	1.41506	6.12194	1.54e-09	10.3139
MMP12	1.42347	4.43398	6.11688	1.59e-09	10.2845
TRMT112P6	0.602919	0.790202	6.113	1.62e-09	10.262
PPP1R14BP2	0.661575	0.705756	6.11297	1.62e-09	10.2618
SPDYC	0.600049	0.661237	6.11048	1.65e-09	10.2474
RAB5IF	1.60327	2.47197	6.10278	1.73e-09	10.2027
NR0B2	1.01208	1.74794	6.08644	1.9e-09	10.1081
DCAF15	0.588876	3.83735	6.08185	1.95e-09	10.0816
RPL39P40	1.02066	1.92634	6.07677	2.01e-09	10.0523
FBXW9	0.588026	2.6831	6.06794	2.12e-09	10.0014
THBS2	1.32042	2.73682	6.06651	2.14e-09	9.9931
ERP27	1.11584	1.71737	6.06543	2.15e-09	9.98691
CYP39A1	0.725844	2.01344	6.05924	2.23e-09	9.95122
TMEM205	0.708582	3.80413	6.05542	2.29e-09	9.92925
S100A3	0.742396	1.41888	6.05229	2.33e-09	9.91122
ETV5	0.68908	1.84379	6.05149	2.34e-09	9.90662
CSF2	0.650388	0.725256	6.0499	2.36e-09	9.89746
SLC2A12	0.644827	1.10708	6.04288	2.46e-09	9.85712
SDC4	0.643459	6.84349	6.04205	2.47e-09	9.85238
CLDN9	0.723916	0.96724	6.03974	2.51e-09	9.83909
CYCSP6	1.06097	1.23389	6.0332	2.6e-09	9.80156
RPS11P5	1.25608	2.89855	6.02703	2.7e-09	9.76619
SLC13A3	0.882683	0.958215	6.02486	2.74e-09	9.75375
FSTL3	0.862356	2.88752	6.02446	2.74e-09	9.75151
AC116533.1	0.82733	5.18764	6.02408	2.75e-09	9.74931
POLR2I	1.02025	2.88039	6.02331	2.76e-09	9.74488
ELOVL5	0.778877	4.01165	6.01249	2.94e-09	9.68296
DYNC2I2	0.734443	5.23802	6.00588	3.06e-09	9.6452
H2AZP3	0.772902	1.06935	5.99541	3.25e-09	9.58546
AC073861.1	0.96668	4.56599	5.99236	3.31e-09	9.56804
EBP	0.671564	4.76801	5.98977	3.36e-09	9.5533
ATP5F1EP2	0.942306	2.34565	5.98131	3.53e-09	9.50511
STXBP1	0.707476	2.22861	5.97854	3.59e-09	9.48938
IL1A	0.73079	0.978806	5.97676	3.63e-09	9.47924
AC098591.3	1.04364	1.19899	5.96981	3.78e-09	9.43971
AL359075.1	0.643317	0.753695	5.96594	3.86e-09	9.41773
MIR3142HG	0.628159	1.1235	5.96557	3.87e-09	9.41565
LINC01614	0.662428	0.652241	5.9618	3.96e-09	9.39423
CELP	0.894425	1.29872	5.95691	4.07e-09	9.36653
R3HDML	0.680598	1.11401	5.94551	4.35e-09	9.3019
AC021074.1	1.2431	1.6463	5.94101	4.47e-09	9.27645
COL8A1	0.963957	2.06403	5.94057	4.48e-09	9.27398
GGH	0.885481	3.5945	5.93922	4.51e-09	9.26636
NR1D1	0.678954	3.10864	5.9368	4.58e-09	9.25266
SLCO1B3	0.746432	0.710868	5.93314	4.67e-09	9.23197
SNORD88A	0.585681	0.710935	5.93094	4.73e-09	9.21953
C1QBP	0.621982	6.02835	5.92998	4.76e-09	9.21416
RPS19P1	1.22182	1.5457	5.9286	4.8e-09	9.20635
H19	1.56211	2.39122	5.92855	4.8e-09	9.20605
FUT8	0.600396	2.85317	5.92281	4.96e-09	9.17367
LY6G6F-LY6G6D	0.784414	0.7348	5.92211	4.98e-09	9.16974
EPHA2	0.757708	4.69767	5.91882	5.08e-09	9.15116
CASC8	0.625411	0.828135	5.91788	5.11e-09	9.14586
TAGLN2P1	0.733024	1.35404	5.91773	5.11e-09	9.14504
SNORA73B	1.66376	2.55239	5.91703	5.13e-09	9.14107
CCL20	1.24078	4.67039	5.90964	5.36e-09	9.09944
CCNQ	0.594474	4.25925	5.90651	5.45e-09	9.08181
COL1A2	1.23163	6.75507	5.90377	5.54e-09	9.0664
RPL4P4	0.698869	2.33208	5.90034	5.65e-09	9.04715
RARG	0.62476	2.969	5.89526	5.82e-09	9.01858
MIR6835	0.631515	0.922499	5.89262	5.91e-09	9.00375
RPL10P6	1.49618	2.74615	5.89215	5.92e-09	9.00112
AL138785.1	1.64958	2.0017	5.89189	5.93e-09	8.99966
RUBCNL	1.00996	2.57664	5.88777	6.08e-09	8.97656
AC074085.2	1.37071	1.50396	5.88694	6.1e-09	8.97191
PRSS33	1.19606	1.34064	5.88676	6.11e-09	8.9709
GADD45GIP1	0.688643	5.08922	5.88625	6.13e-09	8.96802
ZDHHC8	0.608157	2.94756	5.88582	6.14e-09	8.96562
HNRNPA1P26	0.605784	1.04093	5.87678	6.47e-09	8.91492
AC093673.1	0.587063	3.08741	5.87243	6.64e-09	8.89056
ZIC2	1.03621	1.01539	5.86478	6.94e-09	8.84778
HNRNPUP1	0.854443	1.16407	5.86314	7e-09	8.83864
TREM1	0.614285	0.824334	5.8508	7.51e-09	8.76973
IFITM3P4	0.597981	0.663508	5.85014	7.54e-09	8.76605
LRRC15	0.80886	1.52178	5.84716	7.67e-09	8.74938
KRT7	0.82052	1.04106	5.84612	7.72e-09	8.74361
SERPINF2	0.797441	1.74302	5.84582	7.73e-09	8.74193
CYCSP34	0.652348	1.42664	5.83946	8.02e-09	8.70648
AL139095.2	0.966708	1.596	5.83225	8.36e-09	8.66637
ACSL4	0.653725	3.29922	5.83224	8.36e-09	8.66631
CYP4X1	1.11076	1.77468	5.83039	8.45e-09	8.65603
MT-TM	1.7235	2.39973	5.83031	8.45e-09	8.65557
FAM110A	0.587114	2.93629	5.82661	8.63e-09	8.635
ETV7	0.735881	2.62263	5.82024	8.95e-09	8.59961
DDIT3	0.627477	3.24944	5.81883	9.02e-09	8.59181
PALM3	0.747463	0.990393	5.81078	9.45e-09	8.54715
ANO9	0.949835	4.32838	5.80988	9.49e-09	8.54213
SCX	0.670704	1.62483	5.80983	9.5e-09	8.54186
WDR18	0.707027	4.58489	5.80041	1e-08	8.48968
RPS2P46	0.886566	3.63786	5.80023	1e-08	8.48868
FNDC10	0.841052	2.35492	5.79301	1.05e-08	8.44879
SLC6A14	1.04937	1.60876	5.78295	1.11e-08	8.39319
MSLN	1.63406	3.71156	5.77759	1.14e-08	8.3636
TUBA4A	0.621354	5.18335	5.77612	1.15e-08	8.35553
CRLS1	0.682277	1.01153	5.75952	1.26e-08	8.26412
C8orf33	0.647194	4.60005	5.75655	1.29e-08	8.24777
IFI6	1.2061	6.39492	5.75193	1.32e-08	8.22239
RPS27AP5	0.610618	1.04976	5.74543	1.37e-08	8.18669
OXLD1	0.631763	3.93605	5.74178	1.4e-08	8.16667
AC007683.1	0.745074	1.21221	5.73583	1.44e-08	8.13406
IL17RB	0.619313	3.10683	5.73155	1.48e-08	8.11061
OR2I1P	1.05433	2.17263	5.72039	1.58e-08	8.0496
SOX14	0.676785	0.634245	5.718	1.6e-08	8.03649
[truncated: 326 more rows]

## Sheet: DOWN
	logFC	AveExpr	t	P.Value	B
VSTM2A	-1.02125	0.126881	-58.142	4.44e-270	607.653
BEST4	-4.29954	0.950061	-53.506	1.83e-249	560.454
GLP2R	-1.53907	0.340636	-52.2716	8.62e-244	547.454
ABCA8	-2.07861	0.362782	-51.0521	4.17e-238	534.429
CA7	-4.86734	1.04797	-46.0235	7.95e-214	478.766
BMP3	-3.14754	0.553975	-45.2067	9.42e-210	469.424
GFRA2	-1.1044	0.253946	-45.043	6.23e-209	467.541
LINC00974	-0.76128	0.101072	-44.5281	2.43e-206	461.598
CADM3	-2.05849	0.35215	-44.4587	5.45e-206	460.794
ASPA	-1.00162	0.195389	-44.1476	2.04e-204	457.184
SCGN	-3.24866	0.658061	-43.7138	3.26e-202	452.131
RXRG	-0.786378	0.141237	-43.2854	4.99e-200	447.117
PLP1	-2.05141	0.277753	-42.7887	1.76e-197	441.275
RERGL	-1.85093	0.249103	-42.6256	1.21e-196	439.349
SPIB	-3.1505	0.694142	-42.3836	2.14e-195	436.487
ENPP6	-0.611814	0.137568	-42.3154	4.83e-195	435.678
AC092652.1	-0.711259	0.0829403	-40.7729	5.18e-187	417.25
MAMDC2	-2.59309	0.493672	-40.7623	5.9e-187	417.122
CDKN2B-AS1	-1.60385	0.273309	-40.7424	7.5e-187	416.882
SLC25A34	-1.99346	0.567895	-39.9601	9.93e-183	407.421
SCN9A	-0.978599	0.22689	-39.8315	4.76e-182	405.859
TMEM100	-1.95699	0.480095	-39.7747	9.53e-182	405.168
GCNT2	-1.55446	0.376198	-39.4277	6.62e-180	400.94
SCARA5	-3.78892	1.04043	-39.1941	1.16e-178	398.086
SLC30A10	-1.92819	0.269356	-37.3791	6.61e-169	375.691
FAM180B	-0.660407	0.0861416	-37.2697	2.59e-168	374.33
CLEC3B	-3.36099	1.44573	-37.2696	2.6e-168	374.327
AMPD1	-1.23006	0.244241	-36.2271	1.25e-162	361.284
TMIGD1	-5.65324	1.16641	-36.0877	7.23e-162	359.531
TEX11	-1.21451	0.253966	-35.6374	2.15e-159	353.853
PRKG2	-1.5006	0.371628	-35.4918	1.36e-158	352.013
NAP1L2	-1.30359	0.292786	-35.3758	5.93e-158	350.545
KRT24	-1.54785	0.147457	-35.2421	3.24e-157	348.852
HPSE2	-1.08167	0.274179	-35.1198	1.53e-156	347.302
PRIMA1	-2.30403	0.40952	-34.8094	7.99e-155	343.359
TMEM72	-2.60272	0.659156	-34.7383	1.98e-154	342.454
AC007182.1	-1.27882	0.213642	-34.602	1.13e-153	340.719
VEGFD	-1.37445	0.226505	-34.5819	1.46e-153	340.464
AC073283.2	-0.809124	0.160579	-34.475	5.71e-153	339.101
UGT1A8	-2.15829	0.510472	-34.4667	6.35e-153	338.995
FAM107A	-2.10395	0.71717	-34.1614	3.16e-151	335.098
LIFR	-1.47588	0.432855	-34.0646	1.09e-150	333.86
PHOX2B	-0.748586	0.105522	-33.6968	1.23e-148	329.151
LYVE1	-3.08468	0.939131	-33.0295	6.67e-145	320.575
PIRT	-1.14967	0.206828	-33.0137	8.19e-145	320.371
ELANE	-0.755551	0.164129	-32.9828	1.22e-144	319.973
ABCG2	-2.90872	0.789247	-32.9616	1.61e-144	319.699
MYOC	-1.81809	0.240632	-32.9532	1.79e-144	319.591
GSTM5	-1.0255	0.333734	-32.6267	1.22e-142	315.378
ADH1B	-3.29134	0.707966	-32.326	6.03e-141	311.49
NSG2	-1.17084	0.217081	-32.2259	2.21e-140	310.194
OTOP3	-1.00358	0.0979343	-32.1465	6.19e-140	309.166
AC087379.1	-2.68433	0.627339	-31.9718	5.99e-139	306.902
PCSK2	-0.893498	0.106301	-31.7653	8.81e-138	304.221
HPGDS	-1.27501	0.435748	-31.6346	4.83e-137	302.524
SST	-3.86058	0.825097	-31.5184	2.2e-136	301.014
PYY	-5.10042	1.18273	-31.3324	2.48e-135	298.594
LINC02023	-1.00793	0.177147	-31.1381	3.14e-134	296.064
CA1	-6.52348	1.5252	-31.0617	8.52e-134	295.068
GUCA2B	-5.93675	1.51359	-31.0055	1.78e-133	294.335
SCN7A	-1.7122	0.265516	-30.8025	2.53e-132	291.687
SLC4A4	-4.03284	1.2457	-30.7696	3.89e-132	291.257
TNXB	-2.33744	0.663168	-30.6583	1.67e-131	289.804
SULT1A2	-0.980573	0.21981	-30.4944	1.43e-130	287.661
PI16	-3.02269	0.635291	-30.4843	1.63e-130	287.53
USP2	-2.2991	0.806668	-30.4039	4.68e-130	286.478
ECRG4	-1.87472	0.377413	-30.3589	8.44e-130	285.89
C2orf88	-3.00786	1.42726	-30.2283	4.68e-129	284.181
MAL	-1.85554	0.545117	-30.1584	1.17e-128	283.266
RN7SKP127	-1.62184	0.262091	-29.9305	2.34e-127	280.281
AC012317.2	-1.58419	0.412663	-29.7082	4.34e-126	277.366
CMA1	-1.69617	0.325676	-29.6888	5.6e-126	277.112
ABCC13	-0.733917	0.189941	-29.5537	3.32e-125	275.338
TRPM6	-2.84436	0.969144	-29.5279	4.66e-125	275
SGCG	-0.69016	0.103129	-29.5088	5.99e-125	274.749
C16orf89	-2.11133	0.577518	-29.2068	3.19e-123	270.783
SFRP1	-3.07459	0.755155	-29.0311	3.23e-122	268.472
TNFRSF13B	-0.905628	0.229923	-28.7981	6.99e-121	265.407
GREM2	-2.96369	0.996076	-28.6734	3.62e-120	263.766
AC009570.2	-1.14879	0.227218	-28.5874	1.13e-119	262.633
ATP1A2	-2.30352	0.441018	-28.4925	3.95e-119	261.383
RSPO2	-1.46977	0.269202	-28.4833	4.45e-119	261.262
GBA3	-2.38634	0.530199	-28.4726	5.13e-119	261.122
CA3-AS1	-0.965631	0.298257	-28.3354	3.14e-118	259.314
ANGPTL7	-1.29705	0.200891	-28.1914	2.1e-117	257.416
PHLPP2	-1.76068	1.42097	-28.0928	7.74e-117	256.117
IL6R	-2.29423	1.66688	-28.0398	1.56e-116	255.418
FEV	-1.31419	0.227289	-28.0017	2.58e-116	254.916
UNC5C	-0.845642	0.413759	-27.9476	5.28e-116	254.201
AC023157.1	-1.72765	0.345181	-27.7772	5.03e-115	251.954
CNR1	-1.06177	0.211256	-27.7687	5.63e-115	251.842
AL121790.2	-1.82574	0.464046	-27.7584	6.45e-115	251.706
PKIB	-3.64714	1.86267	-27.5636	8.48e-114	249.136
DAO	-0.908653	0.113442	-27.5213	1.48e-113	248.577
GCG	-3.65507	0.717115	-27.4853	2.39e-113	248.102
ADGRL3	-0.636292	0.250967	-27.4146	6.09e-113	247.168
ALPI	-2.79868	0.870585	-27.3768	1e-112	246.67
CD177P1	-2.04288	0.27074	-27.3279	1.92e-112	246.025
GRIK3	-0.725698	0.165651	-27.2992	2.8e-112	245.646
LINC02000	-0.719718	0.144713	-27.2983	2.84e-112	245.633
NEGR1	-1.2922	0.45994	-27.2901	3.16e-112	245.525
SEMA6D	-2.03371	0.9764	-27.1921	1.16e-111	244.231
ARHGAP20	-0.64779	0.22762	-27.1717	1.52e-111	243.962
SOX10	-1.33689	0.286442	-26.9562	2.63e-110	241.116
CDH19	-1.03071	0.177935	-26.9255	3.95e-110	240.71
ADCYAP1R1	-0.702707	0.11632	-26.857	9.78e-110	239.805
SORCS1	-0.736103	0.144124	-26.8144	1.72e-109	239.242
BCHE	-2.08315	0.454519	-26.7697	3.11e-109	238.652
AL132642.1	-0.734112	0.171357	-26.7681	3.17e-109	238.631
GNG7	-1.62024	0.776527	-26.767	3.22e-109	238.616
LINC02490	-1.24946	0.182319	-26.6175	2.33e-108	236.641
ABI3BP	-1.97933	0.745231	-26.439	2.48e-107	234.283
ANO5	-1.22865	0.342499	-26.4386	2.49e-107	234.278
B3GALT1	-1.63288	0.489867	-26.4129	3.5e-107	233.939
PDE6A	-1.11296	0.277177	-26.3474	8.33e-107	233.074
RNF152	-1.73807	0.805596	-26.3353	9.79e-107	232.914
CNTN4	-0.847234	0.366776	-26.3242	1.13e-106	232.768
TMEM220	-1.76524	0.869493	-26.2491	3.07e-106	231.775
GLTP	-1.46186	4.00374	-26.2128	4.96e-106	231.295
AQP8	-6.70167	2.10934	-26.1336	1.41e-105	230.249
PLAC9	-2.0073	1.38955	-26.1048	2.07e-105	229.868
CCL23	-1.67851	0.566701	-26.0769	3e-105	229.5
SCN2B	-0.687453	0.142322	-26.0247	5.99e-105	228.81
RHEX	-0.861193	0.274858	-25.9934	9.06e-105	228.397
LRRN2	-2.20187	0.804206	-25.9507	1.59e-104	227.833
CLDN8	-3.79548	0.777192	-25.887	3.71e-104	226.992
CCN5	-1.52647	0.335745	-25.7959	1.24e-103	225.788
ANK2	-1.15326	0.357819	-25.7578	2.05e-103	225.286
SH2D7	-1.21766	0.299266	-25.5988	1.68e-102	223.185
LINC01645	-0.637652	0.115501	-25.5984	1.69e-102	223.181
NGB	-0.720428	0.0883556	-25.5853	2.01e-102	223.008
FOLR1P1	-1.34483	0.18825	-25.5801	2.15e-102	222.939
AFF3	-0.626508	0.172111	-25.5754	2.3e-102	222.876
OGN	-2.94279	0.786106	-25.5741	2.33e-102	222.859
AC073050.1	-0.751811	0.176038	-25.56	2.81e-102	222.674
MPZ	-1.56197	0.761598	-25.4221	1.74e-101	220.853
MMRN1	-2.08262	0.696716	-25.2606	1.48e-100	218.721
UGT1A10	-2.73302	1.14206	-25.2429	1.87e-100	218.487
PDE7B	-0.674019	0.323855	-25.2186	2.58e-100	218.167
ANGPTL1	-2.37773	0.597731	-25.1843	4.06e-100	217.714
TCEAL5	-0.642435	0.119542	-25.1642	5.29e-100	217.449
SEMA3E	-0.781856	0.146146	-25.104	1.17e-99	216.654
ABCA9	-0.615558	0.174011	-25.0973	1.28e-99	216.566
CWH43	-3.08092	0.946008	-25.0851	1.51e-99	216.405
LILRB5	-1.34354	0.589945	-24.9415	1.01e-98	214.511
PEX26	-1.30781	2.24113	-24.8455	3.58e-98	213.245
NOVA1	-0.606524	0.159868	-24.7955	6.94e-98	212.586
P2RY14	-1.73621	0.899853	-24.7725	9.4e-98	212.282
P2RY12	-0.722534	0.222268	-24.6952	2.61e-97	211.262
GPR15	-2.51947	0.807376	-24.6814	3.14e-97	211.081
DCLK1	-0.730228	0.228309	-24.6133	7.71e-97	210.183
PDZD4	-1.34746	0.449004	-24.5686	1.39e-96	209.594
SLAMF6P1	-1.46297	0.46309	-24.5571	1.62e-96	209.443
TMEM236	-3.02735	1.44106	-24.4932	3.76e-96	208.601
UGP2	-1.91641	4.09557	-24.3551	2.33e-95	206.783
STMN2	-2.87079	1.16268	-24.3506	2.48e-95	206.722
ETFDH	-1.62889	2.45559	-24.3043	4.56e-95	206.113
LINC02884	-0.618748	0.220582	-24.2866	5.76e-95	205.881
CTSG	-2.28963	0.714295	-24.2856	5.84e-95	205.867
PRPH	-1.01459	0.255725	-24.1797	2.36e-94	204.473
PDE2A	-1.28425	0.632275	-24.1155	5.51e-94	203.629
MYOM1	-1.39617	0.491252	-24.0659	1.06e-93	202.976
AC020978.4	-1.44094	0.680477	-24.0477	1.35e-93	202.737
PGM5-AS1	-0.990593	0.128725	-23.9581	4.39e-93	201.558
AC105749.1	-0.739069	0.312364	-23.9055	8.79e-93	200.866
NKX2-3	-2.25711	1.49842	-23.901	9.32e-93	200.807
AL357054.4	-0.934639	0.38928	-23.8759	1.3e-92	200.477
AC016027.1	-1.19135	0.834411	-23.8405	2.07e-92	200.012
SLC17A4	-2.39323	1.09644	-23.833	2.28e-92	199.913
RPL12P14	-1.83182	0.966087	-23.8268	2.48e-92	199.831
TMEM220-AS1	-0.59297	0.254004	-23.8248	2.55e-92	199.805
JAM2	-1.61889	0.896032	-23.7978	3.63e-92	199.451
HAND2-AS1	-0.944364	0.161393	-23.7544	6.43e-92	198.88
CNNM2	-0.972092	1.09583	-23.7437	7.41e-92	198.739
NCAM1	-1.21093	0.444604	-23.7424	7.53e-92	198.723
CDKN2B	-2.86238	2.32426	-23.7383	7.95e-92	198.669
CHL1	-0.99577	0.38303	-23.7228	9.74e-92	198.466
CHGA	-4.99726	1.72832	-23.7167	1.06e-91	198.385
SLC6A19	-2.57108	0.522769	-23.6571	2.32e-91	197.603
SLCO4C1	-0.840976	0.194482	-23.5507	9.4e-91	196.206
PGM5P4	-0.891423	0.168425	-23.5078	1.65e-90	195.643
GGTA1	-1.20014	0.603579	-23.3816	8.69e-90	193.986
CD177	-5.40992	1.85878	-23.3686	1.03e-89	193.816
CLCA4	-5.95329	1.99632	-23.3325	1.66e-89	193.343
TMEM35A	-2.14399	0.710201	-23.2539	4.66e-89	192.313
SLC9A9	-1.31282	0.840698	-23.2468	5.11e-89	192.219
SCNN1B	-3.69347	1.48857	-23.2428	5.39e-89	192.167
WSCD1	-2.03248	0.953173	-23.2401	5.58e-89	192.132
P2RY1	-1.93364	1.22135	-23.2332	6.11e-89	192.042
BRINP3	-1.57532	0.305195	-23.229	6.46e-89	191.986
DPP6	-0.76009	0.107414	-23.2042	8.94e-89	191.661
PYGM	-1.43124	0.389766	-23.1947	1.01e-88	191.537
PCSK5	-1.73671	1.06389	-23.1365	2.18e-88	190.775
APPL2	-1.53223	3.75059	-23.1249	2.54e-88	190.622
SCN4B	-0.918293	0.496713	-23.0841	4.33e-88	190.088
ABCB11	-0.925759	0.134734	-23.0818	4.46e-88	190.058
DPT	-3.03282	1.25206	-23.0303	8.78e-88	189.384
SLC51B	-3.83573	2.50023	-23.0093	1.16e-87	189.109
TMEM253	-1.05057	0.472994	-22.9681	1.98e-87	188.57
AC110995.1	-0.608416	0.212754	-22.9302	3.26e-87	188.074
CIPC	-1.10285	2.54879	-22.8641	7.76e-87	187.21
CHODL	-0.881146	0.264474	-22.8362	1.12e-86	186.845
NTN1	-1.77745	0.934219	-22.8191	1.4e-86	186.622
GPM6A	-1.39354	0.251133	-22.7973	1.86e-86	186.337
MS4A12	-5.55197	1.93203	-22.7829	2.25e-86	186.149
PDK4	-2.96287	2.31657	-22.7471	3.6e-86	185.68
CD163L1	-1.96087	1.12275	-22.6798	8.68e-86	184.801
GFRA1	-1.39086	0.477964	-22.6556	1.19e-85	184.485
PLCE1	-1.56887	1.62236	-22.6234	1.82e-85	184.064
HAPLN1	-1.17217	0.569576	-22.6211	1.87e-85	184.035
PRKCB	-1.32447	0.667219	-22.6204	1.89e-85	184.026
GNAO1	-1.35188	0.407327	-22.6145	2.04e-85	183.948
AL353801.1	-0.595765	0.150595	-22.6125	2.09e-85	183.923
DUSP26	-0.76062	0.258043	-22.5692	3.69e-85	183.358
SLC22A5	-1.22884	1.57736	-22.5091	8.11e-85	182.573
IGKV2D-30	-2.21714	0.601962	-22.4945	9.81e-85	182.383
RMDN2	-1.15507	0.978413	-22.467	1.41e-84	182.024
SMPDL3A	-2.46422	3.23802	-22.4216	2.55e-84	181.432
PPP2R3A	-1.32969	1.04405	-22.4169	2.71e-84	181.37
CDC14A	-1.12887	1.02969	-22.3995	3.4e-84	181.144
C7	-3.07996	1.10508	-22.387	4e-84	180.982
PTN	-2.17461	1.41519	-22.3382	7.57e-84	180.346
ADCY5	-1.69206	0.713947	-22.3382	7.57e-84	180.345
SLC36A1	-1.53697	2.31162	-22.3152	1.02e-83	180.046
CNTFR	-2.49767	0.679317	-22.2934	1.36e-83	179.761
PTPN21	-1.11892	1.64539	-22.2733	1.77e-83	179.5
GDPD2	-2.18386	1.01211	-22.2653	1.96e-83	179.396
NR3C2	-2.51826	2.06362	-22.2103	4.02e-83	178.68
AC123912.4	-0.722658	0.143669	-22.1785	6.09e-83	178.266
EPB41L3	-2.12258	1.20055	-22.168	6.98e-83	178.129
GPAT3	-2.12999	1.6788	-22.1393	1.02e-82	177.756
TUBB4A	-0.689307	0.178075	-22.1352	1.07e-82	177.702
TPH1	-1.28228	0.306505	-22.0757	2.33e-82	176.928
HSD3B2	-1.96502	0.318436	-22.0712	2.47e-82	176.87
NPTX1	-1.66454	0.309923	-22.0267	4.41e-82	176.292
METTL24	-1.02773	0.294581	-22.0214	4.73e-82	176.222
KRTAP13-2	-1.58386	0.231387	-22.0115	5.38e-82	176.093
PDZRN4	-1.46897	0.32404	-21.9852	7.57e-82	175.752
ATP1B2	-0.814874	0.374822	-21.9742	8.74e-82	175.609
CCBE1	-1.20855	0.285111	-21.9047	2.16e-81	174.706
ADAMTSL3	-1.19265	0.388552	-21.8595	3.89e-81	174.12
NR5A2	-1.75405	1.39795	-21.8392	5.07e-81	173.857
RNU6-140P	-1.75419	0.58195	-21.816	6.85e-81	173.555
AP001554.1	-1.82497	0.656271	-21.8015	8.27e-81	173.367
LDB3	-1.46966	0.365199	-21.7785	1.12e-80	173.068
CA2	-5.18963	4.20737	-21.7588	1.44e-80	172.814
PCOLCE2	-1.72756	0.500204	-21.7464	1.69e-80	172.652
AC103563.1	-2.47715	0.622305	-21.7316	2.05e-80	172.461
RUNDC3B	-1.08234	0.506937	-21.688	3.62e-80	171.895
C1QTNF7	-1.03492	0.356563	-21.6862	3.71e-80	171.872
BEST2	-2.90133	1.00951	-21.6597	5.23e-80	171.529
CPM	-2.23415	1.68442	-21.6579	5.35e-80	171.505
CDKL1	-0.786416	0.825604	-21.6558	5.5e-80	171.478
GAP43	-1.59612	0.514406	-21.6452	6.31e-80	171.341
BEND5	-0.895127	0.396824	-21.6291	7.78e-80	171.132
AC020779.2	-0.853449	0.282813	-21.5798	1.48e-79	170.494
KCNN3	-0.786375	0.394282	-21.5626	1.84e-79	170.271
EDN3	-2.93883	1.61939	-21.4814	5.29e-79	169.221
MT1M	-4.42119	2.35964	-21.4721	5.97e-79	169.101
DNAI4	-0.997663	0.594873	-21.4496	8e-79	168.809
B4GALNT2	-2.99453	0.857829	-21.4449	8.49e-79	168.749
SSBP2	-0.985575	0.648803	-21.4339	9.8e-79	168.606
MT1CP	-0.759158	0.10933	-21.4183	1.2e-78	168.404
ASB2	-1.83856	0.927881	-21.402	1.48e-78	168.193
DNASE1L3	-2.4593	1.02291	-21.3426	3.2e-78	167.426
MEP1B	-2.00688	0.503133	-21.3026	5.37e-78	166.91
CCDC69	-2.41893	2.26381	-21.3	5.56e-78	166.876
BMP5	-1.43734	0.654006	-21.2872	6.56e-78	166.711
HTR4	-0.662142	0.2025	-21.2403	1.2e-77	166.105
CAVIN2	-2.39794	1.60021	-21.2314	1.35e-77	165.99
CLEC10A	-2.07741	1.09974	-21.1699	2.99e-77	165.197
TINCR	-1.16803	0.361262	-21.161	3.35e-77	165.083
PLCL2	-1.78368	1.18849	-21.1608	3.36e-77	165.08
C11orf86	-3.48757	1.50949	-21.1262	5.26e-77	164.633
HSD17B2	-2.47833	1.1815	-21.0991	7.47e-77	164.285
SPINK2	-1.32649	0.41399	-21.0971	7.66e-77	164.259
TMCC3	-2.00478	2.22144	-21.0949	7.88e-77	164.231
PLPP1	-1.76789	3.55375	-21.0733	1.04e-76	163.953
SLC51A	-1.80922	0.834147	-21.0436	1.53e-76	163.569
HAND2	-1.86243	0.560464	-21.023	2e-76	163.304
SCUBE2	-1.27168	0.631335	-21.0147	2.22e-76	163.198
CA4	-5.29202	2.14786	-20.9991	2.72e-76	162.996
CLDN23	-2.71175	3.13218	-20.9986	2.74e-76	162.99
LINC01668	-0.642301	0.162505	-20.9947	2.87e-76	162.941
SPPL2A	-1.44178	3.12059	-20.9877	3.15e-76	162.85
TMEM82	-2.49546	1.25756	-20.981	3.43e-76	162.764
P2RX1	-1.15539	0.673281	-20.9617	4.4e-76	162.516
PDCD4	-1.81064	4.38338	-20.9304	6.6e-76	162.112
FGFBP2	-0.875544	0.26355	-20.892	1.08e-75	161.618
IGHV3OR16-13	-2.45263	0.794757	-20.8759	1.33e-75	161.412
TNFRSF17	-2.62969	1.20568	-20.8692	1.45e-75	161.325
ENTPD5	-2.33317	2.7391	-20.8384	2.16e-75	160.929
CD36	-1.74114	0.829807	-20.8334	2.3e-75	160.866
DPF3	-0.819085	0.379977	-20.8184	2.79e-75	160.673
AL121785.1	-1.01209	0.228017	-20.7966	3.7e-75	160.393
NIBAN1	-2.32434	1.46694	-20.79	4.03e-75	160.308
GFRA3	-1.51284	0.552609	-20.7774	4.74e-75	160.146
AC092834.1	-1.3261	0.290818	-20.727	9.06e-75	159.499
GUCA2A	-5.9398	3.97969	-20.7126	1.09e-74	159.315
TRPV3	-0.748936	0.257947	-20.7116	1.11e-74	159.302
RGS9	-0.755399	0.604454	-20.7001	1.28e-74	159.154
GNG2	-1.42004	1.22561	-20.6716	1.85e-74	158.789
PTGS1	-2.23484	2.015	-20.67	1.89e-74	158.768
AP000866.2	-0.992678	0.631277	-20.657	2.23e-74	158.602
LPAR1	-1.88186	1.68141	-20.5912	5.2e-74	157.758
ENDOD1	-1.55088	3.68528	-20.555	8.28e-74	157.294
AC005622.1	-0.670737	0.21352	-20.5492	8.92e-74	157.22
FHL1	-2.91257	2.34862	-20.5121	1.44e-73	156.744
CITED2	-1.67128	3.58939	-20.4946	1.8e-73	156.521
MAPK4	-0.613502	0.130109	-20.4743	2.33e-73	156.261
GRAMD2B	-1.31285	2.20288	-20.4334	3.94e-73	155.738
RNF150	-1.23837	0.423851	-20.4288	4.18e-73	155.679
PLCD1	-1.89159	2.51394	-20.3809	7.73e-73	155.066
TCF21	-1.20598	0.835148	-20.3729	8.57e-73	154.964
TMEM59L	-0.931124	0.298647	-20.337	1.36e-72	154.505
TP53INP2	-2.41527	3.51094	-20.2414	4.61e-72	153.285
LINC02568	-1.443	0.543543	-20.2098	6.91e-72	152.883
CXCL12	-2.53061	2.22892	-20.1999	7.85e-72	152.755
NAAA	-1.84627	3.0638	-20.1953	8.32e-72	152.697
NAALADL1	-1.85509	1.18884	-20.1535	1.42e-71	152.165
KCNMA1	-1.29009	0.473584	-20.1217	2.13e-71	151.759
FGL2	-2.4988	1.99155	-20.1098	2.48e-71	151.608
MIR1-1HG-AS1	-0.703165	0.162315	-20.1086	2.52e-71	151.593
AC036108.3	-0.849169	0.249006	-19.9547	1.8e-70	149.634
ADAMDEC1	-3.56665	3.31017	-19.9361	2.28e-70	149.398
ANK3	-0.891959	0.92263	-19.9186	2.85e-70	149.175
RDH5	-0.873231	0.599479	-19.8746	4.98e-70	148.617
MXI1	-1.44276	3.08148	-19.8566	6.27e-70	148.388
IRAG2	-1.13398	0.556866	-19.8438	7.37e-70	148.226
MARCHF8	-1.17051	2.50094	-19.8385	7.9e-70	148.158
MBNL1-AS1	-1.08386	0.512034	-19.8357	8.18e-70	148.123
ACACB	-1.28009	1.33176	-19.7576	2.21e-69	147.132
ACKR2	-0.614066	0.276966	-19.7561	2.25e-69	147.114
MT1H	-3.60352	2.07519	-19.7558	2.26e-69	147.11
TRANK1	-1.6192	1.93043	-19.739	2.8e-69	146.897
GPM6B	-1.35831	0.737002	-19.7279	3.22e-69	146.756
ATP13A4	-0.744593	0.277748	-19.7204	3.54e-69	146.661
LMO3	-1.41574	0.389075	-19.7185	3.63e-69	146.637
AHCYL2	-2.55291	3.66875	-19.7056	4.28e-69	146.474
NBPF1	-0.927658	1.09036	-19.7006	4.56e-69	146.41
SETBP1	-0.862399	0.496185	-19.6963	4.81e-69	146.356
ADAMTSL1	-0.835951	0.455387	-19.6613	7.5e-69	145.913
MORN5	-1.73083	0.308937	-19.656	8.03e-69	145.846
MIER3	-1.67755	2.83382	-19.655	8.14e-69	145.833
CAND2	-0.637372	0.333647	-19.6224	1.23e-68	145.421
NPY6R	-1.05376	0.244492	-19.6185	1.29e-68	145.371
RETSAT	-1.61365	4.85865	-19.5922	1.8e-68	145.039
RELN	-0.631776	0.206598	-19.5567	2.83e-68	144.59
CHAD	-1.26506	0.595627	-19.5541	2.92e-68	144.557
AL353572.4	-1.3576	0.677183	-19.544	3.33e-68	144.429
SHE	-0.682605	0.470467	-19.532	3.87e-68	144.277
RBFOX3	-0.981888	0.176635	-19.5275	4.1e-68	144.221
MYOCD	-1.47298	0.618712	-19.521	4.45e-68	144.139
LAMA1	-0.861947	0.353085	-19.5021	5.65e-68	143.9
AC082651.2	-0.822293	0.107839	-19.5014	5.7e-68	143.891
FCER1A	-1.46723	0.701576	-19.5005	5.77e-68	143.88
EPHA7	-1.4506	0.368624	-19.493	6.35e-68	143.785
CYSLTR1	-0.60871	0.395328	-19.4908	6.52e-68	143.758
ZZEF1	-1.44297	2.47265	-19.4629	9.29e-68	143.405
OR2S1P	-0.60946	0.286153	-19.4381	1.27e-67	143.092
VIP	-3.01191	1.42932	-19.4265	1.47e-67	142.946
CPNE8	-1.50339	1.1383	-19.4136	1.73e-67	142.783
AC092723.1	-0.979947	0.324224	-19.4075	1.87e-67	142.706
TMOD1	-1.33625	0.548755	-19.3973	2.13e-67	142.578
TCEAL2	-1.17713	0.247075	-19.3806	2.63e-67	142.367
IGHV3OR16-9	-1.97943	0.661073	-19.3753	2.81e-67	142.301
PGM5	-2.60179	1.28939	-19.328	5.11e-67	141.705
TSPAN7	-2.55112	2.32462	-19.3067	6.69e-67	141.436
AC004707.1	-0.595128	0.23148	-19.3036	6.96e-67	141.397
THRB	-1.43199	0.811852	-19.2881	8.46e-67	141.202
TMEM255A	-0.800999	0.354707	-19.2784	9.57e-67	141.08
ITGA8	-0.990676	0.759405	-19.2669	1.11e-66	140.935
ZBTB16	-1.12344	0.312576	-19.2658	1.12e-66	140.922
SHISAL1	-1.27828	0.490993	-19.2228	1.93e-66	140.38
CASQ2	-2.40929	0.651134	-19.2072	2.35e-66	140.185
SRPX	-2.36837	1.77366	-19.2064	2.37e-66	140.174
DAAM2	-0.907997	0.690905	-19.2051	2.41e-66	140.158
SLC26A2	-4.18739	3.39362	-19.1413	5.39e-66	139.356
RCAN2	-1.61824	1.6737	-19.1252	6.6e-66	139.154
PDE9A-AS1	-0.63031	0.138799	-19.1005	9.01e-66	138.844
TLR3	-1.48317	1.33074	-19.087	1.07e-65	138.676
TTLL6	-1.0287	0.578393	-19.0865	1.07e-65	138.669
AC095031.1	-0.809226	0.45529	-19.0803	1.16e-65	138.591
CBX7	-1.39511	1.79356	-19.0672	1.37e-65	138.427
EIF4E3	-1.43719	1.49752	-19.0606	1.49e-65	138.344
PIANP	-0.692259	0.295053	-19.0595	1.51e-65	138.331
LDHD	-2.81317	2.39687	-19.0361	2.03e-65	138.037
LINC02057	-0.710503	0.25768	-19.0333	2.1e-65	138.002
LINC01954	-0.58801	0.166771	-19.0211	2.45e-65	137.849
ZNF575	-1.07207	1.08763	-19.014	2.68e-65	137.76
KIAA0513	-1.50263	1.50232	-18.9888	3.67e-65	137.445
METTL7A	-2.48188	3.56309	-18.9545	5.64e-65	137.015
CNTN3	-1.09459	0.402219	-18.9459	6.29e-65	136.907
AP001107.5	-0.838684	0.276298	-18.9425	6.57e-65	136.864
IGKV3OR2-268	-2.24134	0.851181	-18.9297	7.71e-65	136.705
RBPMS2	-2.19099	1.1082	-18.9078	1.02e-64	136.43
DHDDS	-1.08829	3.03466	-18.9061	1.04e-64	136.409
SLC2A13	-1.20172	1.29888	-18.8848	1.35e-64	136.144
MMP28	-2.6129	1.84368	-18.8721	1.59e-64	135.985
SLIT3	-1.60372	0.894243	-18.8509	2.07e-64	135.719
TEF	-1.5221	2.32788	-18.8469	2.18e-64	135.67
DHRS9	-3.49209	1.9684	-18.8436	2.27e-64	135.628
CCNYL1	-1.09441	2.47016	-18.8169	3.17e-64	135.294
PLPP3	-1.32515	2.59351	-18.766	6e-64	134.659
TAGLN3	-1.03539	0.24181	-18.7567	6.74e-64	134.543
BTNL8	-2.82773	1.67921	-18.7546	6.92e-64	134.517
CD209	-1.4539	0.929231	-18.7368	8.65e-64	134.295
ADRB2	-0.856231	0.502956	-18.6863	1.63e-63	133.665
C8orf88	-1.05967	0.394784	-18.6667	2.08e-63	133.422
HPGD	-2.89404	2.54381	-18.626	3.45e-63	132.915
KCNA3	-0.754273	0.355497	-18.6229	3.59e-63	132.876
PTGDR2	-1.30528	0.725865	-18.6062	4.42e-63	132.668
LINC00582	-0.621934	0.221844	-18.574	6.61e-63	132.268
LYNX1	-1.16187	0.595611	-18.5701	6.94e-63	132.219
IGHV3OR16-6	-1.43086	0.473426	-18.5021	1.62e-62	131.374
P2RY4	-0.602781	0.125282	-18.4572	2.83e-62	130.817
RAB27A	-1.50478	2.53445	-18.4172	4.66e-62	130.321
RCSD1	-1.19629	1.17372	-18.3929	6.31e-62	130.02
TMEM37	-2.69198	2.93212	-18.3801	7.4e-62	129.861
SEMA6A	-2.03464	1.61761	-18.3635	9.09e-62	129.655
ASAP3	-1.51912	1.85689	-18.3376	1.25e-61	129.334
B3GALT5-AS1	-1.40908	0.356692	-18.3348	1.3e-61	129.3
SCIN	-1.8971	1.1996	-18.3216	1.53e-61	129.136
ITM2A	-2.14786	2.04753	-18.3162	1.64e-61	129.07
EFHC2	-0.613021	0.234257	-18.2973	2.07e-61	128.836
SGK1	-2.04748	2.36414	-18.2779	2.63e-61	128.596
NPY	-0.942673	0.264468	-18.2709	2.87e-61	128.51
ZG16	-5.98502	2.78918	-18.2621	3.2e-61	128.401
AC034105.1	-1.79436	0.636104	-18.2453	3.94e-61	128.193
CHRDL1	-2.88377	1.31473	-18.2382	4.31e-61	128.105
MT1F	-2.62625	2.51106	-18.2102	6.09e-61	127.76
SIGLEC8	-0.755754	0.359314	-18.1903	7.79e-61	127.514
AL365361.1	-0.93958	0.428868	-18.1552	1.2e-60	127.081
ABHD3	-1.73361	3.15472	-18.1305	1.63e-60	126.776
PDE9A	-2.39106	2.33069	-18.1232	1.79e-60	126.687
IGKV2D-28	-2.36053	0.700064	-18.0945	2.55e-60	126.332
ADORA3	-0.95295	0.58226	-18.0929	2.6e-60	126.313
GPT	-2.69482	1.91903	-18.0877	2.77e-60	126.249
CCDC68	-1.84703	1.71836	-18.0798	3.06e-60	126.151
HS3ST6	-0.686247	0.123478	-18.057	4.06e-60	125.87
KAT2B	-1.45618	1.72273	-18.045	4.7e-60	125.722
VAT1L	-1.07764	0.703781	-18.0227	6.19e-60	125.448
FUCA1	-1.57538	5.45453	-18.0151	6.8e-60	125.354
AGTR1	-1.16505	0.305928	-18.008	7.42e-60	125.267
PLAAT2	-2.34265	1.3653	-17.9997	8.22e-60	125.166
MYLK	-2.66555	2.22449	-17.9732	1.14e-59	124.839
RNF112	-0.592185	0.264508	-17.9465	1.58e-59	124.512
PADI2	-3.39978	3.14369	-17.9421	1.67e-59	124.457
NR1H4	-1.50332	0.42641	-17.9343	1.84e-59	124.361
ARHGAP44	-1.65526	1.44306	-17.9311	1.92e-59	124.322
SLC25A23	-1.63915	4.02409	-17.9297	1.95e-59	124.305
GRIK5	-0.906965	0.339804	-17.9202	2.19e-59	124.189
DHRS11	-2.1381	3.03762	-17.908	2.55e-59	124.039
UGT2A3	-3.59187	1.85837	-17.8982	2.87e-59	123.918
FMO4	-1.1517	1.29323	-17.8917	3.11e-59	123.839
IGKV1OR9-2	-0.711552	0.167801	-17.8698	4.08e-59	123.57
CASP7	-1.48757	4.32895	-17.857	4.77e-59	123.413
DISP2	-0.891332	0.511744	-17.8147	8.03e-59	122.894
GNG8	-1.14309	0.496171	-17.808	8.71e-59	122.813
GLDN	-0.968572	0.426536	-17.8071	8.81e-59	122.802
KLF4	-2.50305	4.39552	-17.7972	9.95e-59	122.68
SYNE3	-0.599685	0.471482	-17.773	1.34e-58	122.385
FBXL22	-0.82698	0.4582	-17.7634	1.51e-58	122.266
HLF	-0.981494	0.504025	-17.758	1.61e-58	122.201
NUGGC	-0.791	0.322389	-17.7425	1.95e-58	122.01
MADCAM1	-1.23772	0.644484	-17.73	2.27e-58	121.858
ADH1C	-4.64029	3.26513	-17.722	2.51e-58	121.76
ADTRP	-2.91251	1.70792	-17.7144	2.75e-58	121.667
MS4A2	-0.777429	0.380514	-17.7019	3.21e-58	121.514
SMYD1	-0.923372	0.173164	-17.6946	3.51e-58	121.426
CPEB3	-0.663225	0.788995	-17.6855	3.92e-58	121.314
MALL	-2.17484	2.29618	-17.682	4.09e-58	121.272
SULT1A1	-1.61058	1.35236	-17.6716	4.65e-58	121.145
CPED1	-1.54033	1.11227	-17.6346	7.32e-58	120.692
GPD1L	-1.33917	3.78133	-17.6218	8.56e-58	120.537
AC142381.1	-1.77498	0.704221	-17.6187	8.89e-58	120.499
SYNPO2	-2.82874	1.45518	-17.6181	8.96e-58	120.491
CHP2	-4.21753	3.18657	-17.617	9.08e-58	120.477
HIGD1A	-1.64887	4.29635	-17.6126	9.58e-58	120.424
TRIM40	-1.61429	0.875863	-17.5386	2.37e-57	119.522
CNTN1	-0.909644	0.27202	-17.5171	3.08e-57	119.261
FNBP1	-1.6382	2.67766	-17.5089	3.41e-57	119.16
HSPB8	-2.5871	1.63345	-17.4845	4.58e-57	118.864
TCP11L1	-0.729222	1.29105	-17.4815	4.76e-57	118.827
EYA2	-1.90258	0.870045	-17.48	4.84e-57	118.81
GLIPR2	-1.87628	2.85626	-17.4715	5.38e-57	118.706
IGKV2-28	-2.3404	0.717247	-17.4571	6.41e-57	118.531
BVES	-1.0369	0.487372	-17.4463	7.3e-57	118.4
UGDH	-1.66619	4.27994	-17.4167	1.05e-56	118.04
LINC02038	-1.22969	1.18204	-17.4087	1.16e-56	117.943
ASB5	-0.773181	0.122494	-17.3953	1.36e-56	117.78
SYNM	-3.11592	1.53006	-17.3859	1.53e-56	117.666
STAP1	-0.816904	0.342	-17.3843	1.56e-56	117.646
IQCN	-0.640396	0.349971	-17.3721	1.81e-56	117.498
PACSIN2	-1.03885	4.54292	-17.3481	2.42e-56	117.208
PSD	-1.93015	0.834881	-17.3444	2.53e-56	117.163
EDIL3	-1.9865	2.28036	-17.3185	3.47e-56	116.848
MTM1	-1.23745	2.79319	-17.3041	4.13e-56	116.674
BMX	-1.25356	0.670822	-17.2841	5.27e-56	116.432
CPNE5	-1.25495	1.07115	-17.2784	5.64e-56	116.363
UBE2FP1	-1.19622	1.17167	-17.2712	6.16e-56	116.276
LRRC19	-2.73848	2.69833	-17.2659	6.57e-56	116.212
IGKV1D-33	-2.04491	0.665007	-17.2655	6.6e-56	116.207
IRF4	-1.47329	0.873011	-17.247	8.26e-56	115.983
FCRLA	-1.06621	0.381528	-17.2338	9.7e-56	115.824
SELENOP	-2.92715	2.8593	-17.2303	1.01e-55	115.781
PCP4L1	-1.30973	0.402489	-17.1671	2.18e-55	115.017
CRACD	-1.60216	1.4577	-17.1306	3.39e-55	114.577
PRDX6	-1.19767	6.46916	-17.1253	3.61e-55	114.513
SUGCT	-1.25964	1.01582	-17.1181	3.94e-55	114.427
KCNK3	-0.745469	0.223905	-17.1128	4.2e-55	114.362
TACR2	-2.31154	1.05307	-17.1041	4.67e-55	114.257
ANPEP	-4.10695	3.43746	-17.0912	5.46e-55	114.102
FABP2	-2.97868	1.83813	-17.0908	5.49e-55	114.096
LMOD1	-2.97617	2.27728	-17.0704	7.02e-55	113.851
ZNF671	-0.665946	0.598086	-17.0703	7.03e-55	113.85
SMIM14	-1.74476	3.51908	-17.0429	9.79e-55	113.52
HHIP	-0.740049	0.405639	-17.0386	1.03e-54	113.469
SCG2	-1.87152	1.14658	-17.0246	1.22e-54	113.299
CCR2	-1.08262	0.640755	-17.021	1.28e-54	113.256
MS4A10	-0.839553	0.0979478	-17.0133	1.4e-54	113.164
VIT	-0.614283	0.199474	-17.0092	1.47e-54	113.115
ASB8	-0.685741	2.94252	-17.0086	1.48e-54	113.107
AC021613.3	-0.664609	0.227647	-17.0076	1.5e-54	113.096
KCNMB1	-1.90031	0.957132	-16.9865	1.93e-54	112.841
FCRL2	-0.620902	0.247796	-16.9647	2.52e-54	112.58
AC005180.1	-0.898119	0.249921	-16.9609	2.64e-54	112.533
POPDC2	-1.6497	0.922162	-16.9481	3.07e-54	112.38
ARL14	-2.25254	2.84504	-16.9376	3.49e-54	112.254
AC135068.3	-1.29508	0.380353	-16.9122	4.74e-54	111.949
CILP	-2.05126	0.804191	-16.8986	5.58e-54	111.786
SALL2	-0.808302	0.462592	-16.8834	6.7e-54	111.603
BEX1	-1.44233	0.513268	-16.8747	7.44e-54	111.499
AC005180.2	-1.07569	0.334624	-16.8714	7.74e-54	111.46
MYH11	-4.08633	2.87991	-16.8705	7.83e-54	111.449
ADCY9	-1.13801	1.82768	-16.8673	8.14e-54	111.41
AC144831.1	-0.629749	0.383236	-16.8636	8.5e-54	111.366
INAFM2	-1.21122	2.58779	-16.8368	1.17e-53	111.045
MOB3B	-1.33732	2.45531	-16.8342	1.21e-53	111.014
IL16	-0.911922	0.710265	-16.8304	1.27e-53	110.969
S100B	-1.69858	1.3137	-16.8202	1.43e-53	110.847
PIGCP1	-0.900651	1.27492	-16.818	1.47e-53	110.819
PLCG2	-1.04264	0.867182	-16.8002	1.82e-53	110.607
FCER2	-1.05668	0.301291	-16.8001	1.83e-53	110.605
RGMA	-1.25745	0.686505	-16.7758	2.44e-53	110.315
FGFR2	-2.00743	1.55352	-16.7758	2.44e-53	110.314
PRKAR2B	-1.66757	1.36291	-16.7736	2.51e-53	110.289
GIMAP1	-0.77462	0.689878	-16.7663	2.74e-53	110.201
NEDD4L	-0.931064	1.59288	-16.7565	3.08e-53	110.084
TRAK2	-0.954406	2.94174	-16.7441	3.58e-53	109.935
LRRC1	-0.954534	3.12901	-16.7408	3.72e-53	109.896
INSL5	-2.98131	0.756001	-16.7328	4.09e-53	109.801
SHISA3	-1.47298	0.687033	-16.7296	4.25e-53	109.762
BTD	-0.671468	1.23074	-16.7251	4.49e-53	109.709
MEP1AP4	-0.72268	0.208492	-16.7165	4.98e-53	109.606
IGKV1-39	-2.83444	1.26291	-16.7077	5.53e-53	109.501
C1QTNF2	-0.777659	0.669649	-16.7066	5.6e-53	109.488
AC130371.2	-0.943106	0.622108	-16.7008	6.01e-53	109.418
FGF14-AS2	-0.78178	0.416402	-16.6984	6.18e-53	109.39
PPP1R12B	-1.99724	1.87524	-16.6704	8.65e-53	109.056
PBLD	-1.9391	2.35186	-16.6665	9.06e-53	109.01
MASP1	-1.25075	0.396286	-16.6332	1.35e-52	108.612
IGKV1D-39	-3.04648	1.29278	-16.6223	1.54e-52	108.482
CYS1	-1.30064	0.881816	-16.6193	1.59e-52	108.447
BCAR3	-1.16269	1.92893	-16.6128	1.72e-52	108.369
SLC22A18AS	-1.68651	1.84747	-16.6078	1.83e-52	108.31
STUM	-1.26314	0.414812	-16.6057	1.87e-52	108.285
AC022034.1	-0.762236	0.366901	-16.6037	1.92e-52	108.262
PLA2G2C	-0.602669	0.201954	-16.6019	1.96e-52	108.239
JPH2	-1.53664	0.693622	-16.6017	1.97e-52	108.237
IGHV3OR16-10	-0.982838	0.28647	-16.6004	2e-52	108.222
LGALS9C	-1.65046	0.780996	-16.581	2.52e-52	107.99
FMO5	-1.75074	1.97435	-16.5707	2.85e-52	107.869
C7orf31	-1.1593	1.26686	-16.5568	3.36e-52	107.702
SECTM1	-2.78833	3.01323	-16.5369	4.26e-52	107.466
HHLA2	-2.7867	3.16916	-16.5172	5.39e-52	107.233
CFL2	-1.75126	1.73388	-16.494	7.11e-52	106.957
ADD1	-0.750252	3.95393	-16.4875	7.69e-52	106.879
GHR	-1.14244	0.582481	-16.4586	1.08e-51	106.537
SLC4A10	-0.646964	0.147994	-16.4489	1.22e-51	106.421
SLC2A4	-1.39607	0.952774	-16.4408	1.34e-51	106.326
MIR22HG	-1.45895	2.20642	-16.4202	1.71e-51	106.082
STIM1	-0.973331	3.14582	-16.4146	1.83e-51	106.015
BCAS1	-2.5398	2.41167	-16.4144	1.84e-51	106.012
CD1D	-0.856352	0.747947	-16.4023	2.12e-51	105.87
ANKRD35	-0.623283	0.416378	-16.3809	2.73e-51	105.616
FAM214A	-0.887436	1.39155	-16.3779	2.83e-51	105.581
FAM151A	-0.969064	0.817241	-16.37	3.11e-51	105.487
RAP1A	-1.14873	3.63638	-16.3661	3.26e-51	105.441
MAB21L2	-1.99056	1.12909	-16.3497	3.96e-51	105.247
PIK3CG	-0.945423	0.766117	-16.3325	4.85e-51	105.044
SCNN1G	-1.24745	0.29663	-16.3253	5.29e-51	104.959
FAM161B	-0.608153	0.723533	-16.3195	5.66e-51	104.89
C1orf115	-2.18175	3.40391	-16.3048	6.75e-51	104.716
FAM163B	-0.746713	0.266065	-16.2803	9.02e-51	104.427
RIOK3	-1.41873	4.03727	-16.2722	9.93e-51	104.331
MFAP5	-2.29801	1.38968	-16.257	1.19e-50	104.152
PLSCR4	-1.47391	2.24884	-16.2554	1.21e-50	104.133
FENDRR	-1.46398	1.46317	-16.2509	1.28e-50	104.08
ASPG	-1.08705	0.421241	-16.2503	1.29e-50	104.072
LRCH2	-0.733402	0.388692	-16.2414	1.43e-50	103.968
RAB9B	-0.717492	0.399157	-16.2352	1.54e-50	103.895
NR3C1	-1.44278	1.3963	-16.229	1.65e-50	103.822
CSRP1	-1.58551	4.63391	-16.2241	1.75e-50	103.764
FBLIM1	-1.17181	4.475	-16.2195	1.85e-50	103.71
AC053503.5	-0.686408	0.143664	-16.2162	1.93e-50	103.671
EML1	-1.25603	1.00082	-16.2085	2.11e-50	103.58
TLR10	-0.663231	0.289925	-16.191	2.6e-50	103.374
CHGB	-1.7126	0.594516	-16.1843	2.81e-50	103.296
FOXF2	-1.69108	1.72358	-16.165	3.53e-50	103.069
CHRM2	-1.05533	0.236032	-16.1477	4.33e-50	102.865
SLC25A20	-1.41013	3.65702	-16.1348	5.04e-50	102.713
CNNM4	-1.40898	4.1448	-16.1308	5.28e-50	102.667
ANKRD13A	-0.799811	2.73981	-16.1308	5.28e-50	102.666
AL355355.2	-0.76988	0.548112	-16.1264	5.56e-50	102.615
NACAD	-0.684173	0.427696	-16.1259	5.6e-50	102.608
ACADS	-2.03624	4.38031	-16.1221	5.85e-50	102.564
MOGAT2	-2.80473	2.33011	-16.1209	5.94e-50	102.549
SLC26A3	-5.57526	4.46608	-16.108	6.91e-50	102.399
SULT1B1	-2.82949	2.8952	-16.0623	1.18e-49	101.862
PTPRH	-1.95336	3.44178	-16.0454	1.45e-49	101.664
ARHGEF37	-1.30364	1.77847	-16.0434	1.48e-49	101.64
MEF2C	-0.976666	0.977443	-16.0407	1.53e-49	101.608
SCUBE1	-0.621538	0.391171	-16.0164	2.03e-49	101.323
CNST	-0.813027	2.46477	-16.0149	2.07e-49	101.306
SLCO2A1	-1.93711	2.48512	-16.0147	2.08e-49	101.303
PDE8A	-0.948169	2.66271	-16.0043	2.35e-49	101.182
C20orf194	-0.940146	0.730126	-15.9973	2.55e-49	101.099
PINK1	-1.19577	2.11021	-15.9896	2.79e-49	101.01
CLIC5	-1.87781	2.58721	-15.9894	2.8e-49	101.007
DACT3	-1.31752	0.856592	-15.989	2.81e-49	101.003
AKR1B10	-3.45394	2.83789	-15.9714	3.45e-49	100.796
CNGA3	-0.730249	0.156	-15.954	4.23e-49	100.593
ARHGEF25	-0.910627	0.576849	-15.9539	4.24e-49	100.592
SEMA3G	-1.33073	1.09279	-15.9234	6.06e-49	100.235
PDGFD	-1.18979	1.23489	-15.9209	6.25e-49	100.206
AP3S2	-0.798687	1.79002	-15.9207	6.26e-49	100.204
INA	-0.775318	0.224666	-15.9025	7.75e-49	99.9909
B3GALT5	-2.34067	1.45175	-15.9003	7.96e-49	99.9651
TCEAL7	-1.44894	1.13646	-15.8961	8.36e-49	99.9161
PDE5A	-1.52956	1.6432	-15.8953	8.43e-49	99.9077
TLR7	-0.749412	0.501848	-15.8925	8.71e-49	99.8751
ENHO	-0.887043	0.470518	-15.8909	8.88e-49	99.8556
HAGLR	-2.01401	1.44053	-15.8781	1.03e-48	99.7068
ALKAL2	-0.791844	0.41963	-15.8779	1.03e-48	99.7044
C14orf132	-1.13915	0.788707	-15.8597	1.28e-48	99.4917
GPX3	-2.42376	3.17717	-15.8508	1.42e-48	99.3883
TESK2	-0.888332	1.50112	-15.8427	1.56e-48	99.2935
SMPD1	-1.68985	3.52033	-15.8378	1.65e-48	99.2362
PLN	-2.65226	1.59563	-15.8022	2.51e-48	98.8216
FRMD3	-1.41098	1.06057	-15.7993	2.59e-48	98.7879
TDP2	-1.66463	5.07428	-15.7973	2.66e-48	98.7647
LRRN4CL	-1.24528	1.1427	-15.7917	2.84e-48	98.699
AC093849.2	-0.733829	0.334497	-15.7799	3.26e-48	98.5621
PPP1R1A	-1.11097	0.312807	-15.7474	4.76e-48	98.1843
NAP1L3	-0.869313	0.531317	-15.7383	5.29e-48	98.0786
SCGB2A1	-2.00897	1.04284	-15.7284	5.94e-48	97.9636
ITIH5	-1.38589	1.25464	-15.7254	6.15e-48	97.9282
SFRP5	-1.23086	0.314646	-15.7201	6.54e-48	97.8671
VSIR	-1.55316	3.09951	-15.711	7.27e-48	97.7618
FLVCR2	-1.09857	1.08491	-15.6905	9.24e-48	97.523
OSR1	-0.809067	0.363784	-15.6899	9.3e-48	97.5168
HAND1	-1.9523	0.531811	-15.683	1.01e-47	97.4363
TUBAL3	-2.32736	2.08236	-15.6514	1.46e-47	97.07
IGKV3D-7	-1.01901	0.268438	-15.6487	1.5e-47	97.0393
PDCD4-AS1	-1.00121	1.53005	-15.6234	2.02e-47	96.7455
F13A1	-2.39709	1.84684	-15.6176	2.16e-47	96.6789
PPARGC1B	-0.914143	1.36062	-15.5974	2.73e-47	96.4443
NBEA	-0.714747	0.339158	-15.5868	3.09e-47	96.3222
HMCN2	-1.27364	0.836148	-15.5676	3.86e-47	96.1006
ATP6V0D2	-0.742793	0.433824	-15.559	4.26e-47	96.0004
OSBPL1A	-1.369	1.72956	-15.5478	4.85e-47	95.8713
RNASEL	-0.959873	1.68662	-15.5404	5.29e-47	95.7864
ADAM33	-1.10193	0.685136	-15.5358	5.58e-47	95.7328
ARMCX1	-1.45544	1.51854	-15.5149	7.11e-47	95.491
PDE3A	-1.72184	1.41652	-15.5088	7.63e-47	95.421
ARRDC4	-1.59801	3.04987	-15.4935	9.11e-47	95.2452
HDAC9	-0.619552	0.387048	-15.4893	9.56e-47	95.1966
GNA11	-1.4182	4.10718	-15.4805	1.06e-46	95.0948
SLC9A2	-2.16767	2.03649	-15.4802	1.06e-46	95.0911
PLAC8	-3.1442	3.27006	-15.4771	1.1e-46	95.0551
DNAJB5	-1.25632	0.9432	-15.4743	1.14e-46	95.023
BTNL3	-2.65556	2.43343	-15.4723	1.16e-46	95
LGI4	-1.40707	0.96242	-15.4529	1.46e-46	94.7765
ENTPD3	-0.851642	0.384611	-15.4501	1.51e-46	94.7447
PPP1R16B	-1.22653	1.15151	-15.4427	1.64e-46	94.6592
HADHB	-0.865429	4.81711	-15.421	2.11e-46	94.41
CALCOCO2	-0.867841	3.79245	-15.4156	2.24e-46	94.3469
ABHD5	-0.860242	1.98232	-15.4067	2.49e-46	94.2456
MT1DP	-1.41147	0.855718	-15.4027	2.6e-46	94.1993
BCL2	-0.945843	0.923791	-15.3989	2.72e-46	94.1551
CORO2B	-0.849801	0.444114	-15.395	2.85e-46	94.1099
SPEG	-1.13118	0.474511	-15.3843	3.22e-46	93.9872
GIMAP8	-1.18582	1.36351	-15.3755	3.57e-46	93.8859
STYK1	-1.49923	1.9731	-15.3631	4.11e-46	93.7441
REEP2	-1.04243	0.617397	-15.3341	5.74e-46	93.4113
CLIP4	-0.972014	0.634232	-15.3191	6.83e-46	93.2394
SGCA	-1.42356	0.711372	-15.3158	7.1e-46	93.2005
STBD1	-0.708907	0.844819	-15.3037	8.15e-46	93.0626
BMP2	-1.77032	2.53085	-15.2806	1.06e-45	92.7974
GAB1	-0.967988	1.88846	-15.272	1.18e-45	92.6987
RNF185	-0.727946	3.09531	-15.2641	1.29e-45	92.6087
AL162424.1	-0.723597	0.349241	-15.2452	1.6e-45	92.3925
UGT2B15	-2.43496	1.32497	-15.2306	1.89e-45	92.2254
TP73-AS1	-0.586289	0.482899	-15.2223	2.08e-45	92.1305
KLF9	-1.75129	2.45688	-15.1941	2.88e-45	91.8079
IGKV1OR2-11	-0.986175	0.291678	-15.1878	3.09e-45	91.7361
TENT5C	-1.88608	2.39854	-15.1627	4.12e-45	91.4499
BMP6	-1.02013	0.710508	-15.1486	4.84e-45	91.289
GPER1	-1.41309	0.948794	-15.1414	5.26e-45	91.2073
GSN	-1.88793	4.89588	-15.1389	5.41e-45	91.1782
AC136428.1	-1.61468	0.756099	-15.1337	5.74e-45	91.1191
MACIR	-1.21605	3.19421	-15.1302	5.98e-45	91.0792
SYNC	-0.854178	0.553252	-15.1231	6.49e-45	90.998
IGKV1OR2-3	-1.0156	0.344094	-15.1161	7.03e-45	90.9181
MIDEAS	-0.846107	2.06255	-15.1123	7.33e-45	90.8758
ACOX1	-1.18877	3.79987	-15.1029	8.17e-45	90.7687
PAQR5	-1.467	1.81572	-15.0928	9.18e-45	90.6527
GPRASP1	-0.83604	0.673081	-15.0921	9.24e-45	90.6457
CLMN	-1.05724	2.17523	-15.0889	9.59e-45	90.6093
ATP8B1	-1.49961	4.54972	-15.0748	1.13e-44	90.4483
TMEM131	-0.837052	2.92005	-15.0544	1.42e-44	90.217
AC116345.4	-0.593431	0.335319	-15.0542	1.42e-44	90.2147
SIAE	-1.52391	3.4941	-15.0451	1.58e-44	90.111
INPP5A	-0.806024	3.13053	-15.0405	1.67e-44	90.0582
SYNPO	-1.51701	2.91273	-15.0298	1.88e-44	89.9368
TENT5B	-1.29916	0.741049	-14.9569	4.32e-44	89.1095
LYPD8	-4.04326	3.42016	-14.9536	4.49e-44	89.0728
DIXDC1	-1.06669	1.48113	-14.9422	5.11e-44	88.9438
B3GALT4	-1.36582	2.50779	-14.9387	5.32e-44	88.9035
PAFAH2	-1.09746	3.21417	-14.9345	5.58e-44	88.8565
KLRB1	-1.30448	1.18964	-14.9274	6.05e-44	88.7754
MT1G	-3.5965	4.91721	-14.9245	6.25e-44	88.7427
IGLL5	-1.52159	0.850802	-14.9222	6.42e-44	88.7167
PAG1	-1.37946	1.86997	-14.9178	6.75e-44	88.6666
TMEM127	-0.773369	4.31512	-14.9099	7.38e-44	88.5781
RBM47	-1.10194	4.29304	-14.9075	7.58e-44	88.5511
IGKV1-33	-1.76868	0.649607	-14.8932	8.92e-44	88.3884
FGF10	-0.5996	0.31522	-14.8786	1.05e-43	88.2236
TCF7L1	-0.961936	1.27282	-14.8761	1.08e-43	88.1953
PRKACB	-2.05023	2.9544	-14.8751	1.1e-43	88.184
MAP6	-0.626451	0.347094	-14.868	1.19e-43	88.1043
MPP2	-0.643168	0.414836	-14.866	1.21e-43	88.0814
SPECC1L	-0.797759	2.20074	-14.854	1.39e-43	87.9456
JAML	-0.980323	1.01625	-14.8482	1.49e-43	87.8809
MEIS3P1	-1.47625	1.25218	-14.8336	1.75e-43	87.7153
GAPT	-0.585444	0.36255	-14.8312	1.8e-43	87.6887
FOXP2	-0.840334	0.420639	-14.8279	1.87e-43	87.6518
FOLR2	-2.26509	2.19839	-14.8278	1.87e-43	87.6503
SLC35G1	-0.915858	1.41554	-14.8154	2.15e-43	87.511
NEFL	-1.12086	0.302249	-14.8106	2.28e-43	87.456
PTGER4	-1.55247	3.00055	-14.7841	3.07e-43	87.1583
LARGE1	-0.883202	1.51738	-14.7764	3.35e-43	87.0713
PPARGC1A	-1.30778	1.12341	-14.7696	3.62e-43	86.9949
RECK	-0.872009	1.06001	-14.7668	3.74e-43	86.9629
IGKV3D-15	-2.64453	1.6526	-14.7356	5.32e-43	86.6121
LINC02441	-2.16029	1.95378	-14.7314	5.57e-43	86.5652
SLC16A9	-1.89454	1.73237	-14.7296	5.69e-43	86.5446
TUB	-0.61568	0.37549	-14.7286	5.75e-43	86.5337
ZBTB7B	-1.27696	4.40179	-14.7215	6.24e-43	86.4533
MFSD4A	-1.70647	1.52016	-14.72	6.34e-43	86.4365
IGHV3OR16-11	-0.876262	0.281912	-14.7148	6.73e-43	86.3778
GIMAP7	-1.64051	2.27817	-14.7079	7.27e-43	86.3005
XDH	-2.13887	2.18653	-14.7069	7.35e-43	86.2892
RBM24	-0.900988	0.48657	-14.7046	7.55e-43	86.2632
PAMR1	-1.17288	1.29753	-14.7035	7.64e-43	86.2511
CEACAM7	-4.74384	5.02683	-14.7006	7.89e-43	86.2191
SCG3	-0.901836	0.262103	-14.6911	8.79e-43	86.1117
TSHZ1	-1.06202	2.11489	-14.6869	9.21e-43	86.065
SLC22A23	-1.22525	2.28207	-14.6558	1.31e-42	85.7164
PAPSS2	-1.91834	4.40263	-14.6515	1.37e-42	85.668
CRYAB	-1.83879	1.70398	-14.6491	1.41e-42	85.6416
ZER1	-1.1315	3.83464	-14.6477	1.43e-42	85.6254
AQP7	-0.918507	0.676917	-14.6421	1.53e-42	85.5628
SVIL	-1.44422	2.7034	-14.6266	1.82e-42	85.3894
C4orf19	-1.32363	2.47593	-14.6203	1.95e-42	85.3186
CAP2	-1.32035	1.25894	-14.619	1.98e-42	85.3037
MPEG1	-1.99586	2.56676	-14.6097	2.2e-42	85.1997
IGKV3-7	-2.41507	1.49469	-14.6048	2.32e-42	85.1454
ARL4D	-1.48982	1.40099	-14.6027	2.38e-42	85.1217
SDCBP2	-2.33566	3.98015	-14.5929	2.66e-42	85.0114
SI	-2.48265	1.28194	-14.5864	2.85e-42	84.9395
SGCE	-0.607741	0.458447	-14.5822	2.99e-42	84.8917
TMEM171	-2.25465	3.60035	-14.5818	3.01e-42	84.8876
IGHV3OR16-15	-0.809714	0.256183	-14.581	3.03e-42	84.8788
ITM2C	-2.25173	7.49753	-14.5662	3.58e-42	84.713
IGKV6-21	-2.81384	1.75431	-14.5642	3.66e-42	84.6907
TTC22	-1.34398	2.68162	-14.5589	3.89e-42	84.6319
ZBTB7C	-2.02669	1.75208	-14.5466	4.46e-42	84.4945
AOC3	-2.29928	2.38975	-14.5446	4.57e-42	84.4715
WDR7	-0.719518	1.30608	-14.5297	5.39e-42	84.306
SMIM6	-1.43183	1.84165	-14.523	5.82e-42	84.2308
ZSWIM6	-0.861684	2.18087	-14.5226	5.84e-42	84.2263
CHST5	-1.47831	0.792421	-14.5166	6.25e-42	84.1592
B3GNT7	-3.32519	2.95771	-14.515	6.36e-42	84.1422
C1orf210	-1.48979	4.06267	-14.4963	7.85e-42	83.9328
CASD1	-1.18848	2.32174	-14.496	7.87e-42	83.9299
ACKR1	-2.2555	1.80138	-14.4728	1.02e-41	83.6713
AC093627.6	-0.656805	0.295886	-14.4657	1.11e-41	83.5923
HSPB6	-2.29856	1.40943	-14.4559	1.23e-41	83.4838
IGHV3OR16-8	-1.58534	0.785235	-14.4504	1.31e-41	83.422
KANK2	-1.45972	3.1089	-14.4248	1.75e-41	83.1378
FOXN3	-1.07993	2.2565	-14.4177	1.89e-41	83.0581
IGKV1OR22-1	-1.45135	0.567704	-14.4104	2.05e-41	82.9779
SLC23A1	-1.2658	0.816793	-14.3807	2.86e-41	82.6472
RASD2	-1.81339	1.76495	-14.3558	3.77e-41	82.3715
GYPC	-1.43738	1.76421	-14.3556	3.78e-41	82.3689
NPR1	-1.00344	0.925754	-14.3384	4.57e-41	82.1788
FER1L6	-1.63746	0.752884	-14.3369	4.65e-41	82.1616
WASL-DT	-0.997344	1.89515	-14.3347	4.77e-41	82.1373
GCNT4	-0.741441	0.428489	-14.332	4.92e-41	82.1073
PPP1R14A	-2.00452	2.27879	-14.322	5.49e-41	81.9974
FBXO32	-1.80002	2.65478	-14.3201	5.61e-41	81.9755
RERG	-1.25761	0.872733	-14.3143	5.98e-41	81.9115
CNRIP1	-0.989185	1.20774	-14.3071	6.49e-41	81.8315
PNCK	-1.19812	0.466169	-14.3043	6.69e-41	81.8011
CLDN11	-0.718139	0.362804	-14.294	7.5e-41	81.6869
CHP1	-1.16986	5.40012	-14.2748	9.28e-41	81.4746
IGLV1-50	-1.49834	0.731327	-14.2644	1.04e-40	81.3603
IGKV6D-21	-2.40246	1.10084	-14.2569	1.13e-40	81.2767
PCK1	-2.86146	2.68209	-14.2496	1.23e-40	81.1959
TRPC7-AS1	-0.950165	0.580753	-14.2424	1.33e-40	81.1169
PLIN4	-2.14031	0.781228	-14.2424	1.33e-40	81.1164
MIR145	-1.96229	1.20009	-14.237	1.41e-40	81.0572
SSPN	-1.16446	1.20845	-14.2218	1.67e-40	80.8897
AC012085.2	-0.963497	0.196205	-14.2169	1.76e-40	80.8355
NDN	-1.72298	2.49342	-14.2121	1.86e-40	80.7829
NEU4	-1.88755	1.60026	-14.2111	1.88e-40	80.772
JOSD1	-0.804141	4.42107	-14.2055	2e-40	80.7099
TOM1L2	-1.10275	2.87682	-14.2026	2.07e-40	80.6774
MOCS1	-1.21271	1.51765	-14.1998	2.13e-40	80.6465
RCAN1	-1.10051	2.73591	-14.1937	2.28e-40	80.5799
MXD1	-1.56694	3.47321	-14.1842	2.54e-40	80.475
SNX24	-1.01748	1.41116	-14.1788	2.69e-40	80.4159
OMD	-1.2146	0.473616	-14.1693	2.99e-40	80.3115
HCFC2	-0.757694	1.20014	-14.1576	3.4e-40	80.182
AC053503.3	-1.16194	0.365767	-14.1504	3.68e-40	80.1034
TCN2	-1.64407	3.04398	-14.1483	3.77e-40	80.0796
LINC00294	-0.775194	1.7591	-14.1409	4.09e-40	79.9989
NDRG2	-1.41886	3.38242	-14.1099	5.76e-40	79.6584
LINC01752	-1.16751	0.763919	-14.1077	5.91e-40	79.6335
CFD	-2.99873	3.76799	-14.0965	6.68e-40	79.5109
CNN1	-3.36308	3.43417	-14.0958	6.73e-40	79.5031
SLC41A2	-1.35951	2.23032	-14.0781	8.19e-40	79.3089
RHOU	-1.34657	3.25093	-14.0742	8.54e-40	79.2666
RPL10L	-0.865587	0.489923	-14.0614	9.84e-40	79.1254
AC015922.2	-1.70899	1.70828	-14.044	1.19e-39	78.9351
SLC22A17	-1.1703	1.18623	-14.0325	1.35e-39	78.8093
MIER1	-1.15497	2.69381	-14.0163	1.62e-39	78.632
AL135905.1	-0.807166	0.872025	-14.008	1.77e-39	78.5416
MAGI3	-0.911169	2.05299	-14.0076	1.78e-39	78.5365
IGKV2OR2-1	-0.819285	0.274374	-14.0059	1.81e-39	78.5179
GDPD3	-1.80966	2.3384	-13.9919	2.11e-39	78.3655
HSD11B2	-2.31054	5.43428	-13.9811	2.38e-39	78.2474
PEX11A	-1.06037	2.4077	-13.9756	2.53e-39	78.1869
CPT2	-0.821352	1.58047	-13.9708	2.66e-39	78.1349
CA12	-2.35332	3.96349	-13.9685	2.73e-39	78.1092
TMTC1	-0.803625	0.59209	-13.959	3.03e-39	78.0059
RELL1	-1.18324	2.18216	-13.953	3.24e-39	77.9396
TLCD2	-1.15193	2.05265	-13.9495	3.37e-39	77.9019
ABCD3	-0.974416	3.40013	-13.9478	3.43e-39	77.8838
JCHAIN	-4.80388	6.20591	-13.9464	3.48e-39	77.8684
FEZ1	-0.670117	0.649002	-13.9277	4.28e-39	77.6642
IGKV1OR2-108	-2.60439	1.79294	-13.9253	4.39e-39	77.638
SEMA3D	-0.62952	0.23571	-13.9236	4.47e-39	77.6192
SRI	-1.26556	5.15564	-13.9163	4.84e-39	77.5401
SNAP25	-0.838169	0.270828	-13.9094	5.23e-39	77.4646
CD180	-0.793432	0.665884	-13.9013	5.71e-39	77.3769
OLFM1	-1.12464	0.861325	-13.899	5.86e-39	77.3515
CHRNA3	-0.981483	0.543201	-13.8974	5.96e-39	77.3338
HACD4	-0.699687	0.727855	-13.895	6.12e-39	77.3082
WASHC2C	-0.911687	2.46836	-13.8885	6.57e-39	77.2372
RTL5	-0.737232	0.610173	-13.8766	7.48e-39	77.1081
IGHV3OR16-12	-0.709324	0.277524	-13.8688	8.14e-39	77.0232
MAOA	-2.06573	4.40898	-13.8619	8.79e-39	76.9477
PLA2G5	-0.797391	0.408191	-13.8435	1.07e-38	76.7475
CYRIA	-0.957605	0.967577	-13.8375	1.15e-38	76.6831
LITAF	-1.05615	5.03106	-13.8364	1.16e-38	76.6711
SLC35D1	-1.18685	3.54711	-13.8321	1.22e-38	76.6237
IGKV1OR2-6	-1.88354	0.9543	-13.8217	1.36e-38	76.5108
DMD	-1.05283	0.786083	-13.8202	1.39e-38	76.4945
IGFBP6	-2.06297	2.80597	-13.817	1.44e-38	76.4598
CLDN5	-1.67813	1.73074	-13.8145	1.47e-38	76.4324
DSC2	-1.43191	3.2768	-13.8122	1.51e-38	76.4077
MGLL	-1.32982	3.93703	-13.8067	1.6e-38	76.3486
SYNGR1	-0.957509	0.594863	-13.8012	1.7e-38	76.2889
LRRC66	-1.38159	1.62583	-13.7966	1.79e-38	76.2384
PJA2	-1.3015	3.92947	-13.796	1.8e-38	76.2323
RASGRP2	-0.779394	0.68637	-13.7854	2.03e-38	76.1169
RTN1	-0.781104	0.584033	-13.7832	2.07e-38	76.093
SNCG	-1.58004	1.35097	-13.776	2.24e-38	76.015
KCTD9	-1.28929	2.71212	-13.7627	2.59e-38	75.8717
GNAI1	-0.679256	0.681507	-13.7612	2.63e-38	75.8555
JAM3	-1.06674	1.07839	-13.7567	2.77e-38	75.8063
GALNT15	-0.879854	0.532437	-13.7552	2.81e-38	75.7905
IGKV1D-12	-1.87663	0.925146	-13.7478	3.05e-38	75.7102
OPN3	-0.726566	0.821929	-13.7444	3.17e-38	75.6727
PALM	-1.39419	1.26093	-13.7431	3.21e-38	75.6587
MB	-1.69846	1.18303	-13.7255	3.88e-38	75.4694
RIMKLA	-0.954416	1.16682	-13.7237	3.96e-38	75.449
MS4A1	-1.3491	0.562804	-13.7178	4.23e-38	75.3855
CCL28	-2.19793	2.63339	-13.7178	4.23e-38	75.3855
VAMP2	-1.22438	3.37906	-13.7142	4.39e-38	75.3465
ARHGAP15	-0.631801	0.708275	-13.6943	5.45e-38	75.1322
MEIS1	-0.927397	0.772875	-13.6942	5.46e-38	75.1305
IGLV7-43	-3.4611	2.76734	-13.6872	5.89e-38	75.0546
CYP2B7P	-0.690215	0.284913	-13.6791	6.43e-38	74.9676
EDN2	-1.21663	0.745	-13.6592	7.98e-38	74.7527
CLU	-2.51726	3.11526	-13.6581	8.07e-38	74.7415
DPYD	-1.26628	1.13518	-13.6386	9.97e-38	74.5312
STX12	-0.970544	3.76727	-13.6215	1.2e-37	74.3472
PPM1A	-0.796688	2.6725	-13.6131	1.32e-37	74.2561
CD22	-1.07299	0.514676	-13.6127	1.32e-37	74.2521
MPC1	-1.1651	4.57076	-13.6114	1.34e-37	74.2386
KIT	-1.43596	1.25854	-13.5974	1.56e-37	74.0874
ARRB1	-0.976972	2.35684	-13.5887	1.71e-37	73.9938
P2RX4	-1.09107	2.62178	-13.5883	1.72e-37	73.9898
EAF2	-0.812986	1.41287	-13.5835	1.81e-37	73.9386
TSPAN1	-2.33132	6.88737	-13.5795	1.89e-37	73.8949
CR2	-1.60777	0.668719	-13.5688	2.12e-37	73.7805
AP003071.4	-0.813941	0.45795	-13.564	2.24e-37	73.7288
COLEC12	-1.23	0.896606	-13.5621	2.28e-37	73.7086
SRP14P4	-0.986745	0.682218	-13.5606	2.32e-37	73.6921
DTNB-AS1	-0.669682	0.328691	-13.5582	2.38e-37	73.666
SYP	-0.928248	0.695846	-13.5577	2.39e-37	73.6607
VPREB3	-1.5748	1.0017	-13.5502	2.6e-37	73.5802
LIMS2	-1.65412	1.666	-13.5489	2.63e-37	73.5663
UGT2B17	-4.29081	2.7539	-13.5395	2.91e-37	73.4661
SOS2	-0.927643	2.67196	-13.5349	3.06e-37	73.4167
UGT1A1	-0.696563	0.305892	-13.5339	3.09e-37	73.4056
ARPIN	-0.831522	2.56579	-13.4994	4.49e-37	73.0358
IL1R2	-2.0896	1.97377	-13.4988	4.52e-37	73.0294
RGL1	-1.0948	1.85033	-13.4914	4.89e-37	72.9502
PRELP	-2.32912	1.62207	-13.4892	5.01e-37	72.9264
BTK	-0.923673	0.890826	-13.4857	5.2e-37	72.8889
ZADH2	-0.78058	2.65337	-13.4817	5.43e-37	72.8465
CAV1	-1.79238	3.46834	-13.4698	6.17e-37	72.7193
GINM1	-0.926742	3.73948	-13.4656	6.46e-37	72.674
CD79A	-2.61498	2.44096	-13.4644	6.54e-37	72.661
GIMAP6	-1.29814	1.86596	-13.4604	6.82e-37	72.6188
GAS7	-1.25747	1.4888	-13.4594	6.9e-37	72.6081
MSRB3	-1.75825	1.72871	-13.4586	6.96e-37	72.5992
NXPE1	-2.358	1.99927	-13.4386	8.62e-37	72.3863
LGALS2	-2.7299	2.82237	-13.437	8.78e-37	72.3684
ANO10	-0.984079	3.28745	-13.4332	9.14e-37	72.3285
NXPE4	-3.51796	3.04488	-13.4287	9.59e-37	72.2802
CEACAM1	-1.93299	5.1799	-13.4281	9.66e-37	72.2736
APOBEC3A	-0.855126	0.444968	-13.4241	1.01e-36	72.2304
CALM1	-0.740138	5.79166	-13.4226	1.02e-36	72.2148
DENND2A	-1.06246	1.47721	-13.4208	1.04e-36	72.1954
CPT1A	-1.08045	4.58958	-13.4181	1.07e-36	72.1669
MRGPRF	-1.76449	1.70518	-13.4138	1.13e-36	72.1213
IGHV3OR16-7	-0.600584	0.138509	-13.4021	1.28e-36	71.9967
HEPACAM2	-3.12907	2.27663	-13.3897	1.46e-36	71.8639
TNS1	-2.16336	2.50877	-13.3888	1.47e-36	71.8548
CP	-1.18297	0.500809	-13.3876	1.49e-36	71.8418
FABP4	-2.36669	0.994364	-13.381	1.6e-36	71.7711
CREB3L3	-1.44566	0.637498	-13.3748	1.71e-36	71.7057
TTC28	-0.666433	0.766361	-13.3589	2.03e-36	71.5355
RAVER2	-1.00399	3.08355	-13.3584	2.04e-36	71.5304
CRIM1-DT	-0.962839	1.38941	-13.3567	2.08e-36	71.5124
FLI1	-0.816111	1.04829	-13.3535	2.15e-36	71.4782
CD79B	-1.09049	0.81534	-13.3499	2.23e-36	71.4401
IGHV3OR15-7	-1.39351	0.749489	-13.3483	2.27e-36	71.4228
CES3	-2.24457	2.9327	-13.3398	2.49e-36	71.3331
NCF1B	-0.637472	0.456594	-13.3386	2.52e-36	71.3205
JAZF1	-1.00706	1.16695	-13.3367	2.57e-36	71.2997
AL691432.2	-0.779832	1.45405	-13.3361	2.59e-36	71.2941
ACAT1	-1.15511	3.09509	-13.3323	2.69e-36	71.2531
STPG1	-0.649689	1.18897	-13.3177	3.15e-36	71.0984
VPS26C	-0.629226	2.81072	-13.3102	3.41e-36	71.0181
SPECC1	-0.831134	1.36157	-13.2969	3.93e-36	70.8774
SCP2	-1.0483	4.09043	-13.2957	3.98e-36	70.8648
ACAA2	-1.42993	4.37559	-13.292	4.14e-36	70.8249
GSTA1	-1.82801	0.939542	-13.2915	4.16e-36	70.8201
BLK	-0.625675	0.25324	-13.2733	5.06e-36	70.6272
PTK2B	-1.16024	3.00172	-13.2727	5.09e-36	70.6207
FRMD4B	-0.761322	1.36493	-13.2726	5.1e-36	70.6189
SORBS2	-1.2227	1.27928	-13.272	5.13e-36	70.6127
EDNRB	-1.0917	1.48416	-13.27	5.24e-36	70.5917
CD1C	-0.794206	0.611577	-13.2642	5.57e-36	70.5304
PER3	-0.954241	0.990738	-13.2468	6.71e-36	70.3456
LMO2	-0.986189	1.59849	-13.2458	6.78e-36	70.3359
ENTPD8	-2.53799	2.58067	-13.2369	7.46e-36	70.2411
NEURL1B	-1.2861	3.18445	-13.2285	8.15e-36	70.1521
HRCT1	-2.26384	2.80581	-13.2159	9.32e-36	70.0195
CAMK2G	-0.71424	3.04424	-13.2089	1e-35	69.9455
IGHV1OR15-2	-1.83591	1.07035	-13.1939	1.18e-35	69.7869
CROT	-0.974475	1.96091	-13.1832	1.32e-35	69.6735
GALNT12	-1.36162	3.65885	-13.1832	1.32e-35	69.6731
TM6SF2	-0.731684	0.387735	-13.1823	1.33e-35	69.6644
LINC01133	-1.5869	2.3384	-13.1757	1.43e-35	69.5945
FHL5	-0.641548	0.524921	-13.1579	1.73e-35	69.4063
CDHR5	-2.30167	4.85387	-13.1537	1.8e-35	69.3628
SLC30A4	-0.823951	1.02734	-13.141	2.07e-35	69.2281
AC015922.3	-1.48665	1.56978	-13.1352	2.2e-35	69.1668
RAB37	-0.912981	0.959784	-13.1349	2.2e-35	69.1644
CCNDBP1	-0.795601	2.80656	-13.1321	2.27e-35	69.1342
TMEM140	-0.990652	2.7547	-13.1163	2.68e-35	68.9683
ARHGEF9	-0.609385	1.4123	-13.114	2.75e-35	68.9435
PDE4D	-0.8773	1.0773	-13.113	2.78e-35	68.9339
ADAMTS1	-1.5107	1.98999	-13.1071	2.96e-35	68.8716
LINC02362	-0.612177	0.457149	-13.1069	2.96e-35	68.8692
NIPAL1	-1.18567	2.47012	-13.1049	3.03e-35	68.8484
REP15	-1.2315	0.608569	-13.0974	3.28e-35	68.7696
PPP1R3C	-1.27618	0.931388	-13.0944	3.38e-35	68.7381
FAM107B	-1.45865	2.88071	-13.0942	3.39e-35	68.7362
FXYD6	-1.18157	0.938622	-13.0883	3.61e-35	68.6741
VAPA	-0.875568	3.41259	-13.0844	3.76e-35	68.6329
ACTG2	-3.34365	4.18029	-13.079	3.98e-35	68.5763
NPY1R	-0.977636	0.48853	-13.0779	4.03e-35	68.564
ACADM	-1.25044	3.2021	-13.0708	4.34e-35	68.4894
IGHV3-72	-3.43854	2.9134	-13.0657	4.58e-35	68.4367
PGM1	-1.37009	4.07321	-13.0611	4.81e-35	68.3878
FEZ2	-0.755395	2.24819	-13.0482	5.51e-35	68.2523
TSPAN11	-1.10247	1.19044	-13.0476	5.54e-35	68.2463
TRGC2	-0.963638	0.691759	-13.0451	5.69e-35	68.2199
ACVRL1	-1.55474	3.7609	-13.037	6.2e-35	68.1348
MATN2	-1.89403	2.59913	-13.0323	6.52e-35	68.0858
BIN2	-0.864616	1.50348	-13.026	6.97e-35	68.0192
CHMP1B	-0.857993	4.19825	-13.0251	7.03e-35	68.0104
SVEP1	-0.938344	0.83605	-13.0206	7.37e-35	67.9628
IGKV2D-24	-1.76549	0.919125	-13.009	8.33e-35	67.8421
TMEM238L	-0.995116	0.895917	-13.0019	8.98e-35	67.7672
FAM189A1	-1.30559	0.774688	-12.9972	9.43e-35	67.7179
TEK	-0.932606	1.19882	-12.9915	1e-34	67.6582
HBB	-2.73474	3.14	-12.9826	1.1e-34	67.5648
IGHV3-63	-1.42534	0.792894	-12.9756	1.18e-34	67.4924
VSIG2	-3.6093	3.41554	-12.9568	1.44e-34	67.2951
RNF125	-1.1271	1.2859	-12.9529	1.5e-34	67.2547
NAT1	-1.24747	2.03858	-12.9418	1.69e-34	67.1392
SPARCL1	-2.23631	4.18143	-12.9396	1.73e-34	67.1164
IGHV3-52	-1.18092	0.59015	-12.9358	1.8e-34	67.0764
BEX4	-1.92694	2.62171	-12.9332	1.85e-34	67.0494
PDE1A	-0.714585	0.630832	-12.9305	1.9e-34	67.0209
MARVELD3	-0.941527	2.63919	-12.9242	2.03e-34	66.9556
TRIM36	-1.0354	1.242	-12.9207	2.11e-34	66.9184
CRADD	-0.657225	1.59963	-12.9167	2.2e-34	66.8772
CYBRD1	-1.93808	3.08557	-12.9135	2.27e-34	66.8436
MPPE1	-0.662738	1.41053	-12.9112	2.33e-34	66.8192
TSPYL5	-0.89762	0.891965	-12.9077	2.42e-34	66.7831
ROR1	-0.770984	0.527033	-12.9045	2.5e-34	66.7495
ASB7	-0.603248	2.13082	-12.8957	2.74e-34	66.6585
SIPA1L2	-1.20877	2.46872	-12.873	3.48e-34	66.4218
ISX	-2.27983	2.68004	-12.8715	3.53e-34	66.406
NCOA1	-0.782459	2.55729	-12.8624	3.88e-34	66.311
MGAT4A	-1.11571	2.92705	-12.8623	3.89e-34	66.3106
MAOB	-2.02435	1.64452	-12.8542	4.23e-34	66.2257
IGHV1OR16-1	-0.719609	0.275555	-12.8517	4.35e-34	66.1997
CALB2	-1.96457	1.21255	-12.8499	4.42e-34	66.1819
BCL2L2	-0.810323	3.20986	-12.8415	4.83e-34	66.0943
FAM162A	-1.04592	4.30184	-12.8404	4.89e-34	66.083
PSEN1	-0.667458	3.53998	-12.8356	5.14e-34	66.033
IGLV10-54	-3.28987	2.19491	-12.8317	5.36e-34	65.992
MPP5	-0.676889	1.73856	-12.8214	5.96e-34	65.8852
CCL8	-1.85344	1.35361	-12.8197	6.07e-34	65.868
LGR4	-1.20004	3.66764	-12.8159	6.31e-34	65.8287
AC016355.1	-0.619395	0.798549	-12.8084	6.83e-34	65.7502
CLIP3	-1.36857	1.80061	-12.808	6.85e-34	65.7467
HIF3A	-0.719495	0.383004	-12.8076	6.88e-34	65.7424
IGKV2-30	-3.40725	3.09258	-12.7997	7.48e-34	65.6604
ARHGEF26	-0.920458	1.02155	-12.7971	7.68e-34	65.6332
VPS4B	-0.997915	3.95017	-12.7959	7.78e-34	65.6205
CES2	-2.03089	4.87645	-12.794	7.93e-34	65.6014
FAXDC2	-1.35196	1.61277	-12.793	8.02e-34	65.5911
TMEM30B	-1.03498	3.98302	-12.7915	8.14e-34	65.5756
RBKS	-0.751169	1.32079	-12.7868	8.55e-34	65.5271
FAM13B	-0.77612	1.8448	-12.7864	8.59e-34	65.5227
FLNC	-2.27158	2.29837	-12.7798	9.2e-34	65.454
IGHV1OR16-3	-0.853251	0.288438	-12.7751	9.67e-34	65.4051
SUCLG2	-1.17244	5.38418	-12.7671	1.05e-33	65.3226
POU2AF1	-1.47387	1.10124	-12.7567	1.17e-33	65.2148
BTBD3	-0.968319	2.87906	-12.7484	1.28e-33	65.1287
MT2A	-2.28043	5.79238	-12.7482	1.28e-33	65.1268
SLMAP	-0.924551	2.47473	-12.743	1.35e-33	65.0729
TCL1A	-1.03569	0.319562	-12.7338	1.49e-33	64.9778
UCHL1	-1.80006	1.46523	-12.7307	1.53e-33	64.9456
HADHA	-0.718055	5.9759	-12.7255	1.62e-33	64.8927
MFAP4	-2.43236	4.01812	-12.7238	1.65e-33	64.8745
CCL13	-2.14592	1.58934	-12.7233	1.66e-33	64.8699
IGSF3	-0.983055	2.26754	-12.7227	1.67e-33	64.8633
MAF	-1.26502	1.90065	-12.7224	1.67e-33	64.8599
TNFSF10	-1.32427	4.38486	-12.7041	2.02e-33	64.6714
TXNDC11	-0.689337	3.85834	-12.6947	2.23e-33	64.5743
CD27	-1.32818	1.31241	-12.6936	2.26e-33	64.563
SOCS2	-0.887862	1.40112	-12.6922	2.29e-33	64.5487
SLC9A1	-1.30737	3.5875	-12.6895	2.35e-33	64.5208
CLMP	-1.49818	1.60453	-12.6695	2.9e-33	64.3145
CLIC2	-1.18399	1.53398	-12.6684	2.93e-33	64.303
FBXO8	-0.720086	3.15321	-12.6608	3.17e-33	64.2243
CACNA2D1	-0.835033	0.608195	-12.6605	3.18e-33	64.2216
SQOR	-1.31524	4.59385	-12.6362	4.09e-33	63.9714
SH2D6	-0.69927	0.282671	-12.6354	4.12e-33	63.9636
FNIP2	-0.960142	2.25369	-12.6133	5.18e-33	63.7358
IGHJ3P	-2.85649	2.04387	-12.6115	5.28e-33	63.7172
OLFML1	-1.02217	1.34496	-12.6061	5.58e-33	63.6618
RILP	-1.34856	2.8038	-12.5964	6.17e-33	63.5627
SLIT2	-0.927299	0.611845	-12.5914	6.5e-33	63.5107
LGALS4	-1.71266	8.99334	-12.5829	7.1e-33	63.4235
AP001542.3	-1.02845	1.56268	-12.5785	7.42e-33	63.3789
ATP2B4	-1.52918	2.84137	-12.5568	9.29e-33	63.156
MYORG	-1.13987	3.80261	-12.5449	1.05e-32	63.0347
IGKV1D-42	-1.45836	0.745893	-12.5424	1.08e-32	63.0093
AC007637.1	-0.596184	0.587282	-12.5416	1.09e-32	63.0004
F2RL1	-1.14352	5.07755	-12.5387	1.12e-32	62.9713
MYO1A	-1.87086	3.97693	-12.5379	1.13e-32	62.9626
LIMA1	-1.36556	4.70946	-12.5343	1.17e-32	62.9255
IGKV1D-16	-2.56792	1.70781	-12.5221	1.33e-32	62.8015
IKZF1	-0.857542	0.8491	-12.5144	1.44e-32	62.7223
PITPNM3	-1.03896	1.25717	-12.5085	1.53e-32	62.6624
IGHV3-13	-2.75393	2.03822	-12.492	1.81e-32	62.4933
SPART	-1.10455	1.25668	-12.4914	1.82e-32	62.4869
PENK	-0.649266	0.183037	-12.4909	1.83e-32	62.482
FSIP2	-0.634333	0.248569	-12.4905	1.84e-32	62.4778
TMEM59	-0.935733	5.08134	-12.4901	1.85e-32	62.4737
ARHGAP17	-0.597	2.9618	-12.4893	1.86e-32	62.4663
GPIHBP1	-0.630065	0.324196	-12.4884	1.88e-32	62.4567
GALNT17	-0.632127	0.430119	-12.4875	1.9e-32	62.4473
UCN3	-1.46038	0.761495	-12.4846	1.95e-32	62.4184
ZNF542P	-0.735611	0.69659	-12.4816	2.01e-32	62.387
EBF1	-0.620828	0.601484	-12.4751	2.15e-32	62.3206
CXorf21	-0.783751	0.776237	-12.4562	2.61e-32	62.1282
SIGLEC1	-1.12654	0.972625	-12.4549	2.65e-32	62.1149
ENPP2	-1.35862	1.77163	-12.4403	3.08e-32	61.9659
BCL2L11	-0.715628	2.1131	-12.4382	3.14e-32	61.945
CASP5	-1.7851	2.11329	-12.4373	3.17e-32	61.9352
RNU6-1065P	-0.74106	0.350282	-12.4306	3.4e-32	61.8671
WBP1L	-0.679833	3.01328	-12.4271	3.52e-32	61.8318
IQGAP2	-1.64176	2.62535	-12.4266	3.54e-32	61.8271
CCL19	-2.41274	1.88648	-12.424	3.64e-32	61.8
IGKV3D-20	-2.95343	2.57369	-12.4165	3.93e-32	61.7241
MGST3	-0.819056	3.82803	-12.4015	4.58e-32	61.5716
P3H2	-1.50687	1.59795	-12.4015	4.58e-32	61.5716
AKAP5	-0.828651	0.829312	-12.3983	4.73e-32	61.5387
RHBDL2	-1.57344	1.83283	-12.3967	4.81e-32	61.5231
BARX2	-1.61183	1.32605	-12.3957	4.86e-32	61.5122
LRRFIP2	-0.668389	2.58654	-12.3943	4.93e-32	61.4978
IGLV5-45	-3.00412	2.29831	-12.3882	5.25e-32	61.4358
PBX1	-1.05858	1.59559	-12.3781	5.82e-32	61.3336
KIF13B	-1.14002	2.92493	-12.3653	6.63e-32	61.2034
ZC3H12C	-0.989052	1.1113	-12.3645	6.69e-32	61.1952
SERTAD4	-0.986059	0.814166	-12.3613	6.9e-32	61.1634
DDR2	-1.56488	1.55459	-12.3372	8.83e-32	60.9185
IGLV5-48	-1.08954	0.470429	-12.3311	9.39e-32	60.8572
CIDEC	-1.53541	1.09344	-12.3307	9.43e-32	60.8534
VPS35L	-1.15429	1.84637	-12.3269	9.81e-32	60.814
TADA2B	-0.625533	2.70916	-12.3256	9.94e-32	60.8015
PTGDR	-1.61443	0.774742	-12.3241	1.01e-31	60.7864
CLCA1	-5.00461	3.89383	-12.3067	1.21e-31	60.6098
GNA13	-0.954518	3.76357	-12.3052	1.22e-31	60.5949
CAB39	-0.803177	4.45658	-12.3022	1.26e-31	60.5647
MYL9	-2.40554	5.74856	-12.3021	1.26e-31	60.5631
GNPTAB	-0.804071	2.91766	-12.2905	1.42e-31	60.4465
FAM120AOS	-0.600159	2.76797	-12.2828	1.54e-31	60.3683
PDLIM3	-1.4007	1.46334	-12.2821	1.55e-31	60.3617
SIDT2	-0.861256	2.56378	-12.2692	1.76e-31	60.2307
TNFAIP8L3	-1.11563	1.18495	-12.2655	1.83e-31	60.1941
ARHGEF6	-1.03219	1.56294	-12.2458	2.24e-31	59.9953
SECISBP2L	-0.94408	2.17648	-12.2402	2.37e-31	59.938
DES	-4.1885	4.13562	-12.227	2.71e-31	59.8053
CMAHP	-0.799929	0.675853	-12.2173	2.99e-31	59.708
MFSD11	-0.594733	2.00799	-12.2167	3.01e-31	59.7014
LEPR	-0.639036	0.679417	-12.21	3.22e-31	59.6339
TPSG1	-2.40215	1.99933	-12.2057	3.36e-31	59.5915
IGHV3-75	-0.853886	0.375668	-12.1976	3.65e-31	59.5098
SLC49A4	-0.764651	2.47285	-12.1893	3.97e-31	59.4262
LRRC75A	-1.08344	2.7875	-12.1862	4.1e-31	59.3945
P2RY10	-0.770837	0.72055	-12.1792	4.4e-31	59.3242
BHMT2	-0.694615	0.373397	-12.159	5.39e-31	59.1218
IGHA2	-5.03723	6.87495	-12.1568	5.51e-31	59.0998
EPAS1	-1.11414	4.39829	-12.1425	6.37e-31	58.956
TPSB2	-1.94268	2.02547	-12.1366	6.76e-31	58.8969
CPA3	-1.9515	2.1578	-12.1202	7.97e-31	58.7329
MRPL35	-0.71789	3.92673	-12.1156	8.35e-31	58.6866
IGHV3-74	-3.41468	3.80391	-12.113	8.57e-31	58.6607
PID1	-1.77837	2.67472	-12.112	8.67e-31	58.6501
AC018521.6	-0.650193	0.742096	-12.1049	9.3e-31	58.5796
KIR2DL4	-0.601431	0.315007	-12.104	9.39e-31	58.5708
CGRRF1	-0.750973	1.44562	-12.1026	9.52e-31	58.5563
EMP1	-1.63966	3.90719	-12.0929	1.05e-30	58.46
CAPN5	-1.31919	4.75987	-12.0923	1.06e-30	58.4537
VWA5A	-1.41001	2.79164	-12.0871	1.11e-30	58.4013
CPXM2	-1.66401	1.41962	-12.0815	1.18e-30	58.3451
EPB41L4B	-1.20238	3.8315	-12.0751	1.26e-30	58.282
LSP1	-1.32977	2.11797	-12.0717	1.3e-30	58.248
IGHV3-71	-1.41174	0.862013	-12.0672	1.36e-30	58.203
SLC8A2	-0.607415	0.25308	-12.0511	1.6e-30	58.0415
CAPN13	-1.36488	1.3703	-12.0484	1.64e-30	58.0149
LGALS9B	-1.38225	0.981648	-12.0426	1.74e-30	57.9572
MYCT1	-0.818864	1.11225	-12.0383	1.82e-30	57.9143
HMOX1	-1.4588	3.69417	-12.0383	1.82e-30	57.9143
SOCS6	-0.956815	2.72798	-12.0353	1.87e-30	57.8848
MT1E	-2.88516	4.55595	-12.0324	1.93e-30	57.8553
FAS	-1.14077	1.86767	-12.0193	2.2e-30	57.725
HSPB7	-1.82091	1.26145	-11.9988	2.7e-30	57.5212
TBC1D1	-0.875602	2.88909	-11.9964	2.77e-30	57.4967
TMEM9B	-0.743945	4.60161	-11.9918	2.9e-30	57.4507
ATG4A	-0.809215	2.56842	-11.9785	3.31e-30	57.3189
LXN	-1.29435	3.54585	-11.9751	3.42e-30	57.2851
ITGA7	-1.24982	1.68194	-11.968	3.68e-30	57.2146
ACO2	-0.993001	3.43183	-11.9533	4.26e-30	57.0682
DIRAS1	-0.636477	0.347323	-11.9437	4.69e-30	56.9734
NAT2	-1.71053	2.17962	-11.9371	5e-30	56.9084
MINDY1	-0.91849	2.94552	-11.9295	5.4e-30	56.8325
HEATR5A	-0.642817	1.60828	-11.9252	5.64e-30	56.7901
SLC9A3	-2.21019	1.88591	-11.9156	6.2e-30	56.6951
CMKLR1	-1.0582	1.2662	-11.9097	6.58e-30	56.6368
PLCD3	-1.51374	3.95312	-11.9094	6.6e-30	56.6338
HSPA2	-1.71582	2.14582	-11.8947	7.64e-30	56.4883
PAQR8	-1.3962	4.10659	-11.8882	8.16e-30	56.4234
FCMR	-1.07618	1.2472	-11.8875	8.21e-30	56.4165
IGKV1OR22-5	-0.941173	0.434912	-11.8841	8.49e-30	56.3832
CRY2	-0.710034	2.4743	-11.88	8.85e-30	56.3422
LPCAT3	-0.887585	2.22738	-11.8798	8.87e-30	56.3404
IL10RA	-1.11796	1.48814	-11.8736	9.43e-30	56.2793
ADAMTS8	-0.780156	0.5555	-11.8728	9.51e-30	56.2711
SLC52A1	-0.706348	0.404379	-11.8638	1.04e-29	56.1821
ZFYVE1	-0.707356	2.09659	-11.8531	1.16e-29	56.0764
IGKV3D-11	-2.22133	1.83611	-11.848	1.22e-29	56.0262
IGKV1-8	-2.28373	1.69203	-11.843	1.28e-29	55.977
GCNT3	-2.52205	3.58173	-11.835	1.38e-29	55.8983
ZFYVE28	-0.79145	1.25436	-11.8335	1.4e-29	55.8837
IGHV3-69-1	-1.92718	1.44912	-11.8301	1.45e-29	55.8499
TOX	-1.52003	1.5874	-11.8294	1.46e-29	55.8431
PLD1	-0.852508	1.80395	-11.8276	1.49e-29	55.8249
TLCD4	-1.38382	2.10821	-11.8271	1.5e-29	55.82
RAB6B	-0.779978	0.774046	-11.8236	1.55e-29	55.786
MTMR10	-0.637477	1.79281	-11.8232	1.56e-29	55.7817
CMBL	-1.79043	3.94027	-11.8178	1.64e-29	55.729
WASL	-0.945016	4.47932	-11.8072	1.82e-29	55.6241
BDKRB2	-0.944115	1.87864	-11.8061	1.84e-29	55.6134
C3orf70	-1.00694	1.31388	-11.8059	1.85e-29	55.6115
SLC1A1	-1.55582	2.37772	-11.8052	1.86e-29	55.6047
ARHGAP42	-0.749186	1.44511	-11.8052	1.86e-29	55.6044
CD19	-0.872703	0.595649	-11.8014	1.93e-29	55.5672
SESN2	-1.00386	3.01277	-11.7985	1.99e-29	55.5388
DNER	-0.718526	0.257283	-11.7927	2.11e-29	55.4816
IGLV4-60	-2.89606	1.99295	-11.7876	2.22e-29	55.4312
RGP1	-0.68997	2.65089	-11.7804	2.38e-29	55.3609
TRAF3IP2	-0.739408	2.6093	-11.7683	2.68e-29	55.2419
APBB1	-1.08889	1.38211	-11.7628	2.83e-29	55.1877
C15orf48	-2.25416	4.7658	-11.7607	2.89e-29	55.1669
NAPSB	-1.2423	1.55171	-11.7498	3.22e-29	55.0605
MZB1	-2.1705	2.39081	-11.7452	3.37e-29	55.0152
SLAMF7	-1.61251	1.85136	-11.7408	3.52e-29	54.972
MEIS2	-0.750803	0.56414	-11.7274	4.02e-29	54.8406
BRPF3	-0.820478	3.38197	-11.7183	4.39e-29	54.7512
CCL15	-0.903338	1.03866	-11.7147	4.55e-29	54.7157
AMOTL1	-1.18402	1.29922	-11.7019	5.16e-29	54.5912
EHHADH	-0.958176	2.35603	-11.6871	5.98e-29	54.4459
SCARA3	-1.32108	1.56584	-11.6796	6.43e-29	54.3726
SORBS1	-1.61799	2.4707	-11.6787	6.49e-29	54.3638
IGKV1-12	-3.02352	3.03075	-11.6767	6.62e-29	54.3446
KLK15	-0.955586	0.63499	-11.675	6.73e-29	54.3279
CCNG2	-0.893869	2.5367	-11.6729	6.87e-29	54.3077
STAB1	-1.34383	2.28576	-11.6636	7.53e-29	54.2162
IGKV5-2	-1.95196	1.21825	-11.6502	8.59e-29	54.0857
NGFR	-1.07025	0.684434	-11.6401	9.49e-29	53.9871
SLC46A3	-1.23533	3.09433	-11.6377	9.72e-29	53.9635
AL512363.1	-0.685467	0.479722	-11.6345	1e-28	53.9328
SYTL2	-1.21965	2.64154	-11.6307	1.04e-28	53.8952
NCOA4	-0.872109	5.52779	-11.6305	1.04e-28	53.8936
AOX1	-0.976817	0.6829	-11.6281	1.07e-28	53.8703
AKR1C2	-0.828389	0.628569	-11.6259	1.09e-28	53.8486
CCNJL	-0.95375	1.07071	-11.6243	1.11e-28	53.8336
FDCSP	-2.27266	1.29384	-11.6127	1.24e-28	53.7205
MMUT	-0.730265	3.64547	-11.6075	1.31e-28	53.6693
KRT20	-2.94702	6.80208	-11.6038	1.35e-28	53.6337
RNF11	-0.911567	4.2213	-11.6006	1.4e-28	53.602
EAPP	-0.811728	4.31196	-11.597	1.45e-28	53.5676
WNT9A	-0.8072	0.68415	-11.5831	1.66e-28	53.4327
DCLK2	-0.665147	0.777075	-11.5816	1.68e-28	53.4181
IGKV2-24	-3.10132	3.146	-11.5801	1.71e-28	53.4034
HSD17B11	-1.10734	5.30988	-11.5725	1.84e-28	53.3297
IGLV2-18	-2.96681	2.55457	-11.5687	1.91e-28	53.2921
B3GNT6	-2.69	1.85769	-11.5613	2.05e-28	53.2205
SERTAD4-AS1	-0.95978	0.995017	-11.5579	2.12e-28	53.1875
IGHV1-12	-1.61388	0.973973	-11.5577	2.13e-28	53.1854
IGLV7-46	-3.30677	3.25331	-11.5544	2.2e-28	53.1533
MFN2	-0.745412	3.69611	-11.5395	2.54e-28	53.0093
VIPR1	-1.37381	2.41572	-11.5382	2.57e-28	52.9966
IGSF9	-1.30673	2.17346	-11.5319	2.74e-28	52.9352
CAMK2D	-0.940424	3.0996	-11.5262	2.89e-28	52.88
PLXNA2	-0.924761	2.44719	-11.5063	3.51e-28	52.6872
MT1X	-1.5	2.20631	-11.4976	3.82e-28	52.6033
TBC1D9	-1.06194	1.803	-11.4873	4.23e-28	52.5037
AC083900.1	-0.696457	0.475826	-11.482	4.45e-28	52.4528
RGS2	-1.71794	3.24178	-11.47	5e-28	52.3368
CAPN2	-1.04037	4.88004	-11.4671	5.15e-28	52.3084
IGKV1D-27	-1.56612	0.778349	-11.4618	5.42e-28	52.2573
SLC25A42	-0.704283	1.38069	-11.4512	6e-28	52.1558
NPTN	-0.751704	4.81189	-11.4404	6.67e-28	52.0516
CPQ	-1.19935	2.64003	-11.4369	6.9e-28	52.0174
C3orf85	-1.27423	1.13162	-11.4293	7.43e-28	51.9444
ANTXR2	-1.17591	2.93094	-11.4168	8.38e-28	51.8244
PRR5L	-0.938324	3.06401	-11.4126	8.73e-28	51.7838
NMRAL2P	-0.691703	0.566485	-11.409	9.05e-28	51.7488
EPHX2	-1.51738	3.4329	-11.4043	9.47e-28	51.7035
KLHL6	-0.682724	0.659083	-11.4006	9.81e-28	51.6682
ATP6V1D	-0.703604	3.58387	-11.3975	1.01e-27	51.638
IGLV2-33	-0.898262	0.450212	-11.3939	1.05e-27	51.6042
GPR34	-1.29344	1.55278	-11.3879	1.11e-27	51.5456
ABHD6	-0.796061	2.49611	-11.3865	1.12e-27	51.5328
RASL12	-1.12244	1.78843	-11.3838	1.15e-27	51.5064
POU2F2	-0.637109	0.62898	-11.3678	1.35e-27	51.3532
SCAMP2	-0.871948	5.09816	-11.3563	1.51e-27	51.2429
SYNJ2BP	-0.816486	2.70401	-11.3557	1.52e-27	51.2369
SLC13A2	-2.105	1.55353	-11.3544	1.53e-27	51.2247
DYRK2	-0.79499	3.11752	-11.3539	1.54e-27	51.2199
CCL21	-2.7166	3.53646	-11.3498	1.6e-27	51.1804
AC136628.3	-0.83572	0.855057	-11.3424	1.72e-27	51.1094
IGHV3-60	-1.04494	0.5926	-11.3421	1.73e-27	51.1069
IL6ST	-1.15217	2.85181	-11.3408	1.75e-27	51.0942
PLS1	-1.23245	5.08814	-11.3261	2.02e-27	50.9534
MOB3A	-0.805517	3.36544	-11.323	2.08e-27	50.9243
IGHV3-35	-1.37487	0.868144	-11.3196	2.15e-27	50.891
IGHV3-19	-1.42303	0.935076	-11.3185	2.17e-27	50.8806
ANKRD40CL	-1.29819	2.05674	-11.315	2.24e-27	50.8471
RXRA	-0.894787	2.95877	-11.3116	2.32e-27	50.8148
IGHV5-78	-1.23869	1.00584	-11.3089	2.38e-27	50.7894
DNAJB4	-0.96092	1.88445	-11.3075	2.41e-27	50.7757
PIGZ	-1.6787	3.31499	-11.2884	2.9e-27	50.5932
IDH3A	-0.754047	2.42575	-11.2864	2.95e-27	50.5743
PLEKHO1	-1.16529	2.21605	-11.2847	3e-27	50.5581
IGKV1-27	-3.03902	3.43371	-11.2427	4.5e-27	50.1571
FBXL7	-0.825767	1.07996	-11.2377	4.72e-27	50.1097
DENND1C	-0.912004	2.8618	-11.2376	4.72e-27	50.1091
TMEM231P1	-1.14173	0.920261	-11.2296	5.1e-27	50.0324
C16orf54	-1.09258	0.956086	-11.2235	5.4e-27	49.9751
ATP2B1	-0.919623	2.88246	-11.2227	5.45e-27	49.9666
AC084880.1	-0.861895	0.770261	-11.217	5.75e-27	49.9131
LRRC31	-1.4074	2.31715	-11.2144	5.9e-27	49.8883
IGHV1-58	-2.38519	1.82555	-11.1967	6.99e-27	49.7201
APOBR	-1.81507	3.5112	-11.1912	7.36e-27	49.6682
ZEB2	-0.829641	0.851905	-11.1852	7.8e-27	49.6106
EPHA10	-0.944681	1.60901	-11.1832	7.95e-27	49.592
TNS2	-1.01648	2.334	-11.1689	9.12e-27	49.4564
IGLV1-36	-2.39196	1.84454	-11.1635	9.6e-27	49.4048
IMPA1	-1.01035	2.93386	-11.1507	1.08e-26	49.284
AC105942.1	-0.818089	1.37222	-11.1488	1.1e-26	49.266
HERPUD1	-0.752331	4.56456	-11.1255	1.38e-26	49.0451
CDHR2	-2.04846	2.95137	-11.1181	1.48e-26	48.9753
DCN	-1.98238	3.70739	-11.116	1.51e-26	48.9556
IGHV6-1	-2.99238	3.30711	-11.116	1.51e-26	48.9555
TNFRSF1A	-0.693861	5.03034	-11.1155	1.52e-26	48.9506
IGHV3-66	-2.3556	2.04053	-11.1131	1.55e-26	48.9279
SUSD6	-0.868401	3.72971	-11.1114	1.58e-26	48.9126
RASSF2	-1.06305	1.72817	-11.1096	1.61e-26	48.8948
DDX60	-1.36201	2.5295	-11.1	1.76e-26	48.8042
CCDC80	-1.77796	1.95471	-11.0995	1.77e-26	48.8001
NEXN	-1.44248	1.49121	-11.0955	1.84e-26	48.7618
TMPRSS2	-1.24353	4.9922	-11.0912	1.91e-26	48.7213
ATP8A1	-1.19984	1.91815	-11.0886	1.96e-26	48.6971
TPM1	-1.21845	4.46057	-11.0828	2.07e-26	48.6419
MYZAP	-0.737723	1.14372	-11.066	2.43e-26	48.4839
FGF2	-0.732888	0.584517	-11.0656	2.44e-26	48.48
PLEKHB2	-0.60194	4.76725	-11.0634	2.49e-26	48.46
VILL	-1.44077	3.39828	-11.061	2.55e-26	48.4371
SLC20A1	-0.915578	3.71252	-11.0554	2.68e-26	48.3847
TMEM273	-0.856313	1.1587	-11.0528	2.75e-26	48.3602
LGALSL	-0.793135	2.7405	-11.0429	3.02e-26	48.2671
PIP5K1B	-0.977921	3.40115	-11.0409	3.08e-26	48.2476
MEF2D	-0.857074	3.46852	-11.0402	3.1e-26	48.2413
MAN1A1	-1.34511	3.64601	-11.0398	3.11e-26	48.2376
KITLG	-1.1838	2.35396	-11.0338	3.3e-26	48.1814
TAGAP	-0.865199	1.02757	-11.0263	3.54e-26	48.111
CPEB2	-0.788566	1.68591	-11.0253	3.57e-26	48.1014
ADAM28	-0.790748	0.851872	-11.021	3.72e-26	48.0611
ATP23	-0.677245	1.85152	-11.0179	3.83e-26	48.032
SLC17A5	-0.852171	3.63746	-11.0175	3.85e-26	48.028
RETREG1	-1.377	2.86157	-10.9977	4.64e-26	47.8424
SYTL4	-0.652155	1.16858	-10.9942	4.8e-26	47.8091
NIPAL3	-0.613961	2.4985	-10.9931	4.84e-26	47.7995
FOXF1	-1.23809	2.48937	-10.989	5.04e-26	47.7608
SMPD3	-1.26633	2.64062	-10.9844	5.26e-26	47.7176
ATP2A3	-1.81514	4.07987	-10.959	6.68e-26	47.4798
SEPTIN6	-0.949958	2.39933	-10.958	6.75e-26	47.4701
IGKV1-17	-3.11077	3.66375	-10.9579	6.75e-26	47.4696
HSPB3	-1.29664	0.543697	-10.9568	6.82e-26	47.4596
FBLN5	-1.20094	1.97522	-10.9513	7.19e-26	47.4077
AC136443.1	-0.598254	0.189261	-10.9509	7.21e-26	47.4041
ZNF304	-0.753866	0.762029	-10.9502	7.26e-26	47.398
TPSAB1	-1.75006	2.1552	-10.9463	7.53e-26	47.3616
IGHD6-25	-1.24477	0.445183	-10.9451	7.62e-26	47.35
IGHV3-7	-3.29376	4.60715	-10.943	7.77e-26	47.33
ETHE1	-1.27832	5.75331	-10.9416	7.87e-26	47.3174
CLCN2	-1.06895	2.09368	-10.9414	7.89e-26	47.3155
ANKRD65	-0.762771	0.720661	-10.9385	8.11e-26	47.288
ACSF2	-1.25017	2.7689	-10.9324	8.59e-26	47.2309
CGN	-1.13021	4.29865	-10.9246	9.24e-26	47.1589
IGHV3-49	-3.07469	3.59276	-10.9232	9.37e-26	47.1452
TUSC3	-0.910264	1.1857	-10.9212	9.54e-26	47.1265
MS4A4A	-1.3046	1.63299	-10.9202	9.63e-26	47.1172
IRAG1	-1.21034	1.9048	-10.9171	9.92e-26	47.0882
MEOX1	-0.778018	0.805223	-10.9118	1.04e-25	47.0386
PTX3	-0.6802	0.49975	-10.9109	1.05e-25	47.031
IGHV3-64	-2.0869	1.50331	-10.91	1.06e-25	47.0227
TLE4	-0.721858	1.44754	-10.9073	1.09e-25	46.9971
AHNAK	-1.59736	4.64344	-10.9061	1.1e-25	46.9861
IGKV2-18	-0.641611	0.242802	-10.9019	1.14e-25	46.9465
IGLV4-3	-0.924478	0.439273	-10.8953	1.22e-25	46.8854
KIF1C	-0.902387	4.47403	-10.8859	1.33e-25	46.7979
SHROOM3	-0.859537	3.22725	-10.8817	1.38e-25	46.759
AC010998.3	-0.86603	0.353488	-10.8804	1.4e-25	46.7462
CFH	-1.28044	1.90701	-10.8764	1.45e-25	46.7097
STON1	-0.790725	0.737147	-10.8734	1.49e-25	46.6819
PDZRN3	-1.1713	1.82805	-10.8718	1.52e-25	46.6662
RAB30	-0.646235	1.0677	-10.868	1.57e-25	46.631
FECH	-0.693812	1.51187	-10.856	1.76e-25	46.5196
NCF1	-0.683689	0.669654	-10.8529	1.81e-25	46.4909
GIMAP4	-1.27736	2.68481	-10.8349	2.14e-25	46.3236
AC092868.1	-1.37311	1.76463	-10.8347	2.15e-25	46.322
OCEL1	-1.01853	3.05766	-10.8278	2.29e-25	46.2581
GLI3	-0.594253	0.461311	-10.8247	2.36e-25	46.2293
SLC6A9	-1.13111	2.13392	-10.8243	2.37e-25	46.2256
SH3RF1	-0.742675	3.31333	-10.8238	2.38e-25	46.2205
OR2W3	-0.594635	0.307069	-10.8228	2.4e-25	46.2113
GPA33	-1.88612	6.2187	-10.8213	2.43e-25	46.198
AOC1	-1.77986	5.79288	-10.8168	2.54e-25	46.1559
PRKAA2	-0.727393	0.373006	-10.8101	2.7e-25	46.0935
CD96	-0.716654	0.804363	-10.7986	3.01e-25	45.9874
TEP1	-0.736476	2.41781	-10.7983	3.02e-25	45.985
GPRIN2	-1.31833	2.31205	-10.7878	3.33e-25	45.8877
SPINK5	-1.13051	1.04988	-10.7846	3.43e-25	45.8579
MTARC2	-1.00319	2.42125	-10.7812	3.54e-25	45.8261
FCGBP	-3.66167	4.42844	-10.7769	3.69e-25	45.7864
MPDZ	-0.689745	0.671329	-10.774	3.79e-25	45.7596
NCF1C	-0.920986	0.938859	-10.7735	3.8e-25	45.7556
SLC66A2	-1.01283	3.25095	-10.7619	4.24e-25	45.6483
IGKV1-16	-3.03269	3.75342	-10.7592	4.35e-25	45.6234
EVI2B	-1.37023	2.00771	-10.7563	4.47e-25	45.5961
ECI2	-1.05451	2.06404	-10.7549	4.52e-25	45.5838
PLEKHA7	-0.697518	2.36496	-10.7513	4.68e-25	45.5505
AC046185.2	-0.655874	0.913957	-10.746	4.92e-25	45.5012
IGHV3-38	-1.13925	0.688724	-10.7434	5.03e-25	45.4778
BDKRB1	-0.6708	0.71198	-10.7408	5.16e-25	45.4538
IGLV3-9	-2.7052	2.48814	-10.7408	5.16e-25	45.4535
NCKAP1L	-0.955163	1.36741	-10.7384	5.28e-25	45.4309
MIA2	-0.735169	2.40384	-10.7363	5.38e-25	45.4116
TRIP4	-0.600311	3.0576	-10.732	5.6e-25	45.3723
IGLV1-44	-3.15742	4.23277	-10.7282	5.8e-25	45.3376
DOCK10	-0.683723	0.838959	-10.7203	6.24e-25	45.2643
IGHV3-53	-2.52065	2.53644	-10.7129	6.68e-25	45.1968
ATP6V0D1	-0.874023	4.06135	-10.7112	6.79e-25	45.1806
ADA2	-1.31718	1.98451	-10.697	7.74e-25	45.0504
KLHDC8B	-1.09803	2.33568	-10.6903	8.24e-25	44.9887
GAREM1	-0.659778	1.5287	-10.6822	8.88e-25	44.9147
ALAD	-0.716716	3.54836	-10.6793	9.12e-25	44.888
SOX15	-0.589233	0.581186	-10.6776	9.27e-25	44.8716
IGHV1OR15-9	-1.52299	1.03293	-10.6761	9.4e-25	44.8579
SAMD9	-1.27086	1.91028	-10.6749	9.51e-25	44.8472
AC245517.5	-0.603461	0.227126	-10.6725	9.72e-25	44.8252
GNAQ	-0.949682	3.49317	-10.6724	9.73e-25	44.8239
ZEB1	-1.13497	1.51707	-10.6658	1.03e-24	44.7637
AL158837.1	-0.634901	0.543105	-10.6613	1.08e-24	44.7227
NFASC	-0.621937	0.702736	-10.6599	1.09e-24	44.7095
PARM1	-1.5347	5.08732	-10.6559	1.13e-24	44.6729
GRAMD1C	-0.697079	0.906525	-10.6528	1.17e-24	44.6448
IGHV3-11	-3.11461	3.86847	-10.6501	1.2e-24	44.6196
MS4A6A	-1.25328	2.06074	-10.6453	1.25e-24	44.5756
NXPE2	-1.32491	1.19682	-10.6448	1.26e-24	44.5711
IGLV4-69	-3.23121	3.69366	-10.6416	1.29e-24	44.5415
IGHV3-62	-1.61971	1.24713	-10.6412	1.3e-24	44.5381
LOXL4	-0.713176	0.639393	-10.6394	1.32e-24	44.5216
MUL1	-0.730102	3.97526	-10.6292	1.45e-24	44.4288
PCDH7	-0.796732	0.794004	-10.618	1.61e-24	44.3256
IGLV2-5	-1.83614	1.48392	-10.6173	1.62e-24	44.3195
ECE1	-0.96514	4.45883	-10.6157	1.64e-24	44.3052
AFG3L2	-0.763511	3.17978	-10.6129	1.69e-24	44.2788
SSTR1	-1.10514	1.32937	-10.6095	1.74e-24	44.248
XCL2	-0.654271	0.474725	-10.6053	1.81e-24	44.2102
IGKV2OR22-4	-1.37975	0.852082	-10.6035	1.84e-24	44.1937
AC090152.1	-0.592816	0.535855	-10.6014	1.87e-24	44.1744
TAB2	-0.679651	3.81793	-10.5989	1.92e-24	44.1517
AGFG2	-0.986917	3.13874	-10.5987	1.92e-24	44.1491
VDR	-0.948042	4.2724	-10.5978	1.94e-24	44.1414
STRADB	-0.800388	2.78915	-10.5938	2.01e-24	44.1046
PELI2	-0.916837	1.44236	-10.5917	2.05e-24	44.0856
FERMT2	-1.21577	1.7876	-10.5824	2.23e-24	44.0007
LIPH	-1.24407	3.94587	-10.5795	2.29e-24	43.9739
COX7A1	-1.36206	2.87229	-10.578	2.33e-24	43.9603
CNGA1	-0.868752	0.917786	-10.5607	2.73e-24	43.8026
IGHV7-27	-0.639005	0.275884	-10.5512	2.98e-24	43.7161
ARHGAP25	-0.7013	1.11252	-10.5491	3.03e-24	43.6969
DYNC1I1	-0.694965	0.403709	-10.5471	3.09e-24	43.6792
SOWAHB	-0.900328	2.47395	-10.5419	3.24e-24	43.6314
LTK	-1.41238	1.2977	-10.5411	3.26e-24	43.6248
SELENBP1	-2.1963	6.08643	-10.5391	3.32e-24	43.6061
PPP2CB	-0.786942	4.15514	-10.5371	3.38e-24	43.5883
RIMS3	-0.888084	0.96219	-10.5294	3.63e-24	43.5182
GPBP1L1	-0.594752	4.31412	-10.529	3.65e-24	43.5146
MBNL1	-0.858842	3.67479	-10.5263	3.74e-24	43.4897
AP5M1	-0.677843	2.19491	-10.526	3.75e-24	43.4872
TP53I3	-0.986377	3.60524	-10.5247	3.79e-24	43.4756
TENT5A	-1.09525	2.4856	-10.511	4.3e-24	43.3506
IGKV1OR10-1	-0.658903	0.229968	-10.495	4.98e-24	43.2055
TAGLN	-2.12734	4.36142	-10.4939	5.03e-24	43.1959
CD48	-1.03212	1.18687	-10.489	5.26e-24	43.1513
HADH	-0.844281	3.42204	-10.4834	5.53e-24	43.1011
DENND5B	-0.613779	0.956999	-10.4824	5.58e-24	43.092
ATP5F1A	-0.889245	5.43904	-10.4819	5.61e-24	43.0868
AC009163.6	-0.822923	0.416548	-10.4814	5.64e-24	43.083
CDC42SE2	-0.786046	4.30177	-10.4806	5.68e-24	43.075
HECTD3	-0.827126	4.1101	-10.4756	5.94e-24	43.03
TCEA3	-1.53799	3.93013	-10.4745	6.01e-24	43.0199
ZFP3	-0.736001	1.37387	-10.4689	6.32e-24	42.9696
MAP2K6	-0.902556	1.97828	-10.4687	6.33e-24	42.9675
IGHV3-76	-0.679888	0.304711	-10.4677	6.39e-24	42.9586
IGLC6	-1.16613	0.861459	-10.4576	7.01e-24	42.8669
SGK2	-1.37377	2.31528	-10.4556	7.13e-24	42.8492
LMBRD1	-0.762707	2.56477	-10.4539	7.24e-24	42.8341
COL14A1	-1.48189	2.14745	-10.4533	7.29e-24	42.8282
NHSL1	-0.849746	2.86685	-10.4458	7.8e-24	42.7605
S1PR1	-0.887638	1.67942	-10.4427	8.02e-24	42.7326
CRYBA2	-0.775791	0.376248	-10.4412	8.13e-24	42.7193
UQCRFS1	-0.745174	4.95068	-10.4343	8.66e-24	42.6568
PDCD6IP	-0.667503	4.559	-10.423	9.61e-24	42.5544
ACADSB	-0.811334	2.48223	-10.4225	9.64e-24	42.5504
ABCA5	-0.799417	1.23452	-10.4132	1.05e-23	42.4667
DOCK2	-0.766745	0.944559	-10.4114	1.07e-23	42.4505
STK17B	-0.937294	2.8383	-10.4094	1.09e-23	42.4317
LTBP4	-1.42292	3.97493	-10.4073	1.11e-23	42.4128
GGT6	-1.91224	4.22104	-10.3954	1.23e-23	42.3062
IGHV2-70D	-2.09844	1.33985	-10.3941	1.25e-23	42.2943
C1orf21	-1.05962	2.42696	-10.3936	1.25e-23	42.2895
TMEM200B	-0.808392	0.903773	-10.3888	1.31e-23	42.2466
PARVA	-0.651051	3.23558	-10.3877	1.32e-23	42.2367
GDE1	-0.636236	4.63684	-10.3865	1.34e-23	42.2258
SMAD7	-0.848509	2.68408	-10.383	1.38e-23	42.194
CACNA1H	-1.21613	1.62265	-10.3828	1.38e-23	42.1925
MAGI1	-0.59074	1.84141	-10.3731	1.51e-23	42.1051
AKAP9	-0.935657	2.10261	-10.3544	1.79e-23	41.9374
MEP1A	-2.53644	4.73548	-10.3461	1.93e-23	41.8626
LPP	-1.16815	2.59409	-10.3455	1.94e-23	41.8571
EMCN	-0.691799	1.00155	-10.342	2e-23	41.826
AUH	-0.598243	3.10352	-10.3419	2.01e-23	41.8248
FYCO1	-0.764258	2.64373	-10.3341	2.15e-23	41.7548
TRAPPC8	-0.635558	2.27928	-10.3311	2.21e-23	41.7284
ACVR1C	-0.670313	0.787341	-10.329	2.25e-23	41.7095
WFDC1	-0.833381	1.16241	-10.3261	2.31e-23	41.6837
FBLN1	-1.90092	3.57056	-10.3217	2.41e-23	41.6438
NEO1	-1.05809	4.01143	-10.3106	2.66e-23	41.5448
BMERB1	-0.973855	1.54222	-10.3065	2.76e-23	41.5083
IGHV3-73	-2.71511	2.90073	-10.3065	2.76e-23	41.5082
IGHV1OR21-1	-0.873073	0.522372	-10.2966	3.02e-23	41.4197
CAMTA2	-0.812733	2.60793	-10.2918	3.15e-23	41.3762
FABP1	-3.40828	6.48642	-10.2905	3.19e-23	41.3647
AC133644.1	-0.605314	0.354725	-10.288	3.26e-23	41.3424
AKAP12	-1.51898	1.80204	-10.2854	3.34e-23	41.3192
DTNA	-0.612055	0.44918	-10.2816	3.46e-23	41.2853
SLC22A4	-0.635074	0.932804	-10.28	3.51e-23	41.2712
KBTBD11	-1.00914	2.47798	-10.2784	3.56e-23	41.2567
GNG13	-0.715318	0.314441	-10.2729	3.74e-23	41.208
DGLUCY	-0.882032	2.64221	-10.2707	3.82e-23	41.1876
ITLN1	-3.94234	3.73287	-10.2581	4.27e-23	41.0755
NUDT16	-0.642474	3.09753	-10.2568	4.32e-23	41.0641
PLA2G10	-1.4574	2.29112	-10.2508	4.56e-23	41.0101
OLFML2A	-0.923546	1.83233	-10.2467	4.73e-23	40.9742
MAST2	-0.814104	3.62924	-10.2458	4.77e-23	40.9656
MBOAT1	-0.871344	3.00741	-10.2392	5.06e-23	40.9071
GON7	-0.75196	3.52204	-10.2381	5.11e-23	40.8975
APBB1IP	-0.916025	1.30931	-10.2366	5.18e-23	40.8839
SASH1	-0.622888	1.50732	-10.2278	5.61e-23	40.8058
NTN4	-0.978121	2.23865	-10.2235	5.83e-23	40.7672
P2RY13	-0.850535	0.907283	-10.2232	5.85e-23	40.7647
ALDH6A1	-0.832716	2.23269	-10.2152	6.28e-23	40.6933
GOLM1	-1.13797	6.03124	-10.2095	6.61e-23	40.6434
ITPKB	-0.708866	2.3269	-10.2088	6.65e-23	40.6368
ZNF415	-0.786095	0.757412	-10.2088	6.65e-23	40.6367
NMNAT1	-0.656341	2.04171	-10.2084	6.67e-23	40.6336
GRAMD4	-0.89897	3.80112	-10.202	7.07e-23	40.576
LY86	-0.992027	1.5282	-10.2019	7.08e-23	40.5755
GLOD5	-0.981579	1.44168	-10.2018	7.08e-23	40.5747
IGHV3-43	-2.15193	1.93202	-10.1984	7.3e-23	40.5447
VSTM4	-0.704655	0.975025	-10.1959	7.47e-23	40.5223
TST	-1.32903	6.36389	-10.1952	7.52e-23	40.516
UAP1	-0.744885	4.60811	-10.1941	7.59e-23	40.5062
TP53INP1	-0.981275	2.35376	-10.1934	7.64e-23	40.5003
AC025580.1	-1.79895	2.53935	-10.1903	7.85e-23	40.4727
ZNF710-AS1	-0.783543	1.43146	-10.1843	8.29e-23	40.419
RASSF6	-0.998899	2.16517	-10.1804	8.58e-23	40.3848
RBP5	-0.651341	0.998293	-10.1694	9.47e-23	40.2868
LAX1	-0.686087	0.649169	-10.1691	9.49e-23	40.2848
RSAD2	-1.27134	1.52972	-10.1685	9.55e-23	40.2789
IGKV2D-29	-2.44618	2.32497	-10.1617	1.01e-22	40.2186
TSHZ3	-0.637927	0.820385	-10.1401	1.23e-22	40.028
AL109936.2	-0.735043	0.822905	-10.1386	1.25e-22	40.015
IGHV3-15	-3.14724	4.51439	-10.1361	1.28e-22	39.9922
KCTD12	-1.62425	3.11341	-10.1286	1.36e-22	39.926
MAP4K1	-0.731731	0.934198	-10.1263	1.39e-22	39.9055
EBI3	-0.885397	1.18921	-10.1154	1.53e-22	39.8094
HBA2	-1.7646	2.11753	-10.1114	1.59e-22	39.7742
IGLV5-37	-1.71715	0.896581	-10.1105	1.6e-22	39.7663
TDRD7	-0.631265	3.19257	-10.1035	1.71e-22	39.7044
AC009093.3	-0.652612	0.424199	-10.0978	1.79e-22	39.6549
PPARD	-0.885839	3.87814	-10.0974	1.8e-22	39.6513
IL11RA	-0.630669	1.23102	-10.0924	1.88e-22	39.6066
IGHV2-5	-3.13633	4.11305	-10.0858	2e-22	39.5484
IGKV2OR22-3	-0.885373	0.428682	-10.0717	2.26e-22	39.4246
RNF14	-0.599369	3.26392	-10.0683	2.33e-22	39.3944
UST	-0.803237	0.662923	-10.0654	2.39e-22	39.3692
HMGCL	-0.810932	3.36611	-10.0593	2.52e-22	39.316
IGLV2-8	-2.96358	3.87234	-10.0558	2.61e-22	39.2846
B3GNT5	-0.781542	2.18411	-10.0549	2.63e-22	39.2768
IGHA1	-3.74913	8.25881	-10.0542	2.64e-22	39.271
IGHV3-21	-3.14442	4.6083	-10.054	2.65e-22	39.2691
WLS	-0.885754	4.06062	-10.053	2.67e-22	39.2601
TNFRSF13C	-0.673063	0.591176	-10.0441	2.89e-22	39.1825
IGHV4-59	-3.02541	4.28568	-10.0416	2.95e-22	39.1603
MYO1C	-0.862639	4.9612	-10.041	2.97e-22	39.1553
TMEM170A	-0.661547	2.97216	-10.0359	3.11e-22	39.1103
PIGS	-0.738752	3.61828	-10.0358	3.11e-22	39.1093
IGHV3-48	-2.99421	4.2558	-10.0315	3.23e-22	39.0712
FKBP5	-0.877927	2.5094	-10.0303	3.27e-22	39.061
FAM214B	-0.786114	2.21218	-10.0292	3.3e-22	39.0517
SLC44A4	-1.39927	6.38993	-10.0209	3.55e-22	38.9786
MS4A7	-1.16475	1.63302	-10.0199	3.58e-22	38.9697
NKX3-2	-0.699603	0.651338	-10.0155	3.72e-22	38.9317
TXNIP	-1.47977	6.86852	-10.0114	3.86e-22	38.8958
SMCHD1	-0.958614	2.12366	-10.0109	3.88e-22	38.8912
IGKV1-9	-3.06415	4.13013	-10.0062	4.04e-22	38.8498
PHYHD1	-0.647432	0.641935	-10.0037	4.13e-22	38.8277
SLC35B3	-0.636223	3.32831	-9.99881	4.31e-22	38.7852
MCOLN2	-1.3786	1.81178	-9.99367	4.51e-22	38.7403
SMIM10	-0.936922	1.21226	-9.98589	4.83e-22	38.6723
PTPRR	-1.33095	1.56503	-9.98499	4.87e-22	38.6644
DMXL1	-0.618555	1.48811	-9.98004	5.09e-22	38.6212
TCEAL3	-0.985841	1.85061	-9.96806	5.66e-22	38.5165
GZMM	-0.935571	1.02253	-9.95709	6.23e-22	38.4208
PER1	-1.05739	2.12175	-9.95535	6.33e-22	38.4057
EFEMP1	-1.63957	2.89385	-9.95519	6.34e-22	38.4042
MARCHF2	-0.881022	3.4362	-9.9526	6.48e-22	38.3817
FBXL5	-0.741975	3.79241	-9.9456	6.89e-22	38.3207
EFNA5	-0.858162	0.777283	-9.94	7.24e-22	38.2719
CYYR1	-0.758616	1.50836	-9.93918	7.3e-22	38.2648
MGP	-1.89689	3.40817	-9.93719	7.42e-22	38.2474
MAN1C1	-0.594422	0.871766	-9.92671	8.14e-22	38.1562
GNG12	-0.964962	4.97321	-9.92207	8.48e-22	38.1158
DEFB1	-2.10508	2.62843	-9.92063	8.59e-22	38.1033
IGKV1D-17	-1.40645	0.788581	-9.91884	8.72e-22	38.0877
DCAF11	-0.626651	3.68893	-9.908	9.6e-22	37.9935
HSD17B6	-0.872152	1.10352	-9.90426	9.92e-22	37.961
FZD1	-0.760412	2.01565	-9.90275	1e-21	37.9479
ADAMTSL4	-0.751057	1.02968	-9.90267	1.01e-21	37.9472
TNFSF12	-1.03313	2.40542	-9.89754	1.05e-21	37.9027
OPTN	-0.781773	4.28651	-9.89604	1.07e-21	37.8896
TMEM25	-0.705585	0.831613	-9.88442	1.18e-21	37.7888
IGHV3-41	-1.05377	0.714425	-9.88377	1.19e-21	37.7832
IGKV1-6	-2.70394	3.57151	-9.88096	1.22e-21	37.7588
SLC44A1	-0.687715	4.26063	-9.87359	1.3e-21	37.6949
ZMIZ1	-0.753476	3.36202	-9.87294	1.3e-21	37.6893
IGHJ2P	-0.747296	0.306307	-9.87012	1.34e-21	37.6649
GNG11	-1.02942	2.25634	-9.86501	1.4e-21	37.6206
BCL10	-0.824009	3.35229	-9.86211	1.43e-21	37.5955
AC134879.2	-1.20265	0.75877	-9.86084	1.45e-21	37.5845
PDGFRA	-1.04581	2.02463	-9.85813	1.49e-21	37.561
SUN2	-0.833542	3.55879	-9.85199	1.57e-21	37.5079
TWIST2	-0.745878	0.804213	-9.84572	1.66e-21	37.4536
IGHV4-28	-2.22286	2.42878	-9.83791	1.77e-21	37.3861
ADRA2A	-1.51075	1.95745	-9.83355	1.84e-21	37.3484
IGKV1D-8	-1.81613	1.65421	-9.82948	1.91e-21	37.3133
NECTIN3	-1.00288	2.13338	-9.80844	2.29e-21	37.1318
MPI	-0.741663	2.31916	-9.80326	2.4e-21	37.0871
GBA	-0.784136	3.62967	-9.80223	2.42e-21	37.0782
BCL2L15	-1.19009	2.67086	-9.79801	2.51e-21	37.0418
BTC	-0.875423	1.99336	-9.79323	2.62e-21	37.0007
IGHV3-20	-2.19104	2.02269	-9.79185	2.65e-21	36.9888
TPRG1L	-0.656129	5.38034	-9.79154	2.65e-21	36.9861
PBXIP1	-0.998413	4.48957	-9.78899	2.71e-21	36.9642
TMOD2	-0.626312	0.832893	-9.78647	2.77e-21	36.9424
IGHV1-14	-1.03153	0.622932	-9.78589	2.79e-21	36.9375
AKAP7	-1.08818	1.65139	-9.78207	2.88e-21	36.9046
CSF1	-0.968091	2.43046	-9.77597	3.04e-21	36.8521
ZSCAN18	-0.723944	0.824625	-9.77219	3.14e-21	36.8196
SPON1	-1.87159	2.71622	-9.77186	3.15e-21	36.8168
VPS13D	-0.673123	1.91245	-9.76532	3.33e-21	36.7605
BOC	-0.815595	0.790416	-9.76482	3.35e-21	36.7562
MSRA	-0.755143	2.01847	-9.75876	3.53e-21	36.7042
CDC42EP3	-0.732722	1.78875	-9.75594	3.62e-21	36.6799
ITPKA	-1.44592	2.76101	-9.75344	3.7e-21	36.6585
FAM8A1	-0.772722	3.43186	-9.75222	3.73e-21	36.648
TSPAN3	-0.759455	5.55119	-9.75073	3.78e-21	36.6352
TSC22D3	-1.11154	3.39518	-9.7468	3.91e-21	36.6015
PPP1R36	-0.751758	1.06354	-9.74605	3.94e-21	36.595
CASZ1	-0.611379	1.5867	-9.74574	3.95e-21	36.5923
MS4A8	-1.54868	1.75105	-9.7343	4.36e-21	36.4942
WASHC2A	-0.638351	2.71605	-9.72935	4.55e-21	36.4519
CAT	-0.784992	4.91626	-9.72391	4.77e-21	36.4052
AGL	-0.719706	2.15335	-9.71548	5.13e-21	36.333
MARCKS	-1.04669	5.44569	-9.71098	5.34e-21	36.2945
CDO1	-0.615449	0.361138	-9.70128	5.8e-21	36.2116
LHFPL2	-0.763868	2.75838	-9.69599	6.08e-21	36.1663
PNMA1	-1.05415	3.24463	-9.68952	6.43e-21	36.111
APOBEC3B	-1.08935	2.01896	-9.68862	6.48e-21	36.1034
CAPN9	-1.65828	1.72925	-9.6873	6.55e-21	36.092
VSIG4	-1.55678	2.29786	-9.67408	7.34e-21	35.9792
CYP3A4	-0.874823	0.330176	-9.66933	7.65e-21	35.9386
ARHGAP35	-0.64489	3.14576	-9.66763	7.76e-21	35.9242
TRDV1	-0.760247	0.370359	-9.66521	7.92e-21	35.9036
NDST1	-0.711407	2.99203	-9.66406	8e-21	35.8937
CTSS	-0.984445	5.94014	-9.65863	8.39e-21	35.8475
SMIM32	-1.55656	1.61631	-9.6559	8.59e-21	35.8242
HCLS1	-1.06349	2.34246	-9.65266	8.83e-21	35.7966
YPEL5	-0.741855	4.33791	-9.6446	9.46e-21	35.728
IGKV3-20	-3.07368	6.44632	-9.64342	9.56e-21	35.7179
SGPP1	-0.896327	2.59832	-9.64069	9.79e-21	35.6947
SLC25A4	-0.8101	3.0887	-9.62662	1.1e-20	35.575
ME2	-0.748055	2.22653	-9.62243	1.14e-20	35.5393
MLXIP	-0.843673	4.19823	-9.62058	1.16e-20	35.5237
PHYH	-0.977981	3.69389	-9.61886	1.18e-20	35.509
CD37	-1.08423	1.59588	-9.61516	1.22e-20	35.4776
RPRM	-0.654265	0.395249	-9.60155	1.37e-20	35.3621
IGLV2-11	-3.11712	4.84999	-9.60097	1.38e-20	35.3572
MTUS1	-0.905363	2.60048	-9.59482	1.45e-20	35.305
APC	-0.678078	1.53268	-9.59377	1.46e-20	35.2961
CYP26B1	-0.609462	0.643429	-9.58813	1.54e-20	35.2483
IGLV1-47	-2.84635	4.23034	-9.5832	1.6e-20	35.2066
FZD5	-0.769701	3.80667	-9.57402	1.73e-20	35.1288
CSF1R	-1.33486	2.72792	-9.57297	1.75e-20	35.1199
MICAL2	-0.677723	3.00779	-9.56623	1.85e-20	35.0629
ATP8B2	-0.854698	1.54984	-9.5613	1.93e-20	35.0212
TSPAN2	-1.3022	1.73351	-9.55625	2.02e-20	34.9785
GALM	-0.839362	4.38851	-9.55452	2.05e-20	34.9638
PLIN1	-1.00694	0.463342	-9.54301	2.26e-20	34.8666
IGHV3-22	-0.642668	0.359408	-9.54155	2.29e-20	34.8543
MAPK6	-0.821517	3.28286	-9.54065	2.31e-20	34.8467
BMF	-0.787311	1.89482	-9.53929	2.33e-20	34.8352
KIAA1671	-0.689624	2.66555	-9.52733	2.58e-20	34.7343
MT1L	-1.35457	1.83165	-9.52581	2.62e-20	34.7215
IGHV2-26	-2.42114	2.45748	-9.52581	2.62e-20	34.7214
FTH1P2	-1.00477	1.12397	-9.52399	2.66e-20	34.7061
AFF1	-0.806987	2.87051	-9.51816	2.79e-20	34.657
SEC23A	-0.730721	3.25473	-9.51784	2.8e-20	34.6543
LEAP2	-0.672841	0.951884	-9.51518	2.86e-20	34.6319
SYT11	-0.872583	1.6363	-9.50815	3.04e-20	34.5726
SH3BGRL2	-0.924385	4.80965	-9.49646	3.36e-20	34.4743
KLF13	-0.759873	3.74002	-9.49551	3.39e-20	34.4663
NEUROD1	-0.623978	0.191502	-9.49481	3.41e-20	34.4604
TMEM47	-1.20774	2.0137	-9.49256	3.47e-20	34.4414
IGHV5-51	-3.13333	5.14164	-9.48732	3.63e-20	34.3974
AC055839.2	-0.596793	0.756431	-9.4776	3.94e-20	34.3158
TINAG	-1.33951	2.04487	-9.47652	3.98e-20	34.3067
L1CAM	-1.45226	1.13149	-9.47261	4.11e-20	34.2739
MEF2A	-0.601268	2.33874	-9.46888	4.25e-20	34.2426
LGALS3	-0.974336	8.51432	-9.45609	4.73e-20	34.1352
PKIG	-0.928255	4.02486	-9.45348	4.84e-20	34.1134
IGLV2-23	-3.04781	5.07598	-9.45024	4.97e-20	34.0862
CSF2RB	-1.1225	1.73062	-9.4483	5.06e-20	34.07
NEURL1	-1.42999	1.5267	-9.42265	6.28e-20	33.8553
LETM1	-0.743406	3.56025	-9.41036	6.97e-20	33.7525
IGLV3-10	-2.89991	3.56222	-9.40816	7.1e-20	33.7341
PANK3	-0.934627	3.11959	-9.40054	7.57e-20	33.6705
ADH6	-1.19808	1.40044	-9.39838	7.71e-20	33.6525
B3GNT8	-1.28035	3.16463	-9.3968	7.81e-20	33.6394
BTG1	-0.757177	4.59675	-9.39511	7.93e-20	33.6252
KIAA0232	-0.642091	2.7122	-9.39202	8.13e-20	33.5994
PALLD	-1.17551	3.59556	-9.38794	8.42e-20	33.5654
A1CF	-0.97718	1.7389	-9.38336	8.75e-20	33.5272
CKMT1B	-1.0301	2.57443	-9.38221	8.84e-20	33.5176
FAM177A1	-0.62944	3.08881	-9.3743	9.44e-20	33.4517
FAM126B	-0.612933	1.33662	-9.37168	9.66e-20	33.4299
IGHV1-2	-3.02207	4.29731	-9.36745	1e-19	33.3947
NEDD9	-0.923262	2.79936	-9.3631	1.04e-19	33.3585
ZBTB22	-0.666076	2.85002	-9.35063	1.15e-19	33.2548
IGHV3-23	-2.96044	5.54225	-9.34929	1.17e-19	33.2437
IGHV1-46	-2.6698	3.64068	-9.34517	1.21e-19	33.2094
CYB561D1	-0.622097	1.94216	-9.34453	1.21e-19	33.2041
FAM114A1	-0.833561	3.41112	-9.34332	1.23e-19	33.1941
TMIGD2	-0.612156	0.64433	-9.33891	1.27e-19	33.1574
NXPH3	-0.762995	0.628559	-9.3324	1.34e-19	33.1034
LUZP1	-0.592886	2.73863	-9.32644	1.41e-19	33.054
CDIP1	-1.10151	2.06635	-9.31067	1.61e-19	32.9233
COL28A1	-0.691066	0.59952	-9.30484	1.69e-19	32.8749
FAM117A	-0.656	1.83412	-9.30472	1.69e-19	32.874
RNF138	-0.76439	2.95515	-9.30158	1.74e-19	32.848
CTSW	-1.08258	1.28926	-9.29687	1.81e-19	32.809
ARHGEF18	-0.736858	3.04716	-9.27741	2.13e-19	32.648
AC005392.2	-1.61965	1.31274	-9.27593	2.16e-19	32.6359
ABCB1	-1.71767	2.56247	-9.27445	2.18e-19	32.6236
HMGCS2	-2.99299	5.3089	-9.27306	2.21e-19	32.6122
A2M	-1.33352	5.26592	-9.26966	2.27e-19	32.5841
TPM2	-1.70362	5.19296	-9.2684	2.3e-19	32.5737
NBEAL1	-0.700751	0.693283	-9.2582	2.5e-19	32.4895
IGLV2-34	-1.1973	0.872825	-9.25692	2.53e-19	32.4789
FAM118B	-0.639919	3.12769	-9.253	2.61e-19	32.4466
SLC20A2	-0.722542	3.41982	-9.24188	2.86e-19	32.355
MAP1A	-0.860275	1.13293	-9.23484	3.04e-19	32.297
NFE2L1	-0.735195	5.23199	-9.23167	3.12e-19	32.2709
TRDC	-0.992418	0.800013	-9.23123	3.13e-19	32.2673
ACSS2	-0.869221	4.96992	-9.21259	3.65e-19	32.114
PHYKPL	-0.658859	2.47574	-9.2078	3.8e-19	32.0747
SDHD	-1.00512	4.53593	-9.20745	3.81e-19	32.0718
CYP2C18	-0.89864	0.888198	-9.19735	4.15e-19	31.9889
GABARAPL1	-0.869267	2.90322	-9.19503	4.23e-19	31.9698
TGFBR3	-0.980617	1.71329	-9.19482	4.23e-19	31.9681
HK2	-1.03167	4.76912	-9.18538	4.58e-19	31.8907
CACFD1	-0.964607	3.83525	-9.18423	4.62e-19	31.8813
MAST3	-0.67831	2.19378	-9.17864	4.84e-19	31.8355
PTGIS	-1.27095	1.25279	-9.17544	4.97e-19	31.8093
FTH1P20	-1.16962	1.73656	-9.17537	4.98e-19	31.8087
TGFB1I1	-1.03968	2.65232	-9.16239	5.54e-19	31.7025
NDNF	-0.99425	1.29105	-9.15349	5.96e-19	31.6297
PDK2	-0.878109	2.54139	-9.14942	6.17e-19	31.5964
BDH2	-0.670034	1.65437	-9.14588	6.35e-19	31.5675
AC002511.2	-0.599146	0.505493	-9.13882	6.73e-19	31.5098
ADCY6	-0.721338	3.15288	-9.13352	7.03e-19	31.4666
AP001610.3	-0.779486	0.925785	-9.13004	7.24e-19	31.4382
MAP1B	-0.870427	1.10272	-9.12959	7.26e-19	31.4344
MPP7	-0.907933	2.42484	-9.11931	7.91e-19	31.3507
RHOJ	-0.727514	1.39652	-9.11733	8.04e-19	31.3345
PECR	-0.788943	2.16847	-9.10941	8.58e-19	31.27
IGLV8-61	-2.8198	3.25133	-9.09709	9.5e-19	31.1697
DIP2C	-0.719015	1.59201	-9.09385	9.75e-19	31.1433
ACAA1	-0.762336	3.03282	-9.08681	1.03e-18	31.0861
IGLV2-14	-2.96884	5.70216	-9.08543	1.05e-18	31.0749
IGHV3-33	-2.60069	3.63752	-9.08261	1.07e-18	31.052
ELOVL6	-0.799032	2.60026	-9.08223	1.07e-18	31.0489
THSD4	-0.63743	1.25404	-9.08192	1.08e-18	31.0464
PNLIPRP2	-1.47224	1.25052	-9.08135	1.08e-18	31.0418
APLP1	-0.616517	0.554262	-9.07483	1.14e-18	30.9888
C1QTNF12	-1.15206	1.57789	-9.06775	1.21e-18	30.9313
RSPO3	-0.743655	0.624138	-9.0653	1.23e-18	30.9115
CORO2A	-0.865158	3.66773	-9.06342	1.25e-18	30.8962
AQP11	-0.61549	1.45843	-9.05982	1.29e-18	30.867
MRC1	-1.35152	1.796	-9.05558	1.34e-18	30.8326
EGFR	-0.73713	2.65999	-9.05142	1.38e-18	30.799
C2orf72	-1.2348	2.8235	-9.04964	1.4e-18	30.7845
ITGB7	-0.774917	1.00952	-9.04468	1.46e-18	30.7443
NDUFB1	-0.661062	4.11862	-9.03584	1.57e-18	30.6728
KRCC1	-1.03105	4.38765	-9.03011	1.65e-18	30.6264
IGKV3-11	-2.91423	5.48258	-9.02297	1.74e-18	30.5687
AC087277.2	-0.822227	0.610788	-9.01995	1.79e-18	30.5443
CBX6	-1.05564	2.22008	-9.01484	1.86e-18	30.503
SAMD4A	-0.639414	1.14307	-9.01396	1.88e-18	30.4959
H1-2	-1.67628	4.4452	-9.01258	1.9e-18	30.4847
CTSO	-0.94632	3.14621	-9.0062	2e-18	30.4332
SHOC2	-0.716654	3.45988	-9.0015	2.08e-18	30.3953
AC011472.4	-0.585107	0.391649	-8.99467	2.2e-18	30.3402
EIF4EBP2	-0.641291	4.84692	-8.98789	2.32e-18	30.2856
LINC01389	-0.852659	1.22574	-8.98538	2.37e-18	30.2653
SLC37A2	-1.03779	1.2429	-8.98282	2.42e-18	30.2447
SOSTDC1	-1.36624	1.5839	-8.97603	2.56e-18	30.1901
OAF	-0.809338	4.9942	-8.97332	2.62e-18	30.1683
GSKIP	-0.952505	4.11416	-8.97264	2.63e-18	30.1628
SLC49A3	-0.760251	1.2173	-8.95983	2.92e-18	30.0598
MAPK7	-0.641509	2.18934	-8.95953	2.93e-18	30.0573
MFSD6L	-0.91057	1.25443	-8.95934	2.93e-18	30.0558
SASH3	-1.06345	2.15042	-8.95047	3.15e-18	29.9846
H3C6	-0.668705	1.17563	-8.94639	3.26e-18	29.9518
EFS	-0.608673	0.912575	-8.94383	3.33e-18	29.9313
IGLC7	-2.1069	1.99095	-8.9419	3.38e-18	29.9158
AXL	-1.03689	2.62798	-8.9398	3.44e-18	29.8989
LPCAT4	-0.884109	4.02272	-8.92884	3.76e-18	29.811
PRADC1	-0.947759	3.91247	-8.92287	3.94e-18	29.7632
ANKRD12	-0.709875	1.55472	-8.9193	4.06e-18	29.7346
POLD4	-0.69928	2.23472	-8.91632	4.16e-18	29.7107
EFHD1	-0.663096	0.960637	-8.916	4.17e-18	29.7081
IL4R	-0.613471	4.01502	-8.90902	4.41e-18	29.6522
ASAP2	-0.609733	2.32291	-8.90579	4.53e-18	29.6264
TNFRSF11A	-1.08074	2.317	-8.89923	4.77e-18	29.5739
WIPF2	-0.589979	3.38677	-8.89382	4.99e-18	29.5307
AMN	-1.54247	3.43109	-8.88821	5.22e-18	29.4859
MPND	-0.853254	3.18996	-8.88663	5.29e-18	29.4733
IGHV4-55	-1.97992	2.21479	-8.88113	5.53e-18	29.4294
PRR13P5	-1.10123	2.4527	-8.88024	5.57e-18	29.4223
MAPK3	-0.905486	5.26611	-8.87802	5.67e-18	29.4046
PPP1R12C	-0.68357	3.27114	-8.87154	5.97e-18	29.3529
CDKN1A	-1.12432	5.64529	-8.86962	6.06e-18	29.3376
CKMT1A	-0.981312	2.55544	-8.86915	6.09e-18	29.3338
SEL1L	-0.753752	3.61622	-8.85694	6.72e-18	29.2365
FOXO4	-0.828408	2.97865	-8.85396	6.88e-18	29.2128
IGHV1-18	-2.80399	4.92702	-8.84905	7.16e-18	29.1737
RPS6KA1	-0.757572	4.55643	-8.84784	7.23e-18	29.1641
GSTM4	-0.887206	2.65592	-8.84734	7.26e-18	29.1601
BST1	-0.817054	1.30685	-8.83699	7.89e-18	29.0778
IMPA2	-0.882052	4.02262	-8.8293	8.39e-18	29.0167
FGFR1	-0.871592	1.59638	-8.82902	8.41e-18	29.0144
DAB2IP	-0.843867	3.79989	-8.8288	8.43e-18	29.0127
TBX10	-1.41542	1.5169	-8.8287	8.43e-18	29.0119
IGLV3-19	-2.92625	5.06149	-8.82678	8.56e-18	28.9967
IGKV4-1	-2.97179	6.05841	-8.82569	8.64e-18	28.988
RPS6KA6	-0.738325	0.88014	-8.81839	9.16e-18	28.93
CAST	-0.761755	4.17355	-8.8129	9.58e-18	28.8865
NRIP1	-0.737069	2.55695	-8.81217	9.63e-18	28.8807
FZD4	-0.58648	1.52166	-8.81198	9.65e-18	28.8792
HIBCH	-0.61485	2.52983	-8.81159	9.68e-18	28.8761
RGS10	-0.894503	3.78907	-8.81062	9.75e-18	28.8684
C11orf54	-0.706068	2.0747	-8.81022	9.78e-18	28.8652
SLC38A4	-1.07286	0.918719	-8.81	9.8e-18	28.8634
LINC00324	-0.615397	1.20625	-8.807	1e-17	28.8397
WAS	-0.932027	1.90911	-8.79909	1.07e-17	28.777
KLF3	-0.660974	4.33648	-8.7747	1.3e-17	28.5839
AIF1	-1.14881	3.12682	-8.77049	1.35e-17	28.5507
SMPX	-1.00383	0.565372	-8.76863	1.37e-17	28.536
SPTLC3	-0.599524	0.742187	-8.76784	1.37e-17	28.5298
DST	-0.854049	1.71805	-8.75889	1.48e-17	28.459
GBA2	-0.670945	4.17878	-8.75875	1.48e-17	28.458
TRPM4	-1.02761	4.19282	-8.75495	1.52e-17	28.428
AL645933.2	-0.64449	1.20593	-8.75387	1.54e-17	28.4194
TJP3	-1.03935	4.63434	-8.74253	1.68e-17	28.3301
ERVH-1	-0.676008	0.367939	-8.73711	1.76e-17	28.2873
IGHM	-2.78011	5.61723	-8.73662	1.76e-17	28.2835
NSG1	-0.647096	0.871867	-8.73547	1.78e-17	28.2744
RETNLB	-2.33278	2.594	-8.73392	1.8e-17	28.2622
FRMD1	-1.10136	1.40533	-8.73288	1.82e-17	28.254
DERA	-0.628177	4.14078	-8.73054	1.85e-17	28.2356
SERINC1	-0.804064	5.4592	-8.71378	2.12e-17	28.1037
NNAT	-1.11007	1.24671	-8.71015	2.18e-17	28.0752
SGCB	-0.771613	3.23134	-8.70854	2.21e-17	28.0626
C1QTNF3	-0.627361	0.923876	-8.70727	2.23e-17	28.0526
MYO1D	-0.866025	5.67176	-8.70436	2.28e-17	28.0297
TUBB2A	-0.977465	2.8272	-8.70429	2.28e-17	28.0292
PIK3CD	-0.739753	1.3404	-8.70099	2.34e-17	28.0033
SAMD13	-0.795005	1.41434	-8.69809	2.4e-17	27.9805
ATOH1	-1.97686	2.52091	-8.69283	2.5e-17	27.9392
FTH1P7	-0.826354	1.75173	-8.69172	2.52e-17	27.9305
MIR4537	-0.926026	0.519552	-8.69022	2.55e-17	27.9187
SUCLG1	-0.650623	5.14912	-8.68102	2.74e-17	27.8466
C6orf136	-0.753074	3.85911	-8.68034	2.76e-17	27.8413
CYP4V2	-0.596696	1.75646	-8.68034	2.76e-17	27.8413
TLN2	-0.71356	1.87162	-8.67994	2.77e-17	27.8381
PMP22	-0.957678	2.31487	-8.67662	2.84e-17	27.8121
SLC2A5	-0.733296	0.869238	-8.66933	3.01e-17	27.7551
DOLPP1	-0.778135	3.78823	-8.65428	3.39e-17	27.6373
ZYG11B	-0.596684	2.20008	-8.65408	3.4e-17	27.6357
XYLT1	-0.681348	1.89374	-8.6534	3.42e-17	27.6304
IGHV4-31	-2.39506	3.23403	-8.64895	3.54e-17	27.5957
TAMALIN	-0.620411	1.46344	-8.64215	3.73e-17	27.5425
MIR3124	-0.899702	1.00472	-8.63546	3.94e-17	27.4903
CDC42	-0.648636	3.89399	-8.63006	4.11e-17	27.4482
IGLV6-57	-2.70796	4.21283	-8.6276	4.19e-17	27.429
KLC4	-0.891243	3.32273	-8.62684	4.21e-17	27.423
FBLN2	-1.63347	2.94517	-8.62489	4.28e-17	27.4079
TRIM58	-0.727271	0.535156	-8.61923	4.48e-17	27.3637
MDFIC	-0.919642	1.76931	-8.61314	4.7e-17	27.3163
INPP5K	-0.662144	2.81121	-8.61284	4.71e-17	27.3139
HPSE	-0.791692	1.68178	-8.60766	4.9e-17	27.2736
ITGB3	-0.590013	0.932442	-8.60325	5.08e-17	27.2393
ZFP91	-0.641457	3.76492	-8.60288	5.09e-17	27.2364
IGLV1-40	-2.79077	5.22228	-8.60249	5.11e-17	27.2334
ENPP1	-0.651637	1.02809	-8.5995	5.23e-17	27.2101
XK	-0.925485	2.88765	-8.59876	5.26e-17	27.2044
SEMA4G	-0.927117	3.31368	-8.59284	5.51e-17	27.1584
IGKV2D-40	-1.67411	1.32836	-8.59211	5.54e-17	27.1527
CYP4F12	-1.0627	2.41534	-8.58351	5.93e-17	27.0858
FCN1	-0.594196	0.499117	-8.58144	6.03e-17	27.0697
CASP10	-0.688722	2.61382	-8.58066	6.07e-17	27.0637
CHST15	-0.883124	1.72979	-8.5797	6.11e-17	27.0563
IGHV4-34	-2.4325	3.91338	-8.56979	6.61e-17	26.9794
CPEB4	-0.665594	1.65477	-8.56668	6.77e-17	26.9552
LINC02747	-1.16892	2.51266	-8.56327	6.95e-17	26.9288
ATP1B3	-0.596201	6.25487	-8.56046	7.11e-17	26.907
MFNG	-0.801408	1.97517	-8.55902	7.19e-17	26.8959
IGHV3-47	-0.918535	0.705915	-8.53311	8.81e-17	26.6954
FGD4	-0.714454	1.83714	-8.53156	8.92e-17	26.6834
GPR183	-1.16664	2.24554	-8.52864	9.12e-17	26.6608
IGHD3-9	-1.15912	0.676202	-8.52781	9.18e-17	26.6544
IGLV2-28	-2.05083	2.1778	-8.52623	9.3e-17	26.6422
MAGEH1	-0.988218	2.56998	-8.52361	9.49e-17	26.622
PAX5	-0.607862	0.367957	-8.52109	9.68e-17	26.6025
P2RY2	-0.611257	1.08254	-8.52004	9.76e-17	26.5944
ATP5PB	-0.619287	5.87665	-8.51971	9.78e-17	26.5918
HGD	-1.13901	2.06958	-8.51581	1.01e-16	26.5617
AC120498.10	-0.658622	0.573828	-8.51517	1.01e-16	26.5568
IGLV1-51	-1.45221	1.27558	-8.50999	1.06e-16	26.5168
ITGAL	-0.689332	1.07983	-8.50509	1.1e-16	26.4791
NACC2	-0.671642	2.60503	-8.50399	1.11e-16	26.4706
ABCC6P2	-0.612607	0.825319	-8.49937	1.15e-16	26.435
FEM1C	-0.677686	2.99847	-8.49847	1.16e-16	26.428
PC	-0.778343	1.87064	-8.49679	1.17e-16	26.4151
CARTPT	-0.767981	0.369121	-8.48898	1.24e-16	26.355
ST6GALNAC1	-1.87566	4.81531	-8.48055	1.33e-16	26.2902
C1orf226	-0.699449	2.59654	-8.47422	1.4e-16	26.2414
PTGR1	-0.764856	3.22381	-8.46662	1.48e-16	26.1831
CAMK1D	-1.03023	2.39689	-8.45912	1.57e-16	26.1255
TNFSF13	-0.881453	2.55699	-8.45631	1.6e-16	26.104
HEXIM1	-0.639814	3.51203	-8.45264	1.65e-16	26.0757
FLNB	-0.798448	4.95953	-8.45028	1.68e-16	26.0577
CAMK2N1	-1.05531	5.68715	-8.44999	1.69e-16	26.0555
CD52	-1.25008	3.05678	-8.44974	1.69e-16	26.0536
ARSA	-0.842173	3.43284	-8.44832	1.71e-16	26.0426
BHLHE41	-1.12627	2.35724	-8.435	1.89e-16	25.9406
ARHGAP30	-0.89692	1.92927	-8.42355	2.07e-16	25.853
PROM2	-1.50292	2.21644	-8.42342	2.07e-16	25.852
PCDHGC3	-0.833338	1.30332	-8.4181	2.16e-16	25.8113
CLDN7	-0.77706	6.68945	-8.41307	2.24e-16	25.7729
FOXD2	-1.13806	2.35292	-8.41023	2.29e-16	25.7511
RAI2	-1.07913	1.79078	-8.40531	2.38e-16	25.7136
ZNF134	-0.721445	1.25386	-8.40493	2.39e-16	25.7107
IGKV1-5	-2.69203	5.88343	-8.40217	2.44e-16	25.6897
GZMA	-1.39275	2.58102	-8.40075	2.47e-16	25.6788
CARMN	-0.773592	0.646701	-8.3936	2.61e-16	25.6243
SMTN	-0.91365	3.566	-8.38401	2.81e-16	25.5511
KLF10	-0.703449	4.22359	-8.38087	2.88e-16	25.5272
KTN1	-0.729069	3.5518	-8.37557	3e-16	25.4868
ANKRD9	-0.933226	2.82413	-8.36575	3.23e-16	25.4122
VAV1	-0.767756	1.57395	-8.36492	3.26e-16	25.4058
TNFAIP8L2	-0.760003	1.56627	-8.36461	3.26e-16	25.4035
TCF7L2	-0.626831	3.27539	-8.35682	3.46e-16	25.3443
[truncated: 616 more rows]
