# Supplementary material for: A Novel Lipid Metabolism and Endoplasmic Reticulum Stress-Related Risk Model for Predicting Immune Infiltration and Prognosis in Colorectal Cancer
Source: Int J Mol Sci. 2023 Sep 8;24(18):13854. doi: 10.3390/ijms241813854 (PMC10531437; doi:10.3390/ijms241813854)
Supplement: Supplementary file 1 [file ijms-24-13854-s001.zip › Supplementary Table S10.xlsx]

## Sheet: Sheet1
Supplementary Table S10. Immune cells infiltration analysis by the CIBERSORT algorithm
ID	B cells naive	B cells memory	Plasma cells	T cells CD8	T cells CD4 naive	T cells CD4 memory resting	T cells CD4 memory activated	T cells follicular helper	T cells regulatory (Tregs)	T cells gamma delta	NK cells resting	NK cells activated	Monocytes	Macrophages M0	Macrophages M1	Macrophages M2	Dendritic cells resting	Dendritic cells activated	Mast cells resting	Mast cells activated	Eosinophils	Neutrophils
TCGA-AG-3612	0.0184093	0	0.011916	0.0939587	0	0.164226	0	0.040444	0.126126	0	0.00597362	0.00227672	0	0.194878	0.0647206	0.144745	0.0404826	0.00526911	0.0445842	0	0.0240424	0.0179477
TCGA-AA-3968	0.0174126	0.00992811	0	0.105107	0	0.137	0.0668044	0.0575768	0.0646377	0	0.00196289	0.00693223	0	0.172866	0.0590171	0.214344	0.03046	0.0189572	0.0127713	0	0.0170817	0.00714017
TCGA-AA-3522	0.0916806	0	0.136747	0.0797495	0	0.223859	0.00767011	0.0635887	0.0503978	0	0	0.023733	0	0.0283109	0.0565543	0.0784399	0.069704	0.007423	0.0567941	0	0.0245067	0.000841098
TCGA-EI-6884	0.00149456	0.0333742	0.0116554	0.0928269	0	0.266313	0.00967796	0.0492252	0.04425	0.00593692	0	0	0	0.192148	0.0933888	0.0853823	0.0494476	0	0.0483068	0.00908632	0.000579032	0.00690717
TCGA-EI-6882	0	0	0.0121168	0.0764643	0	0.312067	0.0508706	0.00902265	0	0.00300023	0.0309045	0.0179894	0	0.173061	0.102402	0.130862	0	0	0.0259282	0	0.0214126	0.0338987
TCGA-AG-3902	0.0466545	0	0.0154868	0.214	0	0.00370328	0.0415391	0.0699761	0.0898708	0	0	0.0460273	0	0.0437853	0.0813444	0.183593	0.0454121	0.0153816	0.0398148	0	0.0634116	0
TCGA-AA-3524	0.043916	0	0.0214888	0.192071	0	0.0665616	0.0623368	0.0701636	0.0632345	0	0	0.0638254	0	0.0885496	0.0518408	0.158791	0.0186807	0	0.0152874	0	0.0469054	0.0363473
TCGA-AG-A00C	0.0291138	0.00384362	0.0193602	0.10489	0	0.174733	0.336946	0.0120174	0.0582681	0	0	0	0.00980629	0.0891139	0.0706373	0	0.0527877	0	0	0	0.0360588	0.00242404
TCGA-G4-6304	0.000180238	0.00349138	0	0.223774	0	0.00435982	0.105325	0.0011158	0.0108717	0	0	0.0728177	0.0110804	0.148886	0.194751	0.144799	0.0443993	0	0.0272357	0	0.00691209	0
TCGA-AA-3542	0.0428073	0.000696965	0	0.066684	0	0	0.065676	0.0258641	0.0862374	0	0.0565476	0	0	0.361662	0.0516653	0.0647255	0.0158601	0	0	0.161574	0	0
TCGA-AA-A00J	0.0389824	0	0.000799241	0.0302715	0	0.259874	0.0153901	0.0193339	0.0580261	0	0.0388308	0	0	0.240914	0.0710283	0.155764	0.020609	0	0	0.0453358	0	0.00484128
TCGA-AA-3947	0.0332002	0	0.00392972	0.0173566	0	0.295476	0.0314389	0	0	0	0	0.0276034	0	0.0458244	0.106408	0.213127	0.00621168	0.00949487	0	0.0894202	0.0236055	0.0969037
TCGA-AA-3544	0.0503813	0	0.00483583	0.11635	0	0	0.0328165	0.0780116	0.0627693	0	0	0.0151898	0	0.297391	0.107482	0.144103	0.0363602	0	0.0471254	0.00068155	0	0.006502
TCGA-AA-3837	0.0659565	0	0.00815004	0.109429	0	0.33956	0	0.000614324	0.16026	0	0.0199247	0	0.0376701	0.0417841	0.0897854	0.0216914	0.0599928	0	0	0.0451814	0	0
TCGA-AA-3525	0.1572	0	0.185111	0.0348189	0	0.143576	0	0	0.0270133	0	0.0124451	0.00185347	0	0.189299	0.0973718	0.0996737	0	0	0.0144864	0.00205718	0.0190854	0.0160088
TCGA-AA-3685	0.0512244	0	0.00784346	0.115926	0	0.190261	0.0802197	0.0675463	0.0409464	0	0.00658662	0.0135754	0.00711971	0.046773	0.122883	0.165522	0.00800882	0.00507007	0.00618437	0	0.0553744	0.0089352
TCGA-EI-6881	0.0116723	0	0.00963933	0.0441114	0	0.274927	0.0816896	0.0602366	0.0707918	0	0.0420669	0	0	0.107252	0.0337006	0.0758973	0	0.0457887	0	0.0701814	0.00496775	0.0670775
TCGA-CM-5868	0.0615705	0	0	0.0642908	0	0.134641	0	0.0343312	0.0980674	0	0	0.0431527	0	0.331507	0.0403385	0.186844	0.000112929	0	0.00514369	0	0	0
TCGA-DC-6157	0.0136276	0	0.0219008	0.0760358	0	0.189043	0.0794965	0.135674	0.0332221	0	0.0225198	0	4.57e-06	0.160489	0.076872	0.101029	0.048477	0.0145116	0.027096	0	0	0
TCGA-AY-A8YK	0.0708743	0	0.00725628	0.0331136	0	0.26374	0.152366	0	0.0483374	0	0.124887	0	0	0.198629	0	0.00836995	0.00975842	0.0382469	0	0.0444214	0	0
TCGA-DM-A1HB	0.032987	0	0.0101589	0.0502086	0	0.211948	0	0.0396437	0.0296959	0	0.0041311	0.0275703	0	0.196029	0.0344626	0.0940201	0.0313744	0.0213979	0	0.209594	0	0.00677869
TCGA-AA-3697	0.0997991	0	0.0196336	0.0433884	0	0.197041	0.147446	0	0.00171806	0	0.0745625	0	0	0.12117	0.0503156	0.143264	0.00328198	0	0	0.0965736	0	0.00180556
TCGA-CM-6170	0.0647078	0	0.00781222	0.085365	0	0.225752	0.00461592	0	0.0433635	0	0.0096046	0	0	0.215225	0.113775	0.120496	0.0133791	0	0	0.0770756	0	0.018828
TCGA-AG-3598	0.0224825	0	0.00134328	0.210497	0	0	0.198587	0.0709264	0	0	0.0355013	0.0189925	0.013831	0.0756229	0.135697	0.0993517	0.0291217	0	0	0.0310765	0.0569691	0
TCGA-AZ-6598	0.0292726	0	0.00651511	0.0508906	0	0.198599	0.0768312	0.0263739	0.00198169	0	0.0607047	0.0433175	0	0.185117	0.0850371	0.151117	0.0289131	0	0.0553291	0	0	0
TCGA-AG-A025	0.0224136	0	0.0194796	0.157161	0	0.116258	0.08218	0.0285149	0.0773317	0	0.0496982	0	0.0469342	0.193771	0.0686491	0.0389112	0.0322213	0	0	0.0331399	0.0333365	0
TCGA-CM-4746	0	0	0	0.297534	0	0.03552	0	0	0.177119	0	0	0.0535031	0	0.33481	0.0484229	0.00865804	0.00202471	0	0	0.0424083	0	0
TCGA-G4-6306	0	0.0281432	0.00200001	0.314834	0	0.0223692	0.0985977	0.127912	0.159385	0	0	0.0231139	0.0224994	0.0763036	0.0837066	0	0.0301115	0	0.0110237	0	0	0
TCGA-DC-6682	0.0689475	0	0.00663476	0.19843	0	0.190813	0.0455353	0.0643045	0.0652528	0	0	0.0288713	0	0.176349	0.0534963	0.0408479	0.0231023	0	0.0210131	0	0.0164015	0
TCGA-AA-3975	0.0253828	0	0.0228494	0.0448658	0	0.202579	0	0.0591167	0.0705169	0	0.00284731	0.00876698	0	0.273193	0.0555568	0.172409	0.00362072	0	0.0404725	0	0.0178236	0
TCGA-AA-3680	0.0481053	0.00486063	0	0.0848399	0	0.38658	0	0.00493473	0.0914825	0	0	0.0119507	0.0355068	0.0799784	0.0558202	0.142504	0.00931597	0	0	0.0441209	0	0
TCGA-AA-3660	0.037906	0	0.00634914	0.10011	0	0.16513	0.106151	0	0.0405905	0	0.0461146	0.0289791	0.0155094	0.0356259	0.0109425	0.142124	0.101618	0	0.0706377	0	0.0742371	0.0179748
TCGA-A6-2677	0.0690387	0	0.0197965	0	0	0.286064	0.0299225	0	0	0	0.0655937	0	0	0.36919	0.0421199	0.0841953	0	0	0	0.0216854	0.0123937	0
TCGA-AA-3520	0.0192502	0	0.00384419	0.0792954	0	0.0790412	0.00555898	0.0703369	0.087305	0	0	0	0	0.183242	0.0750339	0.261675	0.0163677	4.15e-06	0.0469471	0.0335404	0.0132616	0.0252968
TCGA-AA-3976	0.060274	0	0	0.0934886	0	0.257318	0.135753	0	0.0469863	0	0	0.0417179	0.0267105	0.0704021	0.0656868	0.103487	0.0286767	0	0.0633427	0	0	0.00615678
TCGA-AA-A00A	0.0803628	0	0.0199117	0.115597	0	0.0891809	0.0643128	0.0774153	0.065409	0	0.0453215	0.0116401	0	0.204963	0.0818486	0.101666	0	0	0	0.042371	0	0
TCGA-AG-3894	0.0325713	0	0.0170526	0.122098	0	0.177118	0.0263635	0.0119445	0.0227987	0	0.0988798	0	0	0.122602	0.0450657	0.220539	0.0183419	0	0.0177044	0.0174852	0.021091	0.0283447
TCGA-AG-A02N	0	0	0.0226293	0.0890651	0	0.24477	0.0737896	0.101979	0	0	0	0.090283	0	0.0734179	0.0901424	0.0815863	0.00491388	0	0.127424	0	0	0
TCGA-AH-6897	0	0	0.0274733	0.0972482	0	0.289566	0.177533	0.0855729	0.00429365	0	0.0423126	0	0.000118835	0.0672218	0.0493571	0.0766964	0.0195582	0.0363039	0.0267442	0	0	0
TCGA-AG-3892	0.0461605	0	0	0.290938	0	0	0.0702985	0.106631	0.0599201	0	0.00421868	0	0.0201904	0.091041	0.1068	0.0351755	0.0350556	0	0	0.0926685	0.0279558	0.0129468
TCGA-AG-A020	0.0199094	0	0.0287536	0.155032	0	0.130026	0.0849206	0.0950422	0.0382836	0	0.0679446	0	0.0138359	0.209518	0.0478069	0.0601255	0	0.00133184	0	0.0474699	0	0
TCGA-EI-6506	0.00274748	0.0231365	0.00546477	0.0548762	0	0.288859	0.0536652	0	0.0658989	0	0.0263226	0.0130412	0	0.209723	0.0398963	0.131666	0.00837109	0.00393762	0.0421569	0.0302368	0	0
TCGA-D5-6530	0.0674522	0	0.00150016	0.0834445	0	0.196979	0.0746763	0.0347895	0.0434192	0	0.0309942	0.00268707	0	0.217082	0.0924909	0.0847408	0.0058986	0	0	0.0638458	0	0
TCGA-AA-3972	0.00144734	0	0.014567	0.0841467	0	0.220841	0	0.0258004	0	0	0	0.0149597	0.0231131	0.193509	0	0.120674	0.0278549	0.0482408	0	0.167102	0.0122474	0.0454971
TCGA-CL-5917	0.0592318	0	0.00842905	0.0337283	0	0.197624	0.0362133	0	0.0545018	0	0.0531989	0	0.0235526	0.273655	0	0.044943	0.0223099	0.0585841	0	0.0535532	0.0395866	0.0408889
TCGA-AA-3848	0.0788598	0	0.0384229	0.096249	0	0.0630989	0.074151	0	0.140716	0	0.0570474	0	0	0.178291	0.0598719	0.083605	0.0463757	0	0	0.0731012	0.0102104	0
TCGA-AA-A00L	0	0.00326893	0.0345989	0.0780149	0	0.126163	0	0.0453665	0.160093	0	0	0.0733787	0	0.300269	0.039586	0.035656	0	0.0237681	0	0.0798373	0	0
TCGA-G4-6323	0.473968	0	0.0322676	0.0823782	0	0.206553	0.0163899	0.0334045	0.0580003	0	0	0	0	0.0397736	0.0169786	0.0233094	0	0.00131671	0	0.0156601	0	0
TCGA-AA-3678	0.0543964	0	0.0181609	0.0160239	0	0.230524	0.113411	0	0.0996441	0	0.0569355	0	0.00717266	0.177114	0.0419412	0.0891012	0.00886194	0.00859291	0	0.0781198	0	0
TCGA-AG-3887	0.0558612	0	0.00870834	0.202144	0	0.168875	0.0391207	0.0360711	0.122763	0	0.0211625	0.00940472	0.0256935	0.128448	0.096135	0.0262167	0.0314655	0	0	0.027931	0	0
TCGA-AG-3896	0.0625141	0	0.00673634	0.0450659	0	0.128588	0.0319847	0.0299451	0.116357	0	0.06762	0	0	0.117436	0.0673226	0.241448	0.0258568	0	0	0.0329222	0.0262035	0
TCGA-AH-6903	0.0357738	0	0.0233934	0.0721925	0	0.408076	0.120941	0.0107342	0.0318473	0	0.0347141	0	0.0240624	0.0623808	0.0277054	0.0106222	0.0487602	0.0394703	0	0.0359856	0.0133405	0
TCGA-AA-3667	0.00719791	0.0130256	0.0403765	0.109989	0	0	0.0703697	0.0384887	0.13976	0	0.053831	0	0	0.215854	0.036457	0.060636	0.0399713	0	0	0.128712	0.00370809	0.041624
TCGA-DM-A1DB	0.0116011	0	0	0.290448	0	0	0.0233894	0.082878	0.134546	0	0	0.0673713	0.0283136	0.20365	0.0884716	0.00576255	0.0368407	0	0	0.0125823	0.0141455	0
TCGA-AA-3502	0.013902	0.00517311	0	0.0977971	0	0.280644	0	0.0329876	0.140019	0	0.0200414	0	0.0369039	0	0.0124144	0.173613	0.0205652	0	0	0.160514	0.00542562	0
TCGA-DM-A28E	0.0455876	0	0.0534623	0.0190731	0	0.2639	0.102988	0.145051	0.0401978	0	0.0250046	0	0.0063264	0.0915299	0.102887	0.0508429	0.0177728	0.0132736	0.0221016	0	0	0
TCGA-F5-6861	0.0177761	0	0.0143401	0.123668	0	0.137121	0	0.0536055	0.0493151	0	0	0.0201505	0	0.417913	0.0655207	0.094585	0.00450325	0	0	0	0.00150165	0
TCGA-AG-3599	0.025014	0	0.00785035	0.185983	0	0.0748057	0.0533674	0.0734031	0.105091	0	0.0124856	0.0442652	0	0.142991	0.0741314	0.136304	0.0146661	0	0.0381757	0	0.0114663	0
TCGA-AA-3518	0.045714	0	0.0647176	0.113909	0	0.131036	0.0330369	0.0690923	0.0528993	0	0.0764416	0	0	0.20066	0.0785699	0.102122	0	0	0	0.026595	0	0.00520736
TCGA-AD-5900	0.0944184	0	0.0207933	0.201945	0	0.0909171	0	0.0498294	0.10268	0	0.0523316	0.00395543	0	0.12732	0.0912825	0.10561	0.0156203	0	0.0432971	0	0	0
TCGA-G4-6322	0.0390738	0	0.0112857	0.0293852	0	0.276672	0	0	0.0894099	0	0.0829473	0	0	0.148787	0.006646	0.0706479	0	0.0195201	0	0.177301	0.0483242	0
TCGA-F4-6806	0.203608	0	0.0600765	0.103628	0	0.140757	0	0.0933307	0.1104	0	0	0.0631995	0.0122156	0.0766853	0.0615421	0.014373	0.038763	0	0.0214204	0	0	0
TCGA-F5-6571	0.0500507	0	0.00455354	0.0487031	0	0.141359	0.0166818	0.0626414	0.065068	0	0.00593977	0	0	0.254381	0.0666887	0.170121	0.0534331	0	0.0328396	0	0.0275404	0
TCGA-AZ-5403	0.0385119	0	0.00198619	0.0493726	0	0.161821	0.0310169	0	0.0486927	0	0	0.0303932	0	0.408886	0.0247015	0.114744	0.0311268	0	0	0.0295037	0	0.0292429
TCGA-AG-A002	0.019931	0	0	0.0514177	0	0.228343	0	0.00551863	0	0	0.038437	0.00914081	0	0.178196	0.0170868	0.205534	0	0.0151451	0	0.200914	0	0.0303358
TCGA-AA-3973	0.0704291	0	0	0.0879731	0	0.209026	0	0.0283761	0.0628503	0	0	0.0199553	0	0.334198	0.0591129	0.0997632	0.00806598	0	0	0.0202496	0	0
TCGA-AA-A02J	0.0301295	0	0.0134115	0.053879	0	0.159859	0.190664	0.0577663	0.0236295	0	0.0435317	0	0.010343	0.274019	0.0178364	0.00193785	0.00602385	0.0283688	0	0.0886007	0	0
TCGA-CK-5914	0.0163942	0	0.00352927	0.201259	0	0.086773	0.12157	0.0962458	0	0	0	0.0361493	0	0.133806	0.1163	0.111706	0.0110939	0	0	0.0651729	0	0
TCGA-CK-6751	0.00204032	0	0.00197446	0.133688	0	0.171727	0.0564051	0.0906604	0.0493306	0	0.0188943	0.00647562	0	0.169043	0.0444969	0.0866114	0.0474592	0.0494316	0	0.0700053	0	0.00175564
TCGA-AY-6386	0.0354277	0	0.00556133	0.0209656	0	0.221579	0.0295279	0.0483862	0.0724914	0	0.0690016	0	0	0.326531	0.0568621	0.015124	0.0249091	0	0	0.0591108	0.00770205	0.00682016
TCGA-AA-3989	0.00198122	0	0.0582298	0.149614	0	0.20739	0.0221949	0.0935321	0.0619975	0	0.0230051	0	0.000774912	0.118644	0.0776137	0.160232	0.000729076	0	0	0.0127368	0	0.0113259
TCGA-AG-3609	0.0315915	0	0	0.137661	0	0	0.0281531	0.026648	0.101648	0	0.033362	0	0	0.305296	0.020091	0.175499	0.0115556	0	0	0.106846	0	0.0216479
TCGA-A6-6140	0.0608841	0	0.0293959	0.164896	0	0.161283	0.0855987	0.0924568	0.0424882	0	0.0356742	0.00784428	0	0.109511	0.0360904	0.0695339	0.00666823	0	0	0.0892516	0	0.00842397
TCGA-AA-3692	0.0309551	0	0.00270044	0.051822	0	0.156306	0.0191675	0.0521229	0.085818	0	0	0.0144786	0	0.152845	0.0158881	0.15232	0.0267882	0	0	0.139447	0.0780143	0.0213265
TCGA-D5-6537	0.0112587	0	0.000258744	0.0840465	0	0.159025	0.231483	0	0	0	0.028073	0	0.0117266	0.233599	0.00910773	0	0.00419041	0.0313455	0	0.0916888	0	0.104197
TCGA-NH-A50V	0.0501412	0	0.031671	0.0457739	0	0.234611	0.0407826	0.0699309	0.112399	0	0.0430647	0	0	0.121318	0.0913378	0.129441	0.00153017	0.0080175	0	0.01821	0	0.00177023
TCGA-CK-5916	0.0346163	0	0.00254531	0.152617	0	0.0725537	0.0723156	0.0626549	0.0345796	0	0.0477232	0.0287417	0	0.147611	0.113287	0.124877	0.0329873	0	0.0591991	0	0	0.0136918
TCGA-RU-A8FL	0	0.0236463	0	0.0696257	0	0.226744	0.216795	0	0	0	0	0.006986	0	0.327694	0.0333372	0	0.0454023	0	0	0.0261826	0.0235872	0
TCGA-AA-3831	0	0	0.0543565	0.0757061	0	0.316471	0.00960458	0.0564772	0.0572029	0	0.020223	0	0.0172303	0.0447049	0.0310382	0.186594	0.033558	0.0177977	0	0.0483644	0.0174521	0.0132192
TCGA-AA-3941	0.122445	0	0.00892002	0.0942715	0	0.290364	0	0.0610504	0.0334495	0	0.0127034	0	0.0217413	0	0.0700413	0.15822	0.0664028	0	0.00215343	0.0323034	0.0259346	0
TCGA-AU-6004	0.0705589	0	0	0.012397	0	0.194743	0.0180229	0.0270325	0.0401603	0	0.0580252	0	0	0.290547	0.0423331	0.125505	0.0145201	0.000689115	0	0.103246	0	0.00221985
TCGA-CK-4947	0.0335764	0	0.00380571	0.181495	0	0.197715	0.0359134	0.0717811	0.0607806	0	0	0	0.00242472	0.0397486	0.0688318	0.127654	0.0792184	0	0.052712	0	0.0318641	0.0124791
TCGA-G4-6628	0.0233997	0	0.00586756	0.330914	0	0.053106	0.0963786	0.0695519	0.0620608	0	0.0202285	0.0118787	0	0.027261	0.0875331	0.14526	0.0322	0.0220594	0	0	0	0.0123007
TCGA-A6-2672	0.0194743	0	0.00537342	0.0831841	0	0.138742	0.0586312	0.0577477	0.0274634	0	0.0650717	0	0	0.242965	0.0561899	0.0954402	0.0113357	0.00475363	0	0.108388	0.0101197	0.0151197
TCGA-DM-A0X9	0.012158	0	0.00850841	0.279676	0	0.184842	0.0986963	0.145326	0.055628	0	0	0	0.000504193	0.0432656	0.0479642	0.0711196	0.0523118	0	0	0	0	0
TCGA-5M-AATE	0.0477817	0	0.0287702	0.0620401	0	0.234939	0.0269327	0.0881364	0.0219138	0	0.0737924	0	0	0.186231	0.0451078	0.095577	0.0532057	0	0	0.0355727	0	0
TCGA-AM-5820	0.0207013	0.00839485	0	0.0512886	0	0.087626	0.00642433	0.0231178	0.0527478	0	0.0200942	0	0.0270407	0.208361	0.0628827	0.294806	0	0.0402377	0	0.0159141	0.0562295	0.0241328
TCGA-A6-6141	0.0734207	0	0.00273511	0.19281	0	0.172408	0.0155434	0.0513163	0.128183	0	0	0.0420736	0.0225341	0.0703422	0.109977	0.00899906	0.0674594	0	0.042198	0	0	0
TCGA-AA-3851	0.0371062	0	0.00422789	0.0752494	0	0.14958	0	0.0474173	0.129846	0	0	0	0.016107	0.121582	0.141492	0.109285	0.0865284	0	0.0295791	0.0519988	0	0
TCGA-CM-6676	0.0496288	0	0.000717897	0.0524463	0	0.135198	0.091464	0.0140069	0.0549941	0	0.071427	0	0	0.409629	0.0268742	0.0275863	0.00871337	0	0	0.0573141	0	0
TCGA-AA-3856	0.0289035	0.00620282	0.0532553	0.0836301	0	0.13156	0.02494	0.0628191	0.0938655	0	0	0.00101619	0	0.210062	0.114964	0.111449	0.050592	0	0.02674	0	0	0
TCGA-NH-A6GB	0.00419304	0	0.0368455	0.136462	0	0.080424	0.0750896	0.100374	0.0810393	0	0.0114966	0.0119411	0	0.276727	0.0254999	0	0.0190957	0.00622743	0	0.0692298	0.0201382	0.0452164
TCGA-AZ-4313	0.018983	0	0.0127753	0.18457	0	0.202539	0	0.0575951	0.0277755	0	0.00354127	0.0175579	0.00382369	0.240932	0.0501989	0	0.0378808	0.00791492	0	0.132518	0	0.00139466
TCGA-G4-6320	0.216364	0	0	0.0650871	0	0.338275	0	0.0241178	0.133374	0	0	0.0400244	0.0190336	0.0614904	0.0658167	0	0.034482	0	0	0.00193511	0	0
TCGA-A6-6780	0.00613462	0	0.00341535	0.0642276	0	0.119781	0.140456	0.0300452	0	0	0.0365537	0.00747949	0	0.248818	0.104383	0.141888	0.0125031	0	0	0.0590504	0	0.0252641
TCGA-D5-6533	0.0503981	0	0.0115716	0.0631342	0	0.16544	0.014417	0.0775561	0.0314757	0	0.0074072	0.01331	0	0.262563	0.116359	0.0959329	0.00472299	0	0	0.0829672	0	0.00274515
TCGA-NH-A8F7	0	0.0141939	0.0657421	0.0115768	0	0.0103017	0.00185391	0	0.0481142	0	0.0585854	0	0	0.302651	0.0315106	0.324081	0	0	0	0.102202	0	0.0291876
TCGA-AA-3815	0.0751432	0	0.00657504	0.212109	0	0.0518517	0.128855	0.0591005	0.0483694	0	0.0226464	0.00257131	0	0.115055	0.106307	0.141593	0.010839	0.00687317	0.0121113	0	0	0
TCGA-AA-A01I	0.0270336	0	0.020981	0.13075	0	0.187722	0.159427	0.112725	0	0	0.0429524	0	0	0.114631	0.0850615	0.0802298	0.0179354	0.011314	0.00923748	0	0	0
TCGA-AA-3866	0.0264166	0	0.00130321	0.075443	0	0.156989	0.047672	0.0170328	0.0736854	0	0.0414803	0	0	0.220299	0.0672493	0.182868	0.0284472	0	0	0.0281082	0	0.0330052
TCGA-AA-3861	0.150261	0	0.25776	0.0770965	0	0.181882	0.0214516	0.0232021	0.0872426	0	0	0.00679484	0.0153414	0.0397337	0.0573718	0.0123697	0.0504531	0	0	0.0125638	0.00647597	0
TCGA-AF-A56L	0.0593054	0	0.0163721	0.0841225	0	0.0257813	0	0.182204	0.0952297	0	0	0.0439903	0	0.19333	0.0956209	0.104438	0.0317789	0.00857939	0.0581647	0	0	0.00108323
TCGA-AG-3574	0.0226404	0	0.0144306	0.138864	0	0.145236	0.0986787	0.0389794	0.0264429	0	0.0697773	0	0.00220386	0.0845512	0.0743585	0.192346	0.0465541	0	0.0155287	0	0.0204069	0.00900221
TCGA-G5-6641	0.0906048	0	0.0460694	0.0407091	0	0.272046	0	0.0382771	0.0348352	0	0.0968232	0	0.0189083	0.0805113	0.00829647	0	0.0254018	0.0290215	0	0.171659	0.0468368	0
TCGA-AA-3854	0.0530546	0	0.0228122	0.0265109	0	0.296579	0.0476709	0.000871782	0.0332725	0	0.0101661	0.00366662	0	0.102676	0.0432582	0.234804	0	0.0173974	0.002186	0.0296088	0.0507095	0.024755
TCGA-CM-6674	0.0400363	0	0.00320318	0.121898	0	0.183904	0.0283369	0.0230164	0.0209553	0	0	0.0595748	0.009602	0.18696	0.157827	0.0811917	0.0332831	0	0.050211	0	0	0
TCGA-AA-3977	0.0235438	0	0.0129377	0.101916	0	0.113501	0.0761695	0.119965	0.00128791	0.0947557	0	0	0	0.124593	0.0512332	0.16688	0.0264962	0.00374111	0	0.0735722	0.000402743	0.00900547
TCGA-A6-2675	0.0730564	0	0.0253898	0.0427017	0	0.0680738	0	0.0527016	0.0694105	0	0.0253015	0	0	0.28332	0.0920574	0.205974	0.00285062	0	0.0119104	0.00587069	0.0131258	0.028256
TCGA-G4-6303	0.0399472	0	0.012119	0.0743286	0	0.152744	0.00245836	0.0403449	0.0572811	0	0.0330128	0	0	0.314359	0.0262819	0.0931138	0.0162395	0.0508078	0	0.0593832	0.0155062	0.0120719
TCGA-AA-3538	0.0298946	0.00727277	0.00293111	0.0315289	0	0.160703	0.0345065	0.0248682	0.0750157	0	0.0533744	0	0	0.318937	0.0126191	0.126928	0.0463913	0.00270758	0	0.031361	0	0.0409596
TCGA-D5-6930	0.10239	0	0.0249379	0.149713	0	0.137559	0.0246138	0.0454528	0.054088	0	0.0505589	0	0.0229799	0.134257	0.10854	0.0472965	0.0119779	0	0	0.0856344	0	0
TCGA-AA-3862	0.0247742	0	0.000235763	0.181336	0	0.168591	0.111856	0.0558313	0.0623427	0	0	0	0	0.082817	0.0874632	0.0919652	0.0132276	0.00811935	0.0518175	0	0.0468048	0.0128182
TCGA-DC-6160	0.0198699	0	0.0243311	0.0918212	0	0.285058	0.0783346	0.0390367	0.0607018	0	0.0799756	0	0	0.135145	0.0490505	0.0634447	0.00129359	0.00259989	0	0.0693381	0	0
TCGA-AA-3663	0.053682	0	0.0147122	0.0518866	0	0.117469	0.0205704	0.0579164	0.022146	0	0.00215662	0.0159215	0	0.120562	0.0905003	0.20455	0.0222925	0	0	0.160462	0.0301941	0.0149782
TCGA-AA-3864	0.061546	0	0	0.0724034	0	0.269921	0.034585	0.0609365	0.00168514	0	0.0112488	0.0173858	0	0.153511	0.084902	0.172581	0.00937658	0	0.0113512	0	0	0.0385666
TCGA-EI-6883	0.16836	0	0.0523271	0.133692	0	0.0974503	0.0471018	0.0695783	0.0309984	0	0	0.0587323	0	0.225926	0.0363995	0.0794335	0	0	0	0	0	0
TCGA-G4-6295	0.0822053	0	0.00473775	0.228865	0	0	0.0931712	0.126842	0.0440757	0	0.0118091	0.0164879	0	0.0126729	0.145076	0.146109	0.0779469	0	0	0	0.01	0
TCGA-DM-A1HA	0.010373	0	0.00827865	0.348913	0	0	0.0804546	0.171588	0.0255774	0	0.00296709	0.0774538	0.0154867	0.0351028	0.117792	0.0699178	0	0	0.0360938	0	0	0
TCGA-AA-3818	0.0193844	0	0.0156056	0.178719	0	0.19027	0.00657675	0.041149	0.0384184	0	0	0.00816022	0	0.224671	0.0439727	0.0704872	0.062035	0.016514	0	0.06331	0.0207266	0
TCGA-CM-6163	0.0684563	0	0.00449596	0.172718	0	0.206761	0.0530811	0.0318171	0.0558069	0	0.0165901	0	0	0.0882683	0.0568393	0.12795	0.0516919	0	0	0.000644158	0.0300519	0.0348285
TCGA-AA-3534	0.0429629	0	0.0144423	0.0322069	0	0.204433	0.0224512	0.0618957	0.040574	0	0.0316601	0	0	0.224757	0.0401847	0.162094	0.0260557	0.0101029	0.0630276	0.020086	0	0.00306536
TCGA-G4-6625	0.083129	0	0	0.0910704	0	0.100634	0.0588679	0.0752488	0.0484149	0	0	0.0278527	0	0.226849	0.0712257	0.0921241	0.0308656	0.00861875	0.0850994	0	0	0
TCGA-A6-6652	0.00631027	0	0	0.0738494	0	0.104914	0.0328506	0.00263276	0.103265	0	0.0820862	0	0	0.501331	0	0.00604102	0	0	0	0.08672	0	0
TCGA-G4-6586	0.0520959	0	0.00685642	0.406379	0	0	0.171686	0.0635159	0.049018	0	0.0993583	0	0	0.0406298	0.0330392	0.0294202	0.00428276	0	0	0.04157	0	0.00214859
TCGA-AA-3532	0.0444859	0	0.00403145	0.0783883	0	0.137441	0.0817343	0.0752858	0.0486563	0	0	0.0186758	0	0.102483	0.123675	0.168352	0.051681	0	0.0492907	0	0.00365121	0.0121689
TCGA-AA-3858	0.00908968	0.0127371	0.0271739	0.0256741	0	0.194002	0.0184636	0.0734523	0.123033	0	0.0393451	0	0	0.0781043	0.0957494	0.214084	0.0323039	0	0.0214439	0.035343	0	0
TCGA-A6-5660	0.0228121	0	0	0.0599929	0	0.163391	0.0844626	0	0.0363903	0	0.0495188	0	0	0.379042	0.0153375	0.109031	0.0176088	0	0	0.0624137	0	0
TCGA-A6-2680	0.0661705	0	0.0358702	0.0500205	0	0.155295	0	0.00195558	0.123845	0	0.0485445	0	0	0.228591	0.0599865	0.0442662	0.0340832	0	0	0.111026	0.0403456	0
TCGA-AG-3578	0.0306152	0	0.00393782	0.0568029	0	0.308381	0.0494886	0.0120055	0.0300887	0	0.0643645	0	0	0.190749	0.0210776	0.0883486	0.00531817	0	0	0.0498194	0.0164851	0.0725186
TCGA-CI-6621	0.037609	0	0.00476098	0.0908336	0	0.183468	0.0819334	0.00676958	0.00889939	0	0.0288691	0	0	0.279965	0.0526446	0.13405	0.00561814	0	0	0.0373953	0	0.0471831
TCGA-DY-A0XA	0.055702	0	0.032931	0.11979	0	0.103638	0.0738068	0.0245167	0.0246853	0	0.0635757	0	0	0.275321	0.039897	0.0371741	0	0	0	0.148963	0	0
TCGA-CM-4750	0.0353668	0	0.0348866	0.171036	0	0.0538398	0.0235553	0.0773306	0.1658	0.0281327	0	0.0201338	0	0.195413	0.111506	0	0.0459042	0	0	0.0370955	0	0
TCGA-DM-A28G	0.0156013	0.00267839	0.0270091	0.0197103	0	0.282031	0.0183147	0.0276707	0.08811	0	0.0851707	0	0.0114485	0.218583	0	0.0645041	0	0	0	0.139168	0	0
TCGA-AG-A036	0.0702318	0	0.0117661	0.153515	0	0.0507532	0.0203604	0.0966795	0.0639017	0	0.0594221	0	0	0.265175	0.102812	0.0690674	0.000179462	0.00292951	0	0.0332065	0	0
TCGA-AG-A01N	0.0277396	0	0.0132078	0.020854	0	0.0502586	0	0.0293486	0.127161	0	0	0.0440227	0	0.521238	0.0178134	0.0559818	0	0	0	0.0654409	0	0.0269334
TCGA-QG-A5YX	0.0379977	0	0.0192968	0.0442997	0	0.278221	0.000693772	0.0767346	0.0578247	0	0.0121863	0	0	0.155214	0.0174281	0.193017	0.0232449	0.0365625	0	0.0472791	0	0
TCGA-AG-A02X	0.0817893	0	0.0386401	0.0783958	0	0.212621	0.0433824	0.058819	0.0747522	0	0.0296716	0	0	0.236483	0.0340237	0.0928662	0	0	0	0.0185558	0	0
TCGA-CA-5256	0.0185647	0	0.0214515	0.223693	0	0.144059	0.075453	0.0571255	0.0385457	0	0	0.0207319	0.00719808	0.0588965	0.0556988	0.157534	0.0942404	0	0.0268088	0	0	0
TCGA-AA-3560	0.0312843	0	0.0109327	0.0735412	0	0.244868	0.058219	0	0.0924582	0	0.0214379	0	0.0116013	0.137486	0.0645017	0.0333307	0.0693338	0	0	0.0732793	0.045584	0.0321413
TCGA-AA-A01F	0.029958	0	0.00104678	0	0	0.319835	0	0.0124528	0.10455	0	0.120272	0	0	0.200688	0.0227183	0.000761343	0.0201002	0	0	0.160108	0.00751108	0
TCGA-A6-2678	0.0843598	0	0.013976	0.107966	0	0.215967	0.00394719	0.0404916	0.0396607	0	0	0.0551836	0	0.149645	0.04852	0.190239	0.0243924	0.00305278	0	0.00763906	0	0.0149611
TCGA-AA-3531	0.0221101	0	0.0476307	0.125317	0	0.0192636	0	0.0526266	0.0765885	0	0.0476834	0	0	0.293346	0.097576	0.127298	0.0272046	0	0	0.0633564	0	0
TCGA-AA-A00E	0.117113	0	0	0.0662639	0	0.150185	0.0550484	0.0579499	0.0235822	0	0.000398735	0.035901	0	0.203374	0.121829	0.130332	0.0154208	0	0.0222698	0	0	0.000331504
TCGA-QG-A5YV	0.0426905	0	0.0186629	0.147279	0	0.240753	0.00971031	0.0925701	0.103674	0	0.0201162	0	0	0.0899789	0.0920065	0.0987659	0.0161218	0.00188964	0	0.0212781	0	0.00450333
TCGA-AA-3875	0.0741431	0	0.00683204	0.0968259	0	0.0771951	0	0.10584	0.0398435	0	0	0.0126007	0	0.0776196	0.0726417	0.139242	0.0386431	0.0226794	0.00855922	0.0166566	0.071448	0.13923
TCGA-AA-3555	0.0425267	0	0.00544815	0.000261507	0	0.163048	0	0.0124432	0	0	0.0100115	0.015464	0	0.174117	0.121658	0.117706	0	0.00873324	0	0.149917	0.0122538	0.166412
TCGA-D5-6923	0.0313233	0	0.000561885	0.0119642	0	0.112667	0.0243001	0.0244703	0.0203423	0	0.0320532	0	0	0.410147	0.029301	0.0872767	0	0.0242934	0	0.163212	0	0.0280874
TCGA-AG-A011	0.114422	0	0.031305	0.0865426	0	0.239892	0	0.0691214	0.113368	0	0	0.0664125	0.000595867	0.115497	0.0575097	0.104632	0.000459785	0	0	0.000243016	0	0
TCGA-G4-6309	0.00333812	0	0.0172005	0.185799	0	0.162238	0.0248023	0.102323	0.119726	0	0	0.00916021	0.00820783	0.15227	0.0441197	0.107607	0.0053675	0.0191837	0	0.0296221	0.00903496	0
TCGA-AA-A029	0	0.0413232	0.00489556	0.152784	0	0.177957	0	0.037686	0.0969531	0	0	0.0548823	0.0194186	0.281795	0	0	0.0264503	0.0273371	0	0.0671294	0.0113882	0
TCGA-CI-6620	0.100506	0	0.0177712	0.140546	0	0.234542	0.00302273	0.029292	0.0531934	0	0	0	0.0288022	0.104697	0.000480135	0.129865	0.0716876	0.00326518	0	0.0552801	0	0.0270491
TCGA-AG-A016	0	0.0607131	0	0.14597	0.166612	0	0	0	0	0	0	0	0.0446012	0.216119	0.0452115	0.068396	0.0314691	0	0	0.208394	0.0125152	0
TCGA-A6-6650	0.0348603	0	0.0802798	0.00204295	0	0.358609	0.106748	0.0444147	0	0	0.0713667	0	0	0.0721798	0.0227505	0.122871	0.000504709	0.016117	0	0.0591132	0	0.00814139
TCGA-AA-A00Z	0.0411387	0	0.00786962	0.0068985	0	0.152838	0.14977	0.0248395	0.0829196	0	0.0251478	0	0	0.212189	0.103213	0.15195	0.00622331	0	0.0350033	0	0	0
TCGA-AA-3530	0.0411511	0.0194617	0	0.0750659	0	0.317853	0.0445245	0.0617431	0.0215456	0	0	0.00275236	0	0.0427439	0.0582413	0.157449	0.0620829	0.00185759	0.0684696	0	0.025058	0
TCGA-AG-3581	0.0247716	0.00653472	0.0119067	0.0704671	0	0.132598	0.0120671	0.0336057	0.104904	0	0.0476997	0	0	0.2254	0.0534804	0.163194	0.0332876	0	0.00632176	0.0397096	0	0.0340519
TCGA-AG-3586	0.0409905	0	0.00285899	0.12513	0	0.13048	0.0355986	0.0641606	0.0725856	0	0.0970839	0	0.0169982	0.16674	0.0587888	0.144967	0.0103046	0.00255899	0	0.0307541	0	0
TCGA-D5-5541	0.0413399	0	0.0444638	0.105712	0	0.0806463	0.0252146	0.0388038	0.026392	0	0	0.00867043	0	0.431035	0.0626672	0.112939	0.000801703	0	0	0.0202995	0	0.00101391
TCGA-AA-3496	0.0284251	0	0.0106043	0.101781	0	0.165546	0.0871564	0.0326365	0.0363685	0	0.0256038	0	0	0.189933	0.0633996	0.171181	0.0209697	0.00373284	0.0240857	0	0.0126439	0.0259326
TCGA-AA-3495	0.00980407	0.011511	0.12492	0.0491411	0	0.267197	0.0900707	0.0287794	0.0347221	0	0	0.0361699	0.0229421	0.101309	0.0784123	0.0851234	0.0139311	0	0.0286344	0.0173321	0	0
TCGA-AF-2693	0.0470683	0	0.0467078	0.105429	0	0.289945	0.0119867	0.00730867	0.0693219	0	0	0	0.0321721	0.0779246	0.0608877	0.0915774	0.0653396	0.0327285	0	0.0574926	0.00410954	0
TCGA-AA-3561	0.0524486	0	0.0139782	0.0227825	0	0.250335	0.116466	0.034395	0	0	0.0189525	0	0.00809274	0.0553564	0.1063	0.247491	0	0	0.0184084	0	0.0105816	0.0444127
TCGA-AA-3511	0.0430137	0	0.00931414	0.109585	0	0.181893	0.0172304	0.0565841	0.088005	0	0.0104218	0	0	0.175956	0.060465	0.181755	0.00398806	0.0108131	0.0314576	0	0	0.0195188
TCGA-AG-A008	0	0	0	0.0177734	0	0.474974	0	0	0.134825	0	0.012853	0.00779289	0.0303554	0.108917	0	0	0.00325338	0.00980288	0	0.199453	0	0
TCGA-AG-A00Y	0.0164379	0.0286644	0.000677594	0.118785	0	0.108833	0.0385124	0.0270084	0.194752	0	0.0580337	0	0.0413594	0.182299	0.126188	0	0.0145332	0	0	0.0423745	0.00154177	0
TCGA-A6-6137	0.0412955	0	0.00310634	0.0672823	0	0.240699	0.0833875	0.0150382	0.148857	0	0	0	0.0186165	0.149731	0.0269641	0.0831288	0.00518257	0.0652663	0.0484873	0	0.00295809	0
TCGA-CM-4752	0.0866995	0	0.0113584	0.0919591	0	0.0871617	0.155231	0.0784757	0.0589732	0	0.014153	0	0.00634118	0.0837672	0.0967529	0.123553	0.0448807	0	0.0506404	0	0	0.0100532
TCGA-AG-A014	0.0193275	0.00643926	0.0350226	0.0285178	0	0.165833	0	0.0532851	0.107396	0	0	0.00515878	0	0.273321	0.0699995	0.0934268	0	0.0414581	0	0.0530293	0	0.0477861
TCGA-AA-3713	0.170085	0	0.0951987	0.0850034	0	0.195451	0.0306933	0.0172241	0.0450689	0	0.0705153	0	0	0.0588398	0.0397248	0.124085	0.0171719	0	0	0.0215798	0.0293596	0
TCGA-AF-6655	0.058326	0	0.0192557	0.012317	0	0.164207	0.00838142	0.0621599	0.0518696	0	0.038706	0	0.00475056	0.182844	0.0376006	0.109657	0	0.087244	0	0.129261	0	0.0334196
TCGA-AA-3673	0.0682919	0	0.02246	0.0666767	0	0.191942	0	0.0604315	0.0636033	0	0	0.04825	0	0.116887	0.077307	0.103128	0.0660714	0	0.114952	0	0	0
TCGA-AA-3562	0.0250737	0	0.0110586	0.0622782	0	0.0975594	0	0.0647867	0.0717244	0	0	0.030768	0	0.20497	0.0610218	0.211645	0.0318142	0	0.0794059	0	0.0384007	0.00949374
TCGA-EF-5830	0	0	0.0010091	0.146278	0	0.11007	0.0174417	0	0.00546875	0.0257087	0.049858	0.108156	0	0.177854	0.0660961	0.180406	0.0172697	0	0.0943837	0	0	0
TCGA-AA-3494	0.0121431	0	0.0283391	0.0159755	0	0.25236	0.121225	0.0781998	0.037491	0	0.0269738	0	0	0.183085	0.0308793	0.105502	0.020492	0.0135072	0.0207384	0	0.0108626	0.0422262
TCGA-AU-3779	0.066432	0	0.0066497	0.030829	0	0.209158	0	0.0477233	0.108284	0	0.0737172	0	0	0.257489	0.0187574	0.0252365	0.0143568	0.00786715	0	0.133501	0	0
TCGA-AA-3492	0.0443665	0	0.0115209	0.157671	0	0.103261	0.0620147	0.0262573	0.0575185	0	0.0712035	0.00732619	0.00573828	0.133644	0.0794464	0.142806	0.0391856	0	0	0.0481985	0	0.00984127
TCGA-AD-6548	0.0938876	0	0.0214165	0.12071	0	0.14256	0.0412379	0.0628811	0.00894247	0	0.0139297	0.0184191	0	0.244595	0.110633	0.0803514	0.00204895	0	0.0118925	0	0.0194922	0.00700362
TCGA-A6-5661	0.0367294	0	0.00933959	0.0760166	0	0.318412	0.0455791	0.0858998	0.00689198	0	0.0192422	0	0.0014135	0.0637094	0.00265734	0.100347	0	0.05427	0	0.142756	0.0143921	0.0223444
TCGA-DC-4745	0.035618	0	0.00607753	0	0	0.340899	0.0781447	0.0194682	0.0260401	0	0.0332836	0	0	0.196091	0.0327973	0.139242	0.0124281	0.0359407	0	0.0304923	0.00958619	0.00389128
TCGA-A6-5666	0.0447161	0	0.0223507	0.00628262	0	0.258841	0	0	0.019163	0	0.0434697	0	0	0.291607	0.106545	0.101163	0	0	0	0.0441699	0	0.0616923
TCGA-DM-A28F	0.0412709	0.00452109	0.00574549	0.0840357	0	0.214806	0	0.0399659	0.112387	0	0.00293402	0	0.00991163	0.151878	0.197513	0	0.0348688	0	0	0.0711903	0.0289716	0
TCGA-AG-3582	0.0244533	0	0.0160085	0.0368253	0	0.202536	0.0389542	0.0282869	0.0870259	0	0.0267837	0	0	0.155781	0.088909	0.14921	0	0	0	0.125715	0	0.0195119
TCGA-AG-3584	0.00848026	0.0131295	0.00871515	0.0801578	0	0.0993474	0	0.00972918	0.135169	0	0.0165286	0	0	0.349398	0.0500927	0.181883	0	0	0	0.047369	0	0
TCGA-F4-6856	0.107286	0	0.00213147	0.183504	0	0.126239	0	0.0357458	0.155595	0	0	0.0212512	0.0271509	0.143003	0.0663104	0.0769991	0.0199936	0	0	0.0278343	0.00695451	0
TCGA-AG-4022	0.0763002	0	0.00341965	0.0627545	0	0.171315	0.0143887	0.0548946	0.055266	0	0.033581	0	0	0.239377	0.0962256	0.11622	0.016557	0.0122198	0	0.0238522	0.0169267	0.00670186
TCGA-AY-A69D	0.130602	0	0.000215718	0.0586168	0	0.271739	0.0601878	0.0614114	0.0577113	0	0.0489643	0	0.012624	0.129044	0.0308713	0.0483908	0	0.0315654	0	0.058056	0	0
TCGA-QG-A5Z2	0.231883	0	0	0.130294	0	0.239255	0	0.0650854	0.134654	0	0	0.0454086	0.0197506	0.0360389	0.0578262	0	0.026269	0	0.0135362	0	0	0
TCGA-AF-2691	0.0429874	0	0.0112215	0.108614	0	0.228255	0.0195304	0.0713326	0.0549221	0	0.078971	0	0.007985	0.151321	0.0484144	0.14774	0.00531278	0	0	0.0177503	0.00513632	0.000507292
TCGA-EI-6514	0.0275603	0	0.00235686	0.0154437	0	0.18712	0	0.0502297	0.0358792	0	0	0.0400487	0	0.425553	0.0406801	0.14	0.00851679	0	0.0224265	4.76e-05	0	0.00413766
TCGA-EI-6512	0	0	0.00658426	0.0605691	0	0.131661	0.0246788	0.0791894	0.037373	0	0	0.0501681	0	0.177557	0.115747	0.132913	0.0206064	0.0178722	0.0919391	0	0.0179975	0.0351446
TCGA-AY-6197	0.0487212	0	0.0180382	0.0476974	0	0.198945	0.0509851	0.0138888	0.0564947	0	0.0783303	0	0	0.218422	0.0490028	0.0544988	0	0	0	0.141085	0.00694809	0.0169433
TCGA-AD-6963	0.0427917	0	0.00750165	0.297191	0	0.0797978	0.119868	0.0862733	0.0195029	0	0.0213664	0	0	0.0988689	0.100636	0.055428	0.00328243	0.000279477	0	0.0215273	0	0.0456843
TCGA-A6-6648	0.0154756	0	0.0154794	0.116761	0	0.371098	0.0599889	0.00678338	0	0	0.015912	0	0.000885505	0.0415591	0.0569378	0.099047	0.0655089	0.00809451	0.108856	0.0112661	0.00634792	0
TCGA-AY-5543	0.0449748	0	0	0.131413	0	0.15196	0.0976838	0.12571	0.0482258	0	0	0.00194053	0	0.150056	0.0967468	0.084858	0.0217397	0.0294412	0	0.0152508	0	0
TCGA-AA-3553	0.0159369	0	0.0250488	0.12185	0	0.141516	0.0407264	0.0805953	0.0437199	0	0.011153	0.0133485	0.00191055	0.127065	0.103744	0.118977	0.0413769	0.0302356	0.0463216	0	0.015612	0.0208619
TCGA-AA-3842	0.020589	0	0	0.208292	0	0.0619712	0.0162201	0.0534801	0.0695242	0	0.0200352	0	0	0.339126	0.0731572	0.121758	0.002279	0	0.00653175	0.00703564	0	0
TCGA-AD-6888	0.0657532	0.0186512	0.0240086	0.0588844	0	0.282762	0.0192143	0	0.000943534	0	0	0.0986543	0.0193906	0.262817	0.0145341	0	0.0281904	0.104915	0.00128101	0	0	0
TCGA-AA-3844	0.0187348	0	0.00172004	0.0427771	0	0.319981	0.103577	0.0480695	0.0455121	0	0.0727842	0	0	0.0738788	0.0290286	0.0815521	0.0291509	0.0127156	0	0.120518	0	0
TCGA-EI-6511	0.0236002	0	1.43e-05	0.105648	0	0.119034	0.112549	0.0191105	0.0353001	0	0.0272009	0	0	0.258588	0.0717623	0.136986	0	0	0	0.0780679	0	0.0121389
TCGA-AA-A01Q	0	0	0.0273059	0.182841	0	0	0.0659797	0.205461	0.10292	0	0	0.0576653	0	0.0651759	0.0677552	0.151939	0.0460986	0	0.023139	0	0	0.00371975
TCGA-A6-2683	0.0165853	0	0.0468327	0.0501872	0	0.136665	0	0.0882464	0.113731	0	0.0961699	0	0	0.145781	0.00934848	0.139406	0.0194133	0	0	0.126663	0	0.0109701
TCGA-AA-3821	0.0195052	0	0.00879566	0.0534734	0	0.193275	0.0349575	0.0566289	0.00408923	0	0.036249	0	0	0.233543	0.0709733	0.17335	0.0140234	0	0.0518787	0	0.0356298	0.0136271
TCGA-AA-3950	0.00432494	0	0.00104585	0.0782654	0	0.18816	0.050492	0.00953102	0.014071	0	0.0838666	0	0.00717518	0.241286	0.0468393	0.123459	0.00807759	0.000117413	0	0.0932028	0	0.0500854
TCGA-AA-3819	0.0290633	0	0.0116639	0.00981171	0	0.261703	0.0316206	0.0703919	0.0374274	0.00269455	0	0	0	0.0546621	0.0113082	0.201819	0.0924253	0.074388	0.0226525	0	0.0589683	0.0294005
TCGA-AA-3869	0.0246557	0	0.00214088	0.0685589	0	0.154835	0.0490911	0.0324587	0.0572683	0	0.0774196	0	0	0.214974	0.0504375	0.129858	0	0	0	0.0756182	0.0104842	0.0522002
TCGA-CL-4957	0.128426	0	0.0755049	0.0939605	0	0.22948	0.0834836	0.0796685	0.0322979	0	0	0	0	0.0914682	0.00840084	0.0784654	0.0195485	0.0684334	0.0108613	0	0	0
TCGA-AA-3846	0.059244	0	0.00969198	0.0403511	0	0.237548	0.078996	0.127408	0.0169476	0	0	0.0162648	0	0.0751437	0.00939898	0.17952	0.0387595	0.0599815	0.00889343	0.00487074	0.0369815	0
TCGA-DM-A28H	0.11903	0	0.107762	0.0739457	0	0.0810413	0	0.0707845	0.0482872	0	0.027216	0	0	0.15425	0.0960129	0.147749	0.0171859	0	0.00337172	0.0533631	0	0
TCGA-AG-3600	0.0391537	0	0.010599	0.0616971	0	0.134983	0	0.0360884	0.099064	0.0291249	0	0.0379686	0	0.121166	0.00103745	0.25962	0.0400272	0.0126429	0.0271525	0.0536488	0	0.0360263
TCGA-AA-3675	0.0541026	0	0.021019	0.0935734	0	0.214291	0.0883392	0.0596891	0	0	0	0.019829	0.0146145	0.106249	0.049928	0.132484	0.016537	0.0453197	0	0.0295314	0.0506428	0.00385038
TCGA-G4-6315	0.366431	0	0.0138721	0.137594	0	0.268043	0	0	0	0	0.0340001	0	0.0217952	0.0289681	0.0383296	0	0	0.00536925	0	0.0855972	0	0
TCGA-A6-4105	0.017057	0	0.011599	0.154444	0	0.163209	0.130485	0.0662591	0.00424962	0	0.0456856	0	0.00486427	0.0819659	0.0746018	0.171214	0.00832493	0	0	0.0266679	0.024656	0.014716
TCGA-AA-3956	0.240189	0	0.170878	0.0524099	0	0.16417	0.030605	0.00170677	0.0916587	0	0.00546633	0	0.0120146	0.0428821	0.0404372	0.0222287	0.0493776	0	0.0371639	0.0381451	0	0.000667067
TCGA-AA-3955	0.0122697	0	0.0171364	0.0623518	0	0.294858	0.0864209	0.00207796	0	0	0	0.0497556	0.0120248	0.0378399	0.0403751	0.229904	0.0441	0.0265203	0.0500402	0.0343257	0	0
TCGA-AY-A54L	0.055213	0	0.0384303	0.0144291	0	0.356837	0.106222	0.0211979	0.0750206	0	0.0467319	0	0.0152825	0.105529	0.0114	0	0.00842799	0.00673485	0	0.124519	0.014025	0
TCGA-G4-6311	0.122021	0	0.00486344	0.018569	0	0.0204494	0	0.069764	0.0396105	0	0	0.0211749	0	0.469454	0.0470265	0.124114	0	0	0	0.0601432	0	0.00280961
TCGA-AZ-6606	0.0729281	0	0	0.0219717	0	0.241616	0	0.0342191	0.0252986	0	0.0998571	0	0.0152551	0.149182	0	0.0824999	0.000361036	0.062946	0	0.164938	0.0289275	0
TCGA-CM-5341	0.0249276	0	0.00463399	0.0434635	0	0.14439	0.044807	0.0244508	0.0240429	0	0	0	0	0.185919	0.0975594	0.287383	0.0280472	0	0	0.0276002	0.0437342	0.0190411
TCGA-AA-3949	0.0405565	0	0.0122116	0.138252	0	0.0911925	0.137515	0.0562864	0.0253722	0	0.0621607	0.0110935	0	0.0979353	0.0902905	0.160375	0.017546	0.00597446	0.00556694	0	0.00349199	0.0441792
TCGA-EI-6510	0.0582673	0	0.0245456	0.145992	0	0.274941	0	0.024717	0.187869	0	0	0.0309005	0.0409256	0.0779146	0.0266187	0.0240256	0.0356514	0	0	0.0442576	0.00337349	0
TCGA-4T-AA8H	7.77e-05	0.0169338	0.102663	0.190119	0	0.345581	0	0.0297846	0.00151073	0	0.0224359	0	0.0362803	0.0459061	0	0	0	0.0278168	0	0.166787	0.00840446	0.00569997
TCGA-G4-6293	0.00362925	0.0228154	0.0169864	0.15711	0	0.195463	0.0982567	0	0.0748345	0	0	0.0594669	0.0171104	0.195247	0.0745616	0	0.0120592	0.00150651	0.0709532	0	0	0
TCGA-A6-5667	0.0400681	0	0	0.107306	0	0.15457	0.0430877	0.0558244	0.0534753	0	0.0266668	0	6.89e-05	0.210678	0.0394953	0.111274	0.0128443	0.0568876	0.0158641	0.0185044	0.0261279	0.0272582
TCGA-AG-3605	0.00427795	0.0255352	0.00601956	0.0847793	0	0.167901	0.0745534	0.0246442	0.162733	0	0.0327339	0	0.00614138	0.0547129	0.0200312	0.0878136	0.0178273	0	0	0.174986	0	0.0553102
TCGA-AA-3509	0.0156454	0	0.0056767	0.0752363	0	0.0898728	0.108999	0.058243	0.0337145	0	0.0755521	0	0.00697809	0.137271	0.0716842	0.189472	0.0102892	0.00565559	0.0233756	0	0.0569979	0.0353368
TCGA-CM-5864	0.0269826	0	0.0190771	0.0228524	0	0.38471	0.170755	0.00504793	0.00971557	0	0.0390434	0	0.0175521	0.162688	0.0690359	0.0230596	0.0252709	0	0.00111151	0.023098	0	0
TCGA-NH-A50T	0.0320419	0	0.00163307	0.05076	0	0.121952	0.0773385	0.0339896	0.0165867	0	0.031399	0	0	0.231215	0.020099	0.0398465	0.0114738	0.0367107	0	0.177549	0.0701135	0.0472917
TCGA-AA-A017	0.109961	0	0.107213	0.056949	0	0.170523	0.0451988	0.0380536	0.0943329	0	0	0.0161505	3.37e-05	0.24687	0.0227301	0.022505	0.00083319	0.0137481	0	0.0345772	0	0.0203216
TCGA-AA-3548	0.0354469	0	0	0.130351	0	0.1774	0.00982422	0.0313076	0.189294	0	0.00171265	0.00582291	0	0.0731336	0.0936441	0.203095	0.0339979	0	0.013928	0.00104243	0	0
TCGA-AA-3877	0.0385146	0	0.00506459	0.0925717	0	0.168339	0.0763058	0.0595814	0.00803166	0	0.0353182	0	0	0.109357	0.0889856	0.135445	0.0101748	0	0	0.00905755	0.018915	0.144339
TCGA-A6-6653	0.0749708	0	0.00516677	0.0488203	0	0.199533	0	0.00673335	0.049553	0	0.00709227	0.0503296	0	0.360398	0.0422127	0.0463056	0.0111668	0	0	0.0810206	0	0.0166965
TCGA-AA-A02Y	0.0182246	0	0	0.231304	0	0.239792	0.0496423	0.0682908	0.058433	0	0	0.0632596	0.0197258	0.0742884	0.0993383	0	0.0347115	0	0	0.041861	0.00112888	0
TCGA-D5-6920	0.0606395	0	0.0256826	0.0406571	0	0.258856	0.120974	0	0.0924691	0	0.0423934	0	0.0111651	0.23822	0.0267369	0.0137757	0.00815685	0.0125356	0	0.047739	0	0
TCGA-AA-3688	0.0381042	0	0.0246179	0.0744595	0	0.261106	0.0439418	0.0283586	0.0468865	0	0.0301869	0	0	0.187401	0.0403181	0.154917	0.00143446	0.00914611	0.0127332	0	0.024241	0.0221484
TCGA-CM-6164	0.0260854	0	0.00919737	0.120123	0	0.0542529	0.0345687	0.0840186	0.0329114	0	0.02955	0	0	0.321275	0.119672	0.0784932	0.00528519	0	0	0.084567	0	0
TCGA-AG-3591	0.0616412	0	0.0145573	0.098416	0	0.295657	0	0.0399594	0.0468309	0.014063	0	0.0119647	0	0.0469079	0.0198876	0.197411	0.0470972	0	0	0.036829	0.0687785	0
TCGA-AA-3982	0.0390093	0	0.00449459	0.139879	0	0.14657	0.0362175	0.0576525	0.0815352	0	0	0	0	0.0550186	0.0678415	0.226957	0.0822684	0	0.0625577	0	0	0
TCGA-AZ-4315	0.0156625	0	0.00658903	0.148127	0	0.100942	0.0680947	0.0785545	0.0569531	0	0.0714125	0	0.00124354	0.0712235	0.149013	0.165418	0.0307322	0	0.0106252	0	0.0208856	0.00452323
TCGA-DC-4749	0.0464207	0	0.0236392	0.0759408	0	0.239183	0.0767955	0.0278957	0.0198487	0	0.0323591	0.00395894	0.00946557	0.270967	0.0550777	0	0.0444194	0.0366113	0	0.0374166	0	0
TCGA-AG-3608	0.00580913	0.00678416	0.00554153	0.15102	0	0.0932317	0.04327	0.0595394	0.0789021	0	0	0.0779714	0.0271426	0.13024	0.0890288	0.113207	0.0386306	0	0.039468	0	0.0402142	0
TCGA-AG-A02G	0.0830889	0	0.0102465	0.322372	0	0.00256874	0	0.0221936	0.147946	0	0	0.000974052	0.0389386	0.115533	0.10767	0.0183088	0.0169344	0	0	0.0883095	0.0249157	0
TCGA-CM-4744	0.0164441	0	0.00238758	0.416892	0	0	0.203202	0.0978064	0.0754353	0	0.00488888	0	0.000227828	0.0252366	0.0523046	0.0551637	0.0336136	0.00878829	0	0.00375556	0.00385326	0
TCGA-AZ-6608	0.158077	0	0.0460012	0.00336216	0	0.196851	0.252915	0	0	0	0.0681114	0	0.000344688	0.216401	0	0	0.00649463	0.0267254	0	0.0129003	0.011816	0
TCGA-AA-3488	0.0055903	0	0.0123386	0.0940099	0	0.152413	0	0.0425031	0.0927378	0	0.00733507	0.0138498	0.021897	0.149965	0.056789	0.182764	0.00725419	0	0	0.132337	0	0.0282172
TCGA-AA-3970	0.0780498	0	0.0692231	0.0871334	0	0.235837	0.0201561	0.0970588	0.0264026	0	0	0	0	0.105134	0.0333892	0.15301	0.0439685	0.00762092	0.00520257	0.00385271	0.0339621	0
TCGA-D5-6532	0	0.054554	0.0392647	0.0212553	0	0.192017	0.12726	0	0.0309856	0	0.0276692	0.0453207	0.0225538	0.223084	0.0843899	0.0124433	0.0322098	0	0.0529805	0	0.000711361	0.0333009
TCGA-AA-3526	0.0311091	0	0	0.233796	0	0	0.0540929	0.0836023	0.0847412	0	0.0157079	0	0.0122292	0.105879	0.144517	0.100263	0.00946313	0	0	0.0703534	0.0542454	0
TCGA-AG-3611	0.00432034	0	0.0579546	0.0565137	0	0.25705	0	0.0563221	0.0911514	0	0	0.0166909	0.00529281	0.196663	0.0428002	0.140486	0.0347583	0	0.00428697	0.0230027	0.00264093	0.0100649
TCGA-G5-6235	0.118002	0.0655644	0	0	0	0.277993	0.170257	0	0	0.0172913	0	0.067577	0	0.135773	0.0449718	0	0	0.0582404	0.0443308	0	0	0
TCGA-AA-3519	0.0152651	0.00958241	0.0499312	0.0632548	0	0.130485	0.0827614	0.0162076	0.0410946	0	0.056521	0	0.0132473	0.206381	0.0543062	0.0559173	0.0245536	0	0	0.109471	0.0710206	0
TCGA-DM-A1D9	0.0334644	0	0.016524	0.0247869	0	0.294409	0.116769	0.0324753	0.0223075	0	0.0599644	0	0	0.105688	0.0719107	0.132495	0.0749028	0	0	0.0143046	0	0
TCGA-CK-5913	0.0124666	0	0	0.0599539	0	0.129984	0.0508177	0.0864235	0.0539512	0	0.087066	0	0	0.159009	0.054506	0.063078	0.0502187	0.0191725	0	0.1262	0.000396744	0.0467556
TCGA-CM-6172	0.0352006	0	0.017175	0.0186919	0	0.273462	0.0563002	0.0091221	0.0088868	0	0.0185476	0	0	0.262958	0.0228187	0.125138	0.00634127	0.00704042	0.0932306	0	0.0218371	0.0232498
TCGA-AH-6544	0.360755	0	0	0.0821694	0	0.106672	0	0.0769679	0.0493485	0	0	0	0	0.132444	0.0317023	0	0	0.0408091	0	0.103066	0.0134714	0.00259356
TCGA-AA-A00W	0.0362865	0	0.019341	0.0764701	0	0.125936	0.122402	0.0598239	0.0789678	0	0.125704	0	0.0229699	0.111744	0.0294909	0	0.00936034	0.0214244	0	0.146148	0.0139306	0
TCGA-AA-3939	0.0756181	0	0.00294342	0.0454019	0	0.2573	0.0390171	0.13715	0.00943583	0	0	0.0104881	0.00762731	0.0643119	0.0380901	0.157694	0.0586407	0	0	0.0721127	0.0146942	0.00947402
TCGA-AA-3679	0.01178	0.0325165	0.00857785	0	0	0.252918	0.0854942	0	0	0	0.0357126	0.0738015	0.0219781	0.142244	0.116497	0.0813584	0.0456371	0	0.0548427	0	0	0.0366422
TCGA-AZ-5407	0.0356969	0	0.0172727	0.222118	0	0.301	0.0181604	0.0378087	0.13548	0	0	0	0.02007	0.0480829	0.0438676	0.0530812	0.0204728	0	0	0.0385498	0.00833862	0
TCGA-AF-5654	0.0147767	0	0.0305335	0.00546014	0	0.309965	0.128118	0.0809489	0.03672	0.000682465	0.0359347	0	0	0.125949	0.0682867	0.0696604	0.00604406	0.0510092	0	0.0359112	0	0
TCGA-DY-A1DG	0.00776316	0	0	0.173969	0	0.134388	0.069752	0.00457954	0.0554548	0	0	0	0.03452	0.210631	0.0818046	0	0.00740117	0.0211976	0	0.178228	0.0203113	0
TCGA-DC-5337	0.0153293	0	0.000735421	0.0691811	0	0.30849	0.163796	0.0729513	0.00481039	0.0152039	0.0299211	0	0.00530554	0.0639713	0.0842238	0.0563663	0.0345427	0.00591065	0	0.0692616	0	0
TCGA-G4-6294	0.0310171	0	0.0109802	0.0433771	0	0.356892	0.0794357	0.0273684	0	0	0.0420764	0	0	0.127932	0.0408838	0.118125	0.0997797	0	0	0.0221329	0	0
TCGA-AG-3593	0.0724325	0	0.0415402	0.042036	0	0.262312	0.0763681	0.0536652	0.0685895	0	0.0576004	0	0	0.0489969	0.0381627	0.137406	0.0534399	0.00104049	0	0.026629	0.0077518	0.0120294
TCGA-CA-6715	0.0438058	0	0.0300479	0.0842728	0	0.0583636	0	0.0569371	0.05341	0	0.00823487	0.0108639	0	0.463537	0.0319847	0.0345165	0	0	0	0.116669	0	0.00735623
TCGA-D5-5540	0	0	0	0.197643	0	0.0108878	0.172646	0.118911	0	0.0142598	0.000335999	0	0	0.139974	0.121758	0.160277	0.0110931	0	0	0.0230686	0.0236704	0.00547478
TCGA-AG-3580	0.0287184	0	0.0142066	0.170272	0	0.0638843	0.107821	0.086456	0.0456069	0.00432918	0.0231881	0	0	0.188218	0.0293201	0.0474103	0.00965849	0.0463592	0	0.106765	0	0.0277873
TCGA-AD-A5EK	0	0	0.00679177	0	0	0.292246	0.0858597	0.101657	0.0841249	0.0553048	0.0195732	0.00222798	0	0.230245	0.0433657	0.0432194	0	0.0166369	0.0187471	0	0	0
TCGA-AA-3979	0.00545225	0	0.0206727	0	0	0.202412	0.0856417	0.050336	0	0	0.020495	0	0	0.196709	0.0293456	0.131101	0	0.0205906	0	0.132311	0.033139	0.071794
TCGA-AA-A01S	0	0.00431585	0.0379049	0.0782213	0	0.0797821	0.177889	0.0247088	0	0	0.0656535	0	0	0.308556	0.0098859	0.0648677	0.0413381	0	0	0.103171	0.00370564	0
TCGA-CK-6747	0.104004	0	0.101132	0.107411	0	0.20457	0.0767597	0.0299974	0.0749516	0	0.0052446	0	0.00181777	0.0599846	0.0599356	0.0745022	0.0686886	0	0.0218025	0	0.00644176	0.00275685
TCGA-AA-3549	0.0151914	0	0.00881187	0.0743953	0	0.0449415	0.0225545	0.0693306	0.0953819	0	0.0596695	0	0	0.234568	0.034819	0.0346904	0	0.0221796	0	0.2598	0	0.0236664
TCGA-AG-A015	0	0.0327109	0	0.0516926	0	0.235061	0	0	0.119092	0	0.0535911	0	0.0221402	0.164192	0	0	0.0173325	0.0740788	0	0.23011	0	0
TCGA-AA-3556	0.0652514	0	0.0164539	0.0759068	0	0.221848	0	0.0537588	0.0276546	0	0	0.036809	0.00837892	0.104907	0.0898522	0.154806	0.0181188	0.0306861	0.0494631	0	0.0046365	0.0414694
TCGA-CK-4952	0.0403776	0	0.0184638	0	0	0.286249	0.0204712	0.00384595	0	0	0.00928252	0.00303223	0	0.212267	0.0475449	0.0973572	0	0.0359191	0	0.0417824	0.0377708	0.145636
TCGA-G4-6317	0.0671	0	0.00876022	0.148266	0	0.00177483	0.015474	0.132158	0.0892263	0	0.0107567	0	0	0.413699	0.024653	0.0383604	0.00782857	0	0	0.0419439	0	0
TCGA-AA-A01G	0.0032277	0	0.0379195	0.0931465	0	0.122547	0	0.133504	0.108113	0	0	0.0897293	0.00492757	0.141024	0.0973614	0.103005	0.0207228	0	0.0447712	0	0	0
TCGA-AG-3583	0.0433393	0	0.0334284	0.0990151	0	0.113351	0.0914592	0.0537591	0.0637612	0	0.0952267	0	0	0.105291	0.0456621	0.038097	0.0234884	0	0	0.145674	0.0484471	0
TCGA-AZ-4682	0.112908	0	0.0602187	0.0806947	0	0.301864	0.100531	0.018733	0.0189865	0	0.0306525	0	0.00667271	0.0267484	0.0299986	0.116834	0.0372382	0	0	0.0554466	0	0.00247367
TCGA-AZ-4681	0.0353774	0	0.0149159	0.0662	0	0.114926	0	0.0491431	0.184726	0	0	0.0754278	0	0.14521	0.0945987	0.161328	0	0	0.0548153	0	0.00333196	0
TCGA-DM-A28C	0.0354236	0	0.023805	0.0196862	0	0.333581	0.0207746	0.0498012	0.00667316	0	0.0464829	0	0	0.298515	0.060624	0.0880561	0.00438837	0	0	0.012189	0	0
TCGA-AA-3980	0.0377195	0	0.00431202	0.256447	0	0.0832802	0.1161	0.0911062	0.0823482	0.00702812	0	0	0	0.00483293	0.0573219	0.110488	0.0429385	0	0	0.00825276	0.0448442	0.0529807
TCGA-CA-5796	0.0657491	0	0.112943	0.0913861	0	0.352793	0.0311042	0.0171132	0.0646787	0	0	0	0	0.0629692	0.0257405	0.0629969	0.0848098	0.00536444	0.0223511	0	0	0
TCGA-DC-5869	0.0480974	0	0.00309285	0.107164	0	0.20751	0.107131	0.0615739	0.0564698	0	0.00953381	0	0.0396704	0.105953	0.0582512	0.0351666	0.0427248	0	0	0.0635753	0.0540851	0
TCGA-CK-4948	0.00997518	0.00432056	0.000468814	0.0325649	0	0.0695513	0.0449697	0.0327754	0.0896919	0	0.0931098	0	0	0.273627	0	0.0945417	0	0.0942047	0	0.139829	0	0.0203696
TCGA-AA-3966	0.0417633	0	0.0128845	0.0821428	0	0.0439957	0.0233779	0.0525553	0.0441862	0	0.0371102	0	0	0.262011	0.0300706	0.0734361	0.0116698	0.0184139	0	0.205529	0.025222	0.0356317
TCGA-AA-3986	0.106746	0	0.1499	0.123228	0	0.0907725	0.050612	0.0551452	0.0967204	0	0	0.0052795	0	0.106229	0.0919403	0.0754878	0.0043022	0	0.0308838	0	0	0.0127529
TCGA-AG-3592	0.0429356	0	0.0147366	0.0845759	0	0.310998	0.0134831	0.0125678	0.106875	0	0.0282292	0	0.0277739	0.14506	0.0676713	0.0341829	0.00582576	0	0	0.105086	0	0
TCGA-DM-A28K	0	0	0	0.0380283	0	0.235444	0	0.0380716	0.0277388	0	0.00483982	0.00866529	0	0.385112	0.0478268	0.131769	0	0	0	0.0825049	0	0
TCGA-CM-6165	0.0485042	0	0.00996866	0.0543054	0	0.165927	0.0155404	0.0496002	0.0223449	0	0.00334634	0	0	0.364449	0.0625626	0.127011	0.0245302	0	0.0519103	0	0	0
TCGA-AA-3710	0.01385	0	0.00360054	0.196768	0	0	0.132337	0.0863276	0.0468679	0	0.0411775	0	0	0.00749633	0.082397	0.152123	0.0255625	0.013202	0	0.0769941	0.00400026	0.117297
TCGA-CM-6161	0.018399	0	0.0138003	0.138785	0	0.22731	0.100176	0.0464888	0.0499489	0	0.00661076	0	0	0.168012	0.0226294	0.121923	0.0527098	0	0.00781808	0	0.0253881	0
TCGA-CM-5862	0.0361334	0	0.0030224	0	0	0.249582	0.0727086	0.0352264	0	0	0.0417515	0.0393034	0	0.348034	0.0275635	0.079818	0	0.00686332	0.00485873	0.029421	0.0205931	0.00512081
TCGA-AA-A00R	0.0281747	0	0.00183033	0.17962	0	0.0204866	0.186048	0.0784601	0.0574596	0	0.0902933	0	0	0.125913	0.096632	0.0824667	0.0185117	0	0.0341044	0	0	0
TCGA-AG-3587	0.0597313	0	0.0148402	0.0993328	0	0.0909485	0.0876623	0.0532264	0.107998	0	0	0	0	0.317933	0.0449237	0.0719347	0.0313276	0	0	0.0201414	0	0
TCGA-CI-6623	0.00031514	0.00497757	0.00773615	0.0929417	0	0.16482	0.110873	0.00506106	0.0253177	0	0.0653087	0	0.0213835	0.190166	0.00711643	0	0.00356049	0.0145583	0	0.141199	0	0.144665
TCGA-A6-3809	0.0133028	0	0.00450919	0.0757449	0	0.195315	0.117556	0.0404953	0	0	0	0.00146155	0	0.159704	0.0663737	0.165706	0.00289135	0.00707199	0	0.0987323	0.00289848	0.0482369
TCGA-AG-3883	0.0143686	0.00518694	0	0.04726	0.00560266	0	0.0620093	0.0170353	0.094705	0	0.0465149	0	0	0.315252	0.0468035	0.160149	0.0206588	0	0	0.143199	0.0158604	0.00539461
TCGA-AG-A00H	0.00584008	0.0142338	0.00459065	0.0479273	0	0.178448	0	0	0.0959153	0	0.0235688	0	0	0.361487	0	0.152419	0.017454	0	0	0.0981166	0	0
TCGA-AA-3662	0.0288379	0	0.00856823	0.114128	0	0	0.037161	0.0198944	0.00791327	0	0.0140164	0.040508	0.0113023	0.201539	0.133027	0.165097	0.0253293	0	0	0.133429	0.0202747	0.0389729
TCGA-D5-6536	0.0107148	0	0	0.00396236	0	0.138333	0	0	0	0	0.0130131	0	0	0.460804	0.00308492	0.104204	0	0.0149725	0	0.168194	0	0.0827182
TCGA-A6-6138	0.0530459	0	0.00393778	0.0760527	0	0.19967	0.0122727	0.0367008	0.0630588	0	0.00820451	0.0145851	0	0.250023	0.0936322	0.153261	0.0264633	0	0.000156817	0.00893542	0	0
TCGA-AH-6547	0.0455181	0.0601404	0	0.112519	0	0.167092	0	0.0553476	0.0704159	0	0.0179713	0	0	0.220999	0.048322	0.140453	0	0	0.0195966	0	0.0360259	0.00559882
TCGA-DC-6681	0.0425017	0	0.0362392	0.0684814	0	0.284496	0	0.0150469	0.0966721	0	0.00483741	0	0	0.261944	0.0518077	0.0776097	0.00224269	0	0	0.0581212	0	0
TCGA-QG-A5YW	0.186234	0	0.145817	0.0390939	0	0.18655	0.00916266	0.0498519	0.0550455	0	0.0382121	0	0.0118836	0.0954048	0.0228985	0.051277	0	0.00738696	0	0.0926687	0.00851369	0
TCGA-A6-5659	0.0659192	0	0.00686932	0.0223851	0	0.18674	0.0499312	0	0	0	0.109235	0	0	0.386815	0.062813	0	0.0115104	0	0	0.0977824	0	0
TCGA-AA-A024	0.0190174	0	0.0190014	0.0767717	0	0.325236	0	0.0254616	0.102335	0	0	0.0457099	0	0.262375	0	0	0.019402	0.0116065	0	0.0813821	0.0117016	0
TCGA-AA-A01R	0.0178188	0	0.000603908	0.252003	0	0	0.0184376	0.0796525	0.148904	0	0	0.107857	0	0.1876	0.065238	0.0562107	0.0117321	0	0.0539422	0	0	0
TCGA-CM-5348	0.0173126	0	0	0.0149119	0	0.0492328	0	0.00460938	0.0396382	0	0.00726833	0	0	0.710806	0.0194868	0.0682352	0.029683	0	0.0383173	0	0.000498427	0
TCGA-AA-A02W	0.069733	0	0	0.107521	0	0.229319	0.126983	0.0367024	0.0894785	0	0.0567325	0	0.0435206	0.0790254	0.0662541	0.00903461	0.0450271	0	0	0.0261335	0.0145349	0
TCGA-AG-3901	0.0144339	0	0.00100536	0.0389921	0	0.131834	0	0	0.108307	0	0.049058	0	0	0.360585	0.0468539	0.142277	0	0	0	0.0861899	0	0.0204632
TCGA-EI-6885	0.0716173	0	0.0140106	0.0403344	0	0.0904215	0.0476364	0.0181645	0.0339595	0	0.0324423	0	0	0.351735	0.039355	0.0542915	0	0.0269178	0	0.165467	0.00244897	0.0111982
TCGA-AA-3666	0.064354	0	0.0503208	0.0419817	0	0.149524	0.0836212	0.0886543	0.0151559	0	0.0303451	0	0	0.137993	0.0869102	0.149974	0.00321874	0.00335023	0	0.0568126	0	0.0377834
TCGA-D5-6534	0.0348095	0	0.00385146	0.0742402	0	0.126434	0	0.0649677	0.100843	0	0	0.0376391	0	0.200484	0.10071	0.141619	0.0533354	0	0.060387	0	0	0.000679563
TCGA-AA-3681	0.0243405	0	0.0196679	0.118711	0	0.167689	0.067526	0.0852265	0.0573133	0	0	0.0269514	0	0.0792412	0.0760865	0.180748	0.0167323	0	0.0112209	0	0.0457702	0.0227764
TCGA-F4-6460	0.0716651	0	0.00516475	0.0724861	0	0.231428	0.0607076	0.0067995	0.0503404	0	0	0.0373785	0	0.215065	0.0725208	0.119595	0.0193101	0	0.0375395	0	0	0
TCGA-AF-3911	0.0257887	0	0.0121296	0.105498	0	0.198344	0	0.0576905	0.0343103	0	0.0150878	0	0	0.18021	0.066095	0.174337	0.0260039	0	0.0141039	0.0143364	0.0518189	0.0242455
TCGA-A6-3807	0.0161229	0	0	0.098183	0	0.0458605	0.0558599	0.112857	0.00655033	0	0	0.017538	0	0.151056	0.0786626	0.193805	0.00329774	0.00252096	0.0157736	0	0.0950282	0.106884
TCGA-CK-6748	0	0.00274468	0	0.0100825	0	0.107082	0.0225134	0	0.0293276	0	0.0681759	0	0	0.578843	0.00319674	0.0810943	0	0.00277926	0	0.077464	0	0.0166966
TCGA-3L-AA1B	0.109058	0	0.0120382	0.0800761	0	0.236882	0.0287965	0.0440664	0.160228	0	0.0253415	0	0.0459115	0.0632482	0.0230292	0.0700957	0.0284677	0	0.0346195	0.0381413	0	0
TCGA-F5-6702	0.0539647	0	0.00821833	0.0481827	0	0.20662	0.0140669	0.0521309	0.0336355	0	0.00914984	0	0	0.247486	0.130635	0.127019	0.0283249	0	0.0405671	0	0	0
TCGA-F4-6807	0.0631754	0	0.0130055	0.201557	0	0.0549438	0.0929369	0.0714314	0.0497368	0	0.0214255	0	0	0.13391	0.103485	0.124115	0.0305445	0	0.0257831	0	0.00247963	0.0114713
TCGA-AG-A026	0.0192963	0	0.0373011	0.111264	0	0.17852	0	0.162121	0.045126	0	0.0168617	0	0	0.171464	0.0658397	0.1318	0	0	0	0.00447777	0.0559283	0
TCGA-CM-6171	0.0599602	0	0.00566352	0.049805	0	0.265504	0.0410045	0.0209502	0	0	0.00343909	0.0134579	0	0.126026	0.0774299	0.109748	0.0189333	0.00870237	0	0.0811483	0	0.118228
TCGA-F4-6461	0.407145	0	0.0212208	0.0311001	0	0.118095	0	0.0245574	0.0598229	0	0	0.0376516	0	0.13718	0.039779	0.0845181	0	0	0.0389299	0	0	0
TCGA-CA-6719	0.0311629	0	0	0.101968	0	0.0529432	0	0.047666	0.0841267	0	0.00532339	0	0	0.380288	0.085647	0.144814	0.0110857	0	0	0.0549752	0	0
TCGA-DY-A1H8	0.00889161	0.00208268	0.0167148	0.16569	0	0.0336423	0.110493	0.217045	0.0475368	0	0.0833593	0	0	0.202101	0	0	0.000270024	0.00249398	0	0.0985373	0.011143	0
TCGA-D5-6928	0.025284	0.0146283	0	0.306552	0	0	0.112306	0.0779207	0.065024	0	0.0624165	0	0.00536691	0.121506	0.0820803	0.0757038	0.00672923	0	0.0301196	0	0	0.0143623
TCGA-AA-A02F	0.0811826	0	0	0.044607	0	0.103976	0.0682944	0.015632	0.0840013	0	0.0821622	0	0.0238523	0.26052	0.0395654	0.0493845	0.0219167	0	0	0.111856	0.0130491	0
TCGA-A6-A566	0.0205941	0	0.00417628	0	0	0.137179	0	0.0227314	0.0489879	0	0.0585458	0	0	0.458239	0.0150116	0.169447	0.00902706	0	0	0.0461513	0	0.00990887
TCGA-DT-5265	0	0	0	0.0332241	0	0.0563878	0	0.00550899	0.0502337	0	0.0209899	0.00878338	0.00353427	0.309596	0.00539306	0.417863	0.0163156	0.0395335	0.0267231	0	0	0.00591373
TCGA-A6-A565	0.263626	0	0.0118783	0.108277	0.109011	0.22321	0.0233724	0	0.00556111	0	0.0099061	0	0	0.104121	0.0395628	0.0772535	0	0	0	0.0150021	0	0.00921889
TCGA-AA-A00Q	0.0822967	0	0.0193889	0.141749	0	0.19993	0.0193611	0.0702552	0.111568	0	0.00258748	0	0	0.109041	0.100983	0.0880678	0.0232429	0	0.0315303	0	0	0
TCGA-F5-6863	0.0340161	0.0261052	0	0.0774425	0	0.112889	0.000268065	0	0.0560926	0	0	0.109552	0.015029	0.388249	0.0624345	0.0379778	0	0	0.0799439	0	0	0
TCGA-AF-A56N	0.128226	0	0.0470892	0.0460803	0	0.186541	0.0674748	0.0575393	0.102972	0	0.00337135	0	0	0.212856	0.0152991	0.107447	0	0.00375245	0	0.0213503	0	0
TCGA-D5-6529	0.00087864	0.00933541	0.0268464	0.0742748	0	0.21073	0.0337365	0.129794	0.0590745	0	0.0343276	0	0	0.168577	0.0764586	0.0980672	0.00664998	0	0	0.0443642	0.00206789	0.0248177
TCGA-AG-3727	0.169872	0	0.0644389	0.0592342	0	0.120292	0	0.011215	0.126997	0	0.0625277	0	0.0125459	0.170606	0.0336465	0.101179	0.00592194	0	0	0.0560212	0	0.005503
TCGA-CM-6677	0.0324979	0	0	0.11688	0	0.159326	0.113119	0.0281273	0.0496153	0	0.00532911	0.0124815	0	0.150409	0.0737571	0.144865	0.0540205	0	0.0568062	0.00276635	0	0
TCGA-AA-A00K	0.0250699	0.00774148	0.00847961	0.0949277	0	0.11349	0.131459	0.0649835	0.0828907	0	0.0110068	0	0	0.281549	0	0.0594528	0	0.015407	0	0.103543	0	0
TCGA-AA-3833	0.0506581	0	0.0198546	0.128234	0	0.12127	0.0307248	0.0720641	0.0511653	0	0.0302317	0.00384206	0	0.192534	0.0341998	0.102769	0.0020707	0.00050658	0	0.0947176	0.0464592	0.018698
TCGA-G4-6299	0.0342711	0	0.052924	0.285049	0	0	0.0890245	0.0588095	0.0677694	0	0.0562667	0	0.00787135	0.113674	0.0652095	0.139015	0.0135383	0	0.0165773	0	0	0
TCGA-WS-AB45	0.065318	0	0.0137051	0.0183832	0	0.132994	0.0314921	0	0	0	0.065901	0	0	0.201766	0.0333221	0.19503	0	0	0	0.0636955	0	0.178392
TCGA-D5-6931	0	0.0135746	0.0102355	0.107471	0	0.0980545	0.0490634	0.0980015	0.0521414	0	0.0350494	0	0	0.140246	0.109256	0.129235	0.0243728	0	0.108898	0.0175041	0	0.0068972
TCGA-AA-A02H	0.0143165	0.0308523	0.0122423	0.0767532	0	0.321778	0	0.00105188	0.11045	0	0	0	0	0.114403	0.0502653	0.163503	0.0347431	0	0	0.05964	0.0100006	0
TCGA-F5-6811	0.0325078	0	0.00293485	0.0683987	0	0.139904	0.00846148	0.0357932	0.109103	0	0	0.0210417	0	0.305934	0.0538013	0.177678	0.0026406	0.00238758	0.0370142	0	0	0.00239968
TCGA-AA-3696	0.0637203	0	0.013261	0.114418	0	0.203984	0	0.0536417	0.0941304	0	0	0	0.0556905	0.1072	0.0248617	0.0767572	0.00214927	0	0	0.18928	0.000905934	0
TCGA-AD-6890	0.0650029	0	0.0199696	0.142936	0	0.154268	0.115474	0.014829	0.0479105	0	0	0.00573321	0.0244814	0.244887	0.104822	0.0143513	0.0190687	0	0.0163374	0	0.00992872	0
TCGA-DC-6156	0.0369858	0	0.00170166	0.190918	0	0.00645651	0.00640334	0.0410719	0.0834497	0	0.0346549	0	0	0.305377	0.0333375	0.204339	0.00787962	0	0	0.0317604	0	0.0156637
TCGA-F4-6805	0.039649	0	0	0.0358339	0	0.142838	0	0.0534058	0.0872117	0	0	0.0289093	0.00099269	0.160082	0.0795909	0.133134	0.118082	0	0	0.0910415	0.0133839	0.0158452
TCGA-D5-6898	0.020362	0	0.00337899	0.0603895	0	0.160517	0.00866077	0.0431072	0.0522613	0	0.0198248	0	0	0.363292	0.0406369	0.106093	0.00588632	0.0296596	0	0.0569636	0.0124195	0.0165467
TCGA-F4-6463	0.106643	0	0.0113944	0.0918907	0	0.126147	0.117801	0.0176378	0	0	0	0.0909679	0.0106737	0.0671756	0.069788	0.13725	0.0301245	0	0.122507	0	0	0
TCGA-DM-A1D8	0.0458403	0	0.00524598	0.366324	0	0.129505	0	0.0462714	0.0837528	0	0	0.049255	0.00248564	0.190064	0.0503183	0.030938	0	0	0	0	0	0
TCGA-AZ-6599	0.0889525	0	0.0130505	0.233769	0	0.260154	0	0.0914837	0.0843317	0	0	0.0832158	0.00244589	0.00394431	0.0281676	0.0447346	0	0.0212879	0.0444625	0	0	0
TCGA-G4-6307	0.166001	0	0	0.0932152	0	0.0651915	0.146914	0	0.0768521	0	0.139426	0	0.0403183	0.15572	0.0511333	0	0.0134778	0	0	0.0429807	0.00877064	0
TCGA-CK-5912	0.109952	0	0.0508766	0	0	0.180267	0.0650641	0.022522	0.00782174	0	0.0475305	0	0	0.371522	0.0312463	0.05684	0.0194714	0	0	0.036886	0	0
TCGA-AG-3878	0.162779	0	0.0351323	0.188114	0	0.0537089	0.0479108	0.0171406	0.134142	0	0.044416	0	0	0.0507309	0.0471057	0.132916	0.0177617	0	0	0.0447218	0	0.0234194
TCGA-F5-6814	0.0761623	0	0.0185533	0.0836045	0	0.146602	0.0889204	0.0460102	0.0386702	0	0	0.0384341	0.0120845	0.189566	0.126654	0.0957035	0.0257038	0	0.0133314	0	0	0
TCGA-F5-6864	0.0217194	0	0.00725965	0.080822	0	0.189231	0	0.0471799	0.0627423	0	0	0.0417135	0.00228124	0.222272	0.101759	0.120544	0.0428105	0	0.0596657	0	0	0
TCGA-AA-3506	0.0530775	0	0.0157327	0.149804	0	0.120951	0.0208139	0.0415675	0.0824222	0	0.0626921	0	0	0.167441	0.0320115	0.137895	0.00647555	0.0050267	0	0.0892626	0	0.0148268
TCGA-DC-6154	0.0973651	0	0.026652	0.00768766	0	0.166407	0.0881694	0.00940516	0.0198681	0	0.0209367	0	0.00992609	0.267089	0.0371057	0.217004	0.0191196	0	0	0.00979812	0.00346654	0
TCGA-BM-6198	0.147691	0	0.101288	0.0621103	0	0.186182	0.0403956	0.0370286	0.0142769	0	0.00418243	0	0	0.187963	0.0493662	0.0825221	0	0	0	0.0701606	0	0.0168342
TCGA-AY-4070	0.0557245	0	0.047094	0.0813846	0	0.237212	0.0535119	0.150584	0.109143	0	0.00614684	0	0	0.064529	0.0683435	0.0472981	0.028245	0.0180475	0.0327364	0	0	0
TCGA-F5-6812	0.0692033	0	0	0.0728716	0	0.136994	0.0187439	0.0915138	0.100628	0	0	0.00756819	0	0.243411	0.126066	0.126058	0	0	0.00694178	0	0	0
TCGA-AA-A01Z	0.0329259	0	0.0329937	0.010515	0	0.32878	5.51e-05	0.200659	0.0156346	0	0.0448558	0	0.00691096	0.120832	0.0189877	0.0452377	0.020869	0	0	0.120744	0	0
TCGA-4N-A93T	0.0765175	0.0250007	0.00470777	0.212798	0	0.111707	0	0.0913967	0.117263	0	0.094736	0	0.0324599	0.0425289	0.039162	0.0017918	0.00615211	0	0	0.126153	0.0176266	0
TCGA-CM-6169	0.00993272	0	0	0.0725269	0	0.0952294	0.105301	0.0430285	0.0422826	0	0.0439849	0	0	0.318326	0.0595531	0.163914	0	0	0	0.0334552	1.62e-05	0.0124494
TCGA-D5-6932	0.0330255	0	0.00116442	0.0521062	0	0.118799	0.0563724	0.029764	0.0519311	0	0.068938	0	0	0.307655	0.0316407	0.133842	0.00879765	0	0	0.100781	0	0.005182
TCGA-AG-3893	0.0591408	0	0.0161132	0.0848331	0	0.211112	0	0.0128236	0.0457701	0	0.0182942	0	0	0.197654	0.100222	0.161283	0.0162991	0	0.041113	0	0.0266376	0.00870441
TCGA-AA-3860	0.0635386	0	0.00795354	0.0756827	0	0.184796	0.0233379	0.099831	0.03987	0	0.0525394	0	0	0.162809	0.0520217	0.0780585	0	0.0107937	0	0.135353	0.00919052	0.00422388
TCGA-A6-6781	0.034796	0	0.00499528	0.0370148	0	0.217825	0.00265951	0.000850365	0	0	0.0510791	0	0	0.307282	0.0481855	0.0806243	0	0	0	0.0943053	0.0232929	0.0970902
TCGA-DY-A1DE	0.0611512	0	0.00205685	0.0307107	0	0.0105343	0.014973	0.0494343	0.0888386	0	0.0340021	0	0	0.419281	0.0671942	0.150201	0.00828555	0	0	0.0633373	0	0
TCGA-G4-6321	0.15988	0	0	0.214444	0	0.290642	0.000193768	0.0537736	0.0758906	0	0	0	0.0159087	0.0645607	0.0349573	0.00651621	0.00411098	0	0	0.0609263	0.0181963	0
TCGA-AG-3726	0.110898	0	0.0329536	0.04553	0	0.247092	0.0272251	0.0739318	0.0473667	0	0.117533	0	6.74e-05	0.170322	0.00851288	0.030746	0.00477565	0.0261581	0	0.0544398	0	0.00244834
TCGA-EI-7002	0.000390878	0.00956942	0.00550005	0.070146	0	0.0902765	0.0886601	0.00667692	0.0701332	0	0.0947847	0	0.0265441	0.254566	0.0352268	0.0961181	0.0382979	0	0	0.11311	0	0
TCGA-A6-2674	0.0483761	0	0.00915454	0	0	0.112758	0	0.000951767	0	0	0.0273824	0	0	0.30579	0.0100098	0.0868826	0	0	0	0.251916	0.00690991	0.139868
TCGA-EI-7004	0.0516232	0	0	0.052009	0	0.146629	0.00259642	0	0.0412863	0	0.0352264	0	0	0.316659	0.0278024	0.224782	0.00169164	0	0	0.076472	0	0.0232216
TCGA-DC-6683	0.0615779	0	0	0.036219	0	0.184656	0.0141875	0.0491877	0.0434446	0	0.00741386	0	0	0.385697	0.0939924	0.0844936	0.0132592	0	0.0258714	0	0	0
TCGA-AY-4071	0.0435882	0	0.035951	0.180636	0	0.171753	0.00876063	0.0508025	0.148315	0	0	0.00946177	0.0275884	0.0650403	0.0867874	0.109631	0.036251	0	0	0.025434	0	0
TCGA-CM-6675	0	0	0.0276398	0.115125	0	0.179143	0.0550999	0.099097	0.0940399	0	0.0547282	0	0	0.0389914	0.0956921	0.171373	0.0460927	0.00417682	0.00699144	0.0118099	0	0
TCGA-AA-3855	0.0133232	0.00756832	0.0654328	0.104895	0	0.220231	0.0251125	0.012459	0.118973	0	0	0.0607284	0.0237284	0.209609	0.0306486	0.0570261	0.0206476	0	0.0296168	0	0	0
TCGA-AF-6672	0.156574	0	0	0.0531472	0	0.309614	0	0.0808653	0.0906206	0	0	0.0871283	0.00565378	0.0395206	0.0184641	0.0669852	0.0323025	0.0110947	0.04803	0	0	0
TCGA-AA-A00F	0.0879168	0	0.0165847	0.0741952	0	0.199667	0	0.0345294	0.177315	0	0.00566529	0	0	0.126541	0.0711182	0.0715034	0.0101456	0	0	0.111389	0	0.0134302
TCGA-AG-3575	0.00697334	0	0.00341629	0.105693	0	0.142578	0.131349	0.0120948	0	0	0	0.0160266	0.0196048	0.129359	0.119162	0.0962161	0.0307675	0.0346775	0.00157785	0	0.120213	0.0302904
TCGA-AG-3885	0.0890355	0	0.0600857	0.11926	0	0.0912697	0.0016936	0.0605818	0.204889	0	0.043459	0	0	0.137896	0.052138	0.0779963	0.0212395	0	0	0.03188	0	0.00857573
TCGA-AG-3881	0.06719	0	0.0108422	0.126624	0	0.162712	0	0.0151826	0.042282	0	0.0448147	0	0.0280936	0.167557	0.0619128	0.137992	0.0317275	0	0	0.0200568	0.0639813	0.0190309
TCGA-AF-A56K	0.0621147	0	0.0191798	0.089431	0	0.182764	0.127483	0.0148269	0.0114181	0	0.05046	0	0.0213027	0.289889	0.038023	0.0762223	0.00302414	0	0.0138615	0	0	0
TCGA-AA-A00N	0.0353038	0	0.00327943	0.026906	0	0.0798394	0	0.0291912	0.0518343	0	0	0.0378779	0	0.43738	0.0471526	0.126215	0	0	0	0.0950157	0	0.030004
TCGA-DM-A288	0.0422788	0	0.0388837	0.0314225	0	0.0462653	0	0.00472398	0.0265008	0	0.0222285	0	0	0.675834	0.00693081	0.0251489	0	0.00215667	0	0.0776259	0	0
TCGA-AD-6895	0.00310624	0	0.00675428	0.262632	0	0	0.146516	0.137384	0.0206359	0	0.08373	0.00536177	0	0.0476579	0.0993567	0.0793073	0.0135421	0.0262162	0.0648974	0	0	0.00290215
TCGA-CA-6718	0.0819562	0	0.0590511	0.103286	0	0.104751	0.00588126	0.0795208	0.0244581	0.0811558	0.0167735	0.058414	0	0.0820578	0.187485	0.0603984	0.0315596	0	0.016249	0	0	0.00700191
TCGA-AA-3543	0.0243791	0	0.009149	0.199042	0	0.193285	0.0287699	0.0806958	0.0725331	0	0	0.0507605	0.00999033	0.0582365	0.108504	0.138898	0.0257557	0	0	0	0	0
TCGA-CM-4743	0.00168233	0	0.00766181	0.127393	0	0.0626807	0.108137	0.0710799	0.0733595	0	0.0967555	0.0844221	0	0.0203652	0.164588	0.0724496	0.0616102	0.0188208	0	0.0114152	0	0.0175783
TCGA-A6-6142	0.093138	0	0.0146212	0.00357146	0	0.0839147	0	0.0134772	0.0320123	0	0	0.0232388	0	0.434246	0.0772385	0.0756484	0	0	0	0.117194	0.00822885	0.0234701
TCGA-A6-2671	0.0294604	0	0	0.0503708	0	0.126239	0.0094143	0.0227314	0.0589638	0	0.0139137	0	0	0.304795	0.0415945	0.184871	0.00274684	0	0	0.106822	0	0.0480766
TCGA-AA-A02K	0.0389733	0.0133909	0.00637538	0.0897971	0	0.0856755	0	0.0175319	0.115325	0	0.00179888	0.0205439	0	0.218871	0.0214648	0.232551	0	0.0236813	0.0354484	0	0	0.0785718
TCGA-A6-2676	0.0133841	0	0.00255683	0.143186	0	0.10916	0.0724734	0.0521061	0.0167892	0	0.0619882	0.0265339	0	0.145393	0.0900203	0.17974	0.0130142	0	0	0.0573206	0	0.0163335
TCGA-D5-6929	0	0.0120306	0.165866	0.174089	0	0	0.0953971	0.0692019	0.0129083	0	0	0	0	0.303156	0.0421496	0.0918061	0	0	0	0.0333086	0	8.68e-05
TCGA-D5-5537	0.00623452	0	0.0428463	0.0639585	0	0.355957	0.0180674	0.0788612	0.0655543	0.000236333	0	0	0	0.0729384	0.0401128	0.165181	0.0614391	0	0	0.0286129	0	0
TCGA-AA-3812	0.0131488	0	0.00341057	0.0955505	0	0	0	0.0164527	0.0901696	0	0.010874	0	0	0.61705	0.0160668	0.0644031	0	0	0	0.0728735	0	0
TCGA-AG-4008	0.0530158	0	0.00973688	0.0858844	0	0.151509	0.0419092	0.0250677	0.082928	0	0.00735539	0	0	0.242821	0.0449745	0.160699	0.0187583	0	0.0329997	0.0133642	0	0.0289762
TCGA-AG-3882	0.138928	0	0.0801051	0.221478	0	0.058889	0.0535946	0.0198576	0.154491	0	0.0550213	0	0	0.0907538	0.0372357	0.0472653	0.0155793	0	0	0.0268009	0	0
TCGA-AG-3742	0.00239609	0	0	0.0651077	0	0.103304	0.270601	0	0	0	0.0100024	0.0482748	0.0066285	0.253449	0.0108192	0.0704051	0.000547795	0.0340928	0.0819776	0	0	0.0423943
TCGA-EI-6507	0.0531866	0	0.00581308	0.197231	0	0.0787656	0.0403941	0.0230078	0.00541674	0	0.0192771	0	0.00203757	0.303492	0.0287632	0.0692622	0	0	0	0.138082	0	0.0352719
TCGA-G5-6233	0.0648059	0	0.011446	0.03602	0	0.159864	0.0270225	0.0397086	0.0494321	0	0.0387749	0	0	0.24827	0.0138102	0.188351	0	0.0650304	0	0.0409749	0.0142704	0.00221816
TCGA-D5-6541	0.0325602	0	0.00627764	0.166153	0	0.0508419	0.0582411	0.0246256	0.0491741	0.00634599	0.00322508	0	0	0.234656	0.158911	0.177237	0.00778078	0	0	0.00689654	0	0.0170742
TCGA-CA-5254	0.0434605	0	0.0219606	0.163076	0	0.222925	0.0214779	0.0407337	0.0713472	0	0.00124953	0	0	0.235656	0.0563868	0.0875654	0	0	0.0341609	0	0	0
TCGA-AG-A032	0.036987	0	0.0258362	0.0809401	0	0.236438	0	0.0267094	0.232563	0	0	0	0.00624141	0.118365	0.0188752	0.0617999	0.0265997	0	0	0.116735	0.0119098	0
TCGA-CI-6624	0.100434	0	0.00712447	0.0828894	0	0.188534	0.0237246	0.0598483	0.101653	0.0109774	0.003539	0	0	0.176819	0.0822935	0.115294	0.00607355	0	0.0283472	0.00569121	0	0.00675693
TCGA-DM-A285	0.0266453	0	0.000937389	0.025274	0	0.148865	0	0.0056599	0.0806925	0	0	0.0208371	0	0.328192	0.0578444	0.217137	0.0101943	0	0.0239737	0	0.0537478	0
TCGA-CI-6622	0.0374191	0	0.0274086	0.0253769	0	0.258958	0.163001	0	0.0498314	0	0.0376987	0	0.00782591	0.125164	0.0191075	0.146408	0.0149747	0.00927874	0.046587	0.0309597	0	0
TCGA-CK-4950	0.114381	0	0.0223019	0.0839268	0	0.248812	0.0147333	0.0586468	0.0128687	0	0	0.0328065	0	0.17413	0.0513603	0.0975223	0.0236391	0	0.040892	0.0239795	0	0
TCGA-A6-6654	0.0295501	0	0.00338774	0.0638934	0	0.115656	0.0187736	0.0432691	0.0720535	0	0.0103967	0	0	0.348944	0.0944649	0.107479	0.0203877	0	0	0.0561573	0	0.0155867
TCGA-G4-6626	0.0513045	0	0	0.200544	0	0.180118	0.12855	0.0195697	0.000412926	0	0	0	0.0234757	0.153441	0.0530242	0	0.0204432	0.0358678	0	0.0985533	0.034695	0
TCGA-AG-3728	0.0410081	0	0.052337	0.164616	0	0.0642881	0.00349337	0.0379617	0.170835	0	0.00125436	0.0338905	0.00384139	0.155792	0.0637203	0.133426	0.0280456	0	0.0454907	0	0	0
TCGA-AH-6643	0.0173683	0	0	0.049886	0	0.0380737	0.0031792	0.0346056	0.117738	0	0.0512398	0	0.00328145	0.391085	0.0458694	0	0.00713962	0	0	0.125661	0.000663111	0.11421
TCGA-EF-5831	0.0741639	0	0.0103673	0.0694729	0	0.139861	0.0611693	0.0725809	0.0423067	0	0.00176451	0	0	0.219132	0.0852212	0.170284	0.0268634	0	0.0268127	0	0	0
TCGA-F4-6570	0.0557962	0	0.00810054	0.104828	0	0.171067	0.0180816	0.0255673	0.0556344	0	0.0130565	0.0405227	0.0105731	0.119785	0.130592	0.160519	0.0263794	0	0.0560872	0	0	0.00340987
TCGA-A6-A5ZU	0.0884775	0	0.00264701	0.0651907	0	0.0164199	0.0600057	0.0303585	0.0399012	0	0.0606863	0	0	0.36283	0.117209	0.128287	0.0145441	0	0.0130687	0.000374621	0	0
TCGA-DM-A282	0.0311153	0	0.00922853	0.0661812	0	0.178644	0	0.0702341	0.0963786	0	0	0.0881099	0.000595083	0.140568	0.0974046	0.15183	0.0273624	0	0.0423485	0	0	0
TCGA-CM-5863	0.0678383	0	0.0146323	0.109469	0	0.256509	0	0.00964151	0	0	0.00866066	0	0.012265	0.156235	0.101011	0.164579	0.0329112	0	0.0297284	0.0179692	0	0.0185507
TCGA-F4-6459	0.0551099	0	0	0.0700507	0	0.187907	0.0965433	0.0274637	0.057508	0	0	0.00564759	0.0244993	0.262973	0.0597861	0.101529	0.0296394	0	0.00790977	0.00806893	0.00536484	0
TCGA-D5-5539	0.063597	0	0.00389702	0.0503301	0	0.113709	0.00571603	0.0102618	0.0538529	0	0	0	0	0.397759	0.0543872	0.144512	0	0	0	0.0895347	0.0124435	0
TCGA-AY-6196	0.109181	0	0.0144992	0.137296	0	0.123714	0.0112962	0.106293	0.0465916	0	0	0.00593324	0.0196086	0.142919	0.0970706	0.140468	0.0451285	0	0	0	0	0
TCGA-AA-A010	0.0924084	0	0.0297765	0.196916	0	0	0.0403016	0.219435	0.0297139	0	0	0.0381966	0	0.158736	0.0755524	0.118446	0.000516952	0	0	0	0	0
TCGA-EI-6509	0.000986149	0.0213305	0	0.0264819	0.00979809	0	4.39e-05	0	0.025569	0	0.0180437	0	0	0.787742	0.0101183	0.0309874	0.00594158	0	0	0.062957	0	0
TCGA-CI-6619	0.025319	0	0.00989286	0.0905644	0	0.167603	0.030512	0.0610528	0.0621504	0	0.0343088	0	0	0.185284	0.106031	0.081835	0.00106882	0.0194786	0.0757423	0	0	0.0491562
TCGA-AG-4005	0.0233226	0	0.00907947	0.0968609	0	0.264447	0	0.030008	0.119889	0	0	0.0524535	0.0312675	0.157124	0.0279832	0.0912044	0.0511603	0	0	0.0389778	0.00451865	0.00170405
TCGA-CA-5255	0.179726	0	0.0248054	0.0660151	0	0.170288	0	0.0296952	0.099034	0	0.0133886	0	0.0119144	0.0885335	0.101442	0	0.0929408	0.0386825	0	0.0807824	0.00275235	0
TCGA-F4-6703	0.023081	0	0.0127448	0.0791782	0	0.173449	0.056177	0.0640112	0.0239496	0	0.0290995	0.0218464	0	0.23829	0.0919034	0.143727	0.0114945	0	0.0032198	0.00318988	0	0.0246391
TCGA-AG-4001	0.0154357	0	0	0.0655408	0	0.0754725	0.0439561	0.0242397	0.0775555	0	0.0277639	0	0	0.395813	0.0723373	0.161118	0.0132804	0	0	0.0274865	0	0
TCGA-DM-A1D0	0.00344017	0.0113586	0	0	0.032664	0	0	0.00419699	0.0126369	0.000389251	0.07705	0	0	0.613034	0.0221786	0.0860261	0	0	0	0.137025	0	0
TCGA-AA-3870	0.0855522	0	0.00461406	0.167785	0	0.0378482	0.0195103	0.0330287	0.0939469	0	0.03253	0	0	0.0538264	0.0512419	0.249189	0.09836	0	0	0.0333588	0.0149622	0.0242464
TCGA-AA-3510	0.0354281	0	0.013735	0.109551	0	0.193106	0.00653151	0.0749903	0.0680196	0	0.0135678	0.0144644	0	0.156993	0.106218	0.155842	0.0111362	0	0.00705495	0.00490942	0.0144019	0.0140518
TCGA-CA-6716	0.0492808	0	0.0183109	0.0269591	0	0.249372	0.0331206	0.0323856	0.0309656	0	0.0197569	0	0	0.325224	0.0356288	0.14164	0.0306551	0	0	0.00670066	0	0
TCGA-AD-6889	0.0136709	0	0.00776042	0.0169842	0	0.25969	0.0236083	0.0692056	0.0807466	0	0.0664345	0	0	0.173104	0.0370919	0.0648587	0.0103892	0.0385773	0	0.105748	0	0.032131
TCGA-D5-6927	0.0273215	0	0.00924189	0.130848	0	0.17185	0.0768097	0.0956984	0.0087858	0	0.0420693	0	0	0.102311	0.0709392	0.107018	0.0116921	0	0	0.0938163	0.0274618	0.0241371
TCGA-A6-6651	0.116294	0	0.0775526	0.0732424	0	0.0522583	0.0476187	0.0146082	0.0649578	0	0.00332285	0	0	0.322934	0.0345862	0.0978984	0.0102187	0	0.0755448	0	0	0.00896275
TCGA-AA-A01T	0.0308025	0	0.0321079	0.165931	0	0.0510811	0	0	0.17182	0	0	0	0.0304013	0.182642	0.181838	0	0.0287827	0	0	0.124594	0	0
TCGA-CM-6680	0.00900513	0	0.00644567	0.0226393	0	0.403127	0	0	0.112212	0	0.0665137	0	0	0.166752	0.0353249	0.0969003	0.00578999	0	0	0.0752905	0	0
TCGA-AD-6965	0.079165	0	0.000362543	0.140649	0	0.0729511	0.062548	0	0.0918133	0	0.0680675	0	0	0.325971	0.0473542	0.0688741	0.0118759	0	0	0.0303685	0	0
TCGA-F4-6808	0.0985181	0	0.039092	0.125071	0	0.161965	0.139593	0.00973333	0.0478524	0	0.0275084	0	0.00675934	0.167593	0.0503607	0	0	0.0230919	0	0.057894	0.0256486	0.0193193
TCGA-G5-6572	0.104853	0	0.00791667	0.13169	0	0.1619	0.0877924	0	0.00275811	0	0	0	0.0213525	0.238801	0.0900984	0.124179	0.0122737	0	0.0151145	0	0	0.00127198
TCGA-DY-A1DF	0	0.00592155	0	0	0	0.181431	0	0.00749163	0.103007	0	0	0.0774153	0.00483322	0.132992	0.0678639	0.297829	0.0334773	0	0.0450794	0	0.0426583	0
TCGA-AA-A02O	0.0342378	0	0	0.0923185	0	0.0726368	0.137956	0.026739	0.172763	0	0.0691882	0	0.0325962	0.12999	0.0288922	0.0492845	0.0436666	0	0	0.109731	0	0
TCGA-AG-3909	0.0320898	0.00947738	0.0232538	0.11591	0	0.138893	0	0.00469974	0.124589	0	0.0284609	0	0	0.163714	0.0753693	0.105934	0.0489911	0	0	0.0880009	0.0406167	0
TCGA-SS-A7HO	0.0620505	0	0.0377872	0.143958	0	0.0949563	0.020163	0.0712858	0.0383312	0	0.0728938	0	0.0966938	0.064663	0.0351953	0.149419	0	0.000341852	0	0.0995689	0.00649382	0.00619841
TCGA-AA-3994	0.0531096	0	0.0042548	0.147408	0	0.159567	0	0	0.115747	0	0	0	0.0134602	0.119079	0.0239596	0.0948381	0.0345734	0	0	0.154614	0.0636598	0.0157295
TCGA-DC-6158	0.06105	0	0.014084	0.0365931	0	0.171527	0.0985478	0.0589277	0.0378613	0	0.0288207	0	0	0.216297	0.0898555	0.140623	0.00789794	0	0.00469986	0.0176526	0	0.0155629
TCGA-A6-2684	0.0121177	0	0.00293584	0	0	0.108328	0	0.0328037	0.0582246	0	0.0734085	0	0	0.263627	0.0498048	0.183471	0.0184883	0	0	0.122564	0.0742268	0
TCGA-A6-5662	0.058622	0	0.00836752	0.0562887	0	0.246441	0.093441	0	0.021077	0	0.0550002	0.00706503	0.0357748	0.120305	0.0012877	0.152702	0.0829662	0	0.00824027	0	0.0415092	0.0109129
TCGA-A6-5664	0.0922152	0	0.0187891	0.10016	0	0.179079	0.0229838	0.0183804	0.0437969	0	0.0415372	0	0.0146397	0.0753912	0.0324914	0.182087	0.0310266	0.026662	0	0.104868	0.0035171	0.0123755
TCGA-AA-3516	0.00756601	0	0.00354629	0.214861	0	0.0448808	0.183823	0.0603862	0.040793	0	0	0.00205545	0.00889558	0.0940926	0.110408	0.0836684	0.0105503	0.0917817	0.0255391	0	0	0.0171521
TCGA-A6-2682	0.0151059	0	0.00700169	0.03378	0	0	0.0183626	0.013326	0.0845634	0	0.0489704	0	0	0.355652	0	0.0132109	0.00163525	0	0	0.374555	0	0.0338366
TCGA-AA-A01D	0.00658192	0	0	0.0311471	0	0.0759254	0	0.0306581	0.0792464	0	0	0.00479949	0	0.583759	0.0334581	0.119817	0	0	0	0.0325192	0.00208892	0
TCGA-CK-4951	0.0147932	0	0.000425922	0.0857424	0	0.00933456	0.0230555	0.0740468	0.129043	0	0	0.0169671	0	0.238637	0.14203	0.160882	0.0116966	0.0106726	0	0.0757717	0.00690097	0
TCGA-AA-A02R	0.0217889	0	0.00158839	0.212021	0	0	0.153776	0.066824	0.0205698	0	0.0142639	0.033629	0.0100187	0.122189	0.178882	0.0767993	0.0324694	0	0.0551809	0	0	0
TCGA-AA-A00U	0.0101601	0	0.00558457	0.169377	0	0.229463	0.113243	0.181515	0.0471265	0	0.000603694	0	0.00674745	0.086051	0.0455202	0.0687621	0.00420286	0.0104697	0	0.0211738	0	0
TCGA-CA-5797	0.0550285	0	0.0473558	0.112069	0	0.00238472	0.0304026	0.0519663	0.089841	0	0	0.0348732	0	0.247944	0.141493	0.0777693	0.00556691	0.00179313	0.101513	0	0	0
TCGA-AA-3554	0.0160079	0.0012275	0.000557099	0.0107257	0	0.136115	0	0.0257699	0.0714766	0	0.0638316	0	0	0.349916	0.026321	0.0756146	0.00686696	0	0	0.16077	0.020154	0.034646
TCGA-A6-5656	0.00447529	0.00816094	0	0	0	0.167272	0.0448519	0.0026255	0	0	0.101074	0	0	0.570968	0.0063883	0.0388896	0	0	0	0.0552946	0	0
TCGA-DM-A280	0.0640956	0	0	0.0228244	0	0.0937545	0	0.00288713	0.059286	0	0	0.0450792	0	0.379389	0.00284018	0.0136104	0	0.072064	0	0.160914	0	0.0832552
TCGA-DM-A1D4	0.0441126	0	0.000272575	0.0413141	0	0.322871	0.16557	0.0218877	0.134346	0	0.026055	0.00298178	0.0139876	0.0758699	0.0628739	0	0.0308478	0	0	0.0570106	0	0
TCGA-AZ-6607	0.0207907	0	0.00850924	0.156794	0	0.201115	0.0668424	0.0159956	0	0	0.0436309	0.00523091	0.00615695	0.100247	0.0803293	0.108656	0.0627146	0.000772604	0	0.0957707	0.0243139	0.00213014
TCGA-5M-AAT4	0.00960884	0	0.0349296	0.219316	0	0.100448	0.0357229	0.0560675	0.0544227	0	0.0314196	0	0	0.234779	0.0769603	0.0833169	0	0	0	0.0221514	0.00278608	0.0380712
TCGA-AD-6964	0.0393244	0	0.00420167	0.222913	0	0.0252111	0.032249	0.0966309	0.080506	0	0	0.0287376	0.0108389	0.100697	0.114805	0.173221	0.0387716	0	0.0318928	0	0	0
TCGA-A6-2681	0.0435027	0	0	0.0944325	0	0.000292801	0	0.0471091	0.115489	0	0.0433335	0	0	0.38774	0.0603098	0.0957759	0.0201312	0	0	0.0886728	0	0.00321099
TCGA-A6-2686	0.059315	0	0.0102562	0.215551	0	0.089258	0.114857	0.0479005	0.0661876	0	0.0551168	0	0.00145106	0.0995213	0.0590915	0.103819	0.0397611	0.00486671	0	0.0170987	0.0144222	0.00152667
TCGA-AA-3514	0.028498	0	0.0072303	0.109566	0	0.0816437	0.00831858	0.00910219	0.189665	0	0	0	0	0.299775	0.0196707	0.119055	0.0708422	0	0	0.0489429	0.00769047	0
TCGA-EI-6513	0.0355332	0	0.0243784	0.127654	0	0.118218	0.0600963	0.124656	0.0248086	0	0	0.00643701	0	0.253427	0.0548175	0.164045	0	0	0	0	0	0.00592837
TCGA-CM-6167	0.115471	0	0	0.075433	0	0.151536	0.0197571	0.0204246	0.0858749	0	0	0.00886107	0	0.0334667	0.0980262	0.144117	0.0834618	0	0.163571	0	0	0
TCGA-D5-6539	0.0168621	0	0.0645859	0.0733822	0	0.290196	0	0.0213376	0.0649669	0	0.0341435	0.00170991	0.0091207	0.0171037	0.0519046	0.152601	0.0895201	0.0239562	0.0696918	0	0.018918	0
TCGA-AA-A01P	0.0479485	0	0.0822386	0.253633	0	0	0.144206	0.00173101	0.088223	0	0.0255987	0	0	0.120854	0.12903	0.0881766	0	0	0	0.00317135	0	0.0151898
TCGA-AF-2687	0.0417647	0	0.00252529	0.119244	0	0.129478	0.0705064	0.00970782	0.01031	0	0.0582123	0	0.00604993	0.228776	0.142184	0.0914942	0.0238029	0	0.00857244	0.0310333	0	0.0263395
TCGA-D5-5538	0.0566932	0	0.00711006	0.0232319	0	0.086153	0.00840435	0.0249833	0.062067	0	0.0610737	0	0	0.293606	0.0294873	0.160368	0.00971826	0	0	0.136177	0.0239907	0.0169364
TCGA-AA-A03J	0.0183711	0	0	0.1778	0	0	0.0902193	0.0844469	0.14578	0	0.00583438	0.0273941	0	0.143462	0.0657699	0.165728	0.0443152	0	0	0.0308794	0	0
TCGA-AY-A71X	0.014619	0	0.0396749	0.0459442	0	0.333901	0	0.0525612	0.0549933	0	0	0.043332	0.000970641	0.189917	0.0176113	0.0804081	0.00122111	0	0	0.124846	0	0
TCGA-AZ-4684	0.0331336	0	0.0424206	0.0731392	0	0.118335	0.0606601	0.0325115	0.0888069	0	0.0604262	0	0	0.186001	0.0355015	0.0753966	0.015759	0.0149903	0	0.134164	0	0.028754
TCGA-AZ-4614	0	0.00404772	0	0.380322	0	0	0.0132114	0.100966	0.144719	0	0.0249342	0	0.033215	0.0149979	0.0840251	0	0	0.0307017	0	0.151108	0.0177524	0
TCGA-EI-6917	0.00641981	0	0.0141091	0.0527997	0	0.0697432	0.0547842	0.0648735	0.0728647	0	0	0.034563	0	0.304727	0.119475	0.114148	0.0151524	0	0.0318343	0	0.0385743	0.00593181
TCGA-AG-4007	0.00225968	0.0174456	0.0227393	0.220831	0	0.119971	0.00141542	0.051988	0.123413	0	0	0.000699278	0	0.0795355	0.0693586	0.221337	0.0506977	0	0	0.018309	0	0
TCGA-EI-6508	0.0452698	0	0.0609373	0.0690772	0	0.250872	0	0.0531861	0.0758214	0	0	0.0236629	0.00457339	0.0403027	0.0792681	0.121904	0.120562	0	0.0356326	0	0.0189308	0
TCGA-CA-6717	0.0986733	0	0.0244693	0.0843423	0	0.0471447	0.00226646	0.071422	0.1028	0.0161513	0	0.0256975	0	0.22933	0.0845717	0.133881	0.0355099	0	0.00274991	0.0409901	0	0
TCGA-AF-6136	0.151565	0	0.0850519	0.0815703	0	0.188668	0.0020346	0.043554	0.0587382	0	0.00293438	0.00781632	0.0105768	0.042534	0.0374522	0.0581856	0.121597	0	0.106683	0	0.00103883	0
TCGA-DM-A0XD	0.0125825	0.0974084	0.00125654	0.149172	0	0	0	0	0.0449305	0	0.00941746	0.0837224	0.00508716	0.25283	0.0200223	0.145505	0.0120514	0.0548937	0.0432767	0.0435594	0	0.0242849
TCGA-A6-A56B	0.00207985	0.0207145	0	0	0	0.158086	0.0144907	0.0147708	0.0490422	0	0.0521488	0.0135994	0	0.44966	0.028806	0.170682	0	0	0	0.00374192	0.022179	0
TCGA-AD-6899	0.0633588	0	0.00935553	0.0608679	0	0.169462	0.0262768	0.0385139	0.0612515	0	0.0391743	0	0	0.256133	0.0831641	0.147653	0	0	0	0.0447884	0	0
TCGA-CM-5860	0.0212564	0	0.0035278	0.0656017	0	0.0638933	0.0316455	0.0658992	0.0602836	0	0.0183511	0	0	0.329925	0.138926	0.123345	0.0198247	0	0.0575204	0	0	0
TCGA-A6-2679	0.000636919	0.00806427	0.0714393	0.310177	0	0	0	0.0687938	0.202194	0	0	0.0285212	0	0.138045	0.0606369	0.0701264	0.00436399	0	0	0.0370012	0	0
TCGA-DY-A1DC	0.0763597	0	0.00423414	0.127904	0	0.167425	0.073932	0.0511571	0.0794187	0	0	0.0242946	0	0.0900371	0.1204	0.131149	0.0536885	0	0	0	0	0
TCGA-D5-6926	0.00812822	0	0.00246847	0.00701543	0	0.0918179	0.00824539	0.0123684	0.0520754	0	0.0710506	0	0	0.417302	0.111779	0.05689	0.0108864	0	0	0.126376	0	0.023597
TCGA-F4-6569	0.117234	0	0.00896551	0.044455	0	0.0512155	0.00176921	0.0279904	0.0621989	0	0	0.0366389	0	0.419964	0.041565	0.110153	0.00458648	0	0.0674591	0	0	0.00580547
TCGA-G4-6297	0.07408	0	0.00717282	0.118124	0	0.155899	0.0311461	0.0640105	0.0319336	0	0.00522714	0.00857614	0	0.171892	0.111165	0.154924	0.0277773	0	0.0117185	0.00520923	0.00243908	0.0187063
TCGA-F5-6465	0.0687287	0	0.0177164	0.0848969	0	0.189635	0.129944	0.0657537	0.0402712	0	0.0265999	0	0.00701423	0.154854	0.0728437	0.0834634	0.017149	0	0.00572256	0.00427725	0.0146663	0.016464
TCGA-AF-2692	0.0277284	0	0.0193653	0.100104	0	0.154575	0.0497155	0.0482046	0.0582015	0	0.083904	0	0	0.121425	0.015527	0.104082	0.0445343	0.0280475	0	0.0738693	0.0661508	0.00456668
TCGA-AZ-6600	0.0913931	0	0.108308	0.0522735	0	0.112662	0.0128148	0.0507034	0.0795559	0	0	0.0169943	0	0.224273	0.0515815	0.163476	0	0	0	0.0284669	0	0.00749719
TCGA-QG-A5Z1	0.00729717	0.00607991	0.0100489	0	0	0.228979	0	0.0142147	0.0494692	0	0.0331116	0	0	0.437805	0.00569668	0.101839	0.0141026	0	0	0.0703866	0.0209691	0
TCGA-AZ-4615	0.0425852	0	0.00997727	0.295538	0	0.184419	0.0791907	0.0408549	0.0298613	0	0.0156217	0	0	0.0980794	0.0946936	0.0927667	0.00411684	0	0.0122958	0	0	0
TCGA-G4-6310	0.0138331	0.0447895	0	0.00949811	0	0.147504	0.0652073	0	0	0	0.134548	0	0	0.278627	0	0.217323	0	0	0	0.0399337	0.0487377	0
TCGA-AZ-4323	0.24297	0	0.0754768	0.139575	0	0.143248	0.0208431	0.175694	0.0278048	0	0.0014175	0	0	0.0830947	0.0199569	0.0356885	0	0.029066	0	0.00516361	0	0
TCGA-NH-A8F8	0.120057	0	0.0202175	0.112786	0	0.080135	0.000312307	0.0272565	0.0782799	0	0.00707606	0	0	0.187127	0.0801464	0.086225	0.00582821	0	0	0.133632	0.060921	0
TCGA-AZ-4616	0.043452	0	0.00675791	0.327336	0	0	0.115243	0.0307936	0.00425439	0	0.0178736	0.0530061	0.0355929	0.0546065	0.1969	0.0582347	0.0154206	0	0.0405284	0	0	0
TCGA-AG-4021	0	0.000965515	0.00156984	0.00896801	0	0.0896214	0.0322156	0.00309423	0.0292997	0	0.0329892	0	0	0.438295	0.0504444	0.123236	0	0	0	0.160436	0.00844625	0.0204195
TCGA-DM-A1DA	0.0495277	0	0.0139232	0.227058	0	0.0486273	0.059841	0.092211	0.0370003	0	0.0259751	0.0260226	0.010646	0.116139	0.0934207	0.131387	0.0186321	0	0.0495889	0	0	0
TCGA-G4-6627	0.113886	0	0.0405278	0.165041	0	0.203245	0.00443007	0.0674899	0.0516704	0.000251896	0	0	0	0.0527065	0.113513	0.0944487	0.0387507	0.0130854	0.0213266	0.0131447	0.00273476	0.00374799
TCGA-D5-6922	0.0345699	0	0.00932339	0.0807835	0	0.09871	0	0.0330583	0.0966191	0	0.0232517	0	0	0.296045	0.124159	0.159119	0	0	0.00592056	0.0335522	0	0.00488823
TCGA-NH-A6GC	0.0800777	0	0.0937579	0.00821017	0	0.208118	0.00317549	0.0280902	0.124491	0	0	0.0567829	0.000178449	0.19975	0.00864559	0.155131	0.00690687	0	0.0266845	0	0	0
TCGA-D5-6924	0.0412505	0	0.00353349	0.106245	0	0.0725646	0.0911239	0.069762	0	0	0.0409839	0	0	0.267087	0.0948493	0.151895	0.0124075	0	0.0482968	0	0	0
TCGA-AA-3841	0.0832664	0	0.04231	0.179167	0	0	0.0255051	0.0292108	0.125229	0	0.0564123	0	0	0.215895	0.0735292	0.0900153	0.0246199	0	0	0.0347369	0	0.0201032
TCGA-AA-A02E	0.0171654	0	0.0337421	0.122354	0	0.186592	0.00205902	0.0314148	0.182862	0	0	0.00880654	0.0240641	0.214552	0.018958	0.0297328	0.0314334	0	0	0.0744053	0.0218585	0
TCGA-CM-6679	0.017619	0.0306762	0	0.0599686	0	0.142126	0.0207904	0.0311325	0.0636873	0	0.0188117	0	0	0.346366	0.0838188	0.0957473	0.0421469	0	0	0.0471092	0	0
TCGA-A6-5657	0.305951	0	0.0694229	0.0947459	0	0.0997631	0.00137743	0.0595151	0.109535	0	0	0.0357519	0	0.0646214	0.0580841	0.0230618	0.0199949	0.0300148	0.0173035	0.00913186	0	0.00172546
TCGA-AH-6549	0.101035	0	0.00418047	0.0880934	0	0.273253	0	0.0248634	0.0242644	0	0.0705871	0	0.0544707	0.0290861	0.081668	0.0664983	0.00206667	0.00971143	0	0.139556	0.0306657	0
TCGA-DM-A0XF	0.0506232	0	0.0121839	0.0494953	0	0.117969	0.104432	0.122683	0.0449394	0	0.0184697	0.00878093	0.00880221	0.173075	0.129712	0.0830333	0.0311342	0	0.0308969	0	0.0137708	0
TCGA-AZ-6601	0.0874272	0	0	0.0820369	0	0.169691	0.0153469	0.0378626	0.0596103	0	0	0.0463431	0	0.237801	0.111046	0.127924	0.0101113	0	0.0110771	0	0	0.00372291
TCGA-QL-A97D	0.0582244	0	0.00126365	0.262386	0	0.0953213	0.121786	0.112069	0.0664813	0	0.0462625	0	0	0.051008	0.0368869	0.069244	0.0110049	0.0193978	0	0.0486654	0	0
TCGA-AA-A00O	0.0311855	0	0	0.0522979	0	0.0745858	0.0107325	0.0204905	0.114087	0	0.0742173	0	0	0.451107	0.0608255	0.102564	0	0	0	0.0079073	0	0
TCGA-F4-6704	0.0449138	0	0.00716233	0.0685387	0	0.239863	0	0	0.0560803	0	0	0.025553	0	0.275235	0.0707075	0.1721	0.00790993	0	0.0319361	0	0	0
TCGA-AG-3594	0.028588	0	0.00233749	0.158234	0	0.18534	0.0354443	0.0790736	0.0953625	0.00147174	0.00534407	0.0211453	0	0.0473084	0.0889635	0.0812905	0.021893	0	0.00631226	0	0.0154636	0.126427
TCGA-D5-6538	0.0399754	0	0.00658511	0.185942	0	0.0986311	0	0.0671896	0.04872	0	0.0920599	0	0.0104882	0.153137	0.01601	0.155124	0.0373652	0.0027226	0	0.0860493	0	0
TCGA-CM-6166	0.0070187	0.00368606	0	0.0591686	0	0.138646	0.0483278	0.0204136	0.0756872	0	0.0713771	0	0	0.474377	0.00991072	0.0183639	0.00569314	0	0	0.0673298	0	0
TCGA-AG-3731	0.0662984	0	0	0.085228	0	0.245095	0.0207659	0.0793665	0.0307581	0	0.0373053	0	0.000453122	0.134908	0.162808	0.10584	0.0086828	0	0	0.0224898	0	0
TCGA-CM-5344	0.1008	0	0.0248041	0.0212726	0	0.064393	0	0.0172834	0.0785458	0	0	0.0220168	0	0.532283	0.0531539	0.0595757	0.00519816	0	0.0206734	0	0	0
TCGA-AA-A01C	0.00102263	0.022987	0	0.0533783	0	0.212676	0.0855503	0.037543	0.00610101	0	0.014879	0	0	0.262519	0.0841105	0.184978	0.0130242	0	0	0.0212313	0	0
TCGA-CM-4748	0.0597067	0	0.00298651	0.0438961	0	0.0361566	0.0207985	0.0723244	0.0787046	0	0.00773776	0	0	0.337426	0.0375794	0.123522	0.033135	0	0	0.146026	0	0
TCGA-AH-6644	0.118503	0	0.00659683	0.176841	0	0.0166055	0.00809205	0.0148149	0.0900946	0	0	0.0233609	0.00818689	0.178491	0.141937	0.167934	0.0321257	0	0.00938848	0.00702803	0	0
TCGA-DM-A1D7	0.052685	0	0.0192694	0.0980313	0	0.187318	0.0562722	0.125973	0.114178	0	0.0409141	0	0.0118221	0.0778874	0.0610454	0.0831458	0.048057	0.00132141	0.0220792	0	0	0
TCGA-G4-6314	0.0747508	0	0.0106793	0.0865095	0	0.166636	0.00324614	0.0633273	0.0504987	0	0	0	0	0.166541	0.107806	0.21344	0.0214656	0	0	0.0350999	0	0
TCGA-AA-3952	0.0578349	0	0.00357086	0.0503896	0	0.161261	0.00794365	0.026299	0.017675	0	0.0106878	0	0	0.210069	0.110861	0.274146	0	0	0.0132878	0	0	0.0559738
TCGA-AG-A01J	0.071721	0	0.027667	0.201708	0	0.12679	0.0188166	0.0696054	0.122628	0	0.0094085	0.0173739	0	0.198576	0.0737368	0.0130495	0.0376319	0	0	0.0112867	0	0
TCGA-CM-5861	0.0480463	0	0	0.228902	0	0.184847	0	0.0411804	0.0483358	0	0	0.0716575	0	0.152281	0.127436	0.0384678	0.00431664	0.0206738	0.0285845	0	0	0.00527132
TCGA-AG-3732	0.112464	0.0446118	0.0426479	0.10345	0	0.218303	0.0270562	0.0591853	0.134183	0	0	0	0	0.0681873	0.0549691	0.035711	0	0.0252083	0.070569	0	0	0.00345381
TCGA-AA-3517	0	0	0.0163412	0.0199305	0	0.214187	0.0139209	0.0462799	0.0479108	0	0.0693181	0	0	0.312153	0.0343534	0.136423	0	0	0	0.0775976	0	0.0115849
TCGA-NH-A6GA	0.0249793	0	0.00944372	0.184738	0	0.158518	0.0479173	0.0197049	0.115223	0	0.00345513	0.0223203	0.0200929	0.12456	0.0364228	0.0907415	0.0973015	0.00879801	0.0357833	0	0	0
TCGA-AF-4110	0.0533858	0	0.0272853	0.0744742	0	0.111728	0.0396421	0.0137381	0.0629867	0	0.0448558	0	0	0.252627	0.0491766	0.171726	0.0157927	0	0	0.0820727	0.000508919	0
TCGA-AG-3999	0.0187654	0.0119497	0.00443072	0.0733533	0	0.0825182	0.0735692	0	0.0959653	0	0.106154	0	0	0.170256	0	0.118382	0.0737222	0	0	0.116295	0.0270563	0.0275834
TCGA-D5-6535	0.0224938	0	0.00376052	0.0521614	0	0.270874	0.00556099	0.0316182	0.0930412	0	0.0913859	0	0	0.113438	0.0493015	0.115668	0.00359058	0.0156948	0	0.130948	0	0.000463623
TCGA-CM-6168	0.0592276	0	0	0.0482806	0	0.161092	0.0106728	0.00882695	0.057487	0	0.0478816	0	0	0.201367	0.0824959	0.171279	0.0138267	0	0	0.0816659	0.0350582	0.0208384
TCGA-D5-6531	0.0443735	0	0.0107399	0.230939	0	0	0.11372	0.0791814	0.0792975	0	0.00671384	0.0223366	0.0105091	0.112799	0.125631	0.095761	0.0107453	0.00165101	0.0556009	0	0	0
TCGA-AA-3664	0.0274276	0	0.0193981	0.102209	0	0.183694	0.0321439	0.160213	0.0378187	0	0.0261716	0	0	0.177945	0.0954679	0.119372	0	0	0	0.010553	0	0.00758545
TCGA-AG-3890	0.0345545	0.0239249	0	0.183009	0	0.20494	0	0.0595946	0.137644	0	0.0141013	0.00407885	0.0268381	0.118038	0.0637401	0.0403738	0.0384637	0	0	0.0506994	0	0
TCGA-AZ-4308	0.0291423	0	0.00755213	0.0812279	0	0	0.0210623	0.0327471	0.160777	0	0.0143801	0	0	0.335733	0.070716	0.0785782	0.0290655	0	0	0.122637	0	0.0163818
TCGA-AA-3655	0.00240656	0	0.00866201	0.0884452	0	0.231733	0.0268096	0.0422717	0.072987	0	0	0.0277244	0	0.157482	0.0974397	0.134351	0.0135879	0.0158915	0.0757851	0	0	0.00442372
TCGA-AA-A01V	0.0104313	0	0.0318488	0.00724821	0	0.266932	0.127037	0.124303	0.138018	0	0.0404961	0	0	0.164377	0	0	0.00452797	0.0232395	0	0.0615425	0	0
TCGA-AA-3971	0.191827	0	0.140691	0.0986763	0	0.0735833	0.017598	0	0.0669578	0	0	0.0503819	0	0.0947024	0.0450405	0.115479	0.0201044	0	0.0849593	0	0	0
TCGA-AA-A01X	0.26215	0	0.00701519	0.0856857	0	0.139108	0.0127138	0.01474	0.15419	0	0	0.0735799	0.00549327	0.105118	0.0231622	0.0685151	0.0258969	0	0.0214965	0	0	0.00113523
TCGA-F5-6813	0.0665658	0	0.00162183	0.103189	0	0.0698079	0	0.0632953	0.0816841	0	0.0113062	0	0	0.323248	0.164189	0.0598721	0.0196592	0	0	0.0355615	0	0
TCGA-AA-3867	0.0787198	0	0.0039895	0.0848727	0	0.206497	0.0454726	0.0124413	0.034569	0	0	0.0308468	0	0.101609	0.0752928	0.178937	0.0619424	0	0.0315348	0	0.0532764	0
TCGA-NH-A50U	0.000102307	0.0220401	0	0.0439699	0	0	0	0.00577188	0.100554	0	0.10423	0	0	0.417514	0.0135243	0.0747702	0	0	0	0.217523	0	0
TCGA-AA-3489	0.20986	0	0.0553628	0.111799	0	0.0688731	0.0170837	0.0480437	0.0358137	0	0.0356501	0	0.00685021	0.126587	0.0909898	0.116789	0.0147269	0	0	0.013891	0.0166534	0.0310269
TCGA-DC-6155	0.0457344	0	0	0.00172431	0	0.184239	0.00526533	0.0138018	0.0766865	0	0.162843	0	0.00496406	0.297146	0.0139213	0.0623809	0.0010967	0.0192412	0	0.110956	0	0
TCGA-A6-6782	0.100036	0	0.0549009	0.122426	0	0.147383	0.0290913	0.0317127	0.0139421	0	0.0345109	0.00701222	0.026292	0.163294	0.144423	0.0625586	0.0116146	0	0	0.040019	0	0.010784
TCGA-AA-A004	0.120887	0	0.0573534	0.085724	0	0.0922471	0	0.0128993	0.239366	0	0	0.0976308	0	0.197389	0.0400873	0.0353818	0	0	0	0.0210343	0	0
TCGA-CM-4747	0.035739	0	0	0.061859	0	0.0175453	0	0.0284059	0.209806	0	0.0442324	0	0	0.364613	0.01903	0.0473899	0.00745123	0	0	0.163929	0	0
TCGA-AA-A00D	0.0778516	0	0.0099143	0.185364	0	0.0293301	0.0524188	0.0687022	0.0932254	0	0	0.0551625	0.0163907	0.0759769	0.127163	0.113517	0.0417059	0	0.0532782	0	0	0
TCGA-AM-5821	0.051766	0	0.00271737	0.258401	0	0.0171434	0.0795191	0.0504134	0	0	0.0778866	0.0128558	0	0.0940315	0.222795	0.10178	0	0	0.00604094	0	0	0.0246499
TCGA-CM-5349	0.0666049	0	0	0.0301846	0	0.0830491	0.00760985	0.00972592	0.031638	0	0.0218918	0.0025591	0	0.591336	0.0438461	0.108297	0	0	0	0.00325793	0	0
TCGA-AD-6901	0.0136897	0.0091015	0	0.0787608	0	0.0795474	0.0132492	0.0309451	0.0456413	0	0	0.0652739	0	0.251664	0.173531	0.153377	0.0216592	0	0.0635598	0	0	0
TCGA-G4-6588	0.0108355	0	0	0.0717356	0	0.224951	0.0373792	0.037762	0.0293613	0	0.0237233	0.0197446	0	0.258946	0.0518175	0.0881086	0	0	0	0.111423	0	0.0342125
TCGA-AA-3811	0.0432056	0	0.0758811	0.147337	0	0.169382	0.00360737	0.132035	0.0125161	0	0.0204796	0	0	0.07562	0.0805616	0.153167	0.0183586	0	0.00518348	0	0.0573824	0.00528337
TCGA-AG-A023	0.130739	0	0.000113221	0.0921129	0	0.0852796	0.172774	0.035171	0.170863	0	0	0	0.0106915	0.142678	0.0430199	0	0.0241307	0	0	0.0763223	0.0161056	0
TCGA-A6-A567	0.188632	0	0.0391607	0.0930855	0	0.155969	0	0	0.000552339	0	0	0	0.00501908	0.301743	0.0357736	0.132921	0	0.02952	0	0.0176244	0	0
TCGA-AF-3913	0.0815539	0	0.0165262	0.00495785	0	0.240673	0.0390054	0.0183721	0.0472773	0	0.0396505	0	0.0433773	0.155794	0.0238761	0.106676	0.0179973	0.0211469	0	0.0986465	0.0166463	0.0278233
TCGA-CM-6678	0.0472996	0	0.00129724	0.0182777	0	0.232313	0	0.0115809	0.0714896	0	0.0467146	0	0	0.418483	0.0172767	0.00145143	0	0.0126765	0	0.112595	0	0.00854445
TCGA-AZ-6603	0.074028	0	0.0160361	0.0695556	0	0.15875	0.0422665	0.0565771	0.04066	0	0.0166061	0	0.0117521	0.121813	0.175205	0.134546	0.0344383	0	0.038523	0	0	0.00924226
TCGA-A6-3810	0.0397093	0	0.00670222	0.0412937	0	0.0852604	0.0333607	0.0235497	0	0	0.0282228	0	0	0.417131	0.0674739	0.138084	0.00558468	0	0	0.0401445	0.0326096	0.0408743
TCGA-DY-A1DD	0.0501824	0	0.0266723	0.180458	0	0	0.00652825	0.061629	0.0679301	0	0.0778947	0	0	0.353029	0.0649245	0.104992	0.00348524	0	0	0.00227393	0	0
TCGA-A6-6649	0.0833099	0	0.0402453	0.095669	0	0.230204	0	0.0462466	0.0588698	0	0.00100431	0.00858975	0.00433961	0.0684953	0.0862001	0.096883	0.0336362	0.000983614	0.128726	0	0.0138925	0.00270516
TCGA-T9-A92H	0	0.0972669	0.0226865	0.193899	0	0.223693	0	0.115762	0	0	0	0.059532	0.0202938	0.00832025	0.0229807	0.0111375	0.0271103	0.0372247	0	0.11008	0.0464605	0.00355268
TCGA-DM-A1D6	0.0365152	0	0.00865025	0.0625247	0	0.36321	0.027149	0.00719984	0.0435156	0	0.00568625	0	0.00235609	0.223422	0.0267038	0.0976234	0	0.0636066	0	0.0318376	0	0
TCGA-5M-AAT6	0.0482672	0	0.045039	0.148815	0	0.0790739	0.101649	0.0705685	0.0563541	0	0.0202046	0	0.000716751	0.111811	0.124101	0.133937	0.0189917	0.00138284	0.0388459	0	0	0.000241773
TCGA-CM-4751	0.0797368	0	0.00598052	0.193234	0	0.10713	0.0581837	0.0877989	0.0727692	0	0.0022826	0.0221207	0.0212337	0.0360942	0.129665	0.0611067	0.0323174	0	0.0903468	0	0	0
TCGA-D5-7000	0.0524411	0	0.0392754	0.100205	0	0.179456	0.0579786	0.0538952	0.0260581	0	0.0256931	0	0	0.164449	0.0699268	0.0773696	0.00964249	0	0.0299403	0.0179662	0.0588003	0.0369028
TCGA-F4-6854	0.0379365	0	0.00971671	0.129123	0	0.119264	0.0719289	0.0413571	0.0629931	0	0.0294577	0	0	0.271957	0.0901675	0.0944887	0.00716399	0	0	0.0344458	0	0
TCGA-A6-3808	0.127152	0	0.0117497	0.0379428	0	0.115139	0.00855459	0.0492169	0.0379574	0	0	0.0402589	0	0.20046	0.0688339	0.125286	0.00935958	0	0	0.114931	0.0220659	0.0310927
TCGA-A6-4107	0.0129187	0.0045574	0.0656685	0.0352186	0	0.219772	0.0114755	0.0264717	0.125116	0	0.0181118	0	0	0.150201	0.0714486	0.164657	0.056512	0	0.0239731	0	0.0138989	0
TCGA-AA-3552	0.108747	0	0.203386	0.0849477	0	0.0855058	0.00750483	0.0749117	0.0946282	0	0	0.0148919	0.00579618	0.0696801	0.0682326	0.129732	0.0133544	0	0.0386815	0	0	0
TCGA-D5-6540	0.0178233	0	0.00165062	0.163001	0	0.0672425	0.0157597	0.0601509	0.0379909	0	0.00306534	0.0339412	0	0.240595	0.0856993	0.0694864	0	0	0	0.149221	0	0.0543727
TCGA-A6-5665	0.0973421	0	0.0237411	0.0727642	0	0.204597	0.0674694	0.0432922	0.0120929	0	0.0576876	0	0.00888828	0.108362	0.0215256	0.0294809	0	0.0166009	0	0.178102	0.0463795	0.0116751
TCGA-A6-2685	0.0813682	0	0.00618073	0.0735296	0	0.0768603	0	0.0616039	0.121495	0	0	0	0	0.155457	0.0131532	0.19639	0.088073	0	0	0.0559719	0.0365058	0.0334107
TCGA-F4-6855	0.0101246	0	0	0.05648	0	0.190244	0	0.0258817	0.0508862	0	0	0.0575145	0.00384165	0.23626	0.0396226	0.263267	0.0191763	0	0.0287797	0	0.014319	0.00360289
TCGA-F5-6464	0.0216063	0	0.000658855	0.163732	0	0.0780915	0.0139865	0.0564253	0.0683489	0	0	0.0236033	0	0.179208	0.101495	0.146943	0.0667516	0.00838834	0	0.0309073	0.0307372	0.00911735
TCGA-AA-A01K	0.0427494	0	0.0107918	0.0873143	0	0.0727674	0.0130773	0.067387	0.156062	0	0	0.0168568	0	0.279657	0.0882612	0.130412	0.00919251	0	0	0.0254718	0	0
TCGA-AF-3400	0.0550481	0	0.0112473	0.0122248	0	0.132724	0.00637058	0	0	0	0.0213137	0	0	0.259419	0.0187165	0.111107	0	0.0161263	0	0.158006	0.0437464	0.15395
TCGA-AG-3898	0.0135537	0	0.000511166	0.0381256	0	0.0742891	0.0630471	0.0645576	0.0256359	0	0	0	0	0.215233	0.175111	0.0796897	0.0317904	0	0	0.04443	0.0438989	0.130127
TCGA-AA-3715	0.038784	0	0.0035586	0.13541	0	0.0485054	0	0.0335352	0.0721048	0	0.0495225	0.0167857	0	0.250154	0.0637827	0.116384	0.00980677	0	0	0.135316	0.00017931	0.0261711
TCGA-AZ-6605	0.123724	0	0.011558	0.0299112	0	0.154361	0.0124851	0.0496806	0.0834265	0	0.0187478	0	0	0.273591	0.0647802	0.100543	0	0	0.035336	0.0418554	0	0
TCGA-AA-3930	0.0482369	0	0.0533151	0.0942154	0	0.13388	0.0313142	0.0244436	0.0267503	0	0.0648932	0	0.00115437	0.0906972	0.0630077	0.157358	0.0328819	0.00596499	0.0212889	0.00571499	0.0443707	0.100512
TCGA-AF-2690	0.0535921	0	0.00742897	0.0604781	0	0.202062	0.00841745	0.066918	0.0585055	0.0112861	0	0.00598124	4.69e-05	0.172495	0.0681729	0.162441	0.0511271	0	0.0379453	0.00963752	0.00230241	0.0211624
TCGA-DM-A28A	0.0421387	0	0.0120117	0.135556	0	0.0914856	0	0.0842917	0.0461278	0	0.0367837	0.0162977	0	0.159937	0.158625	0.212458	0.00257346	0	0.00171347	0	0	0
TCGA-F4-6809	0.147088	0	0	0.10369	0	0.141203	0.011625	0.0451233	0.127934	0	0	0	0	0.118974	0.0993438	0.083004	0.0515369	0	0	0.0704795	0	0
TCGA-CM-6162	0.0590079	0	0.00589742	0.0735256	0	0.241584	0.0323033	0	0.00892409	0	0.0580199	0	0.00907049	0.184329	0.0955679	0.123994	0.00589609	0	0.0101247	0.0215286	0.0163322	0.0538943
TCGA-DM-A28M	0	0	0.000694326	0.0545202	0	0.417412	0.0879402	0.0239601	0.0987467	0	0.0295405	0	0.0226071	0	0.0384448	0.0426947	0.0197828	0.0238021	0	0.139854	0	0
