# Supplementary material for: A Novel Lipid Metabolism and Endoplasmic Reticulum Stress-Related Risk Model for Predicting Immune Infiltration and Prognosis in Colorectal Cancer
Source: Int J Mol Sci. 2023 Sep 8;24(18):13854. doi: 10.3390/ijms241813854 (PMC10531437; doi:10.3390/ijms241813854)
Supplement: Supplementary file 1 [file ijms-24-13854-s001.zip › Supplementary Table S11.xlsx]

## Sheet: Sheet1
Supplementary Table S11 The primers used in real-time PCR assays.
Number	Name	Primer (5 to 3)
1	AGRN-qPCR-F	TAGGGAGCAGAGGGAAGGTT
2	AGRN-qPCR-R	CACAAAGCCTGTGCCGTAG
3	APOE-qPCR-F	CGTTGCTGGTCACATTCCTG
4	APOE-qPCR-R	AATCCCAAAAGCGACCCAGT
5	CAV1-qPCR-F	ACGTAGACTCGGAGGGACAT
6	CAV1-qPCR-R	ACTTGCTTCTCGCTCAGCTC
7	SPP1-qPCR-F	TTCGCAGACCTGACATCCAG
8	SPP1-qPCR-R	ACGGCTGTCCCAATCAGAAG
9	MMP3-qPCR-F	GAGCTGGATACCCAAGAGGC
10	MMP3-qPCR-R	AGCCTGGCTCCATGGAATTT
11	TIMP1-qPCR-F	GCGGATACTTCCACAGGTCC
12	TIMP1-qPCR-R	GTAGGTCTTGGTGAAGCCCC
