# Supplementary material for: A Novel Lipid Metabolism and Endoplasmic Reticulum Stress-Related Risk Model for Predicting Immune Infiltration and Prognosis in Colorectal Cancer
Source: Int J Mol Sci. 2023 Sep 8;24(18):13854. doi: 10.3390/ijms241813854 (PMC10531437; doi:10.3390/ijms241813854)
Supplement: Supplementary file 1 [file ijms-24-13854-s001.zip › Supplementary Table S2.xlsx]

## Sheet: Sheet1
Supplementary Table S2 Prognostic genes analyzed through COX regression
gene	HR	z	pvalue	lower	upper
SNAP25	1.38937	5.95697	2.57e-09	1.24689	1.54814
CHGA	1.25544	4.60529	4.12e-06	1.13959	1.38306
GRP	1.27168	3.27519	0.00105592	1.10132	1.46839
FABP4	1.26293	3.19803	0.0013837	1.09458	1.45717
TIMP1	1.23706	3.08078	0.00206462	1.08047	1.41634
CD36	1.26262	3.05423	0.00225641	1.08714	1.46643
CAV1	1.19487	2.96836	0.0029939	1.06235	1.34393
LAMA2	1.21794	2.90091	0.00372082	1.06604	1.39149
FGF2	1.19168	2.73929	0.00615725	1.05116	1.35099
CPT2	0.755937	-2.71564	0.00661474	0.61771	0.925095
HSPA8	0.734396	-2.69296	0.00708203	0.586614	0.919406
HSPA1A	1.16204	2.63526	0.00840718	1.03923	1.29936
ADIPOQ	1.24231	2.63472	0.00842069	1.05714	1.45992
SERPINE1	1.17189	2.56666	0.0102683	1.0382	1.32278
SPP1	1.20516	2.38723	0.0169756	1.03396	1.40471
EGFR	1.15867	2.38564	0.0170492	1.02663	1.30769
CDKN2A	1.16932	2.36425	0.0180667	1.02711	1.33122
APOE	1.15015	2.33621	0.0194803	1.02279	1.29338
AGRN	1.20723	2.30497	0.0211682	1.02859	1.41689
PTGIS	1.23702	2.28159	0.0225133	1.03044	1.48501
GSTM1	1.19705	2.27234	0.0230659	1.02503	1.39794
GPI	0.786566	-2.25994	0.0238247	0.638719	0.968635
MMP14	1.18294	2.25231	0.0243025	1.02205	1.36917
GSN	1.18293	2.22087	0.0263595	1.01993	1.37198
CLU	1.08834	2.16673	0.0302558	1.00811	1.17496
ENO1	0.813063	-2.0252	0.0428473	0.665492	0.993356
VEGFA	1.17493	1.98676	0.0469491	1.00218	1.37746
MMP3	0.736975	-1.9683	0.0490337	0.543835	0.998708
