# Supplementary material for: A Novel Lipid Metabolism and Endoplasmic Reticulum Stress-Related Risk Model for Predicting Immune Infiltration and Prognosis in Colorectal Cancer
Source: Int J Mol Sci. 2023 Sep 8;24(18):13854. doi: 10.3390/ijms241813854 (PMC10531437; doi:10.3390/ijms241813854)
Supplement: Supplementary file 1 [file ijms-24-13854-s001.zip › Supplementary Table S3.xlsx]

## Sheet: Sheet1
Supplementary Table S3 Lasso coefficient of predict model
gene	coef	hr	low.ci	upp.ci
MMP3	-0.0977711	0.736975	0.543835	0.998708
HSPA8	-0.0632467	0.734396	0.586614	0.919406
PTGIS	-0.0566641	1.23702	1.03044	1.48501
CPT2	-0.0563713	0.755937	0.61771	0.925095
GPI	-0.0310979	0.786566	0.638719	0.968635
CDKN2A	0.0119628	1.16932	1.02711	1.33122
SPP1	0.0249677	1.20516	1.03396	1.40471
GRP	0.0251544	1.27168	1.10132	1.46839
APOE	0.0324787	1.15015	1.02279	1.29338
CHGA	0.0326676	1.25544	1.13959	1.38306
CAV1	0.0409152	1.19487	1.06235	1.34393
GSTM1	0.0560428	1.19705	1.02503	1.39794
VEGFA	0.0738417	1.17493	1.00218	1.37746
LAMA2	0.0839111	1.21794	1.06604	1.39149
TIMP1	0.103826	1.23706	1.08047	1.41634
AGRN	0.107522	1.20723	1.02859	1.41689
HSPA1A	0.186022	1.16204	1.03923	1.29936
SNAP25	0.22493	1.38937	1.24689	1.54814
