# Supplementary material for: A Novel Lipid Metabolism and Endoplasmic Reticulum Stress-Related Risk Model for Predicting Immune Infiltration and Prognosis in Colorectal Cancer
Source: Int J Mol Sci. 2023 Sep 8;24(18):13854. doi: 10.3390/ijms241813854 (PMC10531437; doi:10.3390/ijms241813854)
Supplement: Supplementary file 1 [file ijms-24-13854-s001.zip › Supplementary Table S4.xlsx]

## Sheet: Multicox analysis
Supplementary Table S4 Univariate and multivariate COX regression analysis
id	HR	HR.95L	HR.95H	pvalue
age	1.05184	1.03001	1.07413	2.32345e-06
gender	1.06685	0.701123	1.62334	0.762562
stage	2.08955	1.00692	4.33622	0.0478761
T	1.70806	1.04463	2.79283	0.0328426
M	1.33739	0.503327	3.55355	0.559847
N	0.978986	0.630798	1.51937	0.924551
riskscore	3.00577	2.12869	4.24423	4.05987e-10

## Sheet: Unicox analysis
id	HR	HR.95L	HR.95H	pvalue
age	1.03226	1.01197	1.05297	0.0017202
gender	1.10254	0.728085	1.66959	0.644736
stage	2.56243	2.01154	3.26418	2.5533e-14
T	3.24367	2.13253	4.93375	3.81742e-08
M	5.05302	3.31057	7.71257	5.9781e-14
N	2.16323	1.69908	2.75418	3.80735e-10
riskscore	3.62809	2.68729	4.89826	3.94538e-17
