# Supplementary material for: A Novel Lipid Metabolism and Endoplasmic Reticulum Stress-Related Risk Model for Predicting Immune Infiltration and Prognosis in Colorectal Cancer
Source: Int J Mol Sci. 2023 Sep 8;24(18):13854. doi: 10.3390/ijms241813854 (PMC10531437; doi:10.3390/ijms241813854)
Supplement: Supplementary file 1 [file ijms-24-13854-s001.zip › Supplementary Table S5.xlsx]

## Sheet: Sheet1
Supplementary Table S5 WGCNA analysis for TCGA samples
probes	moduleColor	GS.riskscore	p.GS.riskscore	MMblack	p.MMblack	MMbrown	p.MMbrown	MMblue	p.MMblue	MMyellow	p.MMyellow	MMgreen	p.MMgreen	MMred	p.MMred	MMturquoise	p.MMturquoise	MMgrey	p.MMgrey
IGKC	black	0.119506	0.00361956	0.964356	0	0.336439	4.17e-17	0.0600067	0.145112	-0.0564263	0.170706	-0.0946818	0.0213317	-0.143889	0.000450006	-0.0546911	0.184262	0.12982	0.00156315
IGHA1	black	-0.0211078	0.608573	0.675019	7.99e-80	0.0953867	0.0203799	0.195467	1.68e-06	-0.106353	0.00967127	-0.029899	0.468156	-0.185462	5.66e-06	-0.242624	2.3e-09	0.315946	3.63e-15
IGHG1	black	0.277495	6.55e-12	0.758776	9.4e-112	0.487063	1.55e-36	-0.111041	0.00689015	-0.175152	1.85e-05	-0.078608	0.0561448	-0.130913	0.00142489	0.0222263	0.58971	-0.0810408	0.0489288
IGLC2	black	0.131777	0.00132365	0.867913	3.85e-181	0.342093	1.14e-17	0.0939442	0.0223688	-0.0564693	0.17038	-0.0657019	0.110581	-0.167757	4.15e-05	-0.0979242	0.017253	0.078425	0.0567217
IGHA2	black	-0.0527569	0.200291	0.605401	2.22e-60	0.00651315	0.874453	0.183537	7.1e-06	-0.0668673	0.104386	-0.0240577	0.559421	-0.139351	0.000681045	-0.213837	1.54e-07	0.35679	3.5e-19
IGKV3-20	black	0.130959	0.0014194	0.841404	1.46e-159	0.396269	1.17e-23	-0.12808	0.00180874	-0.155068	0.000153889	-0.0865329	0.0354526	-0.0784234	0.0567267	0.0595687	0.148075	0.124751	0.00237979
IGLC3	black	0.10456	0.0109746	0.80541	6.58e-136	0.348936	2.31e-18	-0.0120827	0.769426	-0.099842	0.0151765	-0.0418682	0.309569	-0.111678	0.00657351	-0.0219248	0.594768	0.0828429	0.044099
IGKV4-1	black	0.0580023	0.159052	0.732616	1.74e-100	0.294591	2.69e-13	0.00166423	0.967796	-0.0364923	0.375854	-0.0959746	0.0196146	-0.0827512	0.0443345	0.00696154	0.865889	0.0874963	0.0334489
JCHAIN	black	-0.148828	0.000282697	0.597202	2.12e-58	-0.00551881	0.893496	0.00990188	0.810163	0.116526	0.0045616	-0.0925769	0.024407	0.0275503	0.503834	0.111485	0.00666832	0.32094	1.26e-15
IGKV1-5	black	0.0432967	0.293338	0.787215	9.22e-126	0.263074	8.21e-11	0.0466186	0.257829	-0.0128499	0.755239	-0.0901324	0.0284529	-0.11137	0.00672517	-0.0232966	0.571917	0.123899	0.00255044
IGLV2-14	black	0.127975	0.00182476	0.860617	9.24e-175	0.316382	3.32e-15	-0.01732	0.674341	-0.117044	0.00438326	-0.0707967	0.0855021	-0.122087	0.0029507	-0.0419249	0.308914	0.180048	1.06e-05
IGHM	black	0.0409548	0.320252	0.473121	2.69e-34	0.150676	0.000236671	0.143611	0.000461704	-0.0918027	0.025631	-0.052445	0.202968	-0.143718	0.000457169	-0.159746	9.61e-05	0.122041	0.00296142
IGHV3-23	black	0.0487529	0.23665	0.805258	8.07e-136	0.311496	9.17e-15	-0.0622973	0.130345	-0.0944609	0.0216378	-0.0950213	0.0208686	-0.0975402	0.0176974	0.0127721	0.756674	0.128536	0.00174122
IGLV3-1	black	0.0793021	0.0540013	0.653574	2.76e-73	0.332204	1.08e-16	0.038156	0.354465	-0.0263442	0.522695	-0.126138	0.00212437	-0.127967	0.00182592	-0.0226776	0.582177	0.0198865	0.629468
IGKV3-11	black	0.0961909	0.0193395	0.75018	6.76e-108	0.293809	3.12e-13	-0.0421611	0.306193	-0.0587336	0.153854	-0.0791553	0.0544488	-0.0956534	0.0200296	0.0283624	0.491338	0.0654728	0.111832
IGHG2	black	0.110859	0.00698308	0.710297	7.07e-92	0.311836	8.55e-15	-0.010851	0.792364	-0.157267	0.000123502	0.0440955	0.284514	-0.0927879	0.0240823	-0.0698099	0.0899638	0.0100443	0.807485
IGLV1-40	black	0.120888	0.00324613	0.809512	2.4e-138	0.350909	1.44e-18	0.00532065	0.897299	-0.108862	0.00807868	-0.0971935	0.0181072	-0.13649	0.000878859	-0.0410981	0.31856	0.127856	0.0018428
IGHV5-51	black	0.132542	0.0012396	0.724533	2.86e-97	0.348402	2.62e-18	-0.0912536	0.0265307	-0.143342	0.000473339	-0.0689126	0.0941811	-0.0947737	0.0212054	0.0109738	0.790069	0.113714	0.00564736
IGLV2-23	black	0.0657703	0.110209	0.691721	2.59e-85	0.215517	1.22e-07	0.0551832	0.18034	-0.0531032	0.197349	-0.0585286	0.155298	-0.106108	0.00984115	-0.0497705	0.226996	0.0771088	0.0610168
IGLV3-19	black	0.056042	0.173642	0.449466	9.95e-31	0.234576	7.87e-09	-0.00978433	0.812374	-0.0315952	0.443283	-0.0431078	0.295451	-0.0635412	0.122829	0.0117148	0.776257	0.00246983	0.952223
IGKV3-15	black	0.0978852	0.0172978	0.81648	1.27e-142	0.308795	1.6e-14	-0.00814318	0.843398	-0.0542789	0.187596	-0.0727918	0.077027	-0.100217	0.0147976	0.00118251	0.977115	0.104438	0.0110688
IGHV4-39	black	0.0783864	0.0568439	0.585663	1.05e-55	0.280283	3.95e-12	-0.0704679	0.0869685	-0.125807	0.00218294	-0.000111146	0.997849	-0.088356	0.0317429	0.00053757	0.989595	0.0444953	0.280165
IGKJ1	black	-0.0548558	0.182942	0.567857	9.35e-52	0.0232954	0.571938	0.337642	3.17e-17	0.171875	2.66e-05	-0.0519087	0.207632	-0.124874	0.00235606	-0.184756	6.16e-06	0.123189	0.00270095
IGHV1-18	black	0.0785468	0.0563373	0.765726	5.43e-115	0.376066	2.72e-21	-0.0792645	0.0541155	-0.138608	0.000727952	-0.084717	0.0395082	-0.0986063	0.0164877	0.0185566	0.652564	0.0943304	0.0218204
IGLV2-11	black	0.00896117	0.827902	0.307041	2.28e-14	0.102363	0.012783	0.0055179	0.893513	-0.0491342	0.233	0.0306341	0.457283	-0.0457257	0.267067	-0.0337252	0.413145	0.0379668	0.356858
IGLV3-21	black	0.050809	0.217436	0.566017	2.32e-51	0.196866	1.41e-06	-0.0132145	0.748525	-0.0567185	0.168499	-0.0101606	0.805301	-0.0676853	0.100204	-0.0178125	0.665633	0.0207264	0.615066
IGLV3-25	black	0.073592	0.0738254	0.717229	1.84e-94	0.321258	1.18e-15	-0.0194189	0.637549	-0.0600189	0.14503	-0.0857408	0.0371759	-0.115517	0.00492717	0.00139533	0.972997	0.0615769	0.134859
IGHG4	black	0.171041	2.91e-05	0.590843	6.68e-57	0.376197	2.63e-21	-0.0973128	0.0179654	-0.152616	0.00019598	-0.045952	0.264704	-0.09535	0.0204286	0.017011	0.679826	-0.0280899	0.495513
IGHV3-21	black	0.104313	0.0111658	0.792152	2.05e-128	0.368156	2.08e-20	-0.177438	1.43e-05	-0.173462	2.23e-05	-0.120453	0.00335963	-0.109515	0.00770456	0.0765464	0.0629324	0.13791	0.00077481
IGHV3-7	black	0.0277201	0.501206	0.752706	5.17e-109	0.269007	2.96e-11	-0.151041	0.000228453	-0.148797	0.000283536	-0.0156336	0.704482	-0.0391941	0.341516	0.068576	0.0958035	0.18935	3.56e-06
IGHV3-15	black	0.0706262	0.0862601	0.628092	3.55e-66	0.293894	3.07e-13	-0.0835981	0.0421976	-0.103058	0.0121839	-0.016138	0.695415	-0.0510942	0.214862	0.0319013	0.438877	0.0528238	0.19972
IGHG3	black	0.237053	5.41e-09	0.727907	1.34e-98	0.409089	3e-25	-0.0809311	0.0492368	-0.147786	0.000312219	-0.0689658	0.0939267	-0.120229	0.00341967	0.00570685	0.88989	-0.0685584	0.0958889
IGHV4-59	black	0.132052	0.00129285	0.775991	5.5e-120	0.331473	1.27e-16	-0.0972506	0.0180393	-0.131623	0.00134126	-0.0964506	0.0190135	-0.098254	0.0168792	0.0312544	0.44822	0.114132	0.00547254
IGHV3-30	black	0.103897	0.0114948	0.752824	4.58e-109	0.335777	4.84e-17	-0.0522949	0.204265	-0.0964955	0.0189575	-0.0784333	0.0566955	-0.0899079	0.0288517	0.0159805	0.698241	0.0693983	0.0918792
IGHJ3	black	-0.0177953	0.665937	0.610432	1.26e-61	0.112785	0.00605449	0.237644	4.94e-09	0.083421	0.0426372	-0.0953912	0.020374	-0.155791	0.0001432	-0.163133	6.77e-05	0.125704	0.00220153
IGHV3-48	black	0.118661	0.00386691	0.69685	4.48e-87	0.285721	1.45e-12	-0.0637342	0.121694	-0.110737	0.00704588	-0.0944355	0.0216733	-0.127095	0.00196312	-0.00810226	0.844175	0.141544	0.000558272
IGLV1-47	black	0.0756921	0.0659365	0.654768	1.23e-73	0.317422	2.66e-15	-0.0455601	0.268806	-0.0888171	0.0308592	-0.0733333	0.0748481	-0.112792	0.00605145	0.00923414	0.822745	0.0819213	0.0465162
IGHV1-2	black	0.103055	0.0121863	0.58709	4.93e-56	0.281414	3.21e-12	-0.0449822	0.274931	-0.117038	0.00438524	-0.0731007	0.0757776	-0.118666	0.00386562	-0.0227906	0.580298	0.093612	0.0228499
IGHGP	black	0.186647	4.92e-06	0.639823	2.3e-69	0.398101	6.98e-24	-0.117078	0.00437194	-0.137211	0.000824465	-0.026236	0.524406	-0.0647502	0.115852	0.0491246	0.233091	-0.0927004	0.0242166
IGLV1-44	black	0.103249	0.0120242	0.649707	3.67e-72	0.330632	1.53e-16	-0.102974	0.0122554	-0.145203	0.000398218	-0.0679215	0.0990217	-0.114326	0.00539319	0.033934	0.410256	0.0704842	0.0868954
IGLV6-57	black	0.0804354	0.0506478	0.389596	7.36e-23	0.224293	3.56e-08	-0.0137295	0.739075	-0.0459753	0.264462	-0.0175443	0.670369	-0.0495256	0.229293	0.00591462	0.885908	-0.0292325	0.478136
IGHJ4	black	0.0323066	0.433081	0.587566	3.83e-56	0.111153	0.0068335	0.251407	5.69e-10	0.0652508	0.113055	-0.0565353	0.16988	-0.159431	9.92e-05	-0.202629	6.79e-07	0.106613	0.00949414
IGHV2-5	black	0.124224	0.00248396	0.75449	8.25e-110	0.329794	1.84e-16	-0.10176	0.0133225	-0.175442	1.79e-05	-0.0157591	0.702221	-0.103429	0.0118751	0.00201544	0.961005	0.140775	0.000598783
IGKV1-9	black	0.0942184	0.0219782	0.748387	4.12e-107	0.221347	5.41e-08	0.00130222	0.974799	-0.0660659	0.108615	-0.0518284	0.208337	-0.072176	0.0795666	-0.0218401	0.596193	0.139025	0.000701255
IGHV4-34	black	0.166191	4.91e-05	0.741876	2.56e-104	0.370722	1.08e-20	-0.101077	0.0139587	-0.176839	1.53e-05	-0.104264	0.0112047	-0.135283	0.000977271	-0.00301105	0.94177	0.134346	0.00106052
IGHV3-11	black	0.0454744	0.269708	0.762034	2.95e-113	0.327013	3.4e-16	-0.122577	0.00283717	-0.145033	0.000404584	-0.0621387	0.131329	-0.075205	0.0677015	0.0418556	0.309715	0.0945412	0.021526
IGHV1-3	black	0.115426	0.00496146	0.626167	1.15e-65	0.242797	2.24e-09	-0.0984057	0.0167096	-0.128524	0.0017429	-0.0673397	0.101955	-0.0706839	0.0860027	0.021014	0.610166	0.172888	2.38e-05
IGLV2-8	black	0.0225885	0.58366	0.562621	1.22e-50	0.14209	0.000531107	0.105493	0.0102783	0.0519085	0.207633	-0.0671208	0.103075	-0.0916336	0.0259052	-0.0564692	0.170381	0.159791	9.56e-05
IGLV4-69	black	0.0236707	0.565758	0.530249	3.7e-44	0.231873	1.18e-08	0.133962	0.00109651	-0.0521641	0.205401	-0.0517497	0.209029	-0.17007	3.24e-05	-0.154332	0.000165536	0.0847548	0.03942
IGKV1-16	black	0.00333587	0.935501	0.605046	2.71e-60	0.199947	9.58e-07	0.0144988	0.725029	-0.0204793	0.619287	-0.0765644	0.0628703	-0.0921403	0.0250909	-0.0217604	0.597536	0.123494	0.00263519
IGHV3-74	black	0.0723159	0.0789836	0.750875	3.34e-108	0.287217	1.09e-12	-0.0928545	0.0239806	-0.143345	0.000473201	-0.0479121	0.244843	-0.0966315	0.0187892	0.00843743	0.837816	0.196131	1.55e-06
IGHV1-46	black	0.0567002	0.168636	0.562933	1.05e-50	0.2257	2.91e-08	-0.0604859	0.141921	-0.0924095	0.0246674	-0.0476373	0.247563	-0.0692652	0.0925054	0.0131817	0.749128	0.0521908	0.205169
IGHV3-33	black	0.0404465	0.3263	0.577359	7.82e-54	0.205857	4.46e-07	-0.0312715	0.447971	-0.0480383	0.2436	-0.0875764	0.0332867	-0.0734825	0.074257	0.0259804	0.528455	0.0689777	0.09387
IGKV1-17	black	0.113063	0.00593003	0.639368	3.07e-69	0.214186	1.46e-07	-0.0241295	0.55825	-0.0455934	0.268456	-0.0818497	0.0467087	-0.0878798	0.0326784	0.0188662	0.647156	0.119798	0.00353767
IGHV3-49	black	0.0973028	0.0179772	0.657409	2.05e-74	0.290111	6.33e-13	-0.0780352	0.0579667	-0.0849317	0.039009	-0.0902796	0.0281938	-0.0933384	0.0232529	0.0296582	0.471748	0.0879106	0.0326172
IGKV1-6	black	0.0650006	0.114446	0.684658	6.02e-83	0.194011	2.02e-06	0.00678785	0.869205	-0.0490427	0.233871	-0.00641075	0.876411	-0.0630223	0.125923	-0.0311169	0.45022	0.131702	0.00133222
IGLV3-10	black	0.0302014	0.463666	0.648052	1.1e-71	0.215404	1.24e-07	0.0875824	0.0332745	0.0400889	0.330598	-0.0599258	0.145656	-0.0949006	0.0210323	-0.0290021	0.481613	0.0393733	0.339311
IGHV1-69D	black	0.129071	0.00166482	0.643658	1.94e-70	0.311177	9.8e-15	-0.0875122	0.0334166	-0.103375	0.0119199	-0.0996303	0.0153944	-0.0776402	0.0592514	0.0430966	0.295576	0.0307121	0.456137
IGKJ4	black	-0.0144714	0.725528	0.501643	5.48e-39	0.0543982	0.186627	0.313323	6.28e-15	0.117985	0.00407572	-0.0671977	0.10268	-0.141463	0.00056241	-0.195354	1.71e-06	0.0671572	0.102888
IGKV1-27	black	0.0634343	0.123461	0.613107	2.69e-62	0.281397	3.22e-12	0.0127092	0.757836	-0.0434434	0.291703	-0.102574	0.0125984	-0.0887387	0.031008	-0.00937789	0.820032	0.0945191	0.0215568
IGLV8-61	black	0.032123	0.435701	0.564398	5.14e-51	0.161526	8e-05	-0.00406562	0.921433	-0.0702375	0.088008	-0.0565195	0.17	-0.0355565	0.388227	-0.019741	0.631979	0.13902	0.00070159
IGHV6-1	black	0.0407187	0.323052	0.612356	4.16e-62	0.185214	5.83e-06	0.0163253	0.692059	-0.0633416	0.124012	0.0241525	0.557874	-0.0583635	0.156468	-0.0496754	0.227886	0.0939676	0.0223351
IGHV4-31	black	0.123645	0.00260335	0.701528	1.03e-88	0.3493	2.12e-18	-0.0209345	0.61152	-0.111495	0.00666318	-0.0438044	0.287708	-0.10439	0.0111063	-0.0307022	0.456284	0.054443	0.186263
IGHJ6	black	0.0452675	0.271896	0.469153	1.12e-33	0.0938487	0.0225062	0.237643	4.95e-09	-0.000557221	0.989215	-0.0789228	0.0551641	-0.142373	0.000517502	-0.211747	2.04e-07	0.0944631	0.0216347
IGHV4-4	black	0.10867	0.00819183	0.682694	2.66e-82	0.303995	4.22e-14	-0.0798638	0.0523168	-0.109431	0.00775163	-0.0923346	0.0247845	-0.0811979	0.0484909	0.0223123	0.588272	0.0738964	0.0726363
IGHJ2	black	0.0402344	0.328846	0.658863	7.56e-75	0.178075	1.33e-05	0.24201	2.53e-09	0.0312191	0.448733	-0.0654376	0.112025	-0.178008	1.34e-05	-0.190862	2.97e-06	0.115548	0.0049156
IGKV2-30	black	-0.0105994	0.797071	0.659104	6.41e-75	0.125939	0.00215943	-0.0151502	0.713208	-0.00551857	0.893501	-0.0119465	0.771954	-0.0326245	0.428565	0.0185871	0.652029	0.166778	4.61e-05
IGLV7-46	black	-0.0134752	0.743736	0.244976	1.59e-09	0.033472	0.416662	0.00206821	0.959985	0.0029007	0.9439	-0.0152775	0.710907	-0.0448343	0.276514	-0.00228545	0.955786	0.085836	0.0369651
IGKJ5	black	-0.0247376	0.548371	0.54128	2.74e-46	0.0762096	0.064103	0.211704	2.05e-07	0.143407	0.000470499	-0.0660259	0.10883	-0.0888024	0.0308871	-0.101918	0.0131794	0.100844	0.0141814
ADAMDEC1	black	0.00785127	0.848943	0.553447	9.92e-49	0.248119	9.66e-10	-0.141723	0.000549249	-0.00532068	0.897298	-0.0410097	0.319603	0.0398748	0.33319	0.16188	7.71e-05	0.150957	0.000230327
IGKV1-12	black	0.10367	0.0116775	0.55504	4.67e-49	0.227315	2.3e-08	-0.0400824	0.330678	-0.0681053	0.0981096	-0.0803684	0.0508411	-0.0855777	0.0375394	0.00281664	0.945524	0.0574366	0.163164
IGKV2-24	black	0.0343329	0.404772	0.519744	3.34e-42	0.148559	0.00029004	0.0641941	0.119022	-0.0464434	0.259624	-0.0103523	0.801703	-0.0523864	0.203474	-0.0597736	0.146683	0.0769576	0.061527
IGHV1-24	black	0.114238	0.00542903	0.584896	1.57e-55	0.316148	3.48e-15	-0.0894807	0.0296241	-0.0664638	0.106499	-0.0290216	0.481318	-0.0444809	0.280322	0.0666777	0.105375	-0.0550377	0.181493
IGHV3-73	black	0.0764906	0.0631251	0.654034	2.03e-73	0.272153	1.7e-11	-0.0401057	0.330396	-0.0876653	0.0331074	-0.0401828	0.329466	-0.105112	0.0105577	-0.00647912	0.875104	0.106428	0.0096197
IGHV3-72	black	-0.0365587	0.374985	0.627304	5.75e-66	0.121037	0.00320783	-0.0386606	0.348132	-0.0820201	0.0462518	0.0145971	0.72324	-0.0510998	0.214812	-0.0144033	0.726768	0.22338	4.05e-08
PIM2	black	0.0940739	0.0221832	0.88719	5.16e-200	0.316388	3.31e-15	-0.0212453	0.606239	-0.0895205	0.0295515	0.0017016	0.967073	-0.0899068	0.0288537	-0.0208413	0.613106	0.0460101	0.2641
IGLV7-43	black	-0.0181715	0.659314	0.628001	3.75e-66	0.130128	0.00152302	0.0750016	0.0684501	-0.00646328	0.875407	-0.0117254	0.776061	-0.0747309	0.0694566	-0.056371	0.171126	0.177317	1.45e-05
IGHV1-69	black	0.104023	0.0113941	0.559348	5.96e-50	0.332077	1.11e-16	-0.0321122	0.435855	-0.0289855	0.481864	-0.107997	0.0085989	-0.059858	0.146113	0.0415307	0.313489	-0.0384959	0.350191
IGKV3D-20	black	0.0867404	0.0350126	0.57566	1.86e-53	0.31613	3.5e-15	-0.10493	0.0106935	-0.114793	0.00520588	-0.0493666	0.230794	-0.0514243	0.211911	0.0537177	0.192206	0.0581401	0.158063
IGHV3-53	black	0.0673261	0.102024	0.539406	6.39e-46	0.283616	2.14e-12	-0.0359643	0.382805	-0.0548966	0.182616	-0.0852267	0.0383321	-0.0694148	0.0918019	0.0303577	0.461355	0.0317677	0.440797
IGLV2-18	black	0.00439654	0.915062	0.403659	1.44e-24	0.100767	0.0142562	-0.0160202	0.697528	-0.0551763	0.180394	0.031377	0.446441	-0.037085	0.368144	-0.0164663	0.689537	0.103889	0.011501
IGHV4-28	black	0.0644636	0.117477	0.745149	1.03e-105	0.26449	6.45e-11	0.0562478	0.172065	-0.0887096	0.0310633	-0.0705251	0.086712	-0.153659	0.000176906	-0.105417	0.0103334	0.121536	0.00308319
IGHV3-64D	black	0.01273	0.75745	0.308466	1.71e-14	0.0636023	0.122469	-0.0455493	0.268919	-0.0347411	0.399207	-0.0291058	0.480047	-0.0312465	0.448335	0.0197856	0.631209	0.083709	0.0419244
CCL28	black	-0.235598	6.74e-09	0.275233	9.84e-12	-0.182848	7.7e-06	0.0124241	0.763104	0.185261	5.8e-06	-0.200509	8.92e-07	-0.00816629	0.842959	0.146164	0.000363899	0.557642	1.35e-49
IGHV5-10-1	black	0.0738923	0.0726521	0.53194	1.76e-44	0.18624	5.17e-06	-0.0491899	0.23247	-0.0628084	0.127215	-0.0397417	0.334807	-0.0269572	0.513065	0.0313161	0.447323	0.10814	0.0085112
IGKJ3	black	-0.00382626	0.926045	0.522864	8.92e-43	0.0840023	0.0412089	0.213746	1.55e-07	0.115425	0.00496177	-0.109502	0.00771194	-0.130413	0.00148671	-0.11197	0.00643272	0.0778101	0.0586959
IGHJ5	black	0.0651184	0.113789	0.730841	9.04e-100	0.1773	1.45e-05	0.133708	0.00112092	0.00433242	0.916296	-0.0750044	0.0684398	-0.129933	0.00154834	-0.120698	0.00329531	0.145868	0.000374184
IGLV3-9	black	0.100842	0.014183	0.606009	1.57e-60	0.241579	2.7e-09	0.0476475	0.247461	-0.080997	0.0490516	-0.0586406	0.154508	-0.127202	0.00194569	-0.0612841	0.136727	0.093803	0.0225722
IGHV2-26	black	0.0828273	0.0441388	0.566116	2.21e-51	0.248777	8.69e-10	-0.0906535	0.0275452	-0.129812	0.00156416	-0.0728785	0.0766745	-0.0884072	0.0316438	0.00304875	0.941042	0.061853	0.133115
CD79A	black	0.33093	1.43e-16	0.766778	1.72e-115	0.325611	4.61e-16	-0.0399757	0.331967	-0.184706	6.19e-06	-0.0833385	0.0428432	-0.157111	0.000125464	-0.0541419	0.188713	0.145059	0.000403613
IGKV2D-29	black	0.00350197	0.932297	0.471392	5.01e-34	0.145525	0.000386391	-0.0343001	0.405222	-0.0535055	0.193971	-0.0352461	0.392385	-0.00712606	0.862751	0.0122978	0.765441	0.0951958	0.020634
IGLV5-45	black	0.0516766	0.209674	0.402983	1.75e-24	0.124827	0.00236507	0.0243296	0.55499	-0.0186955	0.650136	-0.0387131	0.347476	-0.0436296	0.289639	-0.0130118	0.752256	0.0479408	0.244559
MZB1	black	0.12946	0.00161132	0.913916	8.25e-233	0.311724	8.75e-15	0.0551904	0.180282	-0.117126	0.00435565	-0.0641144	0.119481	-0.160981	8.46e-05	-0.0899422	0.0287905	0.139375	0.000679532
IGHV4-55	black	0.00511609	0.901226	0.647808	1.29e-71	0.150488	0.000241012	0.126047	0.00214044	-0.0107808	0.793676	-0.0216457	0.599468	-0.125997	0.00214925	-0.120233	0.00341844	0.127921	0.00183285
IGHJ1	black	0.0453525	0.270995	0.48307	6.97e-36	0.0612245	0.13711	0.309736	1.32e-14	0.0436534	0.289375	-0.0360235	0.382021	-0.175273	1.83e-05	-0.273924	1.24e-11	0.128041	0.00181469
IGHV4-61	black	0.0215848	0.600497	0.693823	4.96e-86	0.189405	3.54e-06	0.151158	0.000225882	0.00720463	0.861253	-0.0646476	0.116432	-0.170876	2.97e-05	-0.128487	0.00174841	0.114624	0.00527309
CCDC88B	black	-0.0596592	0.14746	0.14373	0.000456663	-0.0890277	0.0304626	0.0321523	0.435282	-0.0798165	0.0524569	0.244588	1.69e-09	-0.0467341	0.25665	-0.149314	0.000269835	0.0731477	0.0755891
TXNDC11	black	0.0407889	0.322217	0.45461	1.76e-31	0.116559	0.00454986	-0.223585	3.94e-08	-0.141362	0.000567608	-0.0804138	0.0507101	-0.0188678	0.647129	0.138453	0.000738156	0.436715	6.44e-29
IGLV2-28	black	0.00602386	0.883815	0.523311	7.37e-43	0.13627	0.000896038	0.206375	4.17e-07	0.0435124	0.290937	-0.0839469	0.0413431	-0.109937	0.00747137	-0.148222	0.000299514	0.153032	0.000188152
RPL8	blue	-0.101428	0.0136288	-0.129549	0.00159928	-0.206891	3.9e-07	0.700555	2.26e-88	0.333065	8.91e-17	0.0885447	0.0313787	-0.0868741	0.0347315	-0.426365	1.67e-27	-0.213758	1.55e-07
RPS12	blue	-0.152057	0.000206976	-0.0704417	0.0870862	-0.179441	1.14e-05	0.199561	1.01e-06	0.309118	1.49e-14	-0.105649	0.0101658	0.144692	0.000417642	0.0421777	0.306002	-0.275328	9.67e-12
RPS18	blue	-0.197316	1.34e-06	-0.102401	0.0127494	-0.242458	2.36e-09	0.49689	3.56e-38	0.567373	1.19e-51	-0.000690515	0.986635	0.116005	0.00474708	-0.0674394	0.101447	-0.266764	4.36e-11
TFF3	blue	-0.0710834	0.0842399	0.00760302	0.853665	-0.074691	0.069606	0.293224	3.49e-13	0.0823386	0.0454082	-0.351015	1.41e-18	-0.315224	4.23e-15	-0.182716	7.82e-06	0.288505	8.59e-13
RPS21	blue	-0.082498	0.044991	-0.0011082	0.978552	-0.145991	0.000369867	0.645476	5.95e-71	0.241319	2.81e-09	0.261814	1.02e-10	-0.0970574	0.0182704	-0.434063	1.5e-28	-0.158082	0.000113756
RPS11	blue	-0.152419	0.000199793	-0.0965694	0.0188659	-0.277248	6.85e-12	0.632409	2.47e-67	0.467702	1.87e-33	-0.0222384	0.589508	-0.0279375	0.497855	-0.269012	2.95e-11	-0.214127	1.48e-07
RPS4X	blue	-0.179265	1.16e-05	-0.130394	0.0014891	-0.265018	5.89e-11	0.258444	1.79e-10	0.348576	2.51e-18	0.0702273	0.0880543	0.0996032	0.0154225	0.00503154	0.902851	-0.223756	3.84e-08
RPS2	blue	-0.109972	0.007452	-0.107348	0.00900905	-0.241794	2.61e-09	0.697334	3.04e-87	0.108033	0.00857716	-0.0202775	0.622745	-0.35333	8.09e-19	-0.673803	1.94e-79	-0.0653749	0.11237
LGALS4	blue	-0.21154	2.1e-07	0.00480443	0.907216	-0.324731	5.58e-16	0.27063	2.22e-11	0.139819	0.000652875	-0.158643	0.000107469	-0.258388	1.81e-10	-0.194747	1.84e-06	0.488825	7.97e-37
RPL7A	blue	-0.156973	0.000127219	-0.131263	0.00138309	-0.265619	5.31e-11	0.469402	1.02e-33	0.408276	3.8e-25	-0.0866927	0.0351133	0.00179917	0.965187	-0.170607	3.05e-05	-0.233268	9.57e-09
RPLP2	blue	-0.10284	0.0123691	-0.0625357	0.128878	-0.274121	1.2e-11	0.748186	5.04e-107	0.320703	1.33e-15	0.105713	0.0101199	-0.159184	0.000101722	-0.466827	2.55e-33	-0.165719	5.16e-05
RPLP0	blue	-0.239756	3.58e-09	-0.0634458	0.123393	-0.25132	5.77e-10	0.613782	1.82e-62	0.411016	1.71e-25	-0.144368	0.000430423	-0.222404	4.66e-08	-0.330207	1.68e-16	-0.163386	6.6e-05
RPL13A	blue	-0.164211	6.05e-05	-0.0711019	0.084159	-0.236921	5.52e-09	0.474276	1.77e-34	0.392954	2.93e-23	-0.0751415	0.0679345	-0.0234015	0.570188	-0.157546	0.000120079	-0.220065	6.48e-08
SLC25A5	blue	-0.248062	9.74e-10	0.0500957	0.223971	-0.2139	1.52e-07	0.566829	1.56e-51	0.444554	5.06e-30	-0.0588249	0.153214	-0.122186	0.00292723	-0.270783	2.17e-11	-0.0276809	0.501813
RPLP1	blue	-0.11033	0.00725938	-0.0322976	0.433209	-0.215801	1.17e-07	0.702578	4.35e-89	0.303336	4.81e-14	8.72e-05	0.998313	-0.244333	1.76e-09	-0.477337	5.8e-35	-0.137642	0.00079356
RPL13	blue	-0.125729	0.002197	-0.0247581	0.54804	-0.283981	2e-12	0.785705	5.78e-125	0.293926	3.05e-13	0.128127	0.00180173	-0.15363	0.0001774	-0.562881	1.08e-50	-0.0691	0.0932874
RPS28P7	blue	0.0735031	0.0741756	-0.0417179	0.311311	-0.0498136	0.226593	0.0781954	0.0574525	0.0132767	0.747381	0.0209769	0.610798	0.0202258	0.623632	0.0278678	0.498928	-0.0847397	0.0394552
KRT18	blue	-0.0175552	0.670178	-0.101612	0.0134584	-0.14026	0.000627365	0.318707	2.03e-15	0.16822	3.95e-05	-0.148854	0.000282008	-0.159829	9.52e-05	-0.212243	1.91e-07	-0.051085	0.214945
RPL41P1	blue	0.0365862	0.374625	-0.091717	0.0257697	-0.00979394	0.812194	-0.344372	6.75e-18	-0.0572188	0.164768	-0.0128242	0.755713	0.197536	1.3e-06	0.314233	5.2e-15	-0.163926	6.23e-05
RPL3	blue	-0.165289	5.4e-05	-0.160636	8.77e-05	-0.267761	3.67e-11	0.297247	1.6e-13	0.196622	1.46e-06	-0.115203	0.00504641	-0.153692	0.000176325	-0.17117	2.87e-05	-0.214527	1.4e-07
EEF1A1	blue	-0.220607	6.01e-08	-0.000868272	0.983195	-0.0860443	0.0365073	0.144899	0.000409664	0.367465	2.48e-20	-0.172672	2.44e-05	0.126381	0.00208227	0.126008	0.00214733	-0.233375	9.42e-09
KRT8	blue	0.0189247	0.646136	-0.0318407	0.439747	-0.0704469	0.0870629	0.257031	2.27e-10	0.0534757	0.19422	-0.134055	0.0010877	-0.170168	3.2e-05	-0.239577	3.68e-09	0.158493	0.000109116
KRT19	blue	0.0795329	0.0533037	-0.0146017	0.723158	0.0338625	0.411244	0.244405	1.74e-09	0.0385586	0.349406	-0.195647	1.65e-06	-0.27655	7.77e-12	-0.227719	2.17e-08	0.19247	2.44e-06
GSTP1	blue	-0.0476834	0.247104	-0.0314131	0.445917	-0.124927	0.00234601	0.702681	4e-89	0.249897	7.26e-10	-0.0373757	0.364398	-0.228697	1.88e-08	-0.52048	2.45e-42	-0.0651554	0.113584
RPL12	blue	-0.19641	1.5e-06	-0.167293	4.37e-05	-0.364625	5.06e-20	0.355838	4.41e-19	0.432643	2.35e-28	-0.104001	0.0114116	0.0329823	0.423516	-0.0173803	0.673273	-0.259146	1.59e-10
RPL29	blue	-0.224782	3.32e-08	-0.134986	0.00100293	-0.345837	4.79e-18	0.496843	3.63e-38	0.575291	2.24e-53	-0.0150711	0.714641	0.0486234	0.237899	-0.0797516	0.0526497	-0.230685	1.4e-08
RPS16	blue	-0.114236	0.00542983	-0.0581839	0.157749	-0.20244	6.96e-07	0.666373	4.02e-77	0.383262	4.07e-22	-0.0137755	0.738231	-0.13157	0.00134735	-0.397672	7.87e-24	-0.152399	0.000200184
IFITM1	blue	-0.157348	0.000122501	0.108475	0.00830777	-0.094921	0.0210045	0.57169	1.38e-52	0.231564	1.23e-08	0.187892	4.24e-06	-0.128247	0.00178376	-0.463229	9.03e-33	-0.0515858	0.210477
RPS19	blue	-0.11649	0.00457413	-0.0606108	0.141099	-0.234559	7.89e-09	0.524782	3.93e-43	0.376782	2.26e-21	0.0260507	0.52734	-0.040149	0.329873	-0.197501	1.31e-06	-0.26704	4.16e-11
RPS3	blue	-0.265539	5.39e-11	-0.0468508	0.255463	-0.244035	1.84e-09	0.636539	1.85e-68	0.596863	2.56e-58	0.0188774	0.646962	0.0118764	0.773256	-0.20341	6.14e-07	-0.260482	1.27e-10
PFN1	blue	-0.0124312	0.762972	0.0712167	0.0836579	0.0279123	0.498242	0.704909	6.39e-90	0.222567	4.55e-08	-0.299538	1.02e-13	-0.42351	4.02e-27	-0.532624	1.31e-44	0.0654328	0.112051
RPL10	blue	-0.119263	0.00368939	0.0260521	0.527318	-0.147323	0.000326222	0.421454	7.53e-27	0.280277	3.95e-12	0.0848982	0.0390866	-0.0305218	0.458935	-0.204127	5.59e-07	-0.163839	6.29e-05
PHGR1	blue	-0.193628	2.11e-06	0.103543	0.0117811	-0.231416	1.26e-08	0.426992	1.38e-27	0.271636	1.86e-11	-0.0331587	0.421039	-0.125817	0.00218112	-0.239621	3.65e-09	0.243666	1.95e-09
RPL18	blue	-0.159671	9.68e-05	-0.0715815	0.0820827	-0.292092	4.34e-13	0.751589	1.62e-108	0.398653	5.97e-24	-0.0669635	0.103887	-0.188128	4.13e-06	-0.437568	4.9e-29	-0.133214	0.00116988
RPS5	blue	-0.190414	3.13e-06	0.019289	0.639802	-0.163135	6.77e-05	0.72282	1.33e-96	0.452154	4.04e-31	-0.0545992	0.185001	-0.15744	0.000121379	-0.37345	5.36e-21	-0.130356	0.00149389
RPL36	blue	-0.149577	0.000263118	-0.0499021	0.225769	-0.265498	5.42e-11	0.695475	1.34e-86	0.410289	2.11e-25	-0.0037512	0.927492	-0.0879871	0.0324657	-0.33801	2.92e-17	-0.160042	9.32e-05
RPS15	blue	-0.160061	9.3e-05	-0.0184311	0.65476	-0.2425	2.34e-09	0.797388	2.63e-131	0.359185	1.95e-19	-0.0644982	0.117279	-0.263849	7.19e-11	-0.54448	6.39e-47	-0.0658969	0.109525
AC090498.1	blue	0.0188038	0.648245	-0.112361	0.00624895	-0.0119796	0.771338	-0.257086	2.24e-10	-0.0167929	0.683708	-0.0339878	0.409514	0.153567	0.000178508	0.249796	7.38e-10	-0.145577	0.000384513
ENO1	blue	-0.163681	6.4e-05	-0.100856	0.0141699	-0.0649716	0.114608	0.221416	5.36e-08	0.272019	1.74e-11	-0.31375	5.75e-15	-0.262003	9.85e-11	-0.1004	0.0146152	-0.199558	1.01e-06
HSPB1	blue	0.263196	8.04e-11	-0.0538905	0.190778	0.0663111	0.107307	0.470972	5.82e-34	-0.018951	0.645678	-0.0397514	0.334689	-0.266413	4.63e-11	-0.413055	9.35e-26	0.092094	0.0251644
TUBB4B	blue	-0.119692	0.00356727	-0.0771355	0.060927	-0.231541	1.24e-08	0.674367	1.29e-79	0.1827	7.83e-06	-0.176292	1.63e-05	-0.422022	6.34e-27	-0.620655	3.18e-64	0.107548	0.00888071
RACK1	blue	-0.140684	0.00060375	-0.122424	0.00287205	-0.27565	9.13e-12	0.567628	1.05e-51	0.223685	3.88e-08	-0.0495648	0.228925	-0.213816	1.54e-07	-0.435461	9.6e-29	-0.121403	0.00311606
TAGLN2	blue	-0.0896404	0.0293333	-0.0629906	0.126114	-0.0794195	0.0536456	0.312811	6.99e-15	0.359534	1.79e-19	-0.241395	2.78e-09	-0.0849376	0.0389956	-0.0475137	0.248793	-0.0255359	0.535537
SH3BGRL3	blue	0.00540331	0.895712	-0.00579701	0.888161	-0.0632479	0.12457	0.435494	9.5e-29	0.059424	0.149065	-0.373096	5.88e-21	-0.435191	1.05e-28	-0.388206	1.08e-22	0.42744	1.2e-27
COX8A	blue	-0.15815	0.000112973	0.0271442	0.510145	-0.192305	2.49e-06	0.871811	1.05e-184	0.385205	2.42e-22	-0.0591524	0.150935	-0.336014	4.59e-17	-0.6129	3.04e-62	0.0389585	0.344427
SNRPB	blue	-0.192377	2.47e-06	0.0125177	0.761372	-0.19938	1.03e-06	0.591084	5.87e-57	0.490504	4.2e-37	0.0771511	0.0608748	-0.00674939	0.869939	-0.25317	4.27e-10	-0.227864	2.12e-08
RPS14	blue	-0.179399	1.15e-05	-0.0487185	0.236981	-0.210324	2.47e-07	0.67249	5.04e-79	0.567605	1.06e-51	-0.0927637	0.0241195	-0.0728401	0.0768305	-0.248701	8.8e-10	-0.156524	0.000133076
TPI1	blue	-0.145349	0.000392812	-0.0275795	0.503381	-0.115786	0.00482726	0.50928	2.55e-40	0.406682	6.04e-25	-0.274482	1.13e-11	-0.300184	9e-14	-0.241765	2.62e-09	-0.0799081	0.0521857
CHCHD2	blue	-0.22461	3.4e-08	-0.0725322	0.0780893	-0.26424	6.73e-11	0.497287	3.05e-38	0.582833	4.62e-55	0.206308	4.21e-07	0.237923	4.74e-09	-0.0828398	0.0441069	-0.253324	4.17e-10
RPS9	blue	-0.212651	1.8e-07	-0.0411125	0.31839	-0.250975	6.1e-10	0.654591	1.39e-73	0.538978	7.75e-46	-0.0534556	0.194387	-0.064	0.120143	-0.211839	2.01e-07	-0.204721	5.18e-07
MUC13	blue	-0.0822166	0.0457298	-0.015034	0.715313	-0.126659	0.00203519	-0.290136	6.31e-13	-0.15263	0.000195713	-0.0246527	0.549745	0.144345	0.000431348	0.191638	2.7e-06	0.506272	8.61e-40
RPL41	blue	-0.145668	0.000381241	-0.0382156	0.353713	-0.0980541	0.0171049	0.111915	0.00645943	0.379273	1.17e-21	-0.193411	2.17e-06	0.0695176	0.0913206	0.172182	2.57e-05	-0.241585	2.7e-09
RPL18A	blue	-0.202942	6.52e-07	-0.0339215	0.410428	-0.193343	2.19e-06	0.695265	1.58e-86	0.516759	1.17e-41	-0.086836	0.0348115	-0.0737516	0.0732001	-0.311055	1e-14	-0.167339	4.34e-05
ELOB	blue	-0.0296332	0.472122	-0.0695861	0.0910014	-0.177314	1.45e-05	0.751053	2.79e-108	0.269664	2.63e-11	0.0937921	0.022588	-0.184579	6.29e-06	-0.488513	8.97e-37	-0.0273621	0.506753
SFN	blue	0.0366512	0.373777	-0.0336156	0.414665	-0.0135507	0.74235	0.422119	6.15e-27	0.0999395	0.0150771	-0.29332	3.43e-13	-0.287144	1.11e-12	-0.321559	1.11e-15	0.12801	0.00181933
CYC1	blue	-0.192385	2.46e-06	-0.0558748	0.174931	-0.197182	1.36e-06	0.753619	2.02e-109	0.415037	5.19e-26	0.0170183	0.679696	-0.213323	1.65e-07	-0.498095	2.22e-38	-0.112916	0.00599568
RPS28	blue	-0.0592104	0.150534	-0.043155	0.294922	-0.168044	4.03e-05	0.724538	2.85e-97	0.0770275	0.0612907	0.0576416	0.161665	-0.309543	1.37e-14	-0.680116	1.84e-81	-0.0459723	0.264494
RPL28	blue	-0.0427358	0.299641	-0.014367	0.727428	-0.175286	1.82e-05	0.805014	1.12e-135	0.177328	1.45e-05	-0.0185761	0.652222	-0.332831	9.39e-17	-0.647924	1.19e-71	-0.0472206	0.251727
GPX1	blue	-0.0424765	0.302586	0.0675259	0.101008	0.0599634	0.145403	0.757386	4.06e-111	0.424707	2.79e-27	-0.113195	0.00587165	-0.298678	1.21e-13	-0.417733	2.32e-26	-0.0960387	0.0195327
FAM3D	blue	-0.18004	1.06e-05	0.00907393	0.82577	-0.249717	7.48e-10	0.260571	1.25e-10	0.172328	2.53e-05	-0.122612	0.00282913	-0.0964283	0.0190413	-0.125518	0.00223527	0.403224	1.63e-24
H1-0	blue	0.0867603	0.0349706	0.0363274	0.378015	0.0879611	0.032517	-0.295693	2.17e-13	-0.203774	5.86e-07	0.206015	4.37e-07	0.0903975	0.0279879	0.166322	4.84e-05	0.0703232	0.0876199
ROMO1	blue	-0.0978332	0.0173574	-0.0063132	0.878277	-0.157972	0.000115025	0.766672	1.93e-115	0.357614	2.86e-19	0.241216	2.86e-09	-0.156385	0.000134943	-0.459643	3.14e-32	-0.115641	0.00488105
FAU	blue	-0.113583	0.00570345	0.0206986	0.61554	-0.164921	5.62e-05	0.854559	9.84e-170	0.478159	4.29e-35	0.0567013	0.168628	-0.199757	9.81e-07	-0.488443	9.22e-37	-0.175625	1.76e-05
NDUFB7	blue	-0.108289	0.00842053	0.0159837	0.698184	-0.147881	0.000309407	0.876668	2.56e-189	0.387424	1.33e-22	-0.00220561	0.957329	-0.29352	3.3e-13	-0.585014	1.47e-55	-0.0370573	0.368502
TSPO	blue	-0.128155	0.0017975	0.0177996	0.665862	-0.144999	0.00040586	0.796824	5.43e-131	0.270817	2.15e-11	-0.228629	1.9e-08	-0.431892	2.98e-28	-0.580594	1.48e-54	0.183267	7.33e-06
RPL37A	blue	-0.14967	0.000260787	-0.156281	0.000136359	-0.346392	4.21e-18	0.396927	9.7e-24	0.493456	1.35e-37	0.0884072	0.0316439	0.165174	5.47e-05	0.000248817	0.995184	-0.350145	1.73e-18
TMEM54	blue	-0.114996	0.00512635	0.0179977	0.662371	-0.256218	2.59e-10	0.71455	1.87e-93	0.163706	6.38e-05	-0.107874	0.00867547	-0.362633	8.31e-20	-0.585026	1.47e-55	0.364894	4.73e-20
RPL39	blue	0.00935359	0.820491	-0.154943	0.000155806	-0.141113	0.000580674	-0.25837	1.81e-10	0.102744	0.0124518	0.203312	6.22e-07	0.377802	1.73e-21	0.373291	5.59e-21	-0.301306	7.21e-14
APP	blue	0.0661415	0.108211	-0.0341508	0.407271	0.121677	0.00304875	-0.342846	9.61e-18	-0.277337	6.74e-12	-0.0669145	0.104141	-0.0474168	0.249759	0.156039	0.000139694	0.180183	1.05e-05
PLP2	blue	-0.11011	0.00737713	-0.0219117	0.594988	-0.194203	1.97e-06	0.487856	1.15e-36	0.24905	8.32e-10	0.0921184	0.0251257	-0.122858	0.00277384	-0.34455	6.47e-18	-0.0451822	0.272801
ASCL2	blue	-0.100629	0.0143901	-0.00415319	0.919747	-0.247997	9.85e-10	0.558746	7.96e-50	0.137683	0.000790637	0.460813	2.09e-32	-0.0541713	0.188473	-0.515586	1.9e-41	-0.12773	0.00186229
HSPA5	blue	0.0961281	0.019419	-0.0164381	0.690041	0.165351	5.37e-05	-0.357783	2.75e-19	-0.0687158	0.0951272	-0.300681	8.16e-14	-0.0017505	0.966128	0.310126	1.22e-14	-0.0254993	0.536122
MRPL41	blue	-0.0793418	0.0538807	-0.015466	0.707502	-0.169226	3.55e-05	0.809274	3.34e-138	0.371233	9.49e-21	-0.141092	0.000581763	-0.347943	2.92e-18	-0.529895	4.31e-44	0.071273	0.0834132
CDX1	blue	-0.298201	1.33e-13	-0.0259305	0.529247	-0.437832	4.5e-29	0.49923	1.42e-38	0.310069	1.23e-14	0.102867	0.0123462	-0.119072	0.00374494	-0.366779	2.94e-20	0.194773	1.84e-06
RPS2P5	blue	-0.182765	7.77e-06	0.0086647	0.833511	-0.216708	1.04e-07	0.390905	5.15e-23	0.334213	6.89e-17	-0.0899087	0.0288504	-0.0564128	0.170808	-0.174864	1.91e-05	-0.0922183	0.0249675
PDZK1IP1	blue	-0.12484	0.00236272	0.115309	0.00500612	-0.140665	0.000604772	0.325003	5.26e-16	0.0761057	0.0644675	-0.263848	7.2e-11	-0.264851	6.06e-11	-0.247896	1e-09	0.425781	2e-27
EIF5A	blue	-0.114363	0.00537816	-0.0506549	0.218836	-0.121819	0.00301443	0.514209	3.37e-41	0.370778	1.07e-20	-0.33895	2.36e-17	-0.290442	5.95e-13	-0.24565	1.43e-09	-0.112924	0.00599215
SF3B5	blue	-0.153992	0.000171187	0.0039805	0.923073	-0.181705	8.79e-06	0.83823	3.02e-157	0.440011	2.23e-29	-0.0673781	0.101758	-0.280295	3.94e-12	-0.496881	3.57e-38	-0.0651036	0.113872
TMEM176A	blue	-0.0179051	0.664001	0.120055	0.00346671	-0.106933	0.00928045	0.308629	1.65e-14	0.0974649	0.0177857	0.310589	1.11e-14	0.170417	3.12e-05	-0.208264	3.25e-07	0.0247413	0.548311
IFI27	blue	-0.0013605	0.973671	0.0963515	0.0191372	0.0590683	0.151518	0.447715	1.78e-30	0.250964	6.12e-10	-0.245177	1.54e-09	-0.278978	5.01e-12	-0.240465	3.21e-09	0.140677	0.000604129
AGPAT2	blue	0.00366429	0.929168	0.0214023	0.60358	-0.17134	2.82e-05	0.631535	4.25e-67	0.10296	0.0122667	0.00469377	0.909343	-0.265351	5.56e-11	-0.527049	1.48e-43	0.190763	3e-06
PSMB3	blue	-0.121465	0.00310056	-0.0665236	0.106184	-0.133063	0.00118521	0.654622	1.36e-73	0.469057	1.15e-33	0.0117012	0.776511	-0.153738	0.00017553	-0.295393	2.3e-13	-0.167847	4.11e-05
TUFM	blue	-0.135012	0.00100067	-0.0609957	0.138587	-0.262339	9.3e-11	0.722372	1.98e-96	0.299675	9.95e-14	0.0722815	0.0791267	-0.282361	2.7e-12	-0.595176	6.42e-58	-0.0316102	0.443068
PDIA3	blue	0.00144488	0.972039	-0.0694601	0.0915895	0.0145822	0.723512	-0.364745	4.91e-20	0.117862	0.00411469	-0.244256	1.78e-09	0.0495107	0.229434	0.427157	1.31e-27	-0.107671	0.00880269
EDF1	blue	0.0464242	0.259822	-0.0860327	0.0365328	-0.13492	0.00100879	0.46512	4.65e-33	0.187594	4.4e-06	-0.0854775	0.0377643	-0.152185	0.000204411	-0.234922	7.47e-09	0.00221388	0.957169
COX6B1	blue	-0.151075	0.000227718	-0.115563	0.00491014	-0.308803	1.59e-14	0.612958	2.94e-62	0.481322	1.34e-35	-0.00898025	0.827541	-0.0633402	0.12402	-0.235044	7.33e-09	-0.0839809	0.0412608
OST4	blue	-0.0576892	0.161319	0.0988025	0.016273	-0.0711054	0.0841437	0.718988	3.95e-95	0.374782	3.8e-21	-0.0125304	0.761138	-0.22593	2.81e-08	-0.418056	2.11e-26	-0.0345818	0.401373
CFL1	blue	-0.0941341	0.0220977	-0.0229995	0.576832	-0.11856	0.00389748	0.448848	1.22e-30	0.239019	4.01e-09	0.151472	0.000219096	-0.0724787	0.0783099	-0.301427	7.04e-14	0.0716032	0.0819898
DSTN	blue	-0.03754	0.362293	-0.0399385	0.332417	0.0381664	0.354334	-0.201092	8.28e-07	0.241378	2.79e-09	0.0625746	0.12864	0.355777	4.48e-19	0.44492	4.49e-30	-0.177158	1.48e-05
UBA52	blue	-0.142843	0.000495624	-0.0289229	0.482811	-0.194434	1.91e-06	0.828195	3.03e-150	0.379093	1.23e-21	-0.0640638	0.119774	-0.289208	7.52e-13	-0.571731	1.35e-52	-0.100128	0.0148863
CYBA	blue	-0.0608623	0.139454	0.146922	0.000338815	-0.0875133	0.0334143	0.733019	1.19e-100	0.377454	1.89e-21	-0.0925221	0.024492	-0.190759	3e-06	-0.426994	1.37e-27	0.0669204	0.10411
CLDN7	blue	-0.242182	2.46e-09	0.0670101	0.103646	-0.262044	9.78e-11	0.499671	1.2e-38	0.305235	3.29e-14	-0.226798	2.48e-08	-0.19981	9.75e-07	-0.276548	7.77e-12	0.375946	2.81e-21
LY6E	blue	0.15825	0.000111842	0.0591404	0.151018	0.233186	9.69e-09	0.385067	2.51e-22	0.0403925	0.326947	-0.109101	0.00793975	-0.28379	2.07e-12	-0.351953	1.13e-18	-0.194837	1.82e-06
RPL41P5	blue	-0.0335153	0.416059	-0.106678	0.00945055	-0.0595634	0.148111	-0.260143	1.35e-10	0.078494	0.0565036	-0.0266243	0.518283	0.243986	1.86e-09	0.332879	9.29e-17	-0.19051	3.1e-06
NDUFB11	blue	-0.137918	0.000774283	-0.0424691	0.30267	-0.301167	7.41e-14	0.613211	2.54e-62	0.45094	6.07e-31	0.178882	1.22e-05	-0.0972139	0.0180829	-0.282778	2.5e-12	-0.193596	2.12e-06
TST	blue	-0.225348	3.06e-08	0.0719872	0.0803587	-0.321221	1.19e-15	0.500086	1.01e-38	0.301819	6.51e-14	-0.0813888	0.0479631	-0.226581	2.56e-08	-0.295719	2.16e-13	0.284152	1.94e-12
UQCRC1	blue	-0.215031	1.3e-07	-0.0618189	0.133329	-0.25503	3.15e-10	0.744816	1.44e-105	0.318962	1.92e-15	-0.127324	0.00192617	-0.393662	2.41e-23	-0.585787	9.82e-56	0.114238	0.00542903
MDK	blue	0.152853	0.000191477	0.0783448	0.0569762	0.0928106	0.0240477	0.372871	6.23e-21	0.0702784	0.0878228	-0.120009	0.00347929	-0.185486	5.65e-06	-0.274361	1.15e-11	0.123899	0.00255042
SYNGR2	blue	-0.11386	0.00558607	0.0523513	0.203777	-0.137088	0.000833517	0.541269	2.76e-46	0.215103	1.29e-07	-0.102835	0.0123733	-0.227014	2.4e-08	-0.43269	2.31e-28	0.12728	0.00193326
ANP32B	blue	0.0274645	0.505163	-0.136832	0.000852673	-0.135131	0.000990308	-0.221395	5.37e-08	0.0675506	0.100883	-0.0729077	0.0765564	0.135019	0.00100011	0.22913	1.76e-08	-0.244669	1.67e-09
HSD17B10	blue	-0.0752919	0.0673839	-0.0745131	0.0702754	-0.21875	7.79e-08	0.619125	7.89e-64	0.209482	2.76e-07	0.304348	3.93e-14	-0.129237	0.00164187	-0.525566	2.81e-43	-0.144433	0.000427832
CAPNS1	blue	-0.0836869	0.0419786	0.0312903	0.447698	-0.150641	0.000237478	0.649364	4.61e-72	0.188966	3.73e-06	-0.177123	1.48e-05	-0.400613	3.43e-24	-0.520091	2.89e-42	0.188853	3.78e-06
CDC42EP5	blue	-0.0915934	0.0259707	0.110963	0.00692989	-0.165623	5.21e-05	0.546124	3.01e-47	0.139474	0.000673522	-0.266773	4.35e-11	-0.338703	2.49e-17	-0.425132	2.44e-27	0.355149	5.22e-19
RPL38	blue	-0.141891	0.000540867	-0.150895	0.000231714	-0.320991	1.25e-15	0.380077	9.5e-22	0.452853	3.19e-31	0.0529878	0.198326	0.109301	0.0078254	0.00153076	0.970378	-0.298504	1.25e-13
FBL	blue	-0.124609	0.00240745	-0.134181	0.00107589	-0.244452	1.73e-09	0.544538	6.23e-47	0.153379	0.000181846	0.134791	0.00102015	-0.217843	8.84e-08	-0.50942	2.41e-40	-0.234298	8.2e-09
RRBP1	blue	0.0709714	0.0847309	-0.0782507	0.0572757	-0.0273868	0.506369	-0.167646	4.2e-05	-0.371163	9.66e-21	0.244799	1.63e-09	0.00165359	0.968002	-0.136275	0.000895678	0.111208	0.0068057
GPX4	blue	-0.0191136	0.642848	0.029672	0.471543	-0.0287636	0.485227	0.755153	4.15e-110	0.230284	1.49e-08	0.120674	0.0033014	-0.322569	8.9e-16	-0.590304	8.92e-57	-0.0575099	0.162628
ATP6V1F	blue	-0.0932378	0.0234026	0.0211901	0.607176	-0.156294	0.000136174	0.759813	3.14e-112	0.48602	2.3e-36	0.0701956	0.0881982	-0.0763082	0.0637584	-0.395486	1.45e-23	-0.0937809	0.0226041
PPIAP22	blue	0.00149158	0.971135	-0.119548	0.00360787	-0.0581444	0.158032	-0.326077	4.17e-16	0.0112724	0.784495	0.162836	6.98e-05	0.331138	1.37e-16	0.328565	2.42e-16	-0.209131	2.9e-07
RPL23A	blue	-0.296946	1.7e-13	-0.0343148	0.40502	-0.277224	6.88e-12	0.482746	7.86e-36	0.492877	1.69e-37	0.0586624	0.154354	-0.0226739	0.582238	-0.138946	0.000706237	-0.206319	4.2e-07
HNRNPAB	blue	-0.196229	1.53e-06	-0.106246	0.00974483	-0.368744	1.79e-20	0.301054	7.58e-14	0.23949	3.73e-09	0.0128501	0.755235	-0.0818852	0.0466132	-0.233089	9.83e-09	0.0470492	0.253454
UBB	blue	-0.110793	0.00701683	0.108734	0.00815369	0.038957	0.344446	0.478567	3.69e-35	0.367439	2.49e-20	-0.16645	4.78e-05	-0.190738	3.01e-06	-0.227427	2.26e-08	-0.0299495	0.467404
RPL37	blue	-0.0326761	0.427835	-0.102361	0.0127843	-0.282899	2.44e-12	0.372061	7.67e-21	0.279365	4.67e-12	0.0771336	0.0609334	0.0352873	0.39183	-0.148545	0.000290438	-0.265927	5.04e-11
OAZ1	blue	-0.183517	7.12e-06	0.0731535	0.075566	-0.12283	0.00278003	0.669845	3.39e-78	0.558945	7.24e-50	-0.0507248	0.218201	-0.0153495	0.709605	-0.254668	3.35e-10	-0.13115	0.00139647
EIF4EBP1	blue	-0.0966072	0.0188192	-0.120563	0.00333047	-0.19644	1.49e-06	0.59302	2.07e-57	0.321045	1.23e-15	-0.0764356	0.0633153	-0.252552	4.73e-10	-0.368216	2.05e-20	-0.161198	8.28e-05
CIB1	blue	-0.0654853	0.111763	0.0110821	0.788045	-0.141588	0.000556074	0.525997	2.33e-43	0.317597	2.57e-15	-0.355305	5.02e-19	-0.353275	8.2e-19	-0.284173	1.93e-12	0.270969	2.1e-11
SNRPD2	blue	-0.151506	0.00021837	-0.113617	0.00568888	-0.244407	1.74e-09	0.615443	6.9e-63	0.60132	2.18e-59	0.0300991	0.465182	-0.0157294	0.702756	-0.151919	0.000209779	-0.305192	3.32e-14
HDGF	blue	-0.0874713	0.0334996	-0.0960637	0.0195008	-0.201947	7.42e-07	-0.127186	0.00194836	0.134081	0.00108523	0.229616	1.64e-08	0.284146	1.94e-12	0.159902	9.45e-05	-0.232608	1.06e-08
RAB25	blue	-0.133386	0.00115258	-0.11958	0.00359867	-0.348855	2.35e-18	0.434949	1.13e-28	0.178661	1.25e-05	-0.15726	0.000123593	-0.121344	0.00313058	-0.345218	5.54e-18	0.216115	1.12e-07
DDOST	blue	-0.193797	2.07e-06	-0.00385498	0.925492	-0.128315	0.00177371	0.391272	4.65e-23	0.29658	1.83e-13	-0.155554	0.000146616	-0.14673	0.000345012	-0.229952	1.56e-08	-0.0466953	0.257046
NDUFS6	blue	-0.061114	0.137821	-0.0295917	0.472743	-0.192175	2.53e-06	0.631639	3.99e-67	0.325672	4.55e-16	0.015683	0.703591	-0.135699	0.00094225	-0.335629	5.01e-17	-0.0837445	0.0418372
NCL	blue	0.0121978	0.767292	-0.146323	0.000358514	-0.0744154	0.0706453	-0.468648	1.34e-33	-0.139175	0.000691895	0.235892	6.45e-09	0.218032	8.61e-08	0.272378	1.64e-11	-0.385995	1.96e-22
RPL13P12	blue	-0.0569377	0.166857	-0.000370657	0.992826	-0.106825	0.00935201	0.503255	2.89e-39	0.182922	7.63e-06	-0.00806054	0.844967	-0.160102	9.26e-05	-0.360113	1.55e-19	0.00615962	0.881216
RPL30	blue	-0.147023	0.00033561	-0.128348	0.00176883	-0.234545	7.9e-09	0.324398	6e-16	0.363805	6.21e-20	0.290704	5.66e-13	0.202951	6.52e-07	-0.0754114	0.0669491	-0.330086	1.73e-16
PRDX2	blue	-0.30873	1.62e-14	-0.0334213	0.417368	-0.252907	4.46e-10	0.697326	3.06e-87	0.548602	9.57e-48	-0.014231	0.729908	-0.145291	0.000394963	-0.377383	1.93e-21	-0.11891	0.00379263
COX4I1	blue	-0.212063	1.95e-07	-0.085377	0.037991	-0.342309	1.09e-17	0.771797	6.49e-118	0.573643	5.17e-53	-0.00922244	0.822966	-0.134675	0.0010306	-0.362685	8.21e-20	-0.0326334	0.428439
PDLIM1	blue	-0.193365	2.18e-06	0.0697209	0.0903752	-0.158274	0.000111562	0.32176	1.06e-15	0.25507	3.13e-10	-0.11228	0.00628668	-0.122913	0.00276143	-0.158625	0.000107669	0.203046	6.44e-07
TRIR	blue	-0.0965436	0.0188979	-0.00498416	0.903761	-0.227506	2.24e-08	0.752775	4.81e-109	0.411943	1.3e-25	-0.00928955	0.821699	-0.201608	7.75e-07	-0.473877	2.04e-34	-0.0847443	0.0394444
POLR2L	blue	-0.0265062	0.520141	0.00783285	0.849293	-0.0229606	0.577476	0.802512	3.2e-134	0.262137	9.63e-11	-0.126128	0.00212624	-0.406733	5.95e-25	-0.575617	1.9e-53	-0.058806	0.153346
MDH2	blue	-0.214493	1.4e-07	-0.0871675	0.0341215	-0.335187	5.53e-17	0.640682	1.33e-69	0.298645	1.22e-13	0.163646	6.42e-05	-0.120079	0.00346024	-0.485563	2.74e-36	-0.0452618	0.271956
CIAO2B	blue	-0.103462	0.0118479	-0.0407304	0.322913	-0.190561	3.08e-06	0.801803	8.19e-134	0.376451	2.46e-21	0.0955537	0.0201599	-0.155849	0.00014237	-0.547732	1.43e-47	-0.0320818	0.43629
LMAN2	blue	-0.0734016	0.0745771	0.0283052	0.492213	-0.111866	0.00648286	0.703599	1.88e-89	0.161363	8.14e-05	-0.115694	0.00486131	-0.369589	1.44e-20	-0.597039	2.32e-58	0.0976578	0.0175602
CAPG	blue	0.163106	6.79e-05	0.169305	3.52e-05	0.204527	5.31e-07	0.337159	3.54e-17	0.0545995	0.184999	-0.223527	3.97e-08	-0.298107	1.35e-13	-0.241433	2.76e-09	0.201213	8.15e-07
NDUFB10	blue	-0.141815	0.000544631	-0.0370229	0.368947	-0.21974	6.78e-08	0.806896	8.75e-137	0.425262	2.35e-27	0.00619328	0.880572	-0.253498	4.05e-10	-0.473836	2.07e-34	-0.0181474	0.659738
SOD3	blue	-0.00413202	0.920155	0.0733284	0.0748677	-0.0223965	0.586865	0.256878	2.32e-10	0.0265648	0.519219	-0.0761478	0.0643197	-0.242474	2.35e-09	-0.207091	3.79e-07	0.192596	2.4e-06
CHCHD10	blue	-0.125565	0.00222671	-0.00430523	0.916819	-0.21067	2.36e-07	0.685486	3.2e-83	0.267453	3.87e-11	-0.172273	2.55e-05	-0.405296	9.01e-25	-0.49606	4.92e-38	0.114183	0.00545155
PHLDA2	blue	0.0591703	0.150811	-0.028723	0.485844	-0.0383474	0.352054	0.472766	3.05e-34	0.136505	0.000877642	-0.163894	6.25e-05	-0.288128	9.22e-13	-0.406232	6.87e-25	0.125236	0.00228743
MRPS26	blue	-0.130034	0.00153518	-0.00688429	0.867364	-0.182145	8.35e-06	0.653313	3.29e-73	0.326138	4.11e-16	0.0465124	0.258916	-0.217041	9.88e-08	-0.446794	2.42e-30	-0.200124	9.37e-07
H2AX	blue	-0.139769	0.000655879	-0.0267817	0.515812	-0.201787	7.57e-07	0.642116	5.27e-70	0.356749	3.54e-19	-0.00772318	0.851379	-0.252285	4.94e-10	-0.439741	2.43e-29	-0.163306	6.65e-05
PSMB4	blue	-0.160174	9.19e-05	-0.0752805	0.0674256	-0.191041	2.9e-06	0.627164	6.26e-66	0.577874	6e-54	-0.0299184	0.467867	-0.0472424	0.251508	-0.240066	3.41e-09	-0.223499	3.99e-08
PRSS3	blue	-0.0612607	0.136877	0.0243324	0.554944	-0.169404	3.48e-05	0.719349	2.88e-95	0.294118	2.94e-13	0.0429459	0.297269	-0.15135	0.000221714	-0.498145	2.18e-38	0.148389	0.000294798
PFDN2	blue	0.0559528	0.174329	-0.155068	0.000153891	-0.204798	5.13e-07	0.371919	7.96e-21	0.216574	1.05e-07	0.134333	0.00106172	0.0506346	0.219022	-0.274128	1.2e-11	-0.264873	6.04e-11
TMEM141	blue	-0.152862	0.000191316	-0.00696729	0.86578	-0.246916	1.17e-09	0.686037	2.1e-83	0.449775	8.97e-31	-0.0698602	0.0897319	-0.242386	2.38e-09	-0.319841	1.6e-15	0.0388531	0.345734
MRPS34	blue	-0.0893869	0.0297961	-0.0516871	0.209581	-0.226608	2.55e-08	0.810847	3.76e-139	0.293608	3.25e-13	0.035622	0.387352	-0.298831	1.18e-13	-0.585825	9.62e-56	-0.0516159	0.21021
STOML2	blue	-0.251205	5.88e-10	-0.0522581	0.204584	-0.225171	3.14e-08	0.599878	4.86e-59	0.639968	2.09e-69	-0.0455235	0.269191	-0.0213628	0.604248	-0.174021	2.1e-05	-0.26529	5.62e-11
NBL1	blue	0.0951753	0.0206615	0.0371002	0.367947	0.08779	0.0328574	0.26512	5.79e-11	-0.070657	0.0861228	-0.240782	3.06e-09	-0.327812	2.85e-16	-0.23511	7.26e-09	0.343205	8.85e-18
SET	blue	0.00338328	0.934587	-0.13206	0.00129197	-0.0725339	0.0780825	-0.554047	7.47e-49	0.0148733	0.718225	0.0184545	0.654351	0.365288	4.28e-20	0.53652	2.33e-45	-0.356708	3.57e-19
STARD10	blue	-0.157562	0.000119895	-0.00136177	0.973646	-0.222272	4.75e-08	0.776465	3.18e-120	0.29681	1.75e-13	-0.0150741	0.714587	-0.360096	1.56e-19	-0.581627	8.66e-55	0.0772101	0.0606769
CCT7	blue	-0.217315	9.51e-08	-0.130328	0.0014974	-0.292753	3.83e-13	0.413078	9.29e-26	0.495931	5.17e-38	0.169689	3.37e-05	0.0310712	0.450886	-0.157576	0.000119715	-0.442959	8.54e-30
SLC12A2	blue	-0.249543	7.69e-10	-0.0992561	0.0157863	-0.186	5.31e-06	-0.353718	7.37e-19	-0.00099538	0.980735	-0.153926	0.000172308	0.0322397	0.434034	0.3466	4.01e-18	0.00369452	0.928585
AC113935.1	blue	0.139776	0.000655422	-0.0557735	0.175716	0.135999	0.000917706	-0.466418	2.94e-33	-0.215688	1.19e-07	-0.0881146	0.0322143	0.115666	0.00487185	0.322748	8.56e-16	-0.155595	0.000146019
ETHE1	blue	-0.13517	0.000986947	0.0683209	0.097048	-0.193622	2.12e-06	0.698198	1.52e-87	0.18224	8.26e-06	-0.203277	6.25e-07	-0.389078	8.48e-23	-0.577696	6.58e-54	0.323856	6.74e-16
GFUS	blue	-0.05679	0.167962	-0.127935	0.00183082	-0.130437	0.0014837	0.5183	6.13e-42	0.181075	9.45e-06	-0.282843	2.47e-12	-0.23578	6.56e-09	-0.356334	3.91e-19	0.0650415	0.114218
SIGMAR1	blue	-0.0769931	0.0614067	-0.0805817	0.050228	-0.172022	2.62e-05	0.56787	9.3e-52	0.158861	0.000105117	0.0956645	0.0200152	-0.228398	1.96e-08	-0.53492	4.74e-45	-0.143382	0.000471614
SURF4	blue	-0.0323248	0.432821	0.0625316	0.128903	0.0738436	0.0728412	0.360551	1.39e-19	0.12264	0.00282282	-0.194661	1.86e-06	-0.187958	4.21e-06	-0.268296	3.34e-11	0.165832	5.1e-05
TK1	blue	-0.13	0.00153952	-0.0236859	0.56551	-0.140442	0.000617113	0.493176	1.51e-37	0.298438	1.27e-13	-0.199371	1.03e-06	-0.340376	1.7e-17	-0.355391	4.92e-19	-0.0836015	0.0421892
ALKBH7	blue	-0.182439	8.07e-06	0.113754	0.00563039	-0.23166	1.22e-08	0.752603	5.74e-109	0.37743	1.91e-21	-0.018082	0.660888	-0.202286	7.1e-07	-0.464937	4.96e-33	0.10613	0.0098255
ACTR2	blue	0.0223528	0.587595	0.0260959	0.526623	0.113135	0.00589802	-0.786115	3.52e-125	-0.124954	0.00234082	0.0813306	0.0481235	0.505809	1.04e-39	0.740279	1.21e-103	-0.0591675	0.15083
PSMB5	blue	-0.167811	4.13e-05	-0.039117	0.342466	-0.138958	0.000705481	0.572361	9.87e-53	0.548096	1.21e-47	-0.152742	0.000193562	-0.219698	6.82e-08	-0.229352	1.71e-08	-0.199075	1.07e-06
ATP5F1D	blue	-0.0802792	0.0510993	0.00253048	0.951051	-0.149909	0.000254844	0.812757	2.58e-140	0.187225	4.6e-06	-0.0912659	0.0265103	-0.409643	2.55e-25	-0.659833	3.88e-75	0.0337981	0.412134
CLTA	blue	-0.159185	0.000101709	-0.0325483	0.429645	-0.205798	4.5e-07	0.502472	3.94e-39	0.525535	2.85e-43	-0.0596663	0.147411	0.0356052	0.387576	-0.107675	0.00880027	-0.0882238	0.0320003
ARF5	blue	-0.0593588	0.149512	0.0571313	0.165416	-0.150156	0.000248868	0.798759	4.44e-132	0.297659	1.48e-13	0.117192	0.00433375	-0.237063	5.4e-09	-0.588704	2.09e-56	0.0363592	0.377599
NOP53	blue	-0.00149944	0.970983	-0.0287952	0.484746	-0.187612	4.39e-06	0.325488	4.74e-16	-0.103349	0.0119413	0.157094	0.000125677	-0.0983228	0.016802	-0.401826	2.43e-24	-0.0362917	0.378485
MYDGF	blue	-0.124145	0.00249997	0.0434082	0.292095	-0.0749096	0.0687907	0.621507	1.91e-64	0.343718	7.85e-18	-0.269048	2.93e-11	-0.297557	1.51e-13	-0.364254	5.55e-20	0.0549852	0.18191
AP1S1	blue	-0.134138	0.0010799	-0.0727305	0.0772768	-0.305061	3.4e-14	0.533176	1.02e-44	0.365225	4.35e-20	0.0955583	0.0201539	0.0348404	0.397859	-0.284595	1.79e-12	0.0393546	0.33954
ITGA6	blue	-0.188566	3.91e-06	-0.0558077	0.17545	-0.180919	9.62e-06	-0.399256	5.04e-24	-0.00940308	0.819557	-0.0681524	0.097877	0.128811	0.00170151	0.372314	7.19e-21	0.0514401	0.21177
SLC25A1	blue	-0.0931218	0.0235762	-0.031366	0.4466	-0.189683	3.42e-06	0.690436	7.05e-85	0.0557385	0.175988	0.0614405	0.135727	-0.428068	9.85e-28	-0.702662	4.06e-89	0.119686	0.00356902
APRT	blue	-0.110586	0.0071248	-0.0685801	0.0957837	-0.245592	1.44e-09	0.667648	1.63e-77	0.405552	8.37e-25	0.0572512	0.164529	-0.151319	0.000222388	-0.361131	1.21e-19	-0.0618764	0.132968
HMGB1P6	blue	0.128466	0.00175147	-0.108443	0.00832723	0.0452792	0.271771	-0.463541	8.09e-33	-0.133683	0.00112337	0.14785	0.000310313	0.37255	6.76e-21	0.345011	5.81e-18	-0.214588	1.39e-07
RPS23	blue	-0.250393	6.71e-10	0.0442665	0.282649	-0.247193	1.12e-09	0.499716	1.17e-38	0.526608	1.79e-43	-0.054656	0.184544	0.00235661	0.95441	-0.129306	0.00163224	-0.130958	0.00141946
TOMM7	blue	-0.0517329	0.209177	-0.0670319	0.103534	-0.197294	1.34e-06	0.3292	2.1e-16	0.272077	1.72e-11	0.110284	0.00728425	0.0134437	0.744313	-0.107616	0.00883805	-0.165579	5.24e-05
CCDC85B	blue	-0.0557407	0.17597	0.0247191	0.54867	-0.109716	0.00759274	0.758361	1.46e-111	0.240361	3.26e-09	0.0947559	0.0212298	-0.280356	3.9e-12	-0.548986	8.01e-48	-0.0866281	0.0352503
H1-10	blue	-0.0164465	0.68989	0.0786414	0.0560401	-0.0687401	0.0950098	0.611843	5.6e-62	0.28535	1.55e-12	-0.0732638	0.0751251	-0.294775	2.59e-13	-0.407126	5.31e-25	-0.00590662	0.886061
AC116533.1	blue	-0.0282105	0.493663	-0.108642	0.00820863	-0.217012	9.92e-08	0.186678	4.9e-06	0.222718	4.46e-08	0.121666	0.0030513	0.173893	2.13e-05	0.0565065	0.170098	-0.256881	2.32e-10
KIF5B	blue	-0.0327339	0.427018	-0.110062	0.00740342	-0.0927882	0.024082	-0.552991	1.23e-48	-0.115357	0.00498774	0.243822	1.9e-09	0.438273	3.9e-29	0.473183	2.63e-34	-0.0781738	0.0575213
EIF3D	blue	-0.238976	4.03e-09	-0.150876	0.000232132	-0.243249	2.08e-09	0.247883	1e-09	0.153094	0.000187005	0.0938837	0.0224557	-0.0718382	0.0809883	-0.213797	1.54e-07	-0.266107	4.89e-11
EIF3K	blue	-0.210581	2.38e-07	-0.044831	0.27655	-0.276719	7.54e-12	0.654188	1.83e-73	0.479857	2.3e-35	-0.0829993	0.0436994	-0.156923	0.000127856	-0.343128	9.01e-18	-0.0726866	0.077456
AURKAIP1	blue	-0.113628	0.00568427	-0.0401197	0.330227	-0.217625	9.11e-08	0.685812	2.5e-83	0.409243	2.87e-25	-0.117896	0.00410412	-0.246577	1.23e-09	-0.358474	2.32e-19	-0.0367365	0.372665
DSG2	blue	-0.153253	0.000184105	-0.0397409	0.334818	-0.0861268	0.0363274	-0.499738	1.16e-38	-0.0902046	0.0283256	-0.214515	1.4e-07	0.164989	5.57e-05	0.445839	3.32e-30	0.215563	1.21e-07
ALYREF	blue	-0.207955	3.38e-07	-0.0872886	0.0338725	-0.206527	4.09e-07	0.52166	1.49e-42	0.41653	3.33e-26	0.0703686	0.0874152	-0.130213	0.00151206	-0.290049	6.41e-13	-0.297032	1.67e-13
RPN1	blue	-0.162835	6.99e-05	-0.0535796	0.193353	-0.160341	9.04e-05	0.338092	2.87e-17	0.446515	2.65e-30	-0.157772	0.000117382	-0.0191731	0.641815	-0.0552958	0.179451	-0.053024	0.198019
EHF	blue	-0.150405	0.000242948	-0.0552557	0.179767	-0.11269	0.00609768	-0.442431	1.01e-29	-0.0715753	0.0821092	-0.047422	0.249708	0.135039	0.000998338	0.375657	3.03e-21	0.121023	0.00321145
DPM3	blue	-0.0827388	0.0443667	-0.00984838	0.811169	-0.133499	0.00114147	0.80105	2.21e-133	0.348811	2.38e-18	-0.0951642	0.0206763	-0.292047	4.38e-13	-0.470388	7.18e-34	0.0366007	0.374436
TALDO1	blue	-0.161491	8.03e-05	-0.107212	0.00909689	-0.277094	7.05e-12	0.537478	1.52e-45	0.460949	2e-32	0.187768	4.31e-06	0.0514769	0.211443	-0.236768	5.65e-09	-0.162966	6.89e-05
C19orf53	blue	-0.110234	0.00731063	-0.0720323	0.0801691	-0.217266	9.58e-08	0.661531	1.2e-75	0.567396	1.18e-51	0.0706535	0.0861382	-0.0528241	0.199718	-0.266795	4.34e-11	-0.254755	3.3e-10
NPM3	blue	-0.158453	0.000109556	-0.0853377	0.03808	-0.199499	1.01e-06	0.613889	1.71e-62	0.475957	9.6e-35	-0.0244591	0.552885	-0.189537	3.48e-06	-0.334251	6.83e-17	-0.307481	2.09e-14
ACADVL	blue	0.00215872	0.958235	0.0690972	0.093301	-0.113985	0.00553337	0.189975	3.3e-06	-0.101553	0.0135122	-0.200821	8.57e-07	-0.32029	1.45e-15	-0.288675	8.31e-13	0.234322	8.17e-09
LSM7	blue	-0.0972388	0.0180533	-0.00805822	0.845011	-0.190774	3e-06	0.864103	9.2e-178	0.257563	2.07e-10	0.0703573	0.0874662	-0.31511	4.33e-15	-0.706748	1.39e-90	-0.0477702	0.246244
TIMM13	blue	-0.0967862	0.0185993	-0.0483669	0.240387	-0.181836	8.66e-06	0.78638	2.55e-125	0.196403	1.5e-06	0.010286	0.802947	-0.367149	2.68e-20	-0.659933	3.62e-75	-0.0472022	0.251912
KRTCAP3	blue	-0.14572	0.000379409	-0.0242627	0.556079	-0.215429	1.23e-07	0.727956	1.28e-98	0.392803	3.05e-23	-0.0709195	0.0849598	-0.272426	1.62e-11	-0.45305	2.99e-31	-0.0761125	0.0644436
SSR4	blue	-0.045949	0.264736	0.167611	4.22e-05	-0.118656	0.00386855	0.695834	1.01e-86	0.280258	3.97e-12	0.103192	0.0120716	-0.201867	7.49e-07	-0.474971	1.37e-34	-0.03658	0.374707
RRAS	blue	0.178601	1.25e-05	0.0918379	0.0255742	0.180119	1.05e-05	0.505504	1.17e-39	0.0805888	0.0502074	-0.00686304	0.867769	-0.262568	8.95e-11	-0.416939	2.94e-26	0.179458	1.14e-05
RPL13AP5	blue	-0.11168	0.00657249	0.0628305	0.127081	-0.119167	0.00371725	0.523919	5.68e-43	0.307347	2.14e-14	-0.0699066	0.0895182	-0.105907	0.00998183	-0.260062	1.37e-10	-0.0542449	0.187873
DUSP23	blue	-0.0129095	0.754139	0.0182524	0.657894	-0.0779764	0.0581564	0.71559	7.64e-94	0.194128	1.99e-06	-0.0181337	0.65998	-0.249343	7.94e-10	-0.5422	1.81e-46	0.045901	0.265236
CSDE1	blue	-0.0443323	0.281933	-0.07844	0.0566743	0.0328761	0.425011	-0.539157	7.15e-46	-0.107733	0.00876379	0.0771117	0.061007	0.266232	4.78e-11	0.473099	2.71e-34	-0.0812584	0.0483231
ST13	blue	-0.034584	0.401343	-0.083825	0.0416402	-0.0133438	0.746149	-0.594223	1.08e-57	-0.0726897	0.0774431	0.285532	1.5e-12	0.44069	1.79e-29	0.563601	7.59e-51	-0.27048	2.28e-11
FXYD5	blue	0.122975	0.00274782	-0.0279826	0.497161	0.021224	0.606601	0.262305	9.36e-11	-0.0206483	0.616398	-0.063755	0.121572	-0.0885949	0.0312823	-0.228796	1.85e-08	-0.00917517	0.823858
NPDC1	blue	-0.00974504	0.813114	0.00102903	0.980084	-0.169562	3.42e-05	0.417531	2.46e-26	0.0197993	0.630973	-0.247307	1.1e-09	-0.385523	2.22e-22	-0.373225	5.68e-21	0.316093	3.52e-15
APLP2	blue	0.142258	0.00052299	0.047359	0.250338	0.176917	1.52e-05	-0.335841	4.77e-17	-0.224234	3.59e-08	0.117271	0.00430718	0.0199788	0.627878	0.169021	3.63e-05	0.0850872	0.038651
DNPH1	blue	0.0107626	0.794017	0.0132367	0.748116	-0.0933327	0.0232613	0.520855	2.09e-42	0.0802354	0.0512267	0.0354317	0.389894	-0.21751	9.26e-08	-0.463391	8.53e-33	0.00657051	0.873357
MRPL14	blue	-0.130754	0.00144423	-0.0705618	0.0865478	-0.242225	2.44e-09	0.540247	4.38e-46	0.593861	1.31e-57	0.0195072	0.63602	0.0613464	0.136327	-0.105611	0.0101934	-0.179862	1.09e-05
PGD	blue	-0.181082	9.44e-06	-0.0342633	0.405725	-0.121958	0.00298124	0.255642	2.85e-10	0.234341	8.15e-09	-0.172852	2.39e-05	-0.131915	0.00130819	-0.157308	0.000122998	-0.0647286	0.115974
GOLIM4	blue	-0.102008	0.0130984	-0.0141088	0.732138	-0.147282	0.00032749	-0.402531	1.99e-24	-0.0714637	0.0825886	0.240317	3.28e-09	0.247643	1.04e-09	0.31547	4.02e-15	0.0272303	0.508803
NAXE	blue	-0.180663	9.91e-06	-0.0459124	0.265118	-0.265506	5.42e-11	0.709702	1.17e-91	0.524537	4.37e-43	0.0347371	0.399261	-0.158111	0.000113424	-0.33701	3.66e-17	-0.147188	0.000330401
ATP5MC2	blue	-0.151056	0.000228136	-0.120022	0.00347596	-0.345297	5.44e-18	0.38992	6.74e-23	0.42225	5.91e-27	-0.0269734	0.51281	-0.0654464	0.111977	-0.086756	0.0349797	-0.136126	0.000907473
FIS1	blue	-0.0273175	0.507446	0.0345932	0.401217	-0.090058	0.0285846	0.812384	4.36e-140	0.335918	4.69e-17	0.0643608	0.118064	-0.212721	1.79e-07	-0.512833	5.95e-41	-0.0158655	0.700307
RPL3P4	blue	-0.0271092	0.51069	-0.0658	0.110049	-0.143118	0.00048323	0.279199	4.81e-12	0.158592	0.000108025	-0.0802475	0.0511915	-0.0931136	0.0235886	-0.0808425	0.0494866	-0.0662073	0.10786
QARS1	blue	-0.250548	6.54e-10	-0.0816802	0.0471668	-0.351653	1.21e-18	0.409079	3.01e-25	0.146769	0.00034377	0.0910055	0.0269462	-0.0404312	0.326483	-0.355266	5.07e-19	0.0751435	0.0679272
LAD1	blue	-0.0528835	0.199212	-0.204696	5.2e-07	-0.307326	2.15e-14	0.278092	5.88e-12	-0.0354205	0.390044	0.0566314	0.169154	-0.0774866	0.0597574	-0.350207	1.71e-18	0.186289	5.14e-06
GUK1	blue	-0.0187733	0.648777	0.00840882	0.838359	-0.0530031	0.198196	0.790856	1.04e-127	0.339366	2.14e-17	-0.175722	1.74e-05	-0.256072	2.66e-10	-0.515278	2.16e-41	0.0374668	0.36323
SNHG6	blue	-0.085123	0.0385688	-0.111742	0.00654267	-0.201761	7.6e-07	0.212054	1.96e-07	0.351706	1.19e-18	0.122216	0.00292042	0.246299	1.29e-09	0.0696656	0.0906314	-0.366129	3.47e-20
PSMB7	blue	-0.0862551	0.0360492	-0.135034	0.000998782	-0.173433	2.24e-05	0.519584	3.58e-42	0.491669	2.69e-37	-0.108419	0.00834165	-0.0539117	0.190603	-0.145659	0.000381572	-0.208573	3.12e-07
CDC20	blue	-0.171175	2.87e-05	-0.118896	0.00379679	-0.175285	1.82e-05	0.498426	1.95e-38	0.366927	2.84e-20	-0.203465	6.1e-07	-0.224231	3.59e-08	-0.316188	3.45e-15	-0.195416	1.69e-06
C9orf16	blue	-0.0730555	0.0759595	0.019124	0.642669	-0.21286	1.75e-07	0.629645	1.37e-66	0.271411	1.94e-11	0.0255279	0.535663	-0.137088	0.000833543	-0.399465	4.75e-24	0.0293883	0.475792
SDF2L1	blue	-0.0358067	0.384894	0.0596359	0.147618	-0.0153679	0.709274	0.745295	8.96e-106	0.143724	0.000456922	-0.137287	0.00081895	-0.444022	6.03e-30	-0.657408	2.05e-74	0.0163967	0.690782
CD320	blue	-0.148754	0.000284709	-0.0657229	0.110467	-0.267878	3.6e-11	0.701452	1.09e-88	0.259002	1.63e-10	0.0111911	0.786012	-0.2825	2.63e-12	-0.538772	8.5e-46	-0.00825425	0.84129
EIF4B	blue	-0.087196	0.0340628	-0.0947726	0.021207	-0.0843502	0.0403735	-0.509383	2.44e-40	-0.0638191	0.121197	-0.0943801	0.0217508	0.241928	2.56e-09	0.461627	1.58e-32	-0.233954	8.64e-09
UBL5	blue	-0.182425	8.08e-06	-0.0064038	0.876544	-0.237216	5.28e-09	0.581977	7.22e-55	0.703346	2.32e-89	0.0602048	0.143786	0.157247	0.000123751	-0.053911	0.190609	-0.183055	7.51e-06
IGBP1	blue	-0.130006	0.00153875	-0.0496417	0.228202	-0.224751	3.33e-08	0.140256	0.000627631	0.222721	4.45e-08	0.273637	1.31e-11	0.238197	4.54e-09	0.0378679	0.358112	-0.154806	0.000157935
ECH1	blue	-0.0578844	0.159903	0.0143222	0.728246	-0.193544	2.14e-06	0.528953	6.5e-44	0.147402	0.000323797	-0.0391344	0.342251	-0.357007	3.32e-19	-0.463669	7.74e-33	0.103031	0.012207
CD81	blue	0.119783	0.00354181	0.0880303	0.0323804	0.195755	1.62e-06	0.522646	9.78e-43	0.0189428	0.645821	0.209923	2.6e-07	-0.284941	1.67e-12	-0.51009	1.83e-40	-0.234377	8.11e-09
CEBPD	blue	-0.0482688	0.241343	0.1571	0.000125595	0.0288895	0.483318	0.422217	5.97e-27	0.16235	7.35e-05	-0.0941415	0.0220871	-0.217215	9.65e-08	-0.305003	3.44e-14	0.0187505	0.649175
IDH3B	blue	-0.107869	0.00867877	-0.0211307	0.608184	-0.175841	1.71e-05	0.447651	1.82e-30	0.181966	8.53e-06	0.0786121	0.056132	-0.137219	0.000823919	-0.378692	1.37e-21	-0.105035	0.0106152
LSM4	blue	-0.239589	3.67e-09	-0.125533	0.0022326	-0.333276	8.5e-17	0.653805	2.37e-73	0.577985	5.67e-54	0.0367221	0.372852	-0.0456251	0.268123	-0.2812	3.34e-12	-0.197615	1.29e-06
ATP6V0B	blue	-0.15364	0.000177226	0.00244823	0.95264	-0.124893	0.00235244	0.733558	7.21e-101	0.547453	1.63e-47	-0.129936	0.00154796	-0.13862	0.00072717	-0.299891	9.54e-14	-0.0240664	0.55928
PSMB6	blue	-0.0374999	0.362806	-0.0189172	0.646267	0.0204314	0.620108	0.500022	1.04e-38	0.289945	6.54e-13	-0.278737	5.23e-12	-0.296556	1.83e-13	-0.286778	1.19e-12	-0.099106	0.0159459
SNHG19	blue	-0.080867	0.0494174	-0.0641246	0.119422	-0.187772	4.3e-06	0.441051	1.59e-29	0.252012	5.16e-10	-0.128962	0.00168023	-0.190366	3.15e-06	-0.234227	8.29e-09	-0.0960682	0.0194951
HMGB1P5	blue	0.104211	0.011246	-0.132469	0.00124746	-0.0166646	0.685997	-0.439752	2.42e-29	-0.149354	0.000268811	0.205305	4.8e-07	0.38201	5.69e-22	0.297935	1.4e-13	-0.17588	1.71e-05
DDRGK1	blue	-0.0214019	0.603588	0.0150983	0.714149	-0.0827823	0.0442546	0.35951	1.8e-19	0.0447744	0.277157	0.0030883	0.940279	-0.225958	2.8e-08	-0.324652	5.68e-16	-0.0514253	0.211902
HNRNPA2B1	blue	-0.025699	0.532933	-0.175677	1.75e-05	-0.159272	0.000100813	-0.454047	2.13e-31	0.014963	0.716598	0.161856	7.73e-05	0.325138	5.11e-16	0.371579	8.68e-21	-0.298818	1.18e-13
LMNA	blue	0.243691	1.94e-09	-0.0390029	0.343877	0.196331	1.51e-06	0.267501	3.84e-11	-0.143904	0.00044936	-0.41764	2.39e-26	-0.356403	3.85e-19	-0.339781	1.95e-17	0.196017	1.57e-06
CENPX	blue	-0.153105	0.00018681	-0.0323436	0.432554	-0.176323	1.62e-05	0.768353	3.03e-116	0.414869	5.46e-26	-0.0469199	0.254762	-0.270508	2.27e-11	-0.484364	4.29e-36	-0.0927334	0.0241659
DYNC2I2	blue	-0.0205012	0.618913	-0.0777083	0.0590282	-0.124442	0.00244037	0.647469	1.61e-71	0.175846	1.71e-05	-0.109255	0.00785162	-0.35291	8.95e-19	-0.511243	1.14e-40	-0.0366885	0.37329
TMEM147	blue	-0.120045	0.00346967	-0.0614305	0.13579	-0.195041	1.78e-06	0.822692	1.35e-146	0.295859	2.1e-13	-0.0581878	0.157722	-0.353951	6.97e-19	-0.644161	1.4e-70	-0.0612148	0.137172
FBXW5	blue	0.040861	0.321362	0.0755737	0.0663621	-0.00481437	0.907024	0.720722	8.57e-96	-0.0507821	0.21768	-0.16776	4.15e-05	-0.536415	2.44e-45	-0.769624	7.39e-117	0.237888	4.76e-09
PPP4C	blue	-0.0416144	0.312513	-0.000215579	0.995827	-0.131861	0.00131418	0.838651	1.5e-157	0.372491	6.87e-21	-0.00124771	0.975853	-0.275159	9.97e-12	-0.593558	1.55e-57	0.0209687	0.610937
TXN2	blue	-0.28205	2.86e-12	-0.0116162	0.778091	-0.276944	7.24e-12	0.665622	6.84e-77	0.452799	3.25e-31	-0.105379	0.0103612	-0.300515	8.43e-14	-0.376712	2.3e-21	-0.0218063	0.596763
TNNC2	blue	-0.0162545	0.693327	-0.0588805	0.152825	-0.13718	0.000826784	0.318038	2.34e-15	0.122275	0.00290661	0.445178	4.12e-30	0.152121	0.000205685	-0.15888	0.000104918	-0.0941643	0.0220548
LAMTOR4	blue	-0.0509828	0.215866	-0.0416786	0.311767	-0.177942	1.35e-05	0.754401	9.04e-110	0.383262	4.07e-22	0.101089	0.0139472	-0.147598	0.00031782	-0.397434	8.41e-24	-0.0502976	0.222107
SSNA1	blue	-0.00832315	0.839983	-0.02109	0.608874	-0.145662	0.000381486	0.814468	2.27e-141	0.276728	7.53e-12	0.0326135	0.428721	-0.265929	5.04e-11	-0.597384	1.92e-58	-0.0304245	0.460369
COPE	blue	-0.101246	0.0137988	0.0689212	0.0941403	-0.116195	0.00467869	0.886484	2.91e-199	0.345172	5.6e-18	-0.0991351	0.0159149	-0.379388	1.14e-21	-0.666923	2.73e-77	0.0360651	0.381471
IMPDH2	blue	-0.324257	6.18e-16	-0.105337	0.0103923	-0.312013	8.24e-15	0.333943	7.32e-17	0.269123	2.9e-11	-0.0710384	0.0844371	-0.175932	1.7e-05	-0.182387	8.12e-06	-0.174102	2.08e-05
PSMD8	blue	-0.187705	4.34e-06	0.0324431	0.431138	-0.113318	0.00581769	0.649822	3.4e-72	0.519833	3.22e-42	-0.0945689	0.0214877	-0.153347	0.000182414	-0.309211	1.47e-14	-0.102988	0.0122434
AKR1A1	blue	-0.146711	0.000345632	0.0565683	0.169631	-0.090516	0.0277821	0.598249	1.19e-58	0.344418	6.67e-18	-0.314756	4.66e-15	-0.379089	1.23e-21	-0.36548	4.08e-20	0.0384015	0.351375
NOLC1	blue	-0.114607	0.00527987	-0.106457	0.00960005	-0.120363	0.00338359	-0.415413	4.64e-26	-0.0220911	0.591976	0.109278	0.00783878	0.185216	5.83e-06	0.294414	2.78e-13	-0.336791	3.85e-17
NRARP	blue	-0.154124	0.000168968	0.0536208	0.19301	-0.262205	9.52e-11	0.289936	6.55e-13	0.166511	4.75e-05	-0.057201	0.164901	-0.157648	0.000118853	-0.219964	6.58e-08	0.235946	6.4e-09
METTL26	blue	-0.0696787	0.0905709	-0.06037	0.142688	-0.237243	5.26e-09	0.835524	2.59e-155	0.224375	3.52e-08	0.186027	5.3e-06	-0.2672	4.04e-11	-0.660755	2.05e-75	-0.0547741	0.183596
EIF3A	blue	0.0231351	0.574585	-0.0681744	0.097768	0.0496336	0.228278	-0.670795	1.71e-78	-0.391128	4.84e-23	-0.0202599	0.623048	0.0952343	0.0205825	0.321727	1.07e-15	-0.0514664	0.211536
AP2S1	blue	-0.00186645	0.963886	-0.0315728	0.443607	-0.0652968	0.112801	0.696945	4.15e-87	0.272285	1.66e-11	-0.0707985	0.085494	-0.260085	1.36e-10	-0.433154	2e-28	-0.0927853	0.0240864
SOX4	blue	0.134735	0.00102517	-0.069669	0.0906159	0.0863721	0.0357969	-0.386513	1.7e-22	-0.203633	5.97e-07	0.261365	1.1e-10	0.221551	5.26e-08	0.281106	3.4e-12	-0.243218	2.09e-09
ATP5IF1	blue	-0.126002	0.00214831	-0.0660395	0.108757	-0.282704	2.53e-12	0.489769	5.56e-37	0.420033	1.16e-26	-0.0925351	0.0244718	-0.0309729	0.45232	-0.17047	3.1e-05	-0.00925049	0.822436
YIF1A	blue	-0.118919	0.00378979	0.00901081	0.826963	-0.097368	0.0178999	0.83341	7.96e-154	0.334512	6.44e-17	0.0332861	0.419256	-0.325419	4.81e-16	-0.626989	6.97e-66	-0.0265337	0.519708
ATP5ME	blue	-0.10658	0.00951684	-0.0486876	0.237279	-0.158663	0.000107255	0.643137	2.72e-70	0.374839	3.74e-21	-0.087234	0.0339845	-0.223092	4.22e-08	-0.311474	9.21e-15	-0.0405939	0.324539
YWHAG	blue	0.155593	0.000146058	-0.0637468	0.12162	0.179972	1.07e-05	-0.558827	7.66e-50	-0.220419	6.17e-08	0.158054	0.000114074	0.303634	4.53e-14	0.399934	4.16e-24	-0.163573	6.47e-05
ABHD11	blue	-0.0491408	0.232936	-0.0837948	0.0417139	-0.266127	4.87e-11	0.461238	1.81e-32	0.127475	0.00190219	0.0769031	0.0617118	-0.143921	0.000448679	-0.386126	1.89e-22	0.108218	0.00846347
DSP	blue	0.0435283	0.290761	-0.0857418	0.0371736	-0.0319281	0.438491	-0.572819	7.84e-53	-0.380118	9.39e-22	0.0616557	0.134359	0.209737	2.67e-07	0.265558	5.37e-11	0.157221	0.000124077
RHOC	blue	-0.026198	0.525006	0.0674075	0.101609	-0.0133315	0.746374	0.505008	1.43e-39	0.349005	2.27e-18	-0.28054	3.77e-12	-0.249143	8.2e-10	-0.195979	1.58e-06	0.35688	3.43e-19
PPP1CA	blue	-0.211372	2.14e-07	0.0643636	0.118048	-0.146479	0.000353285	0.70545	4.09e-90	0.548282	1.11e-47	0.0345526	0.401771	-0.115159	0.00506352	-0.354013	6.86e-19	-0.0627819	0.127376
PRELID1	blue	-0.171154	2.88e-05	0.0514526	0.211659	-0.162573	7.18e-05	0.76118	7.34e-113	0.348509	2.55e-18	0.00847936	0.837022	-0.226463	2.6e-08	-0.549576	6.08e-48	0.0356578	0.386875
RPL18AP3	blue	0.00555141	0.89287	0.0584882	0.155584	-0.0462224	0.2619	0.467821	1.79e-33	0.113642	0.0056781	-0.015933	0.699095	-0.167581	4.23e-05	-0.341369	1.35e-17	-0.021171	0.6075
CDK2AP2	blue	-0.049354	0.230913	0.020102	0.62576	-0.122638	0.00282326	0.602373	1.21e-59	0.184254	6.53e-06	0.0971612	0.0181459	-0.2045	5.33e-07	-0.495995	5.05e-38	0.0326969	0.427541
POLD2	blue	-0.109564	0.00767706	-0.131685	0.0013341	-0.254979	3.18e-10	0.598389	1.11e-58	0.210229	2.5e-07	0.150411	0.00024281	-0.181397	9.11e-06	-0.486683	1.79e-36	-0.200605	8.81e-07
UBALD2	blue	0.0131757	0.749238	-0.0542896	0.187508	-0.12536	0.0022645	0.644898	8.67e-71	0.0714251	0.0827549	0.0325331	0.429861	-0.273441	1.35e-11	-0.568649	6.31e-52	0.0797014	0.0527991
MTCH1	blue	-0.0261243	0.526173	0.0383449	0.352085	-0.0289717	0.482073	0.492432	2e-37	0.213602	1.58e-07	0.144788	0.000413924	-0.0536951	0.192394	-0.395027	1.65e-23	-0.0483166	0.240876
GADD45GIP1	blue	-0.141677	0.000551532	-0.0591174	0.151177	-0.182106	8.39e-06	0.766426	2.53e-115	0.503876	2.25e-39	-0.0111745	0.786321	-0.183342	7.26e-06	-0.373305	5.57e-21	-0.182439	8.07e-06
DPP7	blue	0.138445	0.000738665	0.0319661	0.437947	-0.00180872	0.965002	0.590714	7.16e-57	0.0082658	0.841071	-0.025988	0.528335	-0.283456	2.21e-12	-0.542659	1.47e-46	-0.0521291	0.205706
SPR	blue	-0.0698276	0.089882	-0.0338169	0.411874	-0.226503	2.59e-08	0.479192	2.93e-35	0.283169	2.32e-12	0.0455821	0.268574	-0.171605	2.74e-05	-0.29553	2.24e-13	0.043503	0.291041
AP001324.1	blue	-0.085408	0.0379209	-0.0227003	0.5818	-0.168052	4.03e-05	0.295697	2.17e-13	0.256736	2.38e-10	-0.0528131	0.199811	0.0649609	0.114668	-0.0824728	0.0450566	-0.184967	6e-06
H2AJ	blue	-0.119096	0.00373776	-0.0446241	0.278775	-0.255343	2.99e-10	0.615901	5.28e-63	0.327171	3.28e-16	0.219528	6.99e-08	-0.150212	0.000247528	-0.351708	1.19e-18	-0.0380972	0.355207
HDHD3	blue	-0.175903	1.7e-05	0.00708564	0.863522	-0.378214	1.55e-21	0.607218	7.92e-61	0.216457	1.07e-07	0.119612	0.0035896	-0.214	1.5e-07	-0.481199	1.4e-35	0.264461	6.48e-11
MICOS13	blue	-0.183051	7.52e-06	-0.00877595	0.831405	-0.246468	1.26e-09	0.818471	7.02e-144	0.486193	2.16e-36	0.0455583	0.268825	-0.174252	2.05e-05	-0.462928	1e-32	-0.0449046	0.275761
PHPT1	blue	-0.0624343	0.1295	0.0183275	0.656576	-0.144845	0.00041173	0.794543	1e-129	0.330945	1.43e-16	-0.106629	0.00948323	-0.358785	2.15e-19	-0.543232	1.13e-46	-0.00602948	0.883708
PPP1R14B	blue	-0.0279459	0.497725	-0.181404	9.1e-06	-0.19226	2.5e-06	0.358227	2.47e-19	0.400074	4e-24	0.0640899	0.119623	0.100669	0.0143509	-0.0862572	0.0360445	-0.310944	1.03e-14
SERINC1	blue	0.258328	1.83e-10	0.119275	0.00368576	0.468131	1.6e-33	-0.684678	5.92e-83	-0.313154	6.51e-15	0.0413587	0.315498	0.332399	1.03e-16	0.557705	1.31e-49	-0.0249099	0.545588
TNFRSF12A	blue	0.167477	4.28e-05	-0.0703366	0.0875598	0.130482	0.00147807	0.293972	3.03e-13	0.146057	0.000367578	0.10074	0.0142818	-0.0975831	0.0176473	-0.189615	3.45e-06	-0.142087	0.000531232
MT-TY	blue	-0.1509	0.000231599	0.0628866	0.126741	-0.160424	8.96e-05	0.508129	4.06e-40	0.318116	2.3e-15	-0.047187	0.252065	-0.159505	9.84e-05	-0.27009	2.45e-11	0.0393233	0.339925
DDX21	blue	-0.197985	1.23e-06	-0.0679272	0.0989934	-0.0678082	0.0995876	-0.581994	7.15e-55	0.0589696	0.152203	0.0712584	0.0834769	0.468614	1.35e-33	0.584871	1.59e-55	-0.298181	1.34e-13
HNRNPA3	blue	0.0183874	0.655526	-0.0915312	0.0260724	-0.0869141	0.0346479	-0.58785	3.3e-56	-0.0912677	0.0265073	0.151098	0.000227205	0.365047	4.55e-20	0.463318	8.75e-33	-0.280996	3.47e-12
AKR7A3	blue	-0.181814	8.68e-06	-0.0377132	0.36008	-0.218789	7.75e-08	0.436085	7.87e-29	0.312725	7.11e-15	-0.264825	6.09e-11	-0.207949	3.39e-07	-0.214409	1.42e-07	0.278054	5.92e-12
NET1	blue	0.0408791	0.321148	-0.0284511	0.489983	0.0238686	0.562515	-0.563647	7.42e-51	-0.15796	0.000115172	-0.0123644	0.764207	0.2986	1.23e-13	0.475375	1.19e-34	0.05703	0.166169
TRAPPC6A	blue	-0.0821591	0.0458821	-0.068017	0.098547	-0.290431	5.96e-13	0.554776	5.29e-49	0.208313	3.23e-07	0.194303	1.95e-06	-0.106511	0.00956312	-0.405348	8.87e-25	-0.0224081	0.586671
FLOT1	blue	0.12617	0.00211888	0.0319429	0.43828	0.0416882	0.311655	0.386423	1.74e-22	0.133161	0.00117526	0.130103	0.00152624	0.0174024	0.672882	-0.298027	1.38e-13	-0.0564546	0.170491
TIMM10	blue	-0.200986	8.39e-07	-0.0680969	0.0981509	-0.205987	4.39e-07	0.664237	1.81e-76	0.529826	4.45e-44	0.0808731	0.0494	-0.0683418	0.0969453	-0.274534	1.11e-11	-0.25653	2.46e-10
TMEM238	blue	-0.0328597	0.425243	0.0899741	0.0287336	-0.0893006	0.0299551	0.742412	1.52e-104	0.116842	0.00445189	-0.0110696	0.788279	-0.359261	1.91e-19	-0.617707	1.83e-63	0.0686427	0.0954804
GET3	blue	-0.141248	0.000573549	0.0771766	0.0607891	-0.0243008	0.555458	0.725569	1.12e-97	0.50238	4.09e-39	-0.128328	0.00177175	-0.2468	1.19e-09	-0.390864	5.2e-23	-0.073887	0.0726726
CHMP2A	blue	0.0364012	0.377047	-0.0487819	0.236371	-0.180899	9.64e-06	0.492416	2.02e-37	0.151342	0.000221896	0.122167	0.00293168	-0.103994	0.0114174	-0.353578	7.62e-19	0.124668	0.00239609
LYPLA2	blue	0.0496707	0.22793	-0.103496	0.01182	-0.169943	3.28e-05	0.341254	1.39e-17	0.0119695	0.771527	0.0964512	0.0190127	-0.0854258	0.0378808	-0.356254	3.99e-19	0.107125	0.00915385
ITPA	blue	-0.0605871	0.141254	-0.0867512	0.0349899	-0.179956	1.07e-05	0.272721	1.54e-11	0.250272	6.84e-10	0.154528	0.000162356	0.0831124	0.0434124	-0.105613	0.0101919	-0.214031	1.5e-07
TMED9	blue	0.00188646	0.963499	-0.0508591	0.216983	-0.0325659	0.429395	0.297354	1.57e-13	0.0539086	0.190629	-0.132778	0.00121477	-0.235587	6.75e-09	-0.296453	1.87e-13	0.121728	0.00303633
AC005912.1	blue	0.0515232	0.211032	-0.0397033	0.335275	-0.0947947	0.0211767	0.243728	1.93e-09	0.106345	0.00967659	0.0305496	0.458525	0.0425607	0.301628	-0.0848458	0.0392082	-0.113394	0.00578464
ARF6	blue	0.0968235	0.0185537	0.0147487	0.720487	0.0865172	0.0354862	-0.44716	2.14e-30	-0.0775356	0.0595955	-0.361605	1.07e-19	-0.0238399	0.562985	0.417351	2.6e-26	0.120119	0.00344946
AC073861.1	blue	-0.160042	9.32e-05	0.0404338	0.326452	-0.159081	0.000102786	0.585731	1.01e-55	0.45936	3.46e-32	-0.0498338	0.226405	-0.0747064	0.0695482	-0.204476	5.35e-07	-0.101661	0.0134135
PSMC3	blue	-0.0444489	0.280668	-0.0659977	0.108982	-0.0534681	0.194283	0.597172	2.16e-58	0.354398	6.25e-19	0.00172488	0.966623	-0.209641	2.7e-07	-0.394755	1.78e-23	-0.198176	1.2e-06
TRAPPC1	blue	-0.0236578	0.565971	0.0590437	0.151689	-0.0306512	0.457032	0.703703	1.73e-89	0.187558	4.42e-06	-0.0760226	0.0647604	-0.318846	1.97e-15	-0.571939	1.22e-52	0.0758956	0.0652103
BLVRB	blue	0.0300717	0.465589	0.0692029	0.0928	0.00317951	0.938518	0.615505	6.66e-63	0.0111595	0.786601	-0.19542	1.69e-06	-0.453005	3.03e-31	-0.607061	8.66e-61	0.187297	4.56e-06
DCXR	blue	-0.11284	0.00602954	-0.0432041	0.294372	-0.239595	3.67e-09	0.770341	3.32e-117	0.257012	2.27e-10	0.118778	0.00383184	-0.27829	5.68e-12	-0.596947	2.44e-58	-0.0231545	0.574266
STAP2	blue	-0.100687	0.0143333	-0.0279293	0.497981	-0.256173	2.61e-10	0.556434	2.41e-49	0.0623912	0.129766	0.106112	0.00983807	-0.205897	4.44e-07	-0.507788	4.67e-40	0.260128	1.35e-10
ERBB3	blue	-0.0213468	0.604521	-0.115393	0.00497387	-0.187527	4.43e-06	-0.349552	2e-18	-0.331049	1.4e-16	0.343504	8.25e-18	0.136146	0.000905854	0.0848543	0.0391885	0.103332	0.0119556
BIK	blue	-0.110862	0.00698149	0.026358	0.522478	-0.0824436	0.045133	0.264027	6.98e-11	0.312308	7.76e-15	-0.254976	3.18e-10	-0.171332	2.82e-05	-0.011623	0.777966	-0.0017285	0.966553
CTDSP2	blue	0.120213	0.00342405	0.135878	0.000927529	0.276812	7.41e-12	-0.468555	1.38e-33	-0.482322	9.21e-36	0.304176	4.07e-14	0.105638	0.0101739	0.0881494	0.032146	0.106225	0.00975982
NUDC	blue	-0.00403957	0.921935	-0.161689	7.87e-05	-0.127853	0.00184326	0.183594	7.05e-06	0.150961	0.000230244	-0.0761589	0.0642808	-0.0716328	0.0818632	-0.10413	0.0113098	-0.240682	3.1e-09
C4orf48	blue	-0.00427263	0.917447	0.0292646	0.477653	-0.0722778	0.079142	0.793079	6.41e-129	0.125499	0.00223882	0.0291021	0.480102	-0.357335	3.07e-19	-0.652453	5.87e-73	0.0543519	0.187003
NELFB	blue	0.012622	0.759445	0.023352	0.571003	-0.087941	0.0325569	0.669067	5.92e-78	-0.0217283	0.598077	0.0366062	0.374365	-0.364824	4.81e-20	-0.726428	5.16e-98	0.0896247	0.0293619
NCBP2AS2	blue	-0.144249	0.00043521	-0.0477774	0.246173	-0.34098	1.48e-17	0.521172	1.83e-42	0.375207	3.4e-21	0.222142	4.83e-08	-0.0324634	0.43085	-0.321121	1.21e-15	-0.0169848	0.680292
AL590867.2	blue	-0.138509	0.000734433	0.00993396	0.80956	-0.148118	0.000302493	0.567193	1.3e-51	0.358658	2.22e-19	-0.0202406	0.623378	-0.116734	0.00448904	-0.279521	4.54e-12	-0.0978007	0.0173949
POP7	blue	-0.12699	0.00198013	-0.0702293	0.0880453	-0.239389	3.79e-09	0.692669	1.23e-85	0.532123	1.63e-44	0.0577483	0.160889	-0.0748363	0.0690631	-0.318765	2.01e-15	-0.216318	1.09e-07
MRPS12	blue	-0.181116	9.41e-06	-0.0260299	0.52767	-0.208911	2.98e-07	0.744185	2.68e-105	0.406138	7.06e-25	0.0250816	0.542822	-0.211826	2.02e-07	-0.469421	1.01e-33	-0.10619	0.00978391
NAPRT	blue	-0.0154073	0.708563	0.0225415	0.584445	-0.125384	0.00225996	0.699692	4.55e-88	0.15461	0.000161032	-0.00168922	0.967313	-0.291876	4.53e-13	-0.598969	8.03e-59	0.10032	0.014694
COPS6	blue	-0.0569987	0.166402	-0.0333971	0.417706	-0.177516	1.42e-05	0.638696	4.72e-69	0.306613	2.49e-14	0.327489	3.06e-16	-0.0535801	0.193349	-0.433864	1.6e-28	-0.16107	8.38e-05
EBP	blue	-0.17246	2.49e-05	-0.141836	0.000543575	-0.370413	1.17e-20	0.58178	7.99e-55	0.418013	2.13e-26	0.18745	4.47e-06	-0.0596598	0.147455	-0.314552	4.87e-15	-0.115199	0.00504797
RASSF7	blue	-0.060628	0.140986	-0.00329013	0.936384	-0.281017	3.45e-12	0.658188	1.2e-74	0.131952	0.00130401	0.108625	0.0082183	-0.273247	1.4e-11	-0.59842	1.09e-58	0.170349	3.14e-05
MRPL12	blue	-0.121831	0.00301161	-0.0101706	0.805113	-0.177229	1.47e-05	0.799847	1.07e-132	0.348891	2.33e-18	-0.0148251	0.7191	-0.280411	3.86e-12	-0.498243	2.1e-38	-0.0605473	0.141516
FAT1	blue	-0.0722974	0.0790605	-0.023479	0.568911	0.00453322	0.912432	-0.374057	4.58e-21	-0.263957	7.06e-11	0.0616431	0.134438	0.0107797	0.793697	0.132654	0.00122775	0.0235668	0.567466
AC024293.1	blue	-0.121421	0.00311153	0.0302603	0.462795	-0.161304	8.19e-05	0.642099	5.32e-70	0.421957	6.46e-27	-0.0535816	0.193336	-0.10558	0.0102153	-0.266962	4.21e-11	-0.12338	0.00265961
TMUB1	blue	-0.031389	0.446267	-0.0273869	0.506368	-0.256378	2.52e-10	0.683021	2.08e-82	0.106501	0.00957018	0.170102	3.23e-05	-0.212126	1.94e-07	-0.634718	5.83e-68	0.0749531	0.0686294
LAGE3	blue	-0.0279098	0.498281	0.0113246	0.783522	-0.178648	1.25e-05	0.716743	2.81e-94	0.233373	9.42e-09	0.277094	7.05e-12	-0.165734	5.15e-05	-0.551651	2.31e-48	-0.118284	0.0039821
HSPBP1	blue	-0.0744824	0.0703914	-0.0563539	0.171256	-0.22956	1.66e-08	0.75757	3.34e-111	0.141843	0.000543244	0.0263795	0.522139	-0.341418	1.34e-17	-0.700066	3.36e-88	-0.0192195	0.641008
NARS1	blue	-0.120996	0.00321837	-0.0308545	0.454051	-0.007742	0.851021	-0.443402	7.39e-30	0.00716363	0.862035	-0.304135	4.1e-14	0.0232289	0.573036	0.423006	4.69e-27	-0.100166	0.0148486
APH1A	blue	-0.0968815	0.0184831	0.072882	0.0766605	-0.107288	0.00904778	0.324788	5.51e-16	0.266836	4.31e-11	-0.0332102	0.420318	0.00776922	0.850503	-0.154266	0.000166617	0.1243	0.00246883
ARCN1	blue	-0.00517232	0.900146	0.0308116	0.454679	0.208772	3.04e-07	-0.652061	7.63e-73	-0.129906	0.00155176	-0.0741555	0.0716367	0.244237	1.78e-09	0.573361	5.96e-53	0.018402	0.65527
ELOVL1	blue	-0.0517613	0.208927	-0.0146769	0.721791	-0.0819369	0.0464745	0.446116	3.03e-30	0.174538	1.98e-05	-0.0857204	0.0372213	-0.240993	2.96e-09	-0.347257	3.43e-18	0.207301	3.69e-07
MACROD1	blue	-0.126557	0.00205237	-0.0851563	0.0384926	-0.266065	4.92e-11	0.645405	6.23e-71	0.235075	7.3e-09	0.13451	0.00104552	-0.0744114	0.0706603	-0.497681	2.61e-38	-0.0660372	0.108769
UBE2M	blue	0.00509139	0.901701	-0.0625874	0.128561	-0.144168	0.000438498	0.692671	1.23e-85	0.235743	6.6e-09	-0.0645917	0.116748	-0.325234	5e-16	-0.548213	1.15e-47	-0.125059	0.00232087
DRAP1	blue	0.0986267	0.0164652	0.00198304	0.961631	0.0275029	0.504569	0.389076	8.48e-23	0.237518	5.04e-09	0.194235	1.96e-06	0.029888	0.46832	-0.193357	2.19e-06	-0.263525	7.6e-11
RHBDD2	blue	0.210934	2.27e-07	-0.00720507	0.861244	0.0666693	0.105418	0.479246	2.88e-35	-0.0350797	0.394624	0.0411253	0.31824	-0.209812	2.64e-07	-0.451104	5.75e-31	0.0359852	0.382528
SNU13	blue	-0.191896	2.62e-06	-0.0846268	0.0397195	-0.272442	1.62e-11	0.477374	5.72e-35	0.497782	2.51e-38	0.00272701	0.947255	-0.0824601	0.04509	-0.158046	0.000114176	-0.247663	1.04e-09
NME3	blue	-0.0308608	0.453959	0.0847955	0.0393252	-0.0992868	0.0157538	0.750197	6.65e-108	0.227148	2.36e-08	0.00487549	0.90585	-0.383613	3.71e-22	-0.566345	1.97e-51	0.0719885	0.0803531
PAFAH1B3	blue	-0.121428	0.00310987	-0.0570983	0.165661	-0.235387	6.96e-09	0.813969	4.62e-141	0.239486	3.73e-09	0.125821	0.00218039	-0.312717	7.13e-15	-0.673415	2.57e-79	-0.0787568	0.0556795
KHDRBS1	blue	-0.0867506	0.0349911	-0.148362	0.000295549	-0.110663	0.00708446	-0.574415	3.5e-53	0.0312491	0.448297	-0.0291289	0.479699	0.356088	4.15e-19	0.588663	2.14e-56	-0.27982	4.3e-12
KLHDC3	blue	0.00999365	0.808438	0.0242194	0.556783	-0.0454097	0.270391	0.591774	4.05e-57	0.236353	6.02e-09	0.119642	0.00358123	-0.0935814	0.0228947	-0.406911	5.65e-25	-0.0857889	0.0370693
MPST	blue	-0.193062	2.27e-06	-0.0139105	0.735762	-0.31316	6.5e-15	0.7118	1.97e-92	0.205251	4.83e-07	0.193789	2.07e-06	-0.235853	6.49e-09	-0.59721	2.11e-58	0.0945452	0.0215206
RAB1B	blue	-0.0714232	0.0827632	0.151716	0.000213958	0.0312763	0.447902	0.596542	3.05e-58	0.165187	5.46e-05	-0.0199885	0.627712	-0.303243	4.9e-14	-0.544806	5.51e-47	0.163231	6.7e-05
MRPL24	blue	-0.153842	0.000173733	-0.164696	5.75e-05	-0.321542	1.11e-15	0.468086	1.63e-33	0.437728	4.65e-29	-0.0650551	0.114142	-0.0848321	0.0392401	-0.147768	0.000312745	-0.0618904	0.13288
SNRPB2	blue	-0.101766	0.0133171	-0.0969628	0.0183846	-0.135813	0.000932808	-0.205789	4.5e-07	0.302104	6.15e-14	0.218968	7.56e-08	0.406295	6.75e-25	0.427181	1.3e-27	-0.374473	4.12e-21
EXOSC5	blue	-0.172859	2.39e-05	-0.096913	0.0184449	-0.32218	9.68e-16	0.664091	2.01e-76	0.365433	4.13e-20	0.346682	3.93e-18	-0.00965309	0.814845	-0.458181	5.19e-32	-0.235861	6.48e-09
APEH	blue	-0.194638	1.87e-06	-0.00411242	0.920532	-0.188733	3.84e-06	0.632842	1.89e-67	0.224066	3.68e-08	-0.0523294	0.203967	-0.311819	8.58e-15	-0.548026	1.25e-47	0.0634948	0.123103
SUMF2	blue	-0.135078	0.000994884	0.0485429	0.238678	-0.0740462	0.072057	0.248462	9.14e-10	0.284156	1.94e-12	0.135296	0.000976095	0.139789	0.000654661	-0.0170449	0.679223	-0.0739031	0.0726102
NFE2L1	blue	0.182649	7.88e-06	0.0621177	0.13146	0.245846	1.39e-09	-0.448755	1.26e-30	-0.523759	6.09e-43	0.144343	0.000431451	-0.0947603	0.0212239	0.0175914	0.669537	0.168537	3.82e-05
PDAP1	blue	0.10425	0.011215	-0.13977	0.000655809	-0.108673	0.00818989	0.0860608	0.0364714	-0.0496166	0.228438	0.29632	1.92e-13	0.0604192	0.142362	-0.172444	2.5e-05	-0.215651	1.2e-07
EIF4H	blue	0.0944719	0.0216224	-0.0397702	0.33446	0.0622128	0.130868	-0.473895	2.03e-34	-0.324473	5.9e-16	0.205793	4.5e-07	0.201574	7.78e-07	0.196172	1.54e-06	-0.0548665	0.182856
DDX5	blue	-0.0226875	0.582013	0.0535317	0.193752	0.0493125	0.231306	-0.506558	7.67e-40	0.0219335	0.594623	0.0461586	0.26256	0.260038	1.37e-10	0.490662	3.95e-37	-0.180814	9.74e-06
CDV3	blue	-0.011693	0.776664	-0.000662337	0.98718	0.0169544	0.680833	-0.655001	1.05e-73	-0.129033	0.00167014	-0.0663719	0.106985	0.30142	7.05e-14	0.540825	3.37e-46	-0.102015	0.013092
PSMC4	blue	-0.0412076	0.317272	0.0113636	0.782795	-0.0633465	0.123983	0.325304	4.93e-16	0.220241	6.32e-08	0.0859146	0.0367919	-0.11211	0.00636632	-0.242076	2.5e-09	-0.124788	0.00237272
CTNNA1	blue	-0.0888007	0.0308903	-0.0406694	0.323639	-0.0537489	0.191948	-0.327828	2.84e-16	-0.234489	7.97e-09	-0.0481063	0.242933	0.0150737	0.714594	0.111232	0.0067937	0.318117	2.3e-15
GLUL	blue	0.0369249	0.370217	0.0795863	0.0531435	0.238248	4.51e-09	-0.275722	9.02e-12	-0.181022	9.51e-06	-0.261548	1.06e-10	-0.176956	1.51e-05	0.206456	4.13e-07	0.139267	0.00068617
CNPY3	blue	0.129129	0.00165677	0.0490266	0.234026	0.00158658	0.969298	0.321091	1.22e-15	0.086333	0.0358809	0.170135	3.22e-05	-0.0165214	0.688552	-0.252203	5e-10	-0.150596	0.000238515
ABHD14B	blue	-0.164695	5.75e-05	-0.0845901	0.0398056	-0.347703	3.09e-18	0.317639	2.55e-15	0.111432	0.0066945	0.0250268	0.543704	-0.104985	0.0106524	-0.262593	8.91e-11	0.169154	3.58e-05
PSMD4	blue	0.0527821	0.200076	-0.110277	0.00728752	-0.0901299	0.0284573	0.463013	9.74e-33	0.18336	7.25e-06	0.0720516	0.0800877	-0.129939	0.00154755	-0.374675	3.91e-21	-0.20205	7.32e-07
YDJC	blue	-0.119928	0.00350161	-0.00433631	0.916221	-0.177547	1.41e-05	0.724746	2.36e-97	0.2125	1.84e-07	0.0844152	0.040219	-0.305652	3.02e-14	-0.624908	2.47e-65	-0.108701	0.00817333
HK2	blue	-0.125351	0.00226613	0.0730251	0.0760819	-0.10225	0.0128824	-0.30028	8.83e-14	-0.241514	2.73e-09	-0.214306	1.44e-07	-0.174661	1.95e-05	0.0863046	0.0359423	0.482955	7.27e-36
RPP25L	blue	-0.12999	0.00154079	-0.0118993	0.77283	-0.184245	6.54e-06	0.723033	1.1e-96	0.426129	1.8e-27	-0.0587407	0.153804	-0.218289	8.31e-08	-0.41032	2.09e-25	-0.0643622	0.118056
DEK	blue	-0.0373658	0.364526	-0.0866183	0.035271	-0.0422354	0.305342	-0.597821	1.51e-58	0.00950824	0.817574	0.128938	0.00168356	0.58787	3.26e-56	0.614923	9.36e-63	-0.190389	3.14e-06
SUMO3	blue	-0.0381775	0.354193	0.0531146	0.197252	-0.00921823	0.823045	0.421973	6.43e-27	0.435003	1.11e-28	-0.201142	8.22e-07	-0.0597962	0.14653	-0.101269	0.0137772	-0.0780616	0.0578816
TNFRSF21	blue	0.101412	0.0136432	-0.0130697	0.75119	0.0559425	0.174409	-0.276336	8.08e-12	-0.214545	1.39e-07	-0.179188	1.17e-05	-0.130819	0.00143634	0.0941206	0.0221168	0.257157	2.22e-10
SEC23B	blue	-0.15594	0.000141085	0.00384325	0.925718	-0.0899544	0.0287689	-0.160749	8.67e-05	0.0371728	0.36701	0.0834215	0.0426359	0.163821	6.3e-05	0.128744	0.00171116	-0.127545	0.00189114
PAXX	blue	-0.00422149	0.918432	-0.0679277	0.098991	-0.254729	3.31e-10	0.611398	7.24e-62	0.259759	1.44e-10	0.013893	0.736081	-0.187611	4.39e-06	-0.411046	1.69e-25	-0.106929	0.00928264
OS9	blue	0.172241	2.55e-05	0.145576	0.000384545	0.20133	8.03e-07	-0.369203	1.59e-20	-0.353138	8.47e-19	-0.132213	0.00127516	-0.0990309	0.0160263	0.109329	0.00780935	0.228879	1.83e-08
COMTD1	blue	-0.0824722	0.0450583	0.0257949	0.531404	-0.1826	7.92e-06	0.754326	9.77e-110	0.262335	9.31e-11	0.0337705	0.412516	-0.276475	7.88e-12	-0.553921	7.93e-49	0.0587658	0.153628
SMIM22	blue	-0.105214	0.0104822	0.0147065	0.721253	-0.193972	2.03e-06	0.628989	2.05e-66	0.376585	2.38e-21	0.000637109	0.987669	-0.11483	0.00519128	-0.255007	3.16e-10	0.0689942	0.093791
HTATSF1	blue	0.126017	0.00214573	-0.0652855	0.112863	-0.0051614	0.900356	-0.488657	8.49e-37	-0.21181	2.02e-07	0.13601	0.000916801	0.166603	4.7e-05	0.312374	7.65e-15	-0.135149	0.000988799
MGAT5	blue	0.0470181	0.253769	-0.17311	2.32e-05	0.00178591	0.965443	-0.361977	9.79e-20	-0.306377	2.61e-14	0.243272	2.08e-09	0.182794	7.74e-06	0.126602	0.00204474	-0.136463	0.000880927
SPTBN1	blue	0.0125594	0.760601	-0.00470912	0.909048	0.115872	0.00479563	-0.471305	5.17e-34	-0.406508	6.35e-25	-0.0854276	0.0378767	-0.0493666	0.230794	0.130502	0.00147547	0.132804	0.001212
MSRB1	blue	-0.124538	0.00242155	0.0877235	0.0329905	-0.118504	0.00391445	0.613737	1.87e-62	0.381476	6.56e-22	0.105929	0.00996684	-0.106003	0.00991441	-0.352103	1.09e-18	-0.059283	0.150033
TPRG1L	blue	-0.00678835	0.869195	0.00524913	0.898672	-0.118621	0.00387899	0.298889	1.16e-13	0.0453636	0.270878	0.0394346	0.338558	-0.069641	0.090746	-0.262739	8.69e-11	0.299986	9.36e-14
EXOSC4	blue	-0.0522739	0.204448	-0.0634503	0.123366	-0.129659	0.00158448	0.764939	1.28e-114	0.251931	5.23e-10	0.0668313	0.104573	-0.289657	6.91e-13	-0.540012	4.87e-46	-0.102576	0.0125966
RPS15P4	blue	-0.135918	0.000924258	-0.0209213	0.611743	-0.237321	5.19e-09	0.665044	1.03e-76	0.441951	1.19e-29	-0.0924975	0.0245302	-0.137565	0.000798989	-0.312073	8.14e-15	-0.0999305	0.0150863
AC016739.1	blue	-0.111926	0.00645399	0.061325	0.136464	-0.136125	0.00090755	0.595221	6.27e-58	0.262335	9.31e-11	-0.0446592	0.278396	-0.224375	3.52e-08	-0.395871	1.3e-23	0.00342973	0.933691
DMAC1	blue	-0.198951	1.09e-06	-0.0392056	0.341373	-0.248661	8.86e-10	0.62073	3.04e-64	0.526312	2.04e-43	0.00838308	0.838847	-0.061716	0.133978	-0.248398	9.23e-10	-0.0812849	0.0482499
MZT2B	blue	-0.0662839	0.107452	-0.0217838	0.597141	-0.170938	2.95e-05	0.779079	1.53e-121	0.282083	2.84e-12	-0.0721817	0.0795428	-0.351741	1.18e-18	-0.516743	1.18e-41	0.00938985	0.819807
RPLP0P6	blue	-0.157962	0.000115139	0.0278906	0.498577	-0.164997	5.57e-05	0.585389	1.21e-55	0.340711	1.57e-17	-0.0917972	0.0256398	-0.202496	6.91e-07	-0.328806	2.29e-16	-0.0978781	0.0173059
NUTF2	blue	-0.139821	0.000652771	-0.105206	0.0104885	-0.284571	1.79e-12	0.67665	2.41e-80	0.479128	3.01e-35	0.225343	3.06e-08	-0.0079309	0.84743	-0.376911	2.18e-21	-0.25369	3.93e-10
AKR7A2	blue	-0.163883	6.26e-05	0.039628	0.336193	-0.124583	0.00241269	0.554243	6.81e-49	0.336293	4.31e-17	-0.247469	1.07e-09	-0.277176	6.94e-12	-0.309012	1.53e-14	0.17713	1.48e-05
AIP	blue	0.0578635	0.160054	0.0804476	0.0506126	0.0156663	0.703891	0.707606	6.79e-91	0.148632	0.000288043	0.20033	9.12e-07	-0.196272	1.52e-06	-0.604955	2.85e-60	-0.109064	0.00796122
ADAR	blue	0.161995	7.62e-05	0.136288	0.000894632	0.371117	9.77e-21	-0.503955	2.18e-39	-0.367365	2.54e-20	-0.165299	5.4e-05	-0.025544	0.535407	0.211115	2.22e-07	-0.0439511	0.286095
TIMM17B	blue	-0.0819905	0.0463311	-0.0456785	0.267562	-0.230692	1.4e-08	0.663168	3.83e-76	0.280135	4.06e-12	0.323895	6.69e-16	-0.0927513	0.0241384	-0.501206	6.52e-39	-0.129465	0.00161065
EPRS1	blue	-0.128175	0.00179446	-0.14752	0.000320171	-0.135412	0.000966232	-0.569125	4.98e-52	-0.0499571	0.225257	-0.0638732	0.120881	0.35646	3.79e-19	0.494674	8.43e-38	-0.0964447	0.0190208
PYCARD	blue	-0.0169256	0.681345	0.04585	0.265768	-0.0996328	0.0153919	0.621072	2.48e-64	0.19668	1.45e-06	0.0613026	0.136608	-0.138563	0.000730924	-0.430112	5.2e-28	0.111545	0.00663862
NDUFAF3	blue	-0.0823465	0.0453877	-0.00595261	0.88518	-0.159338	0.000100134	0.69918	6.89e-88	0.280958	3.49e-12	0.176252	1.64e-05	-0.27594	8.67e-12	-0.543165	1.17e-46	-0.0440567	0.284938
FOXA3	blue	-0.122177	0.00292934	-0.0207326	0.61496	-0.224463	3.47e-08	0.297895	1.41e-13	0.0719631	0.0804602	-0.338841	2.42e-17	-0.350938	1.43e-18	-0.24054	3.17e-09	0.319685	1.65e-15
PRR13	blue	-0.131238	0.00138597	-0.0461194	0.262966	-0.336397	4.21e-17	0.316224	3.43e-15	0.290241	6.18e-13	0.119841	0.00352582	-0.0182174	0.658508	-0.117045	0.00438286	0.114051	0.00550597
RTCB	blue	-0.239809	3.55e-09	0.0121848	0.767533	-0.0866461	0.035212	0.31962	1.67e-15	0.327401	3.12e-16	-0.128248	0.00178364	-0.173331	2.27e-05	-0.129529	0.0016019	0.0541396	0.188733
MET	blue	0.0296657	0.471637	-0.112462	0.00620224	-0.0516977	0.209488	-0.363814	6.19e-20	-0.0852459	0.0382882	0.194467	1.91e-06	0.233437	9.33e-09	0.309351	1.43e-14	-0.0546646	0.184474
DHRS3	blue	-0.022904	0.578415	0.0644669	0.117458	-0.100748	0.0142741	0.380591	8.29e-22	0.0319167	0.438655	0.0836734	0.042012	-0.192523	2.42e-06	-0.346499	4.1e-18	0.275598	9.22e-12
FAM174C	blue	-0.0719629	0.0804611	-0.0347352	0.399286	-0.165596	5.23e-05	0.751551	1.68e-108	0.20183	7.53e-07	0.0344648	0.402969	-0.288775	8.16e-13	-0.598295	1.16e-58	-0.0451783	0.272842
PMVK	blue	0.0878234	0.0327907	-0.0436619	0.289281	-0.0459017	0.265228	0.370251	1.22e-20	0.0431667	0.294791	-0.0712542	0.083495	-0.179119	1.18e-05	-0.262985	8.34e-11	0.0970641	0.0182623
POLR2J	blue	0.0453192	0.271347	-0.0864042	0.0357279	-0.223668	3.89e-08	0.584863	1.6e-55	0.235824	6.52e-09	0.266973	4.21e-11	0.0186077	0.65167	-0.346873	3.76e-18	-0.0889555	0.030598
PSMD3	blue	-0.0482475	0.241551	-0.0726173	0.0777397	-0.0899691	0.0287426	0.298371	1.29e-13	0.113924	0.00555906	0.0803769	0.0508167	-0.11949	0.00362421	-0.245962	1.36e-09	-0.073726	0.0733001
FAM120A	blue	-0.059836	0.146261	-0.0990707	0.0159837	-0.137407	0.000810273	-0.449624	9.44e-31	-0.226811	2.48e-08	0.0136407	0.740701	0.17028	3.16e-05	0.248224	9.5e-10	0.202583	6.83e-07
IARS2	blue	-0.197069	1.38e-06	-0.138234	0.000752712	-0.166327	4.84e-05	-0.476628	7.52e-35	0.0587915	0.153447	-0.0781833	0.0574912	0.247775	1.02e-09	0.481683	1.17e-35	-0.0330552	0.422491
ACADS	blue	-0.135836	0.000930957	0.130976	0.00141734	-0.170202	3.19e-05	0.397989	7.2e-24	0.144836	0.000412071	-0.303661	4.51e-14	-0.392932	2.95e-23	-0.303297	4.85e-14	0.407896	4.24e-25
LAMTOR1	blue	-0.149844	0.000256463	0.10945	0.00774094	-0.0516804	0.20964	0.693769	5.17e-86	0.573335	6.04e-53	0.0773096	0.0603447	-0.109289	0.00783223	-0.299026	1.13e-13	-0.108063	0.00855841
TGFBR2	blue	0.229173	1.75e-08	0.0776788	0.0591247	0.298659	1.22e-13	-0.480578	1.76e-35	-0.299802	9.71e-14	0.149577	0.000263118	0.17743	1.43e-05	0.29452	2.72e-13	-0.0112915	0.784138
IQGAP1	blue	0.0696419	0.0907416	0.0155692	0.705641	0.134308	0.00106408	-0.627415	5.37e-66	-0.235246	7.11e-09	-0.1924	2.46e-06	0.125555	0.00222853	0.482382	9e-36	0.143154	0.000481641
ARF3	blue	0.0455003	0.269435	0.0463714	0.260364	-0.062213	0.130867	-0.248853	8.59e-10	-0.0969608	0.0183869	-0.121818	0.0030146	0.0683366	0.0969708	0.165104	5.51e-05	0.128277	0.00177928
WASF2	blue	0.076944	0.0615729	0.0670412	0.103486	0.251288	5.8e-10	-0.429849	5.65e-28	-0.436235	7.5e-29	-0.159765	9.59e-05	-0.0483846	0.240214	0.0972602	0.0180278	0.164559	5.83e-05
LAMTOR2	blue	-0.0460938	0.263232	-0.0788356	0.0554344	-0.203413	6.14e-07	0.613403	2.27e-62	0.335493	5.16e-17	-0.0692546	0.0925553	-0.118915	0.00379114	-0.308138	1.83e-14	-0.0258826	0.53001
PBDC1	blue	0.00734992	0.858484	-0.076257	0.0639371	-0.0967607	0.0186305	-0.327104	3.33e-16	0.0717919	0.0811847	0.148638	0.000287879	0.259167	1.59e-10	0.370328	1.2e-20	-0.15211	0.000205896
ZDHHC12	blue	-0.0572621	0.164449	-0.00763224	0.853109	-0.185109	5.9e-06	0.706925	1.2e-90	0.108458	0.00831822	-0.0961847	0.0193473	-0.399089	5.28e-24	-0.657805	1.56e-74	0.184354	6.45e-06
SNRPA	blue	-0.0697087	0.0904315	-0.154346	0.000165304	-0.317031	2.89e-15	0.488966	7.55e-37	0.220727	5.91e-08	0.0478669	0.245289	-0.180894	9.65e-06	-0.39522	1.56e-23	-0.231476	1.25e-08
SLC38A1	blue	-0.0512114	0.213811	-0.129326	0.00162956	-0.119942	0.00349766	-0.664324	1.7e-76	-0.224516	3.45e-08	0.117724	0.00415903	0.371543	8.76e-21	0.494521	8.95e-38	-0.0374173	0.363865
CFD	blue	0.0720208	0.0802175	0.145095	0.000402254	0.13049	0.00147702	0.330019	1.75e-16	0.0530636	0.197684	-0.251265	5.82e-10	-0.315638	3.88e-15	-0.273873	1.25e-11	0.106081	0.0098601
PQBP1	blue	-0.0254821	0.536396	-0.0645868	0.116776	-0.204595	5.26e-07	0.60177	1.7e-59	0.247594	1.05e-09	0.333147	8.75e-17	-0.065206	0.113303	-0.442416	1.02e-29	-0.233553	9.17e-09
SLC35B2	blue	-0.0295479	0.473399	-0.00367587	0.928944	-0.0584648	0.15575	0.180446	1.02e-05	0.162943	6.91e-05	0.0625925	0.12853	-0.00156229	0.969768	-0.100617	0.0144022	-0.108949	0.00802813
DDX17	blue	0.0232239	0.573118	0.0285632	0.488274	0.0360903	0.381138	-0.598969	8.03e-59	-0.257545	2.08e-10	0.0328211	0.425787	0.216636	1.05e-07	0.421736	6.91e-27	-0.00665111	0.871817
TMEM9	blue	-0.0161902	0.694478	-0.0681732	0.0977742	-0.220374	6.21e-08	0.55176	2.19e-48	0.282324	2.72e-12	0.147675	0.000315511	-0.00595498	0.885135	-0.323635	7.07e-16	-0.0910929	0.0267992
PGLS	blue	-0.120267	0.00340931	-0.0156363	0.704432	-0.254536	3.42e-10	0.669585	4.09e-78	0.265095	5.81e-11	0.063963	0.120358	-0.210759	2.33e-07	-0.492707	1.8e-37	0.0565757	0.169575
AL162151.2	blue	-0.118755	0.00383872	-0.0368593	0.371068	-0.145153	0.00040006	0.270206	2.4e-11	0.224163	3.62e-08	-0.0900019	0.0286841	-0.0870348	0.0343963	-0.126655	0.00203585	-0.093866	0.0224812
HNRNPDL	blue	0.0128085	0.756003	-0.0934513	0.0230859	-0.0695915	0.0909758	-0.490183	4.75e-37	0.028966	0.482159	0.101668	0.0134067	0.415243	4.89e-26	0.47549	1.14e-34	-0.388113	1.1e-22
HNRNPCP2	blue	0.0718664	0.080869	-0.0849471	0.0389734	0.0615537	0.135006	-0.497741	2.55e-38	-0.123965	0.00253681	-0.0675715	0.100778	0.18831	4.04e-06	0.389589	7.38e-23	-0.172696	2.43e-05
HNRNPD	blue	0.0135598	0.742183	-0.133171	0.00117422	-0.111956	0.00643947	-0.214738	1.36e-07	-0.0545305	0.185556	0.126037	0.00214222	0.0962457	0.0192702	0.0885205	0.0314253	-0.337018	3.66e-17
RNF187	blue	0.156178	0.000137765	-0.0974657	0.0177848	-0.0595265	0.148364	0.471978	4.06e-34	-0.059734	0.146951	0.0681614	0.0978321	-0.25789	1.96e-10	-0.538941	7.88e-46	-0.0884937	0.0314768
RPP25	blue	-0.0911233	0.0267482	-0.0764034	0.0634271	-0.182202	8.3e-06	0.320213	1.47e-15	0.312974	6.76e-15	-0.0739758	0.0723287	-0.133762	0.00111569	-0.134943	0.00100672	-0.108733	0.00815473
AL450405.1	blue	-0.116286	0.00464632	0.0268287	0.515075	-0.115254	0.00502691	0.326233	4.03e-16	0.257015	2.27e-10	-0.0601292	0.144291	-0.0797382	0.0526897	-0.135189	0.000985344	-0.0243282	0.555012
TMEM160	blue	-0.0789814	0.054983	0.0663364	0.107173	-0.0983976	0.0167186	0.804217	3.28e-135	0.24667	1.22e-09	0.0201951	0.62416	-0.289399	7.25e-13	-0.599037	7.73e-59	0.00216449	0.958124
ZNF664	blue	-0.079933	0.0521123	-0.15602	0.000139954	-0.165027	5.55e-05	-0.624832	2.58e-65	-0.100074	0.0149407	0.148051	0.000304452	0.372322	7.17e-21	0.539196	7.03e-46	-0.175645	1.75e-05
ARPC4	blue	-0.0366681	0.373557	0.0192893	0.639797	-0.116219	0.00467	0.481995	1.04e-35	0.376865	2.21e-21	0.0372459	0.366068	0.00480767	0.907153	-0.115763	0.00483572	-0.0126418	0.75908
YIPF3	blue	0.12348	0.00263827	0.0792581	0.0541349	0.0559241	0.17455	0.341124	1.43e-17	-0.0245095	0.552067	0.0420564	0.307397	-0.129973	0.00154304	-0.351508	1.25e-18	0.157191	0.000124456
SFPQ	blue	-0.0916308	0.0259098	-0.161145	8.32e-05	-0.166811	4.6e-05	-0.42282	4.97e-27	-0.0174254	0.672474	0.0265697	0.519141	0.188768	3.82e-06	0.320739	1.32e-15	-0.323942	6.62e-16
H2AW	blue	-0.127644	0.00187568	0.00551742	0.893522	-0.131662	0.00133682	0.53077	2.94e-44	0.434839	1.17e-28	-0.120828	0.00326137	-0.169416	3.48e-05	-0.203822	5.82e-07	-0.0839732	0.0412794
CISD3	blue	-0.169123	3.59e-05	-0.0532025	0.196511	-0.256136	2.63e-10	0.615779	5.67e-63	0.33717	3.53e-17	0.132462	0.00124823	-0.174251	2.05e-05	-0.362019	9.68e-20	-0.0116627	0.777227
ANAPC11	blue	-0.0506215	0.219141	-0.0250022	0.544101	-0.0921825	0.0250241	0.808125	1.63e-137	0.211556	2.09e-07	0.0462798	0.261308	-0.35102	1.41e-18	-0.675694	4.87e-80	-0.036595	0.37451
VWA1	blue	0.0620478	0.131895	0.0814104	0.0479036	0.0810434	0.0489216	0.516451	1.33e-41	-0.0160636	0.696749	0.0105445	0.798099	-0.365826	3.74e-20	-0.522082	1.24e-42	0.0358954	0.383717
RNF167	blue	-0.0667471	0.105012	0.0878028	0.0328319	-0.0753794	0.0670652	0.208426	3.18e-07	0.163681	6.4e-05	-0.136906	0.000847125	-0.113576	0.0057064	-0.0990896	0.0159635	0.117735	0.00415548
MRPS2	blue	-0.100359	0.014656	-0.047024	0.253709	-0.183158	7.42e-06	0.790144	2.51e-127	0.217715	9e-08	-0.132642	0.00122901	-0.441046	1.59e-29	-0.666525	3.61e-77	-0.0574554	0.163027
NSDHL	blue	-0.0767722	0.0621574	-0.108882	0.00806718	-0.206274	4.23e-07	0.418789	1.69e-26	0.216406	1.08e-07	0.240869	3.02e-09	-0.0610954	0.137942	-0.300317	8.77e-14	-0.149045	0.000276899
SLC25A11	blue	-0.154403	0.000164374	0.0758108	0.0655121	-0.0671803	0.10277	0.617858	1.67e-63	0.362134	9.41e-20	-0.255476	2.93e-10	-0.33837	2.69e-17	-0.367737	2.31e-20	0.0214128	0.603402
RPS6KA1	blue	-0.236439	5.94e-09	-0.00927092	0.822051	-0.241634	2.68e-09	0.265909	5.05e-11	0.110551	0.00714267	-0.212153	1.93e-07	-0.23872	4.2e-09	-0.253634	3.96e-10	0.383999	3.35e-22
PGAM5	blue	-0.273532	1.33e-11	-0.0887081	0.0310661	-0.283215	2.31e-12	0.444149	5.78e-30	0.442116	1.12e-29	-0.062202	0.130936	-0.104515	0.0110095	-0.218939	7.59e-08	-0.271687	1.85e-11
NME4	blue	0.0530721	0.197612	-0.0896432	0.0293284	-0.110437	0.00720264	0.490663	3.95e-37	0.100717	0.0143041	0.148749	0.000284844	-0.276592	7.71e-12	-0.466598	2.76e-33	-0.158819	0.000105562
ECI1	blue	-0.155222	0.000151552	0.0447057	0.277895	-0.179536	1.13e-05	0.786423	2.42e-125	0.405605	8.24e-25	-0.175738	1.73e-05	-0.396706	1.03e-23	-0.499981	1.06e-38	0.0581089	0.158287
ACTR1B	blue	-0.0429904	0.296769	0.0791539	0.0544531	-0.10777	0.0087407	0.536957	1.92e-45	0.162925	6.92e-05	0.0732802	0.0750596	-0.187026	4.71e-06	-0.469086	1.14e-33	0.0150083	0.715777
SEL1L3	blue	-0.187012	4.71e-06	0.0136226	0.741032	-0.180182	1.05e-05	-0.355368	4.95e-19	-0.0994727	0.0155584	0.137732	0.000787169	0.224966	3.23e-08	0.265017	5.89e-11	0.165741	5.15e-05
ATP8B1	blue	-0.182379	8.13e-06	0.0412392	0.3169	-0.15132	0.000222369	-0.359047	2.02e-19	-0.144513	0.000424655	-0.296717	1.78e-13	-0.0868345	0.0348145	0.25862	1.74e-10	0.47855	3.72e-35
BSPRY	blue	-0.22501	3.21e-08	-0.012659	0.758762	-0.227989	2.09e-08	0.370956	1.02e-20	0.325846	4.38e-16	-0.175045	1.87e-05	-0.123772	0.0025768	-0.155005	0.000154843	0.0945325	0.0215381
ARRDC1	blue	0.0128605	0.755044	-0.021837	0.596246	-0.231321	1.28e-08	0.709252	1.71e-91	0.0317604	0.440902	0.0927067	0.0242069	-0.321215	1.19e-15	-0.714882	1.41e-93	0.150363	0.000243935
PNN	blue	0.107788	0.00872954	-0.097947	0.0172269	-0.0651839	0.113425	-0.601618	1.85e-59	-0.264511	6.42e-11	0.0739638	0.0723749	0.217208	9.66e-08	0.353939	6.99e-19	-0.142542	0.000509533
ENC1	blue	-0.0239644	0.560946	0.0157072	0.703154	0.0136388	0.740736	-0.32488	5.4e-16	-0.0716608	0.0817433	0.0285459	0.488538	0.0571377	0.165369	0.238742	4.18e-09	-0.126576	0.00204915
TMEM120A	blue	0.0731181	0.0757079	0.0150185	0.715593	-0.108271	0.00843117	0.400533	3.51e-24	0.034863	0.397553	0.338199	2.8e-17	0.0639369	0.12051	-0.353116	8.52e-19	0.202757	6.68e-07
HPDL	blue	-0.0638796	0.120844	-0.089346	0.0298713	-0.184935	6.03e-06	0.41294	9.68e-26	0.206682	4e-07	0.135548	0.000954763	-0.106061	0.00987386	-0.325155	5.09e-16	-0.111211	0.00680417
RPS7P1	blue	-0.252143	5.05e-10	-0.00425079	0.917867	-0.242666	2.28e-09	0.463327	8.72e-33	0.647259	1.85e-71	-0.0227282	0.581336	0.163268	6.68e-05	0.0438974	0.286686	-0.212433	1.86e-07
NDUFS8	blue	-0.0906045	0.0276294	0.00116104	0.97753	-0.167678	4.19e-05	0.880031	1.26e-192	0.288289	8.94e-13	-0.00802818	0.845582	-0.381112	7.22e-22	-0.699263	6.44e-88	-0.0440553	0.284954
TOP2B	blue	0.0359949	0.382399	-0.0660655	0.108618	0.0626905	0.127932	-0.750009	8.04e-108	-0.269373	2.77e-11	0.190198	3.22e-06	0.365089	4.5e-20	0.546869	2.13e-47	-0.157407	0.000121781
SMARCC1	blue	-0.0996887	0.015334	-0.0640798	0.119681	-0.0738775	0.0727096	-0.492458	1.99e-37	-0.210354	2.46e-07	0.3313	1.32e-16	0.316502	3.23e-15	0.270924	2.11e-11	-0.207777	3.47e-07
MIR196A1	blue	0.00367027	0.929052	-0.0639871	0.120218	-0.144319	0.000432378	-0.350334	1.66e-18	-0.243193	2.1e-09	0.260322	1.31e-10	0.27818	5.79e-12	0.125223	0.00228993	0.0252466	0.54017
AC016596.2	blue	0.0161138	0.695848	0.0198543	0.630023	0.0154635	0.707547	-0.189906	3.33e-06	-0.0366684	0.373552	-0.029313	0.476925	0.120307	0.00339866	0.199448	1.02e-06	-0.131162	0.00139499
PSMG3	blue	-0.0223564	0.587534	-0.0974218	0.0178365	-0.222648	4.5e-08	0.662983	4.36e-76	0.468857	1.24e-33	-0.0607055	0.140477	-0.0825018	0.0449811	-0.308418	1.72e-14	-0.147753	0.000313172
CRB3	blue	-0.198646	1.13e-06	0.0705996	0.0863786	-0.26199	9.87e-11	0.650293	2.48e-72	0.269029	2.94e-11	-0.0669281	0.10407	-0.28359	2.15e-12	-0.495439	6.27e-38	0.26892	3e-11
DHX9	blue	-0.104258	0.0112088	-0.0917586	0.0257022	-0.0503826	0.221326	-0.534198	6.52e-45	-0.0568029	0.167865	0.0859844	0.0366386	0.251843	5.3e-10	0.392967	2.92e-23	-0.32324	7.7e-16
CLTC	blue	-0.118632	0.00387577	-0.0404046	0.326801	0.00878957	0.831147	-0.502318	4.19e-39	-0.0943047	0.0218565	-0.0808836	0.0493705	0.108851	0.00808521	0.427718	1.1e-27	0.0350045	0.39564
SRSF5	blue	0.123098	0.0027207	0.0484079	0.239988	-0.0448771	0.276055	-0.385318	2.35e-22	-0.11026	0.00729707	0.0610335	0.138342	0.246868	1.18e-09	0.295275	2.35e-13	0.0218807	0.59551
NAA38	blue	-0.0928445	0.023996	0.0156194	0.704736	-0.0490721	0.233591	0.760957	9.31e-113	0.384386	3.02e-22	-0.296799	1.75e-13	-0.383923	3.41e-22	-0.419565	1.34e-26	-0.0142253	0.730012
MKI67	blue	-0.0312713	0.447974	-0.0977447	0.0174595	-0.0808368	0.0495026	-0.441818	1.24e-29	-0.216795	1.02e-07	-0.00977766	0.8125	0.0968837	0.0184804	0.183335	7.27e-06	-0.128782	0.00170574
GRB2	blue	0.0804584	0.0505816	0.203427	6.13e-07	0.296149	1.99e-13	-0.439706	2.46e-29	-0.285973	1.38e-12	0.0812622	0.0483126	0.0428007	0.298907	0.198188	1.2e-06	-0.0192676	0.640174
MPG	blue	-0.135306	0.000975299	0.0926938	0.0242267	-0.0980527	0.0171065	0.732862	1.38e-100	0.396798	1.01e-23	-0.0826036	0.0447163	-0.212017	1.97e-07	-0.433394	1.85e-28	0.0565114	0.170061
FABP6	blue	-0.115722	0.00485108	-0.0987603	0.016319	-0.280622	3.71e-12	0.272384	1.63e-11	0.241996	2.53e-09	0.206484	4.11e-07	0.00827854	0.840829	-0.127938	0.00183036	-0.0740713	0.0719603
RPL7P9	blue	0.0409265	0.320586	-0.135507	0.00095822	-0.11097	0.00692619	0.0256597	0.53356	0.0855389	0.0376264	0.0691829	0.0928945	0.147421	0.000323201	0.148556	0.000290138	-0.2048	5.13e-07
EIF5B	blue	0.104172	0.0112765	-0.128225	0.00178697	-0.067874	0.0992589	-0.43381	1.62e-28	-0.071478	0.0825272	0.148232	0.000299226	0.214452	1.41e-07	0.37537	3.26e-21	-0.260165	1.34e-10
MKRN1	blue	-0.0254688	0.53661	-0.063761	0.121537	-0.226167	2.72e-08	-0.26004	1.37e-10	-0.159699	9.65e-05	0.277774	6.23e-12	0.176938	1.51e-05	0.141919	0.000539494	0.25732	2.16e-10
CREB3	blue	0.0654527	0.111942	0.119717	0.00356018	0.224133	3.64e-08	0.354493	6.11e-19	0.253226	4.24e-10	-0.218098	8.54e-08	-0.174376	2.02e-05	-0.115113	0.005081	0.116615	0.00453044
F11R	blue	0.0368793	0.370808	-0.115845	0.00480547	-0.189734	3.4e-06	-0.378662	1.38e-21	-0.199132	1.06e-06	0.0270949	0.510913	0.242685	2.27e-09	0.243796	1.91e-09	0.293804	3.13e-13
HNRNPH1	blue	-0.0132604	0.74768	-0.0650888	0.113954	-0.0671961	0.102689	-0.441089	1.57e-29	-0.168821	3.71e-05	0.113778	0.0056206	0.220278	6.29e-08	0.267278	3.99e-11	-0.214932	1.32e-07
NDUFA3	blue	-0.0395271	0.337426	-0.0223983	0.586835	-0.199497	1.01e-06	0.726082	7.06e-98	0.249745	7.44e-10	0.0580352	0.158816	-0.222656	4.49e-08	-0.481646	1.18e-35	-0.0129907	0.752644
PEF1	blue	-0.125049	0.00232265	-0.0311232	0.450129	-0.118204	0.00400693	0.540892	3.27e-46	0.410613	1.92e-25	-0.235378	6.97e-09	-0.239021	4.01e-09	-0.258361	1.82e-10	0.0771571	0.0608545
CCNQ	blue	-0.0263092	0.523248	-0.0417101	0.311401	-0.12757	0.00188725	0.665126	9.7e-77	0.257406	2.13e-10	0.132639	0.0012293	-0.166702	4.65e-05	-0.499238	1.42e-38	-0.0908965	0.0271304
CGN	blue	0.0994512	0.0155809	-0.0031298	0.939478	-0.0566531	0.168991	-0.374082	4.55e-21	-0.475341	1.2e-34	0.212083	1.95e-07	0.110457	0.00719232	-0.0119844	0.77125	0.509122	2.72e-40
THRAP3	blue	0.0437518	0.288288	-0.00825979	0.841185	0.161308	8.18e-05	-0.685558	3.03e-83	-0.285991	1.38e-12	-0.239161	3.92e-09	0.0366779	0.373429	0.449737	9.09e-31	-0.0823828	0.0452923
MCRIP2	blue	-0.178382	1.29e-05	-0.0243264	0.555042	-0.299595	1.01e-13	0.816111	2.16e-142	0.374282	4.32e-21	0.0790058	0.0549077	-0.231192	1.3e-08	-0.537085	1.81e-45	0.0348506	0.39772
NCSTN	blue	0.0431331	0.295167	0.0511476	0.214383	0.0256531	0.533664	-0.289935	6.55e-13	-0.181106	9.42e-06	-0.0383716	0.35175	0.115797	0.00482334	0.158742	0.000106396	0.186667	4.91e-06
NOP58	blue	-0.0957773	0.0198687	-0.199058	1.07e-06	-0.262018	9.82e-11	-0.510107	1.82e-40	0.0866564	0.0351902	0.262365	9.26e-11	0.443686	6.73e-30	0.479176	2.95e-35	-0.426912	1.41e-27
BTBD6	blue	-0.0830086	0.0436757	0.0582707	0.157129	-0.0929831	0.0237853	0.465801	3.66e-33	0.203446	6.11e-07	-0.279855	4.27e-12	-0.394512	1.9e-23	-0.348246	2.72e-18	0.277807	6.19e-12
GNS	blue	0.166749	4.63e-05	0.183745	6.93e-06	0.491033	3.43e-37	-0.480849	1.59e-35	-0.22489	3.27e-08	-0.287081	1.12e-12	-0.0282686	0.492772	0.399052	5.34e-24	0.012153	0.768123
DIAPH1	blue	0.00558958	0.892138	-0.0343609	0.404389	0.00232489	0.955023	-0.332864	9.32e-17	-0.264085	6.91e-11	-0.091407	0.0262767	-0.023634	0.566363	0.0520366	0.206513	0.197256	1.35e-06
ANP32E	blue	0.100042	0.0149734	-0.0894509	0.0296786	0.128303	0.00177538	-0.504617	1.67e-39	-0.0705271	0.0867028	-0.351565	1.24e-18	0.156372	0.000135123	0.47513	1.3e-34	-0.179149	1.18e-05
CDCA8	blue	-0.201259	8.1e-07	-0.114666	0.00525642	-0.236071	6.28e-09	0.16871	3.75e-05	0.315689	3.84e-15	-0.156608	0.000131957	-0.0379327	0.35729	-0.068201	0.0976371	-0.195608	1.65e-06
NUDT14	blue	-0.101079	0.0139567	-0.0328303	0.425656	-0.233319	9.5e-09	0.728354	8.92e-99	0.261081	1.15e-10	0.191933	2.6e-06	-0.22976	1.61e-08	-0.54828	1.11e-47	-0.0414198	0.314784
SUPT16H	blue	0.00440081	0.91498	-0.0469391	0.254568	0.0374101	0.363958	-0.419988	1.18e-26	-0.045812	0.266165	-0.133656	0.00112605	0.0107507	0.794241	0.33134	1.31e-16	-0.270654	2.22e-11
PICALM	blue	0.181284	9.23e-06	0.0401174	0.330255	0.399197	5.12e-24	-0.708671	2.78e-91	-0.276675	7.6e-12	0.0634791	0.123196	0.323724	6.94e-16	0.565034	3.76e-51	-0.0808674	0.0494163
COPA	blue	0.0360767	0.381317	-0.0438904	0.286762	0.0920283	0.0252689	-0.490321	4.51e-37	-0.273076	1.44e-11	-0.0482699	0.241332	0.223985	3.72e-08	0.286441	1.27e-12	0.0887289	0.0310265
NDUFAF8	blue	-0.146117	0.000365518	-0.0903778	0.0280222	-0.263195	8.04e-11	0.691495	3.09e-85	0.387032	1.48e-22	0.0658873	0.109576	-0.242686	2.27e-09	-0.431106	3.81e-28	-0.171877	2.66e-05
TMEM125	blue	-0.124703	0.00238925	-0.0129287	0.753786	-0.209617	2.71e-07	0.663406	3.24e-76	0.218627	7.93e-08	-0.155077	0.000153741	-0.38615	1.88e-22	-0.516013	1.59e-41	0.301173	7.4e-14
SPTAN1	blue	0.161532	8e-05	-0.0234406	0.569543	0.185731	5.49e-06	-0.42467	2.82e-27	-0.559091	6.74e-50	0.0132218	0.74839	-0.105097	0.010569	-0.0474665	0.249263	0.133469	0.00114439
PRKAR1A	blue	0.134962	0.00100504	0.0672299	0.102515	0.284868	1.7e-12	-0.643814	1.76e-70	-0.215284	1.26e-07	-0.109574	0.00767182	0.225345	3.06e-08	0.56607	2.26e-51	-0.0175837	0.669673
TPRN	blue	-0.0834528	0.042558	-0.0134429	0.744328	-0.28702	1.14e-12	0.546829	2.17e-47	0.0244644	0.552798	0.226121	2.73e-08	-0.176533	1.59e-05	-0.567153	1.32e-51	0.137027	0.000838092
PLEKHJ1	blue	-0.189228	3.61e-06	-0.0282399	0.493211	-0.352563	9.73e-19	0.722604	1.61e-96	0.256509	2.47e-10	0.221705	5.14e-08	-0.147405	0.000323707	-0.596505	3.11e-58	0.0304179	0.460467
ZNF146	blue	0.01719	0.676647	-0.0934891	0.0230302	0.0125785	0.760248	-0.730004	1.96e-99	-0.203368	6.17e-07	0.137512	0.000802738	0.34951	2.02e-18	0.577846	6.09e-54	-0.250264	6.85e-10
CCDC47	blue	-0.232057	1.15e-08	-0.0642483	0.118709	-0.183759	6.92e-06	-0.404958	9.93e-25	0.0548417	0.183055	0.0560495	0.173584	0.230553	1.43e-08	0.413534	8.12e-26	0.00701828	0.864807
TMEM208	blue	-0.0632892	0.124324	-0.0470681	0.253263	-0.197315	1.34e-06	0.562849	1.09e-50	0.42723	1.28e-27	0.199924	9.61e-07	0.0134088	0.744955	-0.251218	5.87e-10	-0.0979847	0.0171839
SNX5	blue	-0.188245	4.07e-06	-0.0469982	0.25397	-0.17547	1.79e-05	-0.239836	3.54e-09	0.190447	3.12e-06	0.165102	5.51e-05	0.329147	2.13e-16	0.360059	1.57e-19	-0.259298	1.55e-10
PEX6	blue	0.0434422	0.291717	-0.0133629	0.745798	-0.081885	0.0466138	0.26942	2.75e-11	-0.0172493	0.675595	0.0579196	0.159648	-0.0898289	0.0289933	-0.287909	9.61e-13	0.0109173	0.791123
ARL2	blue	-0.0616432	0.134438	0.0335697	0.415302	-0.109923	0.0074791	0.765719	5.47e-115	0.273222	1.41e-11	0.172115	2.59e-05	-0.305825	2.92e-14	-0.576463	1.24e-53	-0.156258	0.000136668
ATP2A2	blue	0.0235753	0.567327	0.0313836	0.446344	0.159033	0.000103294	-0.449806	8.88e-31	-0.398489	6.26e-24	-0.0812452	0.0483596	-0.154452	0.000163572	0.0899191	0.0288317	0.109418	0.00775921
RPS2P46	blue	-0.0845529	0.0398935	0.0253353	0.538748	-0.129788	0.00156731	0.571111	1.85e-52	0.176528	1.59e-05	-0.0614672	0.135556	-0.245523	1.46e-09	-0.432806	2.23e-28	-0.0153508	0.709582
PKP2	blue	-0.204275	5.49e-07	-0.0579325	0.159556	-0.146824	0.000341986	-0.317203	2.79e-15	0.0314596	0.445244	-0.261908	1e-10	0.100266	0.0147482	0.296568	1.83e-13	0.135111	0.000992075
AC026403.1	blue	-0.0515348	0.210929	-0.0819393	0.0464681	-0.106676	0.00945189	0.327491	3.06e-16	0.207938	3.39e-07	-0.025058	0.543202	-0.0325537	0.429568	-0.0885532	0.0313623	-0.0807215	0.0498293
DAG1	blue	0.0949637	0.0209465	-0.0228313	0.579622	0.14953	0.000264302	-0.284365	1.86e-12	-0.314832	4.59e-15	-0.257156	2.22e-10	-0.238328	4.46e-09	0.0135101	0.743095	0.178621	1.25e-05
NOXA1	blue	0.0398444	0.333558	-0.0516219	0.210157	-0.239219	3.89e-09	0.240393	3.24e-09	-0.0792782	0.0540738	-0.125409	0.00225528	-0.263928	7.1e-11	-0.316192	3.45e-15	0.247461	1.07e-09
PREB	blue	-0.205293	4.81e-07	0.0688354	0.0945513	-0.148199	0.00030019	0.356276	3.97e-19	0.342476	1.05e-17	0.183698	6.97e-06	-0.0312047	0.448942	-0.202238	7.14e-07	-0.255808	2.77e-10
MT-TL1	blue	-0.110915	0.00695421	-0.000264687	0.994877	-0.16525	5.42e-05	0.347446	3.28e-18	0.170071	3.24e-05	0.0501593	0.223383	-0.122742	0.00279984	-0.242563	2.32e-09	0.0271697	0.509747
RNF113A	blue	-0.0191088	0.642931	-0.0126458	0.759005	-0.169692	3.37e-05	0.302938	5.21e-14	0.236299	6.07e-09	0.421251	8.01e-27	0.151151	0.000226027	-0.152284	0.000202447	-0.200999	8.38e-07
FUOM	blue	-0.0370529	0.368559	-0.0234769	0.568946	-0.0707453	0.0857302	0.468925	1.21e-33	0.33804	2.9e-17	-0.141337	0.000568922	-0.176789	1.54e-05	-0.167427	4.3e-05	-0.0628407	0.127019
CBX1	blue	0.0507554	0.217923	-0.0762486	0.0639666	0.055111	0.180911	-0.507741	4.76e-40	-0.057699	0.161247	0.280488	3.81e-12	0.265552	5.37e-11	0.421413	7.63e-27	-0.364569	5.13e-20
MSRB2	blue	-0.0409133	0.320743	-0.0427032	0.300011	-0.229213	1.74e-08	0.555024	4.7e-49	0.332683	9.7e-17	-0.00656625	0.873438	-0.0246828	0.549258	-0.273901	1.25e-11	0.0196026	0.634369
OXLD1	blue	-0.110245	0.00730505	0.0453127	0.271416	-0.201973	7.39e-07	0.779949	5.53e-122	0.280212	4e-12	0.205493	4.68e-07	-0.237882	4.77e-09	-0.605537	2.05e-60	-0.0375512	0.362149
DCAF7	blue	-0.033727	0.41312	0.042079	0.307137	0.0137189	0.739268	-0.492226	2.17e-37	-0.308903	1.56e-14	0.165723	5.16e-05	0.0987675	0.0163112	0.214351	1.43e-07	-0.00349588	0.932415
AC008038.1	blue	-0.155283	0.000150625	-0.00221626	0.957123	-0.185104	5.91e-06	0.444882	4.55e-30	0.321953	1.02e-15	-0.0127743	0.756633	-0.0537214	0.192175	-0.196458	1.49e-06	-0.153025	0.000188272
CEMIP2	blue	0.0119	0.772817	-0.0635545	0.122751	0.024153	0.557866	-0.454881	1.6e-31	-0.270709	2.19e-11	-0.192971	2.29e-06	-0.041302	0.316163	0.269062	2.93e-11	0.127133	0.00195689
TMEM98	blue	-0.160525	8.87e-05	0.0694146	0.0918026	-0.103085	0.0121613	0.269245	2.84e-11	0.170718	3.02e-05	0.268697	3.12e-11	0.0134452	0.744286	-0.148563	0.00028994	0.101724	0.0133558
CLCN3	blue	-0.157188	0.00012449	-0.122329	0.00289399	-0.215206	1.27e-07	-0.543069	1.22e-46	-0.135261	0.000979116	-0.0469366	0.254593	0.224135	3.64e-08	0.450326	7.46e-31	0.243041	2.15e-09
BRMS1	blue	-0.0294563	0.474772	-0.0666305	0.105622	-0.158733	0.000106492	0.464028	6.83e-33	0.236632	5.77e-09	0.216393	1.08e-07	-0.0642054	0.118956	-0.329475	1.98e-16	-0.229747	1.61e-08
PTPN11	blue	0.0145913	0.723347	-0.0699326	0.0893991	0.0812133	0.0484482	-0.736622	4e-102	-0.293384	3.39e-13	0.120958	0.00322817	0.289119	7.65e-13	0.497626	2.67e-38	-0.264101	6.89e-11
RHOD	blue	0.0539246	0.190497	-0.0502978	0.222105	0.0476201	0.247733	0.452121	4.08e-31	0.222087	4.87e-08	0.0491228	0.233108	-0.094972	0.0209353	-0.269185	2.86e-11	-0.082232	0.0456893
CEBPG	blue	-0.131329	0.00137532	-0.154329	0.000165588	-0.28528	1.57e-12	-0.360938	1.27e-19	0.052478	0.202684	0.213666	1.57e-07	0.370129	1.26e-20	0.349573	1.99e-18	-0.0357887	0.385134
WASL	blue	0.0306204	0.457484	0.00345	0.9333	0.0514762	0.211449	-0.532958	1.13e-44	-0.174631	1.96e-05	0.160626	8.78e-05	0.314788	4.63e-15	0.459971	2.8e-32	0.20845	3.17e-07
ZKSCAN1	blue	0.10245	0.0127065	-0.137492	0.000804179	-0.0426767	0.30031	-0.616135	4.6e-63	-0.422787	5.02e-27	0.30829	1.77e-14	0.342297	1.09e-17	0.348932	2.31e-18	-0.0113317	0.783389
NBR1	blue	-0.00843646	0.837835	-0.01908	0.643433	0.00469309	0.909356	-0.611375	7.33e-62	-0.317726	2.5e-15	0.317714	2.5e-15	0.307184	2.22e-14	0.373998	4.65e-21	0.0983389	0.0167841
NCAPD2	blue	-0.0594191	0.149098	-0.0642978	0.118425	-0.0876228	0.033193	-0.302644	5.52e-14	-0.111403	0.00670843	0.0653841	0.112319	0.0690862	0.0933532	0.106762	0.00939441	-0.195564	1.66e-06
KPNB1	blue	-0.137233	0.000822868	-0.0980788	0.0170768	-0.0580443	0.15875	-0.51764	8.09e-42	-0.100931	0.0140979	0.0138522	0.736829	0.0892156	0.0301124	0.359478	1.81e-19	-0.280644	3.7e-12
AHCYL1	blue	-0.146704	0.000345878	-0.054109	0.188983	-0.00671887	0.870522	-0.422539	5.41e-27	-0.0320816	0.436293	-0.232317	1.1e-08	0.122336	0.00289249	0.39229	3.52e-23	0.0751931	0.0677453
AURKB	blue	-0.16087	8.56e-05	-0.0638795	0.120845	-0.169688	3.37e-05	0.496738	3.78e-38	0.311623	8.94e-15	-0.0979843	0.0171843	-0.196538	1.47e-06	-0.344686	6.27e-18	-0.248573	8.98e-10
ZNF524	blue	-0.0789254	0.0551561	0.00458153	0.911502	-0.232965	1e-08	0.796382	9.59e-131	0.148813	0.0002831	0.0328204	0.425797	-0.336383	4.22e-17	-0.68243	3.25e-82	0.12781	0.00184986
MAP7	blue	-0.182235	8.26e-06	-0.1546	0.000161191	-0.280081	4.1e-12	-0.494184	1.02e-37	-0.0544484	0.18622	0.201139	8.23e-07	0.391263	4.67e-23	0.412383	1.14e-25	-0.0458989	0.265258
C16orf91	blue	-0.177397	1.44e-05	-0.064647	0.116435	-0.278773	5.2e-12	0.561241	2.39e-50	0.474338	1.73e-34	0.230405	1.46e-08	0.0344903	0.402621	-0.281965	2.9e-12	-0.116552	0.00455245
JOSD2	blue	0.0291674	0.479118	0.0396617	0.335782	-0.0455297	0.269125	0.708973	2.16e-91	0.0546014	0.184984	0.126151	0.00212221	-0.323961	6.59e-16	-0.639872	2.23e-69	0.0587568	0.153691
SLC27A4	blue	-0.031952	0.43815	-0.0676733	0.100264	-0.101933	0.0131655	0.54224	1.78e-46	0.0298782	0.468465	-0.162371	7.33e-05	-0.408824	3.24e-25	-0.561306	2.32e-50	0.212922	1.74e-07
UBE2S	blue	-0.0900129	0.0286646	-0.0772512	0.0605396	-0.177016	1.5e-05	0.554427	6.24e-49	0.308653	1.64e-14	-0.0704416	0.0870865	-0.228541	1.92e-08	-0.359838	1.66e-19	-0.213377	1.63e-07
MPDU1	blue	-0.15325	0.000184155	0.0630925	0.1255	-0.0732895	0.0750224	0.392106	3.7e-23	0.342599	1.02e-17	-0.421441	7.56e-27	-0.266008	4.97e-11	-0.0909696	0.0270067	0.158556	0.000108427
SCAMP3	blue	0.00209383	0.959489	-0.0415015	0.31383	-0.105402	0.0103446	0.377426	1.91e-21	0.0362166	0.379473	0.134737	0.00102497	-0.0517271	0.209228	-0.369948	1.32e-20	-0.0332641	0.419564
NABP2	blue	-0.170947	2.94e-05	-0.15093	0.000230937	-0.279988	4.17e-12	0.381208	7.04e-22	0.398279	6.64e-24	0.259899	1.4e-10	0.0684518	0.0964079	-0.181618	8.88e-06	-0.357253	3.13e-19
ALDOC	blue	-0.0542166	0.188104	-0.00968596	0.814226	-0.0675214	0.101031	0.331466	1.27e-16	0.0809677	0.0491337	0.0176541	0.668429	-0.231796	1.19e-08	-0.309664	1.34e-14	0.00244718	0.95266
NUDT16L1	blue	-0.140187	0.000631543	0.0652153	0.113252	-0.204153	5.58e-07	0.78151	8.77e-123	0.327831	2.84e-16	0.179381	1.15e-05	-0.190631	3.05e-06	-0.581528	9.11e-55	0.0477379	0.246564
ABHD11-AS1	blue	0.0546326	0.184732	0.0175758	0.669812	-0.0768289	0.0619639	0.458355	4.89e-32	0.0581688	0.157857	0.00316469	0.938805	-0.157798	0.00011707	-0.334454	6.52e-17	0.329307	2.05e-16
TMEM179B	blue	-0.219043	7.48e-08	0.161348	8.15e-05	-0.0816013	0.0473814	0.517751	7.72e-42	0.449571	9.61e-31	0.00567808	0.890441	-0.107634	0.00882614	-0.212665	1.8e-07	-0.00603589	0.883585
ELFN1-AS1	blue	-0.0782141	0.0573926	-0.107768	0.00874195	-0.220245	6.32e-08	0.304446	3.85e-14	0.145362	0.000392327	0.174313	2.03e-05	-0.0358374	0.384487	-0.204351	5.43e-07	-0.187177	4.62e-06
GNG5	blue	-0.0942946	0.0218708	0.125257	0.0022836	-0.110274	0.00728912	0.725657	1.04e-97	0.211528	2.1e-07	-0.0385058	0.350067	-0.322132	9.78e-16	-0.565554	2.91e-51	0.103672	0.0116764
REX1BD	blue	-0.066186	0.107973	0.0445538	0.279533	-0.138629	0.000726612	0.846065	4.67e-163	0.193124	2.25e-06	0.043292	0.29339	-0.376941	2.17e-21	-0.71522	1.05e-93	-0.00148009	0.971358
IRF6	blue	0.0232741	0.572289	-0.136772	0.000857219	-0.161133	8.33e-05	-0.356725	3.56e-19	-0.208738	3.05e-07	-0.103624	0.0117152	0.145464	0.000388621	0.219465	7.05e-08	0.355507	4.78e-19
SIVA1	blue	-0.0601639	0.144059	0.00193595	0.962542	-0.0786168	0.0561173	0.803515	8.4e-135	0.300506	8.45e-14	-0.0841117	0.0409445	-0.358102	2.54e-19	-0.578836	3.66e-54	-0.040129	0.330115
ABLIM1	blue	-0.0284396	0.490159	-0.0517616	0.208925	-0.0632639	0.124474	-0.482035	1.02e-35	-0.264805	6.11e-11	-0.33652	4.09e-17	0.039823	0.333819	0.289674	6.88e-13	0.280999	3.47e-12
HOXB-AS4	blue	-0.0458617	0.265646	-0.0928916	0.0239242	-0.219755	6.77e-08	-0.326691	3.64e-16	-0.184812	6.11e-06	0.253969	3.75e-10	0.298155	1.34e-13	0.144055	0.000443108	0.0371535	0.367259
YAP1	blue	0.082494	0.0450013	-0.0715349	0.0822825	0.109343	0.0078016	-0.488705	8.34e-37	-0.166306	4.85e-05	0.330486	1.58e-16	0.499865	1.11e-38	0.393241	2.7e-23	-0.31869	2.04e-15
RAB11FIP1	blue	-0.0702177	0.0880976	0.00544068	0.894995	0.0118482	0.773778	-0.434038	1.51e-28	-0.279353	4.68e-12	0.114185	0.00545065	0.0895367	0.029522	0.201438	7.92e-07	0.129505	0.00160514
HSD17B8	blue	-0.0915984	0.0259627	0.00160919	0.968861	-0.158808	0.00010568	0.60203	1.47e-59	0.339571	2.04e-17	0.0277252	0.501129	-0.238644	4.25e-09	-0.38528	2.37e-22	-0.101463	0.0135957
IMPA2	blue	-0.184831	6.1e-06	-0.000910951	0.982369	-0.151676	0.0002148	0.349471	2.03e-18	0.160262	9.11e-05	-0.292956	3.68e-13	-0.324538	5.82e-16	-0.23916	3.92e-09	0.249678	7.52e-10
ZNHIT1	blue	-0.0611872	0.13735	-0.0870427	0.0343799	-0.278026	5.95e-12	0.580245	1.77e-54	0.488124	1.04e-36	0.158108	0.000113459	0.10396	0.0114445	-0.163851	6.28e-05	-0.0462953	0.261148
CD2AP	blue	0.00571076	0.889815	-0.0421769	0.306012	-0.0197547	0.631742	-0.713469	4.74e-93	-0.192084	2.56e-06	-0.0466857	0.257144	0.401697	2.52e-24	0.617453	2.12e-63	0.110028	0.00742171
PTPA	blue	0.114478	0.00533139	0.0221414	0.591133	0.0936896	0.0227367	0.222784	4.41e-08	-0.0157836	0.701781	-0.231664	1.21e-08	-0.264216	6.76e-11	-0.233821	8.81e-09	0.0247129	0.548771
ERAL1	blue	-0.192266	2.5e-06	-0.117902	0.00410206	-0.315443	4.04e-15	0.348386	2.63e-18	0.2823	2.73e-12	0.311974	8.31e-15	-0.0716936	0.0816034	-0.269445	2.74e-11	-0.227298	2.31e-08
SNX17	blue	-0.133316	0.00115967	0.167813	4.13e-05	0.0617326	0.133873	0.575347	2.18e-53	0.469983	8.3e-34	-0.0187448	0.649274	-0.141796	0.000545566	-0.261864	1.01e-10	-0.0994285	0.0156047
THOC6	blue	-0.0106973	0.795239	-0.0323897	0.431898	-0.165958	5.03e-05	0.655934	5.6e-74	0.249207	8.11e-10	0.173639	2.19e-05	-0.270749	2.18e-11	-0.518885	4.8e-42	-0.153135	0.000186254
SIGIRR	blue	-0.0169713	0.680532	0.023382	0.570509	-0.174537	1.98e-05	0.601653	1.81e-59	0.0965746	0.0188594	-0.130516	0.00147378	-0.377737	1.76e-21	-0.562257	1.46e-50	0.141113	0.000580651
BRI3	blue	0.0926421	0.0243063	0.0758491	0.0653759	-0.0182682	0.657617	0.516084	1.55e-41	0.0582343	0.157389	0.212626	1.81e-07	-0.0256936	0.533018	-0.419413	1.4e-26	0.0823132	0.0454752
SF3B1	blue	0.0304388	0.460159	-0.0599818	0.145279	0.0190326	0.644258	-0.735567	1.09e-101	-0.164657	5.77e-05	0.111411	0.00670466	0.414564	5.98e-26	0.590518	7.95e-57	-0.151876	0.000210656
PTGES2	blue	-0.0961978	0.0193306	-0.0484331	0.239743	-0.197613	1.29e-06	0.743914	3.49e-105	0.101179	0.0138622	-0.012863	0.754998	-0.414886	5.43e-26	-0.73113	6.93e-100	0.00281094	0.945634
DGCR6L	blue	-0.050169	0.223293	0.0117112	0.776325	0.0134892	0.743478	0.536375	2.48e-45	0.296949	1.7e-13	-0.0563621	0.171194	-0.276176	8.31e-12	-0.293753	3.16e-13	-0.118149	0.0040243
STT3A	blue	-0.1354	0.000967233	-0.034718	0.399521	-0.00692715	0.866546	-0.353691	7.42e-19	0.0248712	0.546213	-0.0322134	0.43441	0.162241	7.43e-05	0.303566	4.6e-14	-0.165	5.57e-05
NEO1	blue	-0.088649	0.031179	-0.00135689	0.973741	-0.0666727	0.105401	-0.330276	1.66e-16	-0.282721	2.53e-12	-0.00110736	0.978569	-0.0434434	0.291703	0.0766144	0.062698	0.261722	1.03e-10
FASTK	blue	0.0479147	0.244816	-0.00739163	0.857689	-0.187592	4.4e-06	0.66269	5.35e-76	-0.0194856	0.636394	0.11831	0.00397414	-0.417295	2.65e-26	-0.72367	6.21e-97	0.110046	0.00741186
PPP1R35	blue	-0.0387359	0.347193	0.0690487	0.0935316	-0.15886	0.000105127	0.796773	5.8e-131	0.213657	1.57e-07	0.17478	1.93e-05	-0.217761	8.94e-08	-0.646306	3.46e-71	0.0145846	0.723469
BRD2	blue	0.182164	8.33e-06	-0.0266497	0.517884	0.0875953	0.0332485	-0.501705	5.35e-39	-0.315761	3.78e-15	0.0976569	0.0175613	0.139342	0.000681602	0.190301	3.17e-06	-0.14819	0.000300439
SEC13	blue	-0.109405	0.00776668	0.00360969	0.93022	-0.0589969	0.152014	0.609016	2.84e-61	0.274047	1.22e-11	-0.192284	2.49e-06	-0.349444	2.05e-18	-0.450656	6.68e-31	0.150687	0.000236424
TMEM205	blue	-0.0478716	0.245241	0.0260693	0.527044	-0.133931	0.00109946	0.779576	8.56e-122	0.216199	1.11e-07	-0.033121	0.421568	-0.370823	1.05e-20	-0.615676	6.03e-63	0.0482714	0.241318
OTUB1	blue	-0.0957524	0.0199009	0.039688	0.335461	-0.135121	0.000991167	0.771564	8.44e-118	0.296654	1.8e-13	0.11049	0.00717463	-0.282212	2.77e-12	-0.620874	2.79e-64	-0.0819634	0.0464035
AGTRAP	blue	-0.0454846	0.2696	0.0297656	0.470144	0.0594496	0.148889	0.611646	6.27e-62	0.26759	3.78e-11	-0.172225	2.56e-05	-0.291761	4.63e-13	-0.39543	1.47e-23	-0.0464898	0.259148
RAB5B	blue	0.0381036	0.355126	0.0131979	0.748829	-0.0342877	0.405392	-0.526419	1.95e-43	-0.188129	4.12e-06	-0.119782	0.00354205	0.0828831	0.0439959	0.40038	3.67e-24	0.300107	9.14e-14
EMP2	blue	-0.14494	0.000408111	-0.00669657	0.870948	-0.213375	1.63e-07	0.249159	8.18e-10	0.211135	2.21e-07	-0.0460167	0.264032	-0.0571016	0.165637	-0.116856	0.00444713	0.182318	8.18e-06
SNHG32	blue	-0.0358028	0.384946	0.0443411	0.281838	-0.100214	0.0147999	0.5898	1.17e-56	0.0993716	0.0156645	0.128473	0.00175042	-0.143952	0.000447385	-0.55029	4.36e-48	-0.0855339	0.0376376
DDX56	blue	-0.0933003	0.0233095	-0.147594	0.00031796	-0.275709	9.04e-12	0.255937	2.71e-10	0.21663	1.05e-07	0.415522	4.5e-26	0.177552	1.41e-05	-0.176009	1.68e-05	-0.288196	9.1e-13
GAL	blue	-0.072597	0.0778231	-0.0869367	0.0346007	-0.0801048	0.0516077	0.275397	9.56e-12	0.228088	2.06e-08	0.0664156	0.106754	-0.051786	0.208709	-0.140338	0.000622963	-0.263226	8e-11
ESYT2	blue	0.187929	4.22e-06	-0.0566841	0.168758	0.191393	2.78e-06	-0.547156	1.87e-47	-0.329256	2.08e-16	0.119052	0.00375074	0.282041	2.86e-12	0.359983	1.6e-19	0.0672572	0.102376
TBCB	blue	-0.0235439	0.567843	0.0187179	0.649744	-0.0937934	0.022586	0.682529	3.02e-82	0.211968	1.98e-07	0.199122	1.06e-06	-0.258996	1.63e-10	-0.566122	2.2e-51	-0.157864	0.000116293
CENPM	blue	-0.152749	0.00019343	-0.0548227	0.183206	-0.133469	0.00114439	0.646397	3.26e-71	0.281987	2.89e-12	-0.177987	1.35e-05	-0.39199	3.82e-23	-0.483195	6.65e-36	-0.0878139	0.0328098
RASSF3	blue	0.0449893	0.274855	-0.100198	0.0148161	-0.0053527	0.896683	-0.427336	1.24e-27	-0.0316112	0.443052	-0.0470839	0.253104	0.242873	2.21e-09	0.391032	4.97e-23	-0.0703012	0.0877196
MRPL23	blue	-0.0832187	0.0431439	-0.062014	0.132106	-0.199642	9.96e-07	0.748896	2.47e-107	0.284405	1.85e-12	0.100283	0.0147311	-0.238244	4.51e-09	-0.5332	1.01e-44	-0.0983859	0.0167316
EIF4A3	blue	-0.232006	1.15e-08	-0.00202926	0.960738	-0.106026	0.00989815	0.412831	9.99e-26	0.387224	1.4e-22	-0.0355542	0.388257	-0.121631	0.00306001	-0.212326	1.88e-07	-0.213279	1.66e-07
NTHL1	blue	-0.0574627	0.162973	-0.0847025	0.0395422	-0.213131	1.69e-07	0.709971	9.31e-92	0.208267	3.25e-07	0.170767	3e-05	-0.182181	8.32e-06	-0.543457	1.02e-46	-0.0264229	0.521454
SH3D19	blue	-0.140328	0.000623524	-0.069599	0.0909413	-0.150052	0.000251361	-0.553082	1.18e-48	-0.141642	0.000553327	0.205857	4.46e-07	0.310025	1.24e-14	0.456454	9.39e-32	0.152956	0.000189546
MRPL28	blue	0.00748096	0.855988	-0.0434379	0.291765	-0.076976	0.0614646	0.65743	2.02e-74	0.27288	1.5e-11	-0.0101767	0.804999	-0.277533	6.51e-12	-0.436892	6.08e-29	-0.139325	0.000682614
MVD	blue	-0.0175132	0.670919	-0.070182	0.0882598	-0.172736	2.42e-05	0.482883	7.47e-36	0.0155471	0.70604	0.0849752	0.0389086	-0.217026	9.9e-08	-0.473126	2.68e-34	0.0873148	0.0338188
TMEM250	blue	0.061498	0.13536	0.0229864	0.577048	-0.105539	0.0102453	0.593527	1.57e-57	-0.0538101	0.191442	0.169632	3.4e-05	-0.281395	3.22e-12	-0.663938	2.23e-76	0.100236	0.0147784
LSM14A	blue	0.038519	0.349902	-0.0638586	0.120966	0.0055095	0.893675	-0.531707	1.95e-44	-0.139382	0.000679117	0.2794	4.64e-12	0.448696	1.29e-30	0.4078	4.36e-25	-0.26761	3.77e-11
FPGS	blue	-0.0019836	0.96162	-0.00892323	0.828619	-0.0937123	0.0227037	0.72506	1.78e-97	0.16357	6.47e-05	-0.178946	1.21e-05	-0.354492	6.11e-19	-0.605355	2.28e-60	0.0522128	0.204978
RPL24P4	blue	-0.185224	5.83e-06	0.0393604	0.339469	-0.179922	1.08e-05	0.518949	4.67e-42	0.481288	1.35e-35	-0.0902945	0.0281678	-0.0224539	0.585906	-0.1492	0.000272806	-0.0993884	0.0156468
DDX3X	blue	0.0231072	0.575047	0.00624091	0.87966	0.120239	0.00341688	-0.747069	1.54e-106	-0.24989	7.27e-10	0.0877675	0.0329024	0.325061	5.2e-16	0.584071	2.42e-55	-0.0779813	0.0581406
XPOT	blue	-0.121399	0.00311698	-0.12237	0.00288452	-0.141285	0.000571619	-0.450127	7.98e-31	0.0740132	0.0721843	0.233984	8.6e-09	0.414742	5.67e-26	0.44316	8e-30	-0.423067	4.61e-27
CHCHD2P9	blue	-0.00408093	0.921138	-0.0928807	0.0239408	-0.0470422	0.253525	-0.257758	2.01e-10	-0.0163377	0.691838	0.160971	8.47e-05	0.27027	2.37e-11	0.21514	1.28e-07	-0.140283	0.000626067
MRPL55	blue	0.00911505	0.824994	-0.0351325	0.393912	-0.0995232	0.0155057	0.803882	5.14e-135	0.102464	0.0126945	-0.00475144	0.908234	-0.403474	1.52e-24	-0.718162	8.14e-95	0.0116171	0.778074
NUDT8	blue	-0.0965873	0.0188438	0.0171722	0.676963	-0.140221	0.000629613	0.741722	2.98e-104	0.257942	1.95e-10	-0.239542	3.7e-09	-0.456823	8.27e-32	-0.533531	8.76e-45	0.0970966	0.0182233
SNX9	blue	0.131638	0.0013395	0.0179618	0.663003	0.21108	2.23e-07	-0.433601	1.73e-28	-0.239073	3.98e-09	0.147252	0.000328416	0.259314	1.55e-10	0.291654	4.72e-13	0.143946	0.000447623
POLR2H	blue	-0.152293	0.000202255	-0.190148	3.23e-06	-0.402479	2.02e-24	0.586499	6.74e-56	0.469716	9.13e-34	0.153736	0.000175553	-0.0563065	0.171617	-0.32906	2.17e-16	-0.203257	6.26e-07
C7orf50	blue	-0.0545248	0.185602	-0.0712896	0.0833413	-0.241957	2.55e-09	0.546508	2.52e-47	0.306273	2.67e-14	0.299882	9.55e-14	0.0999412	0.0150753	-0.315327	4.14e-15	-0.184264	6.52e-06
MAN1A1	blue	0.0710367	0.0844446	0.193017	2.28e-06	0.229	1.8e-08	-0.477035	6.48e-35	-0.191342	2.8e-06	-0.0654093	0.112181	0.240683	3.1e-09	0.431784	3.08e-28	0.0364735	0.376099
CTDNEP1	blue	-0.0403895	0.326983	0.12445	0.00243892	0.00670332	0.870819	0.576464	1.23e-53	0.176604	1.57e-05	-0.270746	2.18e-11	-0.414528	6.04e-26	-0.475007	1.36e-34	0.0818565	0.0466904
GALK1	blue	-0.0901716	0.0283837	0.042543	0.301828	-0.0711834	0.0838029	0.716889	2.47e-94	0.144226	0.000436153	0.0209531	0.611202	-0.427021	1.36e-27	-0.623542	5.63e-65	0.00836068	0.839271
SMC1A	blue	-0.0288652	0.483685	-0.0730033	0.07617	0.0101045	0.806355	-0.404144	1.25e-24	-0.197496	1.31e-06	0.147378	0.000324538	0.136673	0.000864738	0.184733	6.17e-06	-0.183768	6.91e-06
ZNF581	blue	-0.0865741	0.0353649	-0.00657102	0.873347	-0.17158	2.75e-05	0.596291	3.5e-58	0.185548	5.61e-06	0.0717574	0.0813317	-0.223801	3.82e-08	-0.462395	1.21e-32	-0.152721	0.00019396
NOA1	blue	-0.343293	8.67e-18	-0.00843572	0.837849	-0.259842	1.42e-10	0.220806	5.84e-08	0.262082	9.72e-11	-0.15415	0.000168532	-0.100095	0.0149199	-0.0815522	0.0475151	-0.020071	0.626293
ENTR1	blue	-0.181495	9e-06	-0.0559282	0.174518	-0.231337	1.28e-08	0.397901	7.38e-24	0.372094	7.61e-21	0.11796	0.00408369	0.00799607	0.846192	-0.211959	1.98e-07	-0.254205	3.61e-10
STYXL1	blue	-0.0505071	0.220186	-0.0735972	0.0738049	-0.145761	0.000377952	0.240528	3.18e-09	0.285802	1.43e-12	0.154979	0.00015525	0.122134	0.00293954	0.0226693	0.582316	-0.0487225	0.236943
PDCD6IP	blue	-0.0920185	0.0252845	-0.034184	0.406815	-0.0787224	0.0557869	-0.657504	1.92e-74	-0.199853	9.7e-07	0.0985034	0.0166012	0.410805	1.81e-25	0.525378	3.04e-43	0.30348	4.67e-14
SZRD1	blue	0.0092391	0.822651	0.057434	0.163184	0.105529	0.0102522	0.448764	1.26e-30	0.179309	1.16e-05	-0.143797	0.000453834	-0.244839	1.62e-09	-0.356265	3.98e-19	-0.0873707	0.0337043
WDR46	blue	0.0193931	0.637996	-0.0834541	0.0425548	-0.171895	2.65e-05	0.313357	6.24e-15	0.0580055	0.15903	0.369012	1.67e-20	0.082935	0.0438632	-0.325723	4.5e-16	-0.230116	1.53e-08
AC107956.1	blue	0.0758033	0.065539	-0.0978232	0.017369	-0.0146376	0.722505	-0.373348	5.51e-21	-0.109754	0.00757176	0.0341505	0.407274	0.212477	1.85e-07	0.303969	4.24e-14	-0.186729	4.87e-06
PDXDC1	blue	-0.0964495	0.0190148	-0.0381159	0.35497	-0.177856	1.37e-05	-0.369317	1.55e-20	-0.167126	4.44e-05	-0.0948927	0.0210429	0.0403408	0.327567	0.226462	2.6e-08	0.401089	3e-24
DPM2	blue	0.0604117	0.142412	-0.0957361	0.019922	-0.169726	3.36e-05	0.574007	4.3e-53	0.183569	7.07e-06	0.105971	0.00993676	-0.130061	0.00153166	-0.404596	1.1e-24	-0.101103	0.0139341
PRRC2C	blue	0.137624	0.000794769	-0.0512806	0.213192	0.117311	0.00429409	-0.699635	4.77e-88	-0.500199	9.7e-39	0.0513453	0.212614	0.158203	0.000112366	0.334225	6.87e-17	-0.00890184	0.829023
WDR82	blue	0.110026	0.00742262	0.0673623	0.101839	0.198857	1.1e-06	-0.589764	1.19e-56	-0.261579	1.06e-10	0.123132	0.00271338	0.214573	1.39e-07	0.348647	2.47e-18	-0.124295	0.0024697
TMEM43	blue	0.213786	1.55e-07	-0.00430309	0.91686	0.288061	9.34e-13	-0.352227	1.05e-18	-0.165347	5.37e-05	0.177044	1.5e-05	0.282371	2.69e-12	0.260084	1.36e-10	-0.203474	6.09e-07
PTGFRN	blue	0.0931436	0.0235436	-0.0153291	0.709973	0.248278	9.41e-10	-0.404364	1.18e-24	-0.341024	1.46e-17	-0.276477	7.87e-12	-0.174757	1.93e-05	0.132555	0.00123824	0.150543	0.000239736
ITGA2	blue	0.00789218	0.848165	-0.015094	0.714227	0.0818071	0.0468235	-0.577388	7.7e-54	-0.258129	1.89e-10	-0.0530709	0.197622	0.181943	8.55e-06	0.414595	5.93e-26	0.0688596	0.094435
RABL6	blue	0.00631814	0.878183	-0.0749421	0.0686704	-0.22968	1.63e-08	0.431	3.94e-28	-0.0682976	0.0971622	0.153828	0.000173984	-0.245441	1.48e-09	-0.52206	1.26e-42	0.00938618	0.819876
OGA	blue	0.160008	9.35e-05	0.000899674	0.982587	0.0653209	0.112667	-0.672359	5.54e-79	-0.346074	4.53e-18	0.158566	0.000108315	0.332423	1.03e-16	0.427591	1.14e-27	-0.0466073	0.257944
ANP32A	blue	-0.00609469	0.882459	-0.110589	0.00712277	-0.0418019	0.310336	-0.482384	9e-36	-0.0198947	0.629327	-0.00297631	0.942441	0.198416	1.16e-06	0.404043	1.29e-24	-0.265803	5.15e-11
CLINT1	blue	-0.185017	5.97e-06	0.0138773	0.736368	-0.0996504	0.0153736	-0.439319	2.79e-29	-0.0119752	0.77142	-0.324034	6.49e-16	0.0930458	0.0236906	0.429936	5.5e-28	0.325969	4.26e-16
SF3B2	blue	0.0288326	0.48418	-0.0236656	0.565843	0.057554	0.162305	-0.325501	4.72e-16	-0.160807	8.62e-05	0.24722	1.11e-09	0.133008	0.00119084	0.103759	0.0116061	-0.252598	4.69e-10
SH3GLB2	blue	0.00381668	0.92623	0.0178841	0.664371	-0.179125	1.18e-05	0.592522	2.71e-57	0.00957051	0.816401	-0.0226676	0.582344	-0.335547	5.1e-17	-0.615581	6.37e-63	0.146319	0.000358647
FBXO34	blue	-0.054196	0.188272	-0.0190532	0.643898	-0.142873	0.00049425	-0.357042	3.29e-19	-0.105022	0.0106247	0.0179516	0.663182	0.12716	0.00195245	0.285881	1.41e-12	0.30385	4.34e-14
HNRNPH3	blue	0.0669762	0.103821	-0.0986746	0.0164126	-0.0753182	0.0672881	-0.329554	1.94e-16	-0.157254	0.000123664	0.298522	1.25e-13	0.251294	5.8e-10	0.153102	0.000186861	-0.200155	9.33e-07
C12orf57	blue	-0.0142064	0.730358	0.0679242	0.0990082	0.0661295	0.108275	0.675252	6.73e-80	0.313421	6.16e-15	-0.355078	5.31e-19	-0.41735	2.6e-26	-0.391849	3.97e-23	0.0195627	0.635059
PUM2	blue	0.0151595	0.71304	-0.0788072	0.0555225	-0.025651	0.533698	-0.750145	7e-108	-0.244731	1.65e-09	0.311841	8.54e-15	0.543806	8.7e-47	0.583813	2.77e-55	-0.165073	5.53e-05
ADPRS	blue	0.000664231	0.987144	-0.0104109	0.800605	0.0245464	0.551469	0.365625	3.94e-20	0.240624	3.13e-09	-0.22533	3.07e-08	-0.310571	1.11e-14	-0.228837	1.84e-08	-0.0787033	0.0558465
GPS1	blue	-0.0553543	0.17899	-0.0271276	0.510402	-0.14866	0.000287257	0.753785	1.71e-109	0.152319	0.000201749	0.22192	4.99e-08	-0.308835	1.58e-14	-0.708731	2.65e-91	-0.081445	0.0478087
NT5C	blue	-0.0891682	0.0302004	0.00980787	0.811932	-0.189641	3.44e-06	0.806833	9.53e-137	0.296282	1.93e-13	-0.0575079	0.162642	-0.354254	6.47e-19	-0.59414	1.13e-57	-0.00185655	0.964077
RAB5C	blue	-0.0725601	0.0779744	0.138328	0.000746438	0.00240653	0.953446	0.612059	4.94e-62	0.184834	6.1e-06	0.0928324	0.0240144	-0.250525	6.56e-10	-0.503214	2.93e-39	0.0386578	0.348167
IK	blue	0.0509746	0.215939	-0.0768681	0.0618305	-0.0219698	0.594013	-0.466275	3.1e-33	-0.0587967	0.153411	0.157357	0.000122389	0.336577	4.04e-17	0.395826	1.32e-23	-0.0900324	0.0286301
UBL7	blue	0.00486577	0.906036	0.0928453	0.0239947	0.00791859	0.847664	0.399887	4.22e-24	0.185049	5.95e-06	-0.0470674	0.253271	-0.279489	4.57e-12	-0.294993	2.48e-13	-0.0478774	0.245185
ATAD3A	blue	-0.0534669	0.194293	-0.113323	0.00581569	-0.18531	5.77e-06	0.611829	5.64e-62	0.0650571	0.114131	0.0574439	0.163111	-0.293139	3.55e-13	-0.630066	1.06e-66	-0.0880675	0.032307
HRAS	blue	0.0372271	0.366311	-0.0986449	0.0164452	-0.0633979	0.123678	0.683041	2.05e-82	0.117454	0.00424682	0.0143619	0.727521	-0.358762	2.16e-19	-0.6328	1.94e-67	-0.110043	0.00741379
NT5C3B	blue	-0.120356	0.00338546	-0.0397245	0.335017	-0.146874	0.000340366	0.437223	5.47e-29	0.35436	6.31e-19	0.313322	6.28e-15	0.0241783	0.557454	-0.194392	1.92e-06	-0.269217	2.85e-11
MRPL36	blue	-0.213568	1.59e-07	-0.118043	0.0040574	-0.320804	1.3e-15	0.529601	4.9e-44	0.588126	2.85e-56	0.185617	5.56e-06	0.116129	0.00470235	-0.149643	0.000261467	-0.242552	2.32e-09
H3-3A	blue	0.0519982	0.206848	-0.126083	0.00213407	-0.0812799	0.0482636	-0.580623	1.46e-54	-0.108686	0.00818225	0.202244	7.14e-07	0.482513	8.58e-36	0.52745	1.25e-43	-0.101869	0.0132237
NUDT2	blue	-0.179145	1.18e-05	-0.0282447	0.493139	-0.11186	0.00648563	0.302447	5.75e-14	0.45907	3.83e-32	-0.30922	1.46e-14	-0.101059	0.0139753	0.0503833	0.22132	-0.0744587	0.0704809
NOSIP	blue	-0.029726	0.470736	0.00601302	0.884023	-0.0904358	0.0279213	0.803325	1.08e-134	0.181887	8.6e-06	0.0945611	0.0214985	-0.281945	2.91e-12	-0.642469	4.19e-70	-0.0515719	0.2106
RBM47	blue	-0.230395	1.47e-08	-0.0347776	0.398711	-0.231874	1.18e-08	-0.374799	3.78e-21	-0.101752	0.0133302	-0.187499	4.45e-06	-0.0123132	0.765155	0.283636	2.13e-12	0.434709	1.22e-28
BAZ1B	blue	0.12206	0.00295686	-0.0718842	0.0807937	0.0846204	0.0397346	-0.623049	7.58e-65	-0.37947	1.11e-21	0.218426	8.15e-08	0.190534	3.09e-06	0.300052	9.24e-14	-0.160974	8.47e-05
FTSJ1	blue	-0.0241458	0.557984	-0.045178	0.272845	-0.0730311	0.0760579	0.376605	2.36e-21	0.207412	3.64e-07	0.242651	2.29e-09	0.0375446	0.362234	-0.273744	1.28e-11	-0.260768	1.21e-10
MGME1	blue	-0.109533	0.00769434	-0.0417252	0.311226	-0.113284	0.0058327	-0.200002	9.51e-07	0.0852252	0.0383354	0.251919	5.24e-10	0.247113	1.13e-09	0.231857	1.18e-08	-0.282206	2.78e-12
IFI27L2	blue	0.114779	0.00521144	0.0349322	0.396616	0.0844109	0.0402292	0.19825	1.19e-06	0.0455466	0.268947	-0.126939	0.00198857	-0.0996795	0.0153436	-0.0459262	0.264973	0.0233542	0.570968
SNRNP25	blue	-0.180939	9.6e-06	-0.053154	0.19692	-0.209145	2.89e-07	0.68037	1.53e-81	0.509668	2.17e-40	-0.0479015	0.244947	-0.224653	3.38e-08	-0.358113	2.53e-19	-0.179115	1.18e-05
TLCD1	blue	-0.120473	0.00335432	-0.107699	0.00878534	-0.237609	4.97e-09	0.433176	1.98e-28	0.279023	4.97e-12	0.24532	1.51e-09	-0.178109	1.33e-05	-0.277386	6.68e-12	-0.120037	0.00347172
UBE2H	blue	0.321779	1.05e-15	-0.0324388	0.431199	0.274264	1.17e-11	-0.566558	1.78e-51	-0.415742	4.21e-26	0.0583025	0.156902	0.141351	0.000568207	0.323203	7.77e-16	0.0739093	0.0725862
HNRNPR	blue	0.00902894	0.826621	-0.0632998	0.124261	0.0704616	0.0869968	-0.672547	4.83e-79	-0.115176	0.00505698	-0.0604129	0.142404	0.294481	2.74e-13	0.557878	1.21e-49	-0.27499	1.03e-11
PSMC5	blue	0.0124234	0.763117	-0.0659872	0.109038	-0.11285	0.00602506	0.412461	1.11e-25	0.124125	0.00250398	-0.0207413	0.614811	-0.306956	2.32e-14	-0.3892	8.2e-23	-0.106856	0.00933139
SRPK1	blue	-0.26251	9.04e-11	-0.0584867	0.155594	-0.259191	1.58e-10	-0.368061	2.13e-20	0.184211	6.56e-06	0.305512	3.11e-14	0.46532	4.34e-33	0.43726	5.4e-29	-0.255138	3.1e-10
ZDHHC5	blue	0.001112	0.978479	0.0165158	0.688652	0.0282897	0.492449	-0.421907	6.56e-27	-0.317918	2.4e-15	0.183794	6.89e-06	0.0968014	0.0185807	0.104735	0.0108409	0.0854364	0.0378568
CAB39	blue	0.0558808	0.174885	0.0933375	0.0232543	0.163654	6.41e-05	-0.701054	1.51e-88	-0.23067	1.41e-08	0.0171699	0.677003	0.313409	6.17e-15	0.588038	2.99e-56	0.191792	2.65e-06
PATL1	blue	-0.0733108	0.0749376	-0.0595317	0.148328	-0.0623695	0.129899	-0.423684	3.81e-27	-0.101305	0.0137438	0.100472	0.0145438	0.124805	0.00236933	0.2386	4.27e-09	-0.214819	1.34e-07
PTPN12	blue	0.243557	1.99e-09	-0.0589038	0.152662	0.29321	3.5e-13	-0.634152	8.32e-68	-0.250752	6.33e-10	0.0457261	0.267063	0.394931	1.69e-23	0.528722	7.19e-44	-0.158263	0.000111695
RABAC1	blue	-0.0228352	0.579556	0.0891094	0.0303099	-0.0485052	0.239043	0.80682	9.7e-137	0.227538	2.23e-08	-0.107724	0.00876971	-0.355122	5.25e-19	-0.564172	5.74e-51	0.126272	0.00210111
HP1BP3	blue	0.0780224	0.058008	-0.0327227	0.427176	0.0482874	0.241162	-0.692371	1.55e-85	-0.257484	2.1e-10	0.0406206	0.32422	0.35996	1.61e-19	0.51428	3.27e-41	-0.0906691	0.0275183
MCRS1	blue	-0.125263	0.00228254	-0.00654023	0.873936	-0.205193	4.87e-07	0.659266	5.73e-75	0.262228	9.48e-11	0.150479	0.000241228	-0.221594	5.23e-08	-0.569538	4.06e-52	-0.108546	0.00826576
HNRNPU	blue	0.02323	0.573018	-0.160429	8.96e-05	-0.0632499	0.124558	-0.644908	8.61e-71	-0.203464	6.1e-07	0.0674237	0.101527	0.278941	5.04e-12	0.442764	9.1e-30	-0.28423	1.91e-12
ITPRID2	blue	0.00582101	0.887701	-0.0300659	0.465675	0.0343276	0.404844	-0.59863	9.68e-59	-0.14609	0.000366457	-0.0915007	0.0261225	0.253218	4.24e-10	0.51193	8.62e-41	0.125255	0.00228402
C1orf122	blue	-0.0950851	0.0207825	0.0688027	0.0947086	-0.0868056	0.0348754	0.681131	8.63e-82	0.402299	2.13e-24	-0.0557438	0.175946	-0.242859	2.21e-09	-0.344422	6.67e-18	0.0129846	0.752757
RPS19BP1	blue	-0.0923582	0.0247476	-0.024176	0.557491	-0.143984	0.000446054	0.591567	4.53e-57	0.419463	1.38e-26	-0.00956561	0.816493	-0.195236	1.73e-06	-0.279762	4.34e-12	-0.156508	0.000133288
TMEM203	blue	-0.109812	0.00753984	-0.0332592	0.419632	-0.213597	1.59e-07	0.356276	3.97e-19	0.436053	7.95e-29	0.0563597	0.171212	0.0682674	0.0973105	-0.0701617	0.0883522	-0.0931158	0.0235853
JTB	blue	-0.145339	0.000393191	-0.0535476	0.193619	-0.208825	3.02e-07	0.470694	6.43e-34	0.492369	2.05e-37	-0.0950695	0.0208035	0.0329512	0.423954	-0.0285008	0.489226	-0.0504975	0.220273
FNBP1L	blue	-0.0867001	0.0350978	-0.148995	0.000278214	-0.156473	0.000133754	-0.645824	4.74e-71	-0.191451	2.76e-06	0.166379	4.81e-05	0.294945	2.51e-13	0.516711	1.19e-41	0.0255494	0.53532
G6PC3	blue	-0.0779821	0.0581379	-0.0441289	0.284149	-0.154994	0.000155025	0.606028	1.56e-60	0.113546	0.00571911	0.250217	6.9e-10	-0.215864	1.16e-07	-0.578581	4.18e-54	-0.126003	0.0021482
ERI3	blue	-0.154601	0.000161176	-0.0573002	0.164168	-0.169465	3.46e-05	0.681367	7.23e-82	0.436071	7.9e-29	-0.0175087	0.671	-0.219077	7.45e-08	-0.376165	2.65e-21	-0.120735	0.0032856
ANTKMT	blue	-0.00627729	0.878964	0.0741883	0.0715107	-0.0889508	0.0306069	0.781507	8.8e-123	0.125185	0.00229715	-0.0535317	0.193752	-0.406402	6.54e-25	-0.707569	7e-91	0.0791012	0.0546146
PAK2	blue	0.0733156	0.0749187	-0.055778	0.175681	0.0791149	0.0545724	-0.752647	5.49e-109	-0.185927	5.36e-06	0.0654745	0.111823	0.495201	6.87e-38	0.646474	3.1e-71	-0.073566	0.0739277
YME1L1	blue	-0.0432664	0.293675	-0.0243785	0.554195	0.0442335	0.283007	-0.724782	2.28e-97	-0.0229565	0.577544	-0.0566442	0.169058	0.473338	2.48e-34	0.718657	5.28e-95	-0.128171	0.00179517
RHPN2	blue	-0.0910245	0.0269142	-0.0764705	0.0631946	-0.0763186	0.063722	-0.329519	1.96e-16	-0.136892	0.000848152	0.0742291	0.0713548	0.0838871	0.0414886	0.191885	2.62e-06	0.156521	0.000133115
IRF3	blue	0.121674	0.00304945	0.0320049	0.43739	-0.105226	0.0104739	0.443771	6.55e-30	-0.0670175	0.103608	0.173609	2.2e-05	-0.232605	1.06e-08	-0.520706	2.23e-42	-0.0875931	0.0332529
KLF3	blue	-0.0607024	0.140497	-0.0111467	0.78684	-0.00148616	0.97124	-0.697568	2.52e-87	-0.271765	1.82e-11	-0.0597192	0.147052	0.272684	1.55e-11	0.526008	2.32e-43	0.303418	4.73e-14
SDHAF1	blue	-0.186165	5.21e-06	0.0434359	0.291786	-0.234269	8.24e-09	0.766546	2.21e-115	0.452229	3.94e-31	0.0162033	0.694244	-0.19442	1.92e-06	-0.446945	2.3e-30	-0.06022	0.143685
MAPK1	blue	-0.100251	0.0147634	0.0278048	0.499899	0.108287	0.00842171	-0.557396	1.52e-49	-0.148121	0.000302409	-0.090264	0.0282212	0.129024	0.00167143	0.451815	4.53e-31	0.0133487	0.746059
MRPL10	blue	-0.165952	5.04e-05	-0.0763917	0.0634678	-0.205907	4.43e-07	0.405829	7.72e-25	0.259191	1.58e-10	0.214777	1.35e-07	-0.104781	0.0108064	-0.321805	1.05e-15	-0.179408	1.14e-05
ACBD3	blue	0.041914	0.30904	0.00232143	0.95509	0.154845	0.000157329	-0.640056	1.98e-69	-0.164888	5.63e-05	-0.309883	1.28e-14	0.246822	1.19e-09	0.593265	1.81e-57	0.17499	1.88e-05
STAT3	blue	-0.0292873	0.477311	0.293338	3.42e-13	0.338371	2.69e-17	-0.382695	4.74e-22	-0.282894	2.45e-12	-0.130677	0.00145372	-0.117116	0.00435919	0.176094	1.67e-05	0.206195	4.27e-07
SORT1	blue	-0.0759612	0.0649777	-0.0221104	0.591653	0.00494073	0.904596	-0.407548	4.7e-25	-0.249671	7.53e-10	0.165824	5.1e-05	0.23281	1.02e-08	0.248893	8.53e-10	0.22248	4.61e-08
CKAP5	blue	-0.0505424	0.219862	-0.138539	0.000732524	-0.0743428	0.0709209	-0.533748	7.96e-45	-0.202381	7.01e-07	0.222502	4.59e-08	0.206347	4.19e-07	0.271315	1.97e-11	-0.28246	2.65e-12
BYSL	blue	-0.0168273	0.683095	-0.108232	0.00845517	-0.178644	1.25e-05	0.262932	8.41e-11	0.164973	5.58e-05	0.214538	1.39e-07	0.049004	0.234242	-0.22076	5.88e-08	-0.223944	3.74e-08
RFC2	blue	-0.186371	5.09e-06	-0.0985052	0.0165991	-0.227184	2.34e-08	0.446363	2.79e-30	0.552396	1.63e-48	0.0283259	0.491896	0.0495654	0.228919	-0.0794179	0.0536502	-0.330615	1.54e-16
GTF3C5	blue	-0.0239071	0.561883	-0.0300174	0.466396	-0.159603	9.75e-05	0.506832	6.87e-40	0.139962	0.000644534	0.196404	1.5e-06	-0.134292	0.00106554	-0.441854	1.22e-29	-0.179433	1.14e-05
ADAP1	blue	0.0065035	0.874638	-0.0564689	0.170383	-0.249229	8.08e-10	0.607696	6.04e-61	0.0466258	0.257756	0.0595537	0.148177	-0.210332	2.47e-07	-0.577158	8.66e-54	0.156785	0.000129635
RPL13AP25	blue	0.00965799	0.814753	-0.0272317	0.508781	-0.078308	0.057093	0.243608	1.97e-09	0.163616	6.44e-05	-0.0160099	0.697713	0.020608	0.617087	0.00684503	0.868113	-0.0954664	0.0202747
SRSF9	blue	-0.0640599	0.119796	0.0996158	0.0154094	-0.0591375	0.151038	0.682299	3.59e-82	0.195088	1.76e-06	-0.110566	0.00713504	-0.400668	3.38e-24	-0.587241	4.55e-56	-0.0331809	0.420729
RER1	blue	-0.183055	7.51e-06	0.0745102	0.0702861	-0.125909	0.00216484	0.504741	1.59e-39	0.442163	1.11e-29	-0.293534	3.29e-13	-0.18563	5.55e-06	-0.190217	3.21e-06	0.124294	0.00246991
FIBP	blue	-0.165983	5.02e-05	0.0391963	0.341487	-0.100019	0.0149963	0.682582	2.9e-82	0.416544	3.31e-26	0.0219574	0.594222	-0.228092	2.05e-08	-0.432531	2.43e-28	-0.168407	3.87e-05
TSEN34	blue	-0.110817	0.00700475	0.015276	0.710933	-0.186547	4.98e-06	0.500494	8.64e-39	0.171067	2.91e-05	0.196548	1.47e-06	-0.116775	0.00447513	-0.428511	8.58e-28	-0.0363709	0.377444
HCFC1R1	blue	0.308303	1.77e-14	0.107298	0.00904143	0.343676	7.93e-18	0.473269	2.55e-34	0.0649724	0.114604	-0.0839427	0.0413533	-0.319638	1.67e-15	-0.339426	2.11e-17	-0.0189114	0.646369
USF1	blue	0.0772431	0.0605666	0.14163	0.000553911	0.105608	0.0101954	0.472895	2.92e-34	0.0939396	0.0223753	-0.17416	2.07e-05	-0.291307	5.04e-13	-0.379257	1.18e-21	0.0466338	0.257674
NANS	blue	-0.236677	5.73e-09	0.0270966	0.510887	-0.248053	9.76e-10	0.415607	4.38e-26	0.334402	6.6e-17	-0.279701	4.39e-12	-0.297816	1.43e-13	-0.198657	1.13e-06	0.266074	4.91e-11
NFE2L2	blue	-0.0444276	0.280899	-0.021097	0.608755	-0.0552907	0.179491	-0.619927	4.9e-64	-0.0272481	0.508526	0.211981	1.97e-07	0.41823	2e-26	0.588784	2.01e-56	-0.08556	0.0375792
POLR3K	blue	-0.1398	0.000654	-0.0513452	0.212615	-0.174437	2e-05	0.622508	1.05e-64	0.358293	2.43e-19	0.0499954	0.224901	-0.156539	0.000132872	-0.428664	8.18e-28	-0.176123	1.66e-05
SLC25A10	blue	-0.13409	0.00108444	-0.0609812	0.13868	-0.278567	5.4e-12	0.758086	1.95e-111	0.251155	5.93e-10	0.0450234	0.274491	-0.350451	1.61e-18	-0.575717	1.81e-53	-0.0131421	0.749857
URM1	blue	-0.0793037	0.0539963	-0.0315956	0.443278	-0.222416	4.65e-08	0.633229	1.48e-67	0.358499	2.31e-19	0.112671	0.0061061	-0.0279132	0.498228	-0.359733	1.7e-19	-0.0511283	0.214556
BID	blue	-0.2446	1.69e-09	-0.00255448	0.950587	-0.192293	2.49e-06	0.654623	1.36e-73	0.477809	4.88e-35	0.117414	0.00426009	-0.0702287	0.0880479	-0.325658	4.56e-16	-0.133535	0.00113785
TACC1	blue	0.0719828	0.0803773	-0.0534382	0.194533	0.1608	8.62e-05	-0.449297	1.05e-30	-0.204124	5.6e-07	-0.0858328	0.0369723	0.0796343	0.0529996	0.363976	5.95e-20	-0.00152014	0.970583
CITED4	blue	0.0833465	0.0428232	0.0118	0.774673	0.0355346	0.388518	0.429868	5.62e-28	0.167848	4.11e-05	-0.0977437	0.0174607	-0.262719	8.72e-11	-0.283189	2.32e-12	-0.0757318	0.0657943
ROCK2	blue	-0.039282	0.340433	-0.0538229	0.191335	-0.0785678	0.0562711	-0.65499	1.06e-73	-0.271841	1.8e-11	0.311252	9.65e-15	0.419097	1.54e-26	0.460249	2.55e-32	-0.0538729	0.190923
HMOX2	blue	-0.114032	0.00551387	-0.0733725	0.0746925	-0.201298	8.06e-07	0.641848	6.26e-70	0.320766	1.31e-15	0.120974	0.00322393	-0.204931	5.04e-07	-0.468979	1.19e-33	0.0111239	0.787266
COPS7A	blue	0.0637422	0.121647	0.0354266	0.389963	0.118525	0.00390811	0.255925	2.72e-10	0.0788092	0.0555165	-0.17147	2.78e-05	-0.206868	3.91e-07	-0.208504	3.15e-07	-0.00556164	0.892674
LSM10	blue	-0.0649948	0.114478	0.0260011	0.528127	-0.011474	0.780737	0.731133	6.91e-100	0.442869	8.8e-30	-0.0321628	0.435132	-0.243341	2.05e-09	-0.448908	1.2e-30	-0.135886	0.000926828
AC004453.1	blue	-0.144352	0.000431084	0.0424484	0.302906	-0.163179	6.74e-05	0.579297	2.89e-54	0.363963	5.97e-20	-0.0541625	0.188545	-0.122503	0.00285398	-0.294766	2.6e-13	-0.0361294	0.380622
ARPC5L	blue	-0.0447871	0.27702	-0.0769746	0.0614694	-0.265487	5.44e-11	0.483869	5.17e-36	0.415899	4.02e-26	-0.0490987	0.233338	-0.046065	0.263531	-0.192051	2.57e-06	-0.0890936	0.0303394
BCL2L12	blue	-0.155593	0.000146056	-0.0759664	0.0649593	-0.205936	4.42e-07	0.612034	5.01e-62	0.348857	2.35e-18	0.0171654	0.677083	-0.199293	1.04e-06	-0.443528	7.09e-30	-0.236854	5.58e-09
GCAT	blue	-0.188944	3.74e-06	-0.120695	0.00329592	-0.22579	2.87e-08	0.459545	3.25e-32	0.208475	3.16e-07	-0.13869	0.000722685	-0.25596	2.7e-10	-0.33295	9.14e-17	-0.0161406	0.695368
CRKL	blue	-0.0510019	0.215693	0.0129103	0.754125	0.0130369	0.751792	-0.40574	7.92e-25	-0.239322	3.83e-09	0.109911	0.00748548	0.0702408	0.0879928	0.180743	9.82e-06	-0.0643895	0.1179
TMEM181	blue	0.0421371	0.306469	-0.0854077	0.0379215	0.000879326	0.982981	-0.697211	3.35e-87	-0.315718	3.81e-15	0.0031735	0.938635	0.335053	5.7e-17	0.498727	1.73e-38	0.142455	0.000513618
NSMCE1	blue	-0.0334282	0.417272	-0.106239	0.00975003	-0.179081	1.19e-05	0.521165	1.83e-42	0.283398	2.23e-12	0.257618	2.05e-10	0.005956	0.885115	-0.287154	1.11e-12	-0.11229	0.00628202
FAHD1	blue	-0.117462	0.0042442	-0.0617939	0.133486	-0.236085	6.27e-09	0.223761	3.84e-08	0.259967	1.39e-10	0.206717	3.99e-07	-0.00496998	0.904034	-0.0706928	0.0859634	0.0760657	0.0646083
MZT2A	blue	-0.0609103	0.139141	-0.087678	0.0330819	-0.223981	3.72e-08	0.711896	1.82e-92	0.236397	5.98e-09	0.0115042	0.780177	-0.323443	7.37e-16	-0.541075	3.01e-46	-0.0826679	0.0445497
UBAC1	blue	-0.105797	0.0100599	0.00534632	0.896806	-0.144081	0.000442039	0.433762	1.65e-28	0.392985	2.9e-23	-0.193916	2.04e-06	-0.132766	0.00121598	-0.191029	2.91e-06	-0.00683166	0.868368
HES4	blue	0.0713408	0.0831195	0.0449045	0.275762	0.0645282	0.117109	0.581047	1.17e-54	0.18069	9.88e-06	-0.220963	5.71e-08	-0.358661	2.22e-19	-0.441051	1.59e-29	0.0188635	0.647204
PIH1D1	blue	-0.032986	0.423464	-0.0735241	0.0740929	-0.153786	0.000174707	0.368746	1.79e-20	0.280427	3.85e-12	-0.254933	3.2e-10	-0.193533	2.14e-06	-0.199666	9.93e-07	-0.0927596	0.0241257
ERAP1	blue	-0.109483	0.00772251	0.113885	0.00557534	0.101226	0.0138173	-0.372601	6.67e-21	-0.0520535	0.206365	-0.147869	0.000309738	0.12556	0.00222767	0.351921	1.13e-18	0.116149	0.00469534
ACSL3	blue	-0.0383312	0.352258	-0.116831	0.00445568	-0.0626439	0.128216	-0.561417	2.19e-50	-0.0466179	0.257836	-0.00517373	0.90012	0.31142	9.32e-15	0.526508	1.87e-43	-0.060696	0.14054
AL365357.1	blue	-0.0925517	0.024446	0.0161565	0.695083	-0.0705647	0.0865347	0.441768	1.26e-29	0.204499	5.33e-07	-0.0106471	0.796179	-0.156463	0.000133887	-0.296109	2e-13	-0.034087	0.408148
LGR4	blue	-0.13097	0.00141799	-0.00355517	0.931271	-0.0236757	0.565677	-0.451477	5.07e-31	-0.0486392	0.237747	-0.253445	4.09e-10	0.075597	0.066278	0.430862	4.11e-28	0.353492	7.78e-19
DAB2	blue	0.065157	0.113575	0.106137	0.00982067	0.181551	8.95e-06	-0.336725	3.91e-17	-0.186628	4.93e-06	0.233183	9.69e-09	0.140698	0.00060297	0.223659	3.9e-08	0.0108696	0.792016
MRPL43	blue	-0.165904	5.06e-05	0.0183387	0.65638	-0.123018	0.00273827	0.766086	3.66e-115	0.51956	3.61e-42	-0.137712	0.000788628	-0.266248	4.77e-11	-0.403383	1.56e-24	-0.0665985	0.10579
MRPL27	blue	-0.179058	1.19e-05	-0.0933609	0.0232195	-0.215692	1.19e-07	0.687674	5.99e-84	0.523896	5.74e-43	-0.141191	0.000576533	-0.275983	8.6e-12	-0.287773	9.86e-13	-0.110919	0.00695254
TRIM26	blue	0.0924953	0.0245337	0.024091	0.558878	-0.0177946	0.66595	-0.265195	5.71e-11	-0.267492	3.85e-11	0.171349	2.82e-05	0.084063	0.0410621	-0.0495637	0.228935	-0.00249233	0.951788
HRCT1	blue	-0.0218988	0.595205	0.0128285	0.755634	-0.1125	0.00618432	0.428226	9.38e-28	0.013842	0.737015	0.118546	0.00390169	-0.206236	4.25e-07	-0.413983	7.11e-26	0.273421	1.36e-11
PPP1R15B	blue	-0.0228659	0.579048	-0.0572254	0.16472	-0.0377624	0.359454	-0.610792	1.03e-61	-0.0350483	0.395048	-0.0860075	0.0365879	0.38101	7.42e-22	0.599847	4.94e-59	-0.00737339	0.858037
POLR2B	blue	-0.22988	1.58e-08	0.00852627	0.836133	-0.0135061	0.743169	-0.472484	3.38e-34	0.0799085	0.0521846	-0.0382803	0.352898	0.237461	5.08e-09	0.501942	4.87e-39	-0.140388	0.000620143
ISOC2	blue	-0.0885784	0.031314	0.0188221	0.647925	-0.168596	3.8e-05	0.758649	1.08e-111	0.253327	4.17e-10	-0.0759555	0.0649978	-0.359079	2e-19	-0.586269	7.61e-56	-0.00140617	0.972788
RALGAPA2	blue	-0.107209	0.00909945	-0.0373413	0.36484	-0.105563	0.0102276	-0.357143	3.21e-19	-0.309006	1.53e-14	0.291481	4.88e-13	0.1698	3.33e-05	0.0988764	0.0161929	0.0659455	0.109263
ADCK2	blue	-0.150179	0.000248312	0.0498978	0.225808	-0.192916	2.31e-06	0.61003	1.59e-61	0.2685	3.23e-11	0.121369	0.00312441	-0.222008	4.93e-08	-0.455127	1.48e-31	0.0985014	0.0166034
SULT2B1	blue	0.0100165	0.808008	-0.0401128	0.330311	-0.156787	0.000129607	0.393697	2.38e-23	0.00895772	0.827967	0.0725177	0.0781492	-0.0107803	0.793687	-0.387223	1.4e-22	0.103659	0.0116865
BX255925.3	blue	0.0903557	0.0280608	0.0105357	0.798266	-0.162387	7.32e-05	0.492773	1.76e-37	-0.115635	0.00488304	-0.0902104	0.0283154	-0.397706	7.8e-24	-0.58016	1.85e-54	0.340539	1.64e-17
TNPO3	blue	0.0587035	0.154065	-0.134015	0.0010915	-0.0989899	0.0160704	-0.42559	2.12e-27	-0.305337	3.22e-14	0.393604	2.45e-23	0.231743	1.2e-08	0.143425	0.00046972	-0.0941061	0.0221374
ATP6V0D1	blue	-0.0360104	0.382194	0.159515	9.83e-05	-0.0254178	0.537426	0.643278	2.48e-70	0.128117	0.00180319	0.0186224	0.651412	-0.26493	5.98e-11	-0.547142	1.88e-47	0.338614	2.54e-17
CRYBG1	blue	-0.230286	1.49e-08	0.0683272	0.0970171	-0.14736	0.000325074	-0.319943	1.56e-15	-0.0467071	0.256926	-0.0808374	0.049501	0.0721197	0.0798021	0.232569	1.06e-08	0.0993224	0.0157163
PIP4K2C	blue	0.10876	0.00813885	0.048548	0.238628	0.105206	0.0104882	-0.373974	4.68e-21	-0.205017	4.98e-07	-0.0457739	0.266562	0.0398188	0.33387	0.198147	1.2e-06	0.206671	4.01e-07
CDCA4	blue	-0.137692	0.000790001	0.00274032	0.946998	-0.0717089	0.081538	0.557773	1.27e-49	0.394378	1.97e-23	-0.15128	0.000223215	-0.211039	2.24e-07	-0.310921	1.03e-14	-0.268329	3.33e-11
RNF10	blue	0.0973381	0.0179354	-0.0163415	0.691768	-0.00360178	0.930373	-0.282853	2.46e-12	-0.203042	6.44e-07	-0.0661515	0.108157	-0.0235615	0.567554	0.0787196	0.0557956	0.142777	0.000498643
CRIM1	blue	0.169101	3.6e-05	0.127371	0.00191873	0.328332	2.54e-16	-0.652134	7.27e-73	-0.497126	3.25e-38	0.15028	0.000245898	0.16802	4.04e-05	0.326738	3.61e-16	0.121307	0.00313978
ANLN	blue	-0.0782588	0.0572498	-0.140506	0.000613546	-0.0397545	0.334652	-0.457655	6.22e-32	0.0505335	0.219944	-0.017877	0.664497	0.264995	5.91e-11	0.459638	3.14e-32	-0.282514	2.62e-12
SAC3D1	blue	-0.0379623	0.356914	-0.0163458	0.691692	-0.118794	0.00382701	0.785468	7.7e-125	0.143286	0.000475791	0.108799	0.00811588	-0.385806	2.06e-22	-0.697416	2.85e-87	-0.0955992	0.0201003
MCRIP1	blue	0.118866	0.00380555	0.105679	0.0101441	0.205422	4.72e-07	0.524494	4.45e-43	0.108835	0.00809427	0.206085	4.33e-07	-0.153927	0.000172278	-0.413916	7.25e-26	-0.161814	7.77e-05
TCTA	blue	-0.054303	0.1874	0.0474995	0.248934	-0.0968735	0.0184928	0.335388	5.29e-17	0.16995	3.28e-05	0.271015	2.08e-11	-0.053614	0.193067	-0.232773	1.03e-08	0.136243	0.000898156
NASP	blue	-0.0152745	0.710961	-0.115841	0.00480716	-0.117259	0.0043114	-0.209776	2.66e-07	0.102587	0.0125867	-0.0710976	0.0841775	-0.000306274	0.994072	0.186744	4.87e-06	-0.318725	2.02e-15
SON	blue	0.130846	0.00143305	0.0273623	0.50675	0.192911	2.31e-06	-0.742337	1.64e-104	-0.472018	4e-34	-0.0219432	0.594459	0.176448	1.6e-05	0.405671	8.08e-25	0.0656418	0.110908
ACIN1	blue	0.194796	1.83e-06	-0.0126999	0.758007	0.0798843	0.0522561	-0.425158	2.42e-27	-0.442809	8.97e-30	0.0122878	0.765625	-0.131167	0.0013944	0.00808189	0.844562	-0.0595295	0.148343
MFSD6	blue	0.0348504	0.397723	-0.0288246	0.484301	0.0442169	0.283189	-0.604301	4.12e-60	-0.310413	1.15e-14	-0.0385479	0.34954	0.258136	1.89e-10	0.418709	1.73e-26	0.227223	2.33e-08
RPS23P8	blue	-0.204773	5.14e-07	0.00921845	0.823041	-0.200859	8.53e-07	0.42527	2.34e-27	0.479293	2.83e-35	-0.0941565	0.0220659	-0.00734643	0.858551	-0.0776835	0.0591093	-0.090502	0.0278064
RPL14P1	blue	-0.159028	0.000103344	-0.0735627	0.0739405	-0.207255	3.71e-07	0.187267	4.57e-06	0.298548	1.24e-13	0.044414	0.281046	0.120163	0.00343746	0.0259499	0.52894	-0.198351	1.17e-06
RPS27AP16	blue	-0.0979702	0.0172004	-0.0733936	0.0746088	-0.183309	7.29e-06	0.2346	7.84e-09	0.303734	4.44e-14	0.0111681	0.78644	0.0775737	0.0594698	0.0372853	0.365561	-0.253039	4.37e-10
PUM1	blue	0.00761282	0.853478	-0.0852284	0.0383282	0.0298272	0.469226	-0.628188	3.35e-66	-0.470531	6.82e-34	0.121152	0.00317883	0.163956	6.21e-05	0.264878	6.03e-11	0.0417344	0.311119
SEC31A	blue	0.219654	6.87e-08	0.112162	0.00634192	0.414795	5.58e-26	-0.607343	7.38e-61	-0.392651	3.18e-23	-0.0924896	0.0245425	0.0397297	0.334954	0.381735	6.12e-22	0.177786	1.38e-05
CPD	blue	-0.032201	0.434586	-0.0226723	0.582265	0.033999	0.40936	-0.55739	1.53e-49	-0.176229	1.64e-05	-0.0596	0.147862	0.100924	0.0141047	0.460161	2.62e-32	0.077213	0.0606674
SURF2	blue	0.0377441	0.359687	-0.112873	0.00601465	-0.17664	1.57e-05	0.592081	3.43e-57	0.302784	5.37e-14	0.0264053	0.521732	-0.160181	9.19e-05	-0.329918	1.79e-16	-0.207942	3.39e-07
RCC1L	blue	-0.0116672	0.777143	-0.0760218	0.0647633	-0.161861	7.73e-05	0.472126	3.85e-34	0.037794	0.359052	0.322184	9.67e-16	-0.164851	5.66e-05	-0.50442	1.81e-39	-0.0875477	0.0333447
TXNDC17	blue	-0.166288	4.86e-05	-0.0671493	0.102929	-0.187924	4.23e-06	0.414647	5.83e-26	0.519833	3.22e-42	-0.299816	9.68e-14	-0.0900198	0.0286524	-0.0100234	0.807878	-0.000161741	0.996869
MRPS18A	blue	-0.153999	0.000171074	0.0311992	0.449022	-0.188219	4.08e-06	0.523476	6.87e-43	0.443776	6.54e-30	-0.104559	0.0109753	-0.0663418	0.107144	-0.258377	1.81e-10	-0.0492164	0.232217
IGF2BP2	blue	0.0496929	0.227723	-0.137395	0.000811163	-0.111104	0.00685836	-0.370545	1.13e-20	-0.136533	0.000875532	0.216673	1.04e-07	0.248847	8.6e-10	0.21382	1.54e-07	-0.169106	3.59e-05
SPTLC2	blue	-0.0253863	0.53793	-0.0167448	0.684566	0.0507601	0.21788	-0.478913	3.25e-35	-0.172238	2.56e-05	-0.397588	8.06e-24	-0.095949	0.0196475	0.368235	2.04e-20	0.162899	6.94e-05
PRKAR1B	blue	0.0158472	0.700636	-0.0118232	0.774242	-0.171054	2.91e-05	0.524459	4.51e-43	0.0627907	0.127322	0.336924	3.74e-17	-0.116419	0.00459915	-0.514709	2.74e-41	-0.0874599	0.0335227
SLC39A6	blue	0.177728	1.39e-05	0.0807753	0.0496766	0.45664	8.81e-32	-0.5035	2.62e-39	-0.259421	1.52e-10	-0.318436	2.15e-15	-0.0293989	0.475634	0.357986	2.61e-19	-0.164307	5.99e-05
WBP11	blue	-0.0991926	0.0158537	-0.00566424	0.890707	-0.0179251	0.663649	-0.305034	3.42e-14	0.0694559	0.0916093	-0.0130678	0.751224	0.112555	0.00615924	0.28654	1.24e-12	-0.283908	2.03e-12
FLYWCH2	blue	0.16855	3.82e-05	0.0162949	0.692604	0.070604	0.0863588	0.372566	6.74e-21	-0.0128736	0.754801	0.0324832	0.430568	-0.236736	5.68e-09	-0.360591	1.38e-19	-0.00694012	0.866298
SMC3	blue	0.0256492	0.533726	-0.0380669	0.35559	0.0868071	0.0348722	-0.686867	1.11e-83	-0.187143	4.64e-06	0.168311	3.91e-05	0.409724	2.49e-25	0.513368	4.77e-41	-0.264923	5.99e-11
MXD1	blue	0.0749903	0.0684919	0.182095	8.4e-06	0.201729	7.63e-07	-0.290755	5.61e-13	-0.174738	1.94e-05	-0.21441	1.42e-07	-0.0441643	0.283762	0.215911	1.16e-07	0.397955	7.27e-24
HDHD5	blue	-0.2835	2.19e-12	-0.0373577	0.364631	-0.1934	2.17e-06	0.579924	2.09e-54	0.320784	1.3e-15	0.0476438	0.247498	-0.24329	2.07e-09	-0.411884	1.32e-25	-0.164636	5.79e-05
PCYOX1	blue	0.0544169	0.186474	0.00985238	0.811094	0.160787	8.63e-05	-0.631955	3.27e-67	-0.190981	2.92e-06	0.111528	0.00664675	0.229961	1.56e-08	0.535492	3.68e-45	-0.12948	0.00160861
GLG1	blue	0.177374	1.44e-05	0.0586229	0.154632	0.257382	2.14e-10	-0.39992	4.18e-24	-0.437515	4.98e-29	-0.268962	2.98e-11	-0.189724	3.4e-06	0.0808864	0.0493625	0.219551	6.97e-08
MYO5B	blue	-0.110998	0.00691189	0.0251934	0.541024	-0.0341955	0.406656	-0.389541	7.47e-23	-0.34048	1.66e-17	-0.0877941	0.0328493	-0.0281319	0.494868	0.0999045	0.0151127	0.243597	1.97e-09
NMRAL1	blue	-0.0739163	0.0725589	-0.0733806	0.0746605	-0.23491	7.48e-09	0.686695	1.27e-83	0.200298	9.16e-07	0.21573	1.18e-07	-0.244945	1.6e-09	-0.575123	2.44e-53	-0.0626993	0.127878
GOLGA4	blue	0.0425004	0.302313	-0.0771544	0.0608636	0.0609208	0.139073	-0.77825	4.03e-121	-0.374171	4.45e-21	0.0122342	0.766619	0.2124	1.87e-07	0.513898	3.83e-41	0.0886338	0.031208
SEPTIN11	blue	0.0796617	0.0529178	0.0428788	0.298026	0.350389	1.64e-18	-0.66253	5.98e-76	-0.234478	7.98e-09	-0.0824444	0.045131	0.154164	0.000168305	0.534515	5.67e-45	-0.0283682	0.491249
ACY3	blue	-0.0447434	0.27749	0.0276967	0.501568	-0.0706978	0.0859409	0.24159	2.7e-09	0.0298752	0.46851	-0.0715116	0.0823828	-0.161749	7.82e-05	-0.209909	2.61e-07	0.164815	5.68e-05
CCAR1	blue	-0.00218091	0.957806	-0.12853	0.00174213	-0.0591463	0.150977	-0.697353	2.99e-87	-0.118508	0.00391344	0.183681	6.98e-06	0.415506	4.52e-26	0.569023	5.24e-52	-0.305232	3.29e-14
JOSD1	blue	-0.0123404	0.764652	0.107448	0.00894498	0.103579	0.0117516	-0.252797	4.54e-10	-0.199306	1.04e-06	-0.226277	2.67e-08	-0.151363	0.000221428	0.100574	0.0144434	0.483465	6.01e-36
DCAF12	blue	-0.0961135	0.0194375	0.00292978	0.943339	-0.00136198	0.973642	-0.439737	2.43e-29	-0.00433661	0.916215	0.019392	0.638015	0.360553	1.39e-19	0.430857	4.12e-28	-0.0578503	0.16015
EML4	blue	-0.0208565	0.612847	-0.0176412	0.668658	-0.0548585	0.18292	-0.648052	1.1e-71	-0.191185	2.85e-06	0.107031	0.00921566	0.33907	2.29e-17	0.507527	5.19e-40	-0.100702	0.0143194
PTPRK	blue	-0.0298316	0.46916	-0.0223338	0.587913	0.00715111	0.862273	-0.522306	1.13e-42	-0.264709	6.21e-11	0.315825	3.73e-15	0.213843	1.53e-07	0.307363	2.14e-14	0.0401432	0.329943
PRPF40A	blue	-0.108407	0.00834863	-0.114066	0.00549998	-0.090399	0.0279852	-0.714139	2.67e-93	-0.0326967	0.427543	0.229037	1.79e-08	0.57281	7.88e-53	0.681469	6.7e-82	-0.296145	1.99e-13
AIMP2	blue	-0.247088	1.14e-09	-0.00718565	0.861615	-0.286494	1.25e-12	0.415429	4.62e-26	0.369577	1.45e-20	0.279267	4.75e-12	0.146376	0.000356744	-0.255012	3.16e-10	-0.157658	0.00011873
NUDT1	blue	-0.00715731	0.862155	-0.0791011	0.054615	-0.188927	3.75e-06	0.621657	1.75e-64	0.292675	3.88e-13	0.11826	0.00398953	-0.125517	0.00223559	-0.390401	5.91e-23	-0.230084	1.53e-08
PRKAR2A	blue	-0.226821	2.47e-08	0.00840239	0.838481	-0.167694	4.18e-05	-0.406856	5.74e-25	-0.0350688	0.394771	0.386503	1.71e-22	0.433337	1.89e-28	0.342005	1.17e-17	-0.033106	0.421778
MIR200CHG	blue	-0.0280603	0.495967	-0.153646	0.000177122	-0.298203	1.33e-13	0.352481	9.92e-19	0.197962	1.23e-06	-0.0583027	0.156901	-0.0822023	0.0457676	-0.182283	8.22e-06	0.0626674	0.128073
SEL1L	blue	0.124731	0.00238378	0.277686	6.33e-12	0.355324	5e-19	-0.716886	2.48e-94	-0.308948	1.55e-14	-0.229192	1.75e-08	0.128084	0.00180819	0.578616	4.1e-54	0.118495	0.00391742
FOXO3	blue	0.100568	0.0144495	-0.0187078	0.649921	0.0687039	0.0951843	-0.558767	7.88e-50	-0.378621	1.39e-21	0.392675	3.16e-23	0.315622	3.89e-15	0.27956	4.51e-12	-0.16341	6.58e-05
AC009065.5	blue	-0.129215	0.00164491	-0.096864	0.0185044	-0.311157	9.84e-15	0.351919	1.14e-18	0.323556	7.19e-16	0.116344	0.00462562	0.0593048	0.149884	-0.0866113	0.0352859	0.0344924	0.402592
NAGLU	blue	-0.0055201	0.893471	0.121293	0.00314327	-0.0226478	0.582674	0.569603	3.93e-52	0.00414219	0.919959	0.00486116	0.906125	-0.368696	1.81e-20	-0.571762	1.33e-52	0.241644	2.67e-09
SMG7	blue	0.112944	0.00598296	-0.119955	0.0034942	-0.0829204	0.0439006	-0.532961	1.13e-44	-0.352547	9.77e-19	0.308892	1.57e-14	0.28038	3.88e-12	0.231628	1.22e-08	-0.033996	0.409401
SORL1	blue	0.0645934	0.116739	-0.0153163	0.710205	0.0493669	0.230791	-0.430209	5.05e-28	-0.355819	4.43e-19	0.306353	2.62e-14	0.176061	1.67e-05	0.193958	2.03e-06	0.141792	0.000545801
OSBP	blue	-0.146707	0.000345766	-0.00806007	0.844976	-0.0273971	0.506209	-0.592063	3.47e-57	-0.168469	3.85e-05	-0.0340195	0.409077	0.187565	4.41e-06	0.423629	3.88e-27	0.0311738	0.449391
PPP4R3A	blue	0.0822042	0.0457626	-0.0112948	0.784078	0.0829617	0.0437952	-0.687922	4.94e-84	-0.193111	2.25e-06	-0.189874	3.34e-06	0.172092	2.6e-05	0.572807	7.89e-53	-0.0135141	0.743022
MFAP1	blue	-0.00351174	0.932109	0.0466838	0.257163	0.187636	4.38e-06	-0.471294	5.19e-34	0.0253647	0.538277	-0.224215	3.6e-08	0.0795385	0.0532867	0.466491	2.87e-33	-0.109288	0.007833
NR2C2AP	blue	-0.205492	4.68e-07	-0.0974601	0.0177915	-0.311735	8.73e-15	0.492403	2.03e-37	0.492129	2.25e-37	0.181888	8.6e-06	0.0264092	0.521669	-0.215721	1.19e-07	-0.264414	6.53e-11
PRPF31	blue	0.0146627	0.722049	-0.0632395	0.12462	-0.133832	0.00110893	0.588462	2.38e-56	0.145527	0.000386329	0.0282562	0.492962	-0.33032	1.64e-16	-0.492621	1.86e-37	-0.163082	6.81e-05
SDAD1	blue	-0.0533954	0.194891	-0.100379	0.014636	-0.0520872	0.206071	-0.631706	3.82e-67	-0.0165566	0.687923	0.1906	3.06e-06	0.48386	5.19e-36	0.607043	8.75e-61	-0.247019	1.15e-09
DOLPP1	blue	-0.128436	0.00175579	-0.0150391	0.715219	-0.240268	3.31e-09	0.300133	9.09e-14	0.169375	3.49e-05	-0.0235577	0.567616	-0.14379	0.000454144	-0.236549	5.84e-09	0.268042	3.5e-11
NUBP2	blue	-0.0900221	0.0286484	0.0223361	0.587873	-0.157475	0.000120943	0.831568	1.51e-152	0.318834	1.98e-15	0.123752	0.00258083	-0.281903	2.94e-12	-0.639392	3.03e-69	-0.0722393	0.0793023
JAK1	blue	0.0983625	0.0167577	0.201179	8.18e-07	0.34572	4.92e-18	-0.680261	1.66e-81	-0.38626	1.82e-22	-0.156732	0.000130326	0.0527802	0.200092	0.435968	8.17e-29	0.180369	1.03e-05
SRSF11	blue	-0.0412801	0.31642	-0.0807135	0.0498521	-0.0587048	0.154056	-0.663598	2.83e-76	-0.0673481	0.101912	0.0524139	0.203237	0.403456	1.53e-24	0.617141	2.55e-63	-0.166057	4.98e-05
RRP1	blue	-0.0615655	0.134931	-0.158609	0.000107836	-0.242713	2.26e-09	0.28724	1.09e-12	0.0928942	0.0239202	0.186717	4.88e-06	-0.0623688	0.129904	-0.292178	4.27e-13	-0.230288	1.49e-08
MYO1B	blue	-0.0711279	0.0840451	-0.00156149	0.969783	0.0973649	0.0179036	-0.593951	1.25e-57	-0.11015	0.00735604	-0.0266178	0.518386	0.147573	0.000318592	0.516457	1.33e-41	-0.182552	7.97e-06
REXO4	blue	-0.0336539	0.414133	-0.0613969	0.136005	-0.205811	4.49e-07	0.417806	2.27e-26	-0.0172825	0.675005	0.298548	1.24e-13	-0.169374	3.49e-05	-0.511021	1.25e-40	-0.142238	0.000523973
HAAO	blue	-0.0107395	0.794449	0.0304338	0.460232	-0.116271	0.00465154	0.323074	7.98e-16	0.0803213	0.0509772	0.172307	2.54e-05	-0.157393	0.000121946	-0.285969	1.38e-12	-0.049606	0.228537
ZNRD2	blue	-0.0887235	0.0310369	0.0418594	0.309671	-0.0902191	0.0283001	0.781768	6.46e-123	0.376548	2.4e-21	0.0387123	0.347487	-0.255599	2.87e-10	-0.521676	1.48e-42	-0.171004	2.93e-05
RNF208	blue	0.0412863	0.316347	-0.0224773	0.585516	-0.126146	0.00212304	0.611736	5.96e-62	-0.0341282	0.407581	0.132913	0.0012007	-0.29956	1.02e-13	-0.670801	1.71e-78	0.0458487	0.265781
LPGAT1	blue	0.0732333	0.0752466	-0.13639	0.000886645	0.0231024	0.575126	-0.535013	4.55e-45	-0.190428	3.13e-06	-0.113937	0.00555353	0.270927	2.11e-11	0.460391	2.42e-32	0.108675	0.00818893
ANXA2P2	blue	-0.0153544	0.709518	0.0525013	0.202483	0.0892938	0.0299677	0.191785	2.65e-06	0.185919	5.37e-06	-0.304478	3.83e-14	-0.134784	0.00102081	-0.0525337	0.202204	0.0587668	0.153621
AC010343.1	blue	-0.108283	0.00842378	0.0881115	0.0322204	-0.10868	0.00818595	0.596779	2.68e-58	0.293182	3.52e-13	-0.0810993	0.0487655	-0.197177	1.36e-06	-0.363767	6.27e-20	-0.010919	0.791093
PAPOLA	blue	-0.0417363	0.311097	-0.0641277	0.119405	-0.0206241	0.616812	-0.689234	1.79e-84	-0.0818228	0.0467812	0.0640539	0.119831	0.392697	3.14e-23	0.660398	2.63e-75	-0.153736	0.000175564
KCTD3	blue	-0.0342028	0.406556	-0.125081	0.00231658	-0.0489811	0.234461	-0.46448	5.82e-33	-0.0910014	0.026953	-0.228621	1.9e-08	0.167466	4.29e-05	0.413216	8.92e-26	-0.0119609	0.771687
BCL7B	blue	0.098594	0.0165011	0.0401363	0.330027	0.0202823	0.622663	0.395588	1.41e-23	0.136189	0.000902497	0.0807559	0.0497316	-0.0612615	0.136872	-0.288369	8.81e-13	0.10781	0.00871565
UTP3	blue	-0.006864	0.867751	-0.0862523	0.0360552	-0.0959103	0.0196971	-0.35914	1.97e-19	-0.135822	0.000932121	0.122304	0.00289973	0.107229	0.00908622	0.193852	2.06e-06	-0.109316	0.00781722
RMND5A	blue	0.0261743	0.525381	-0.0690234	0.0936522	-0.0790322	0.0548266	-0.559398	5.82e-50	-0.191344	2.8e-06	0.369699	1.4e-20	0.457046	7.67e-32	0.434171	1.45e-28	-0.019751	0.631805
CREB3L2	blue	0.160028	9.33e-05	0.0909961	0.0269619	0.259672	1.46e-10	-0.543565	9.71e-47	-0.399951	4.14e-24	-0.077628	0.0592914	0.0585285	0.155298	0.289248	7.46e-13	0.195854	1.6e-06
MFHAS1	blue	-0.0315751	0.443574	0.00683615	0.868283	0.0264814	0.520532	-0.338571	2.57e-17	-0.199215	1.05e-06	-0.163516	6.51e-05	0.0125758	0.760298	0.172589	2.46e-05	0.0109795	0.789962
ECPAS	blue	-0.0631529	0.125138	-0.0835657	0.0422778	-0.0868547	0.0347722	-0.543423	1.04e-46	-0.258458	1.79e-10	-0.0183108	0.656869	0.144835	0.000412139	0.331021	1.4e-16	0.00687029	0.867631
DUSP3	blue	0.137425	0.000809017	0.0638103	0.121249	0.34195	1.18e-17	-0.365942	3.63e-20	-0.25286	4.5e-10	0.216217	1.11e-07	0.117308	0.00429513	0.199398	1.03e-06	-0.00498553	0.903735
MED10	blue	0.0846921	0.0395665	-0.017066	0.678848	-0.0515832	0.2105	0.349601	1.97e-18	0.223261	4.12e-08	0.19589	1.6e-06	0.0916478	0.025882	-0.182573	7.95e-06	-0.233733	8.93e-09
MOSPD3	blue	0.114463	0.00533766	0.0494534	0.229974	-0.0564966	0.170173	0.451495	5.04e-31	0.0135765	0.741878	0.288718	8.25e-13	-0.0466858	0.257143	-0.426923	1.41e-27	0.126718	0.00202531
CYB561D2	blue	-0.161001	8.45e-05	0.070291	0.0877657	-0.144647	0.000419391	0.701776	8.38e-89	0.203503	6.07e-07	-0.0518322	0.208304	-0.387713	1.23e-22	-0.582549	5.36e-55	0.180161	1.05e-05
PGP	blue	-0.106111	0.00983867	0.0186555	0.650835	-0.158251	0.000111825	0.760746	1.17e-112	0.303748	4.43e-14	0.0230888	0.575352	-0.305966	2.84e-14	-0.570846	2.11e-52	0.00822258	0.841891
XPO7	blue	-0.114734	0.00522921	0.0447504	0.277415	0.0373999	0.364088	-0.343593	8.09e-18	-0.0791028	0.0546098	-0.199678	9.91e-07	-0.0242438	0.556387	0.245332	1.5e-09	-0.10022	0.0147937
TRPT1	blue	-0.134036	0.00108948	0.0483641	0.240414	-0.209618	2.71e-07	0.734941	1.97e-101	0.256964	2.29e-10	0.0391177	0.342458	-0.316859	3e-15	-0.593891	1.29e-57	0.095702	0.0199663
MYO1E	blue	0.0348026	0.398371	0.0328844	0.424894	0.204341	5.44e-07	-0.483237	6.55e-36	-0.351058	1.39e-18	-0.211252	2.18e-07	-0.114686	0.00524847	0.213449	1.62e-07	0.292252	4.21e-13
KRT8P3	blue	-0.0917614	0.0256978	0.0439226	0.286409	-0.0411747	0.317658	0.301185	7.38e-14	0.167309	4.36e-05	-0.0499454	0.225365	-0.107278	0.00905406	-0.214307	1.44e-07	0.0383176	0.352429
SMARCA5	blue	-0.0659641	0.109162	-0.0647138	0.116057	0.0572168	0.164784	-0.727918	1.33e-98	-0.0546203	0.184832	-0.0133137	0.746701	0.361383	1.13e-19	0.698522	1.17e-87	-0.207164	3.76e-07
ALDOA	blue	-0.0348106	0.398263	0.0798487	0.0523613	-0.0767075	0.0623784	0.697364	2.97e-87	0.154466	0.000163343	-0.0792567	0.0541394	-0.351473	1.26e-18	-0.614745	1.04e-62	0.121329	0.00313448
DNAJB6P1	blue	0.182949	7.61e-06	-0.0336857	0.413691	0.206425	4.14e-07	-0.580068	1.94e-54	-0.296421	1.88e-13	0.137519	0.000802223	0.285305	1.56e-12	0.383407	3.92e-22	-0.0745141	0.0702717
SNHG7	blue	-0.0179941	0.662434	-0.0354786	0.389267	-0.130538	0.00147102	0.534275	6.31e-45	0.124319	0.00246499	-0.0270851	0.511066	-0.180607	9.97e-06	-0.467919	1.73e-33	-0.123924	0.00254527
HMGB1P10	blue	0.110863	0.00698123	-0.109214	0.00787487	0.0103021	0.802645	-0.435143	1.06e-28	-0.130538	0.001471	0.196438	1.49e-06	0.386421	1.74e-22	0.329846	1.82e-16	-0.204049	5.65e-07
ESF1	blue	-0.00379849	0.92658	-0.0929996	0.0237605	-0.0444021	0.281175	-0.510778	1.38e-40	-0.147016	0.000335831	0.256912	2.31e-10	0.32313	7.89e-16	0.390958	5.07e-23	-0.26278	8.63e-11
ZNHIT2	blue	-0.101022	0.0140111	0.0141737	0.730954	-0.191981	2.59e-06	0.786211	3.13e-125	0.346281	4.32e-18	0.0821633	0.0458709	-0.256165	2.61e-10	-0.536809	2.05e-45	-0.134095	0.00108392
ARPC1A	blue	-0.0684626	0.0963552	-0.115129	0.00507475	-0.281972	2.9e-12	0.357386	3.03e-19	0.364285	5.51e-20	0.137983	0.000769758	0.119092	0.00373909	-0.0111853	0.786119	-0.0335587	0.415456
KDM3B	blue	0.013378	0.745521	-0.0274876	0.504806	0.0286191	0.487423	-0.689197	1.85e-84	-0.42653	1.59e-27	-0.00737884	0.857933	0.141067	0.000583075	0.339226	2.21e-17	0.0701169	0.0885563
KTN1	blue	0.0546039	0.184963	-0.00068528	0.986736	0.0814172	0.0478851	-0.729252	3.92e-99	-0.239983	3.46e-09	0.0277638	0.500532	0.287514	1.03e-12	0.581524	9.13e-55	-0.0157958	0.701561
DYNC1LI2	blue	0.0993659	0.0156704	0.0837893	0.0417275	0.250726	6.35e-10	-0.772706	2.33e-118	-0.449431	1.01e-30	0.110602	0.00711623	0.237924	4.74e-09	0.464459	5.87e-33	0.124793	0.00237167
EEF1AKMT4	blue	-0.175012	1.88e-05	-0.098235	0.0169004	-0.257677	2.04e-10	0.733162	1.04e-100	0.429144	7.04e-28	0.0558913	0.174804	-0.239931	3.48e-09	-0.496267	4.54e-38	-0.132823	0.00120998
DDX42	blue	0.119072	0.00374482	-0.0493044	0.231383	0.0194644	0.636761	-0.563201	9.22e-51	-0.441909	1.2e-29	0.159709	9.64e-05	0.0825009	0.0449833	0.178125	1.32e-05	-0.089035	0.0304489
SLK	blue	0.107685	0.00879382	-0.0227685	0.580665	0.173378	2.25e-05	-0.722833	1.31e-96	-0.326702	3.63e-16	-0.176121	1.66e-05	0.204452	5.36e-07	0.521866	1.36e-42	0.0577279	0.161037
PPP1R7	blue	-0.0122968	0.765459	-0.0446208	0.27881	-0.191939	2.6e-06	0.219502	7.02e-08	0.26641	4.64e-11	0.195234	1.73e-06	0.203194	6.31e-07	-0.00657493	0.873273	-0.0958697	0.0197493
SLC35D1	blue	-0.198139	1.2e-06	-0.0543352	0.187138	-0.244816	1.63e-09	-0.466192	3.19e-33	-0.101256	0.013789	0.0718021	0.0811414	0.218494	8.08e-08	0.385331	2.34e-22	0.368004	2.16e-20
TMEM63B	blue	0.126353	0.00208714	0.00719671	0.861404	-0.0156389	0.704385	0.214466	1.41e-07	-0.268518	3.22e-11	-0.00481825	0.90695	-0.254276	3.57e-10	-0.445427	3.8e-30	0.305352	3.21e-14
SPAG7	blue	0.0856671	0.0373397	0.0190486	0.643979	0.0791281	0.0545321	0.171176	2.87e-05	0.0852968	0.0381727	-0.305543	3.09e-14	-0.272896	1.49e-11	-0.0897422	0.0291492	-0.0202217	0.623703
FAM207A	blue	-0.00779393	0.850033	-0.051082	0.214972	-0.114596	0.00528422	0.526783	1.66e-43	0.134071	0.00108617	-0.0504272	0.220917	-0.266233	4.78e-11	-0.418179	2.03e-26	-0.0991537	0.015895
METTL27	blue	0.0108328	0.792705	-0.00532037	0.897304	-0.0703204	0.087633	0.30625	2.68e-14	0.0552543	0.179777	0.0993494	0.0156878	-0.108112	0.00852829	-0.240346	3.27e-09	0.00778422	0.850218
CCS	blue	0.170097	3.23e-05	-0.0213283	0.604833	-0.0471241	0.252698	0.431567	3.3e-28	-0.0903961	0.0279904	0.187295	4.56e-06	-0.308897	1.56e-14	-0.488642	8.54e-37	-0.0651725	0.113489
SOWAHC	blue	0.016601	0.687131	-0.0956361	0.0200522	-0.138914	0.000708308	-0.469605	9.49e-34	-0.210723	2.34e-07	0.273136	1.43e-11	0.331379	1.3e-16	0.294071	2.97e-13	0.0803504	0.0508931
KCTD20	blue	-0.0118491	0.773762	0.064136	0.119356	0.202312	7.08e-07	-0.564043	6.11e-51	-0.070795	0.0855096	0.257039	2.26e-10	0.534578	5.51e-45	0.514539	2.94e-41	-0.266044	4.94e-11
BUD23	blue	-0.0145654	0.723817	-0.184248	6.53e-06	-0.29641	1.89e-13	0.216729	1.03e-07	0.238207	4.54e-09	0.257942	1.95e-10	0.220497	6.1e-08	-0.0477478	0.246466	-0.221679	5.16e-08
ZFR	blue	-0.00955261	0.816738	-0.00760593	0.853609	0.0730112	0.0761379	-0.630516	7.99e-67	-0.0513701	0.212394	0.218775	7.77e-08	0.497433	2.88e-38	0.591979	3.63e-57	-0.279657	4.43e-12
PDZD8	blue	-0.167926	4.08e-05	-0.0518107	0.208492	-0.0732629	0.0751285	-0.471024	5.72e-34	-0.0715312	0.0822986	-0.0980392	0.0171218	0.10707	0.00918975	0.385089	2.5e-22	-0.0909938	0.0269659
USP9X	blue	0.00938304	0.819935	-0.0826825	0.0445118	0.00197444	0.961798	-0.511064	1.23e-40	-0.253278	4.2e-10	0.20662	4.04e-07	0.203434	6.12e-07	0.331395	1.29e-16	-0.103593	0.0117407
SEC63	blue	0.0940662	0.0221942	-0.0819719	0.0463808	0.0285137	0.489028	-0.706578	1.6e-90	-0.238323	4.46e-09	0.244663	1.67e-09	0.497781	2.51e-38	0.555926	3.07e-49	-0.165116	5.5e-05
ERMP1	blue	-0.0577883	0.160599	-0.0806133	0.0501377	-0.133483	0.00114303	-0.421471	7.49e-27	-0.118685	0.00385964	0.0657184	0.110491	0.239276	3.85e-09	0.305494	3.12e-14	0.0224124	0.586599
NSUN5	blue	0.00813697	0.843516	-0.0774211	0.0599739	-0.227641	2.19e-08	0.543149	1.17e-46	0.0817875	0.0468763	0.418633	1.77e-26	-0.0465053	0.258989	-0.538279	1.06e-45	-0.200218	9.25e-07
KIF2C	blue	-0.193462	2.16e-06	-0.141989	0.000536024	-0.208674	3.08e-07	0.0141253	0.731837	0.276811	7.41e-12	-0.0467399	0.256592	0.106003	0.00991439	0.0834662	0.0425246	-0.308358	1.75e-14
QDPR	blue	-0.187356	4.52e-06	-0.18801	4.18e-06	-0.279815	4.3e-12	0.274443	1.13e-11	0.305685	3e-14	0.00579238	0.88825	-0.128329	0.00177156	-0.110675	0.00707818	-0.212881	1.75e-07
TUSC2	blue	-0.156618	0.000131834	0.00657556	0.873261	-0.259726	1.45e-10	0.648607	7.6e-72	0.490769	3.8e-37	0.121827	0.00301257	-0.0249271	0.545311	-0.309742	1.32e-14	-0.0581034	0.158326
DCTN3	blue	-0.0914299	0.0262389	0.0542412	0.187903	-0.0534829	0.194159	0.670957	1.52e-78	0.495675	5.72e-38	-0.0709186	0.0849636	-0.0822983	0.0455144	-0.294138	2.93e-13	-0.047947	0.244498
SMPD2	blue	-0.240854	3.02e-09	-0.0252835	0.539578	-0.294529	2.72e-13	0.670897	1.59e-78	0.340969	1.48e-17	0.119082	0.00374191	-0.144571	0.000422382	-0.453648	2.44e-31	-0.0324534	0.430991
DESI1	blue	-0.310273	1.18e-14	-0.0556899	0.176365	-0.290213	6.21e-13	0.19424	1.96e-06	0.303056	5.09e-14	0.100616	0.0144025	0.0135504	0.742355	-0.0613988	0.135992	-0.166248	4.88e-05
IGF2R	blue	0.110842	0.00699183	0.0497246	0.227425	0.191044	2.9e-06	-0.515466	2e-41	-0.543159	1.17e-46	0.278148	5.82e-12	0.152968	0.000189336	0.0797173	0.0527518	0.0175414	0.670422
AFDN	blue	0.00958573	0.816114	-0.0640089	0.120092	-0.0524678	0.202772	-0.626092	1.2e-65	-0.424202	3.25e-27	0.31636	3.33e-15	0.339779	1.95e-17	0.291679	4.7e-13	-0.0150563	0.714909
COG4	blue	-0.0556996	0.17629	0.00316112	0.938873	-0.190487	3.1e-06	0.373693	5.04e-21	0.10847	0.00831101	0.337022	3.65e-17	0.00526558	0.898356	-0.37738	1.93e-21	0.00163626	0.968337
BCLAF1	blue	-0.0242575	0.556164	-0.0890998	0.0303277	-0.0131908	0.748962	-0.79855	5.83e-132	-0.147365	0.000324921	0.0585017	0.155488	0.473194	2.62e-34	0.715822	6.24e-94	-0.210877	2.29e-07
NOP16	blue	-0.229064	1.78e-08	-0.226274	2.67e-08	-0.436908	6.05e-29	0.438533	3.59e-29	0.583216	3.78e-55	0.0325376	0.429797	0.0857738	0.0371028	-0.0968186	0.0185598	-0.286502	1.25e-12
IQGAP2	blue	-0.0826003	0.0447247	-0.009303	0.821445	-0.0582205	0.157487	-0.343733	7.83e-18	-0.0948537	0.0210961	-0.395338	1.51e-23	-0.0339678	0.40979	0.297573	1.5e-13	0.43128	3.61e-28
MTLN	blue	-0.0853225	0.0381142	-0.042358	0.303938	-0.199314	1.04e-06	0.756646	8.79e-111	0.439736	2.43e-29	0.0380575	0.355709	-0.177989	1.35e-05	-0.388121	1.1e-22	-0.0994006	0.0156339
DSC2	blue	-0.0369736	0.369586	0.00572725	0.889499	0.0249724	0.544582	-0.419432	1.39e-26	-0.159886	9.47e-05	-0.345415	5.29e-18	0.0455103	0.269329	0.34934	2.1e-18	0.379029	1.25e-21
SRRM1	blue	-0.00228521	0.95579	-0.0598729	0.146012	0.0111787	0.786243	-0.643876	1.69e-70	-0.245233	1.53e-09	-0.149764	0.000258424	0.192045	2.57e-06	0.442172	1.1e-29	-0.0594937	0.148587
ASL	blue	-0.147462	0.000321954	0.112426	0.00621872	-0.233246	9.6e-09	0.618718	1e-63	0.114729	0.00523142	0.166525	4.74e-05	-0.207129	3.78e-07	-0.567536	1.1e-51	0.270073	2.45e-11
GPATCH4	blue	-0.0174629	0.671811	-0.148588	0.000289261	-0.119706	0.00356342	-0.280354	3.9e-12	-0.120706	0.00329305	0.204311	5.46e-07	0.174344	2.03e-05	0.0965224	0.0189242	-0.222268	4.75e-08
CERS6	blue	-0.0955034	0.020226	-0.0695463	0.0911866	-0.0344777	0.402793	-0.58214	6.63e-55	-0.154506	0.000162711	0.0435934	0.290039	0.316033	3.57e-15	0.494806	8.01e-38	-0.0640442	0.119888
CCDC6	blue	-0.0601115	0.144409	-0.046975	0.254204	-0.00977785	0.812496	-0.48122	1.39e-35	-0.0287195	0.485896	-0.130819	0.00143632	0.188791	3.81e-06	0.456633	8.83e-32	-0.0515676	0.210638
ENDOD1	blue	0.0422818	0.304809	-0.01685	0.682692	0.0305132	0.459062	-0.276234	8.22e-12	-0.0634379	0.12344	-0.263008	8.3e-11	-0.0341743	0.406947	0.245004	1.58e-09	0.320657	1.34e-15
RASEF	blue	-0.0993467	0.0156906	-0.112804	0.00604588	-0.14365	0.000460068	-0.454327	1.94e-31	-0.133973	0.00109545	-0.139102	0.000696454	0.254923	3.21e-10	0.404999	9.81e-25	0.262342	9.3e-11
RRN3	blue	-0.000974718	0.981135	-0.133926	0.00109996	-0.113811	0.00560638	-0.57448	3.39e-53	-0.0598853	0.145929	0.281798	2.99e-12	0.39283	3.03e-23	0.502943	3.27e-39	-0.218321	8.27e-08
HEXIM1	blue	0.160945	8.49e-05	0.00972553	0.813481	0.173838	2.14e-05	-0.291321	5.03e-13	-0.196962	1.4e-06	-0.248156	9.6e-10	-0.247665	1.04e-09	0.106454	0.00960246	-0.0770691	0.0611502
FLAD1	blue	-0.16653	4.74e-05	-0.0662364	0.107705	-0.286947	1.15e-12	0.601881	1.6e-59	0.340753	1.56e-17	0.145358	0.000392469	-0.077149	0.0608816	-0.444581	5.02e-30	-0.165052	5.54e-05
RRP1B	blue	-0.0974591	0.0177926	-0.106684	0.00944646	-0.0943146	0.0218426	-0.415188	4.97e-26	-0.120994	0.00321879	0.0926143	0.0243493	0.14743	0.000322937	0.236223	6.14e-09	-0.264201	6.77e-11
ZMYND11	blue	0.0473661	0.250267	0.0294786	0.474437	0.15755	0.000120038	-0.710119	8.22e-92	-0.218914	7.62e-08	0.0653084	0.112737	0.301265	7.27e-14	0.577366	7.79e-54	-0.129253	0.00163965
POC1A	blue	-0.243851	1.9e-09	-0.0623758	0.129861	-0.258414	1.8e-10	0.515269	2.17e-41	0.44261	9.57e-30	-0.0757638	0.0656799	-0.170554	3.07e-05	-0.273315	1.39e-11	-0.123928	0.00254443
ZMYND19	blue	-0.0210607	0.609373	-0.126327	0.00209164	-0.263761	7.3e-11	0.497081	3.3e-38	0.19346	2.16e-06	0.0718344	0.0810046	-0.143545	0.000464547	-0.414318	6.43e-26	-0.17638	1.61e-05
RRP7A	blue	-0.10181	0.0132772	-0.0535141	0.193899	-0.110083	0.00739206	0.416233	3.64e-26	0.254809	3.27e-10	0.053869	0.190955	-0.109324	0.00781257	-0.176914	1.52e-05	-0.151351	0.000221691
TMEM101	blue	-0.113457	0.00575755	-0.0138178	0.737458	-0.128941	0.00168305	0.653744	2.46e-73	0.267647	3.74e-11	0.147308	0.000326677	-0.209549	2.74e-07	-0.492935	1.65e-37	-0.104315	0.0111646
MYO10	blue	0.0533871	0.194961	-0.0880491	0.0323433	-0.084063	0.041062	-0.345241	5.51e-18	-0.370818	1.05e-20	0.242492	2.34e-09	0.0373492	0.364739	0.0123838	0.763848	-0.0300479	0.465942
SLC17A5	blue	-0.049265	0.231756	0.0494746	0.229774	0.06121	0.137203	-0.382968	4.41e-22	-0.0911306	0.026736	-0.373964	4.7e-21	0.0310587	0.451069	0.358756	2.17e-19	0.431495	3.37e-28
MCAT	blue	-0.203075	6.41e-07	-0.0858195	0.0370015	-0.233556	9.17e-09	0.596907	2.5e-58	0.314935	4.49e-15	-0.0987087	0.0163754	-0.323226	7.73e-16	-0.399845	4.27e-24	-0.118135	0.0040286
KIAA0040	blue	0.207436	3.63e-07	0.0477667	0.246279	0.261268	1.12e-10	-0.30456	3.77e-14	-0.180314	1.03e-05	-0.336841	3.81e-17	0.0455778	0.268619	0.213139	1.69e-07	0.159462	9.89e-05
MVB12A	blue	-0.0368713	0.370912	0.0658735	0.109651	-0.0817189	0.0470618	0.562434	1.34e-50	0.161491	8.03e-05	0.249375	7.9e-10	-0.095186	0.0206471	-0.462695	1.09e-32	-0.0455627	0.268778
RPL15P3	blue	-0.192827	2.33e-06	-0.0220708	0.592317	-0.222669	4.49e-08	0.444207	5.67e-30	0.540901	3.26e-46	-0.046205	0.262081	0.0937513	0.0226471	-0.0016813	0.967466	-0.180775	9.78e-06
CCND3	blue	0.106535	0.00954734	0.0351804	0.393268	-0.000816047	0.984206	0.265037	5.87e-11	0.0194367	0.637241	0.117884	0.00410768	0.0120597	0.769854	-0.24791	9.98e-10	0.130922	0.00142377
GOLGB1	blue	0.129558	0.00159803	-0.0553258	0.179214	0.0623489	0.130027	-0.70453	8.75e-90	-0.469352	1.04e-33	-0.054061	0.189376	0.135428	0.000964931	0.395514	1.44e-23	0.202764	6.68e-07
GNAQ	blue	0.0982008	0.016939	0.0415671	0.313064	0.159952	9.4e-05	-0.669301	5.01e-78	-0.289016	7.8e-13	-0.338328	2.72e-17	0.0623289	0.13015	0.553018	1.21e-48	0.319433	1.74e-15
RHOU	blue	0.122864	0.00277236	0.00580679	0.887974	-0.0253486	0.538535	-0.312208	7.92e-15	-0.17507	1.87e-05	0.0875312	0.033378	0.249006	8.38e-10	0.223734	3.85e-08	0.197851	1.25e-06
GOLGA2	blue	0.274955	1.03e-11	0.0263013	0.523374	0.243917	1.88e-09	-0.446805	2.41e-30	-0.543697	9.15e-47	-0.0829875	0.0437293	-0.115497	0.00493464	0.0588466	0.153062	0.293542	3.29e-13
AP3B1	blue	-0.12839	0.00176252	-0.0210079	0.610271	-0.00298719	0.942231	-0.654749	1.25e-73	-0.109739	0.00757976	-0.0824129	0.0452135	0.3395	2.08e-17	0.57505	2.54e-53	0.0659651	0.109157
DYNLRB1	blue	-0.0808513	0.0494617	-0.023439	0.56957	-0.183244	7.35e-06	0.506921	6.63e-40	0.288105	9.26e-13	0.263174	8.07e-11	0.0155616	0.705777	-0.223164	4.18e-08	-0.0633605	0.123899
PRPF38B	blue	0.0597425	0.146894	-0.0801581	0.0514517	-0.00153654	0.970266	-0.713517	4.55e-93	-0.207369	3.66e-07	0.113316	0.00581889	0.340345	1.71e-17	0.535323	3.96e-45	-0.162832	6.99e-05
NCAPH2	blue	-0.0865928	0.0353253	0.000959193	0.981436	-0.139435	0.000675914	0.616706	3.29e-63	0.229547	1.66e-08	0.0310213	0.451613	-0.293589	3.26e-13	-0.506025	9.51e-40	-0.0935879	0.0228851
COQ4	blue	-0.0337769	0.412428	-0.0231603	0.574169	-0.189324	3.57e-06	0.676854	2.08e-80	0.168848	3.7e-05	-0.213653	1.57e-07	-0.421084	8.43e-27	-0.554023	7.56e-49	0.130547	0.00146987
SP1	blue	0.071868	0.0808623	0.0243587	0.554517	0.11087	0.00697763	-0.76274	1.38e-113	-0.403952	1.33e-24	-0.100839	0.0141867	0.151322	0.000222324	0.467688	1.88e-33	0.0983666	0.0167531
SIL1	blue	-0.0109677	0.790183	0.0343062	0.405138	-0.0846497	0.0396659	0.672158	6.41e-79	0.0894542	0.0296727	-0.144795	0.000413647	-0.48942	6.35e-37	-0.595331	5.9e-58	0.11195	0.00644271
DDX24	blue	0.128648	0.00172496	0.0787419	0.055726	0.225859	2.84e-08	-0.45645	9.4e-32	-0.215721	1.19e-07	-0.134218	0.00107239	-0.0256352	0.533951	0.282861	2.46e-12	-0.0508866	0.216734
PMPCA	blue	-0.137123	0.000830936	-0.0970588	0.0182688	-0.258763	1.7e-10	0.659944	3.59e-75	0.26601	4.97e-11	-0.00897136	0.827709	-0.224575	3.42e-08	-0.496999	3.41e-38	-0.0960175	0.0195598
PROS1	blue	0.0457362	0.266958	0.0205952	0.617305	0.157249	0.000123737	-0.360721	1.34e-19	-0.102711	0.0124798	0.0369799	0.369504	0.27355	1.33e-11	0.329173	2.11e-16	-0.0415013	0.313832
MACC1	blue	0.0985453	0.0165548	-0.18507	5.93e-06	-0.0059738	0.884774	-0.471417	4.96e-34	-0.194648	1.86e-06	0.305615	3.04e-14	0.417816	2.26e-26	0.370273	1.21e-20	-0.152805	0.000192386
TMEM11	blue	0.00216167	0.958178	0.00617853	0.880854	-0.0856415	0.0373968	0.402469	2.03e-24	0.114167	0.00545818	-0.133582	0.00113325	-0.263968	7.05e-11	-0.323875	6.72e-16	0.0748242	0.0691082
CLIC3	blue	0.126683	0.00203115	-0.00708793	0.863478	0.0394973	0.33779	0.292844	3.76e-13	0.0629992	0.126062	-0.207074	3.8e-07	-0.208413	3.19e-07	-0.195742	1.63e-06	0.162412	7.3e-05
AP002387.1	blue	-0.202275	7.11e-07	-0.0524458	0.202961	-0.206849	3.92e-07	0.468488	1.41e-33	0.312147	8.02e-15	0.143589	0.000462646	0.00459386	0.911265	-0.242068	2.5e-09	-0.0933664	0.0232113
TTC3	blue	0.095376	0.0203941	-0.0783066	0.0570974	0.0638803	0.12084	-0.679704	2.51e-81	-0.411252	1.59e-25	0.158173	0.000112713	0.323246	7.69e-16	0.400658	3.39e-24	0.0286309	0.487243
PELI1	blue	0.085437	0.0378555	0.00376327	0.927259	0.116115	0.00470738	-0.53824	1.08e-45	-0.0883789	0.0316987	-0.199516	1.01e-06	0.268047	3.49e-11	0.520314	2.63e-42	0.0251751	0.541319
HMBS	blue	-0.270282	2.36e-11	-0.058668	0.154315	-0.239379	3.79e-09	0.624684	2.83e-65	0.514108	3.51e-41	0.011639	0.777667	-0.127472	0.00190271	-0.330093	1.73e-16	-0.239251	3.87e-09
MEA1	blue	-0.0102778	0.803101	-0.0278488	0.499222	-0.0582366	0.157373	0.443997	6.08e-30	0.37295	6.1e-21	0.0890154	0.0304855	-0.035515	0.388781	-0.209376	2.8e-07	-0.198839	1.1e-06
NAA10	blue	0.00549982	0.89386	-0.0259748	0.528545	-0.130221	0.00151102	0.816144	2.06e-142	0.203443	6.11e-07	0.102433	0.0127216	-0.306765	2.41e-14	-0.66135	1.36e-75	-0.092323	0.0248027
NUFIP2	blue	0.0233466	0.571093	-0.101482	0.0135785	0.0059542	0.88515	-0.651093	1.46e-72	-0.272987	1.47e-11	0.170435	3.11e-05	0.334616	6.29e-17	0.475653	1.07e-34	-0.12154	0.00308215
RANBP2	blue	0.0607503	0.140184	-0.0963517	0.019137	0.0437628	0.288167	-0.646884	2.36e-71	-0.289242	7.47e-13	-0.11912	0.00373076	0.139722	0.000658643	0.453674	2.42e-31	-0.0439847	0.285727
MIIP	blue	-0.00546926	0.894447	-0.0371193	0.3677	-0.144586	0.000421777	0.636945	1.43e-68	0.158758	0.000106227	0.170909	2.96e-05	-0.162821	7e-05	-0.534903	4.77e-45	-0.147888	0.000309195
HOOK1	blue	-0.168771	3.73e-05	-0.121705	0.00304186	-0.198159	1.2e-06	-0.586142	8.14e-56	-0.04261	0.301067	0.151793	0.000212364	0.364711	4.95e-20	0.53412	6.75e-45	-0.125459	0.00224607
GADD45G	blue	0.0131758	0.749237	0.0552241	0.180016	-0.0636101	0.122423	0.469021	1.17e-33	0.00885313	0.829945	-0.00526284	0.898408	-0.256816	2.35e-10	-0.435743	8.78e-29	0.0538807	0.190859
NUP205	blue	-0.144313	0.000432636	-0.0821422	0.045927	-0.105638	0.0101738	-0.434249	1.41e-28	-0.021817	0.596582	0.185029	5.96e-06	0.297223	1.61e-13	0.342265	1.1e-17	-0.293762	3.15e-13
TEX264	blue	-0.161728	7.83e-05	-0.046838	0.255593	-0.263193	8.05e-11	0.653054	3.92e-73	0.304418	3.87e-14	0.0781144	0.0577119	-0.255745	2.8e-10	-0.463253	8.95e-33	0.0769231	0.0616437
YBX1P10	blue	0.0308726	0.453786	-0.136553	0.000873985	0.000990465	0.98083	-0.435189	1.05e-28	-0.137027	0.000838026	0.133994	0.00109345	0.254137	3.65e-10	0.307931	1.9e-14	-0.236414	5.96e-09
UBE2Q1	blue	0.0821148	0.0459997	-0.0435284	0.290759	-0.0728947	0.076609	-0.267932	3.56e-11	-0.0875627	0.0333143	0.131023	0.00141167	0.255184	3.07e-10	0.177248	1.46e-05	-0.00900665	0.827042
POLR2I	blue	-0.0290196	0.481349	0.023525	0.568154	-0.0864773	0.0355714	0.821932	4.23e-146	0.135682	0.000943645	0.0100589	0.807212	-0.389901	6.77e-23	-0.695201	1.67e-86	0.0141579	0.731242
MED14	blue	-0.0428542	0.298303	-0.107693	0.0087894	-0.110675	0.00707829	-0.432609	2.37e-28	-0.168804	3.71e-05	0.372928	6.14e-21	0.344332	6.81e-18	0.29035	6.05e-13	-0.111383	0.00671854
LRRFIP1	blue	0.213647	1.58e-07	-0.0769641	0.061505	0.185395	5.71e-06	-0.670904	1.58e-78	-0.33787	3.01e-17	-0.121298	0.00314214	0.220928	5.74e-08	0.472007	4.02e-34	0.0714827	0.0825071
DENND11	blue	-0.0143622	0.727516	-0.0502383	0.222654	-0.0238509	0.562804	-0.554303	6.62e-49	-0.367702	2.33e-20	0.336468	4.14e-17	0.296446	1.87e-13	0.299583	1.01e-13	0.0240544	0.559476
TAB2	blue	0.0656072	0.111097	0.129945	0.0015467	0.225196	3.12e-08	-0.677001	1.86e-80	-0.156561	0.000132579	0.0202357	0.623463	0.396426	1.12e-23	0.616563	3.58e-63	0.0132936	0.74707
PEMT	blue	-0.11231	0.00627256	0.0432899	0.293413	-0.0863278	0.0358921	0.707525	7.27e-91	0.232191	1.12e-08	-0.0984507	0.0166596	-0.284876	1.69e-12	-0.540381	4.12e-46	-0.0448732	0.276097
CDR2	blue	0.121063	0.00320138	-0.0935382	0.022958	0.0480651	0.243337	-0.354834	5.63e-19	-0.108012	0.00858978	0.279533	4.53e-12	0.324864	5.42e-16	0.253876	3.81e-10	-0.0722526	0.079247
SMPDL3B	blue	-0.167069	4.47e-05	0.0679036	0.0991109	-0.188041	4.17e-06	0.440717	1.77e-29	0.151695	0.000214398	-0.070281	0.0878108	-0.29283	3.77e-13	-0.356825	3.47e-19	0.23051	1.44e-08
SMIM29	blue	0.139601	0.000665868	0.0257071	0.532803	0.0624414	0.129457	0.503026	3.16e-39	0.0721479	0.0796843	0.334043	7.16e-17	-0.0296283	0.472195	-0.43486	1.16e-28	-0.121712	0.00304036
TIMELESS	blue	-0.045163	0.273004	-0.0409143	0.320731	-0.0670504	0.103438	-0.290276	6.14e-13	-0.0372369	0.366184	-0.0714268	0.0827477	-0.0144534	0.725856	0.149242	0.000271722	-0.271782	1.82e-11
INAFM1	blue	0.244233	1.79e-09	0.0484356	0.239718	0.129371	0.00162337	0.623917	4.49e-65	-0.131338	0.00137422	-0.000583256	0.988711	-0.424535	2.94e-27	-0.665319	8.47e-77	0.0840367	0.0411255
TIMM50	blue	-0.202162	7.21e-07	-0.0769947	0.0614013	-0.256509	2.47e-10	0.487246	1.45e-36	0.462079	1.35e-32	0.11189	0.006471	-0.0069606	0.865907	-0.204726	5.17e-07	-0.269896	2.53e-11
SNRPD3	blue	-0.187315	4.55e-06	-0.0234449	0.569473	-0.13229	0.00126677	-0.335419	5.25e-17	-0.00779208	0.850068	0.122451	0.00286577	0.19289	2.32e-06	0.286543	1.24e-12	-0.0833737	0.0427553
ARFIP2	blue	-0.2329	1.01e-08	-0.0454285	0.270192	-0.232417	1.09e-08	0.356753	3.53e-19	0.354082	6.75e-19	-0.00676536	0.869634	-0.149834	0.000256711	-0.193855	2.06e-06	-0.0354371	0.389822
BLOC1S4	blue	-0.0800371	0.0518058	-0.0474466	0.249462	-0.190466	3.11e-06	0.598679	9.42e-59	0.182918	7.63e-06	0.16741	4.31e-05	-0.263374	7.8e-11	-0.529384	5.39e-44	0.00390394	0.924548
TARDBP	blue	0.00174586	0.966217	-0.193796	2.07e-06	-0.166651	4.68e-05	-0.414218	6.63e-26	0.0308303	0.454405	0.0875835	0.0332722	0.269369	2.77e-11	0.392326	3.48e-23	-0.280093	4.09e-12
TPR	blue	0.145016	0.00040524	-0.0420324	0.307673	0.116155	0.00469312	-0.685847	2.43e-83	-0.476747	7.2e-35	0.0213104	0.605136	0.140916	0.00059115	0.322715	8.63e-16	-0.0625475	0.128805
GRHPR	blue	-0.07268	0.077483	-0.00766895	0.85241	-0.0788825	0.0552888	0.620685	3.12e-64	0.214497	1.4e-07	-0.134756	0.00102329	-0.307371	2.13e-14	-0.494593	8.7e-38	-0.0123789	0.76394
ELAC2	blue	-0.0981843	0.0169576	0.0426376	0.300755	0.0103163	0.802379	0.228128	2.04e-08	-0.00171541	0.966806	-0.278385	5.58e-12	-0.352062	1.1e-18	-0.2935	3.31e-13	-0.0572651	0.164426
ARRDC4	blue	0.165328	5.38e-05	0.0685095	0.0961265	0.21701	9.93e-08	-0.471598	4.65e-34	-0.216752	1.03e-07	-0.141546	0.000558162	0.0585456	0.155178	0.385835	2.04e-22	0.19155	2.73e-06
BCAT2	blue	-0.118597	0.0038864	-0.0258513	0.530507	-0.19956	1.01e-06	0.463035	9.66e-33	0.163425	6.57e-05	-0.234752	7.66e-09	-0.41205	1.26e-25	-0.372294	7.22e-21	-0.0202857	0.622605
U2SURP	blue	0.0106818	0.795529	-0.155357	0.000149525	-0.113457	0.00575774	-0.684848	5.21e-83	-0.104753	0.0108276	0.267558	3.8e-11	0.565183	3.5e-51	0.593678	1.45e-57	-0.286321	1.29e-12
MPHOSPH10	blue	0.0366693	0.373541	-0.125981	0.00215209	-0.0828773	0.0440107	-0.594646	8.57e-58	-0.00282116	0.945436	0.268396	3.29e-11	0.459382	3.43e-32	0.566894	1.51e-51	-0.335051	5.7e-17
PHF23	blue	0.0507502	0.21797	0.132795	0.00121291	0.203433	6.12e-07	0.0883201	0.0318127	0.0651794	0.113451	-0.417269	2.67e-26	-0.308748	1.61e-14	-0.0416382	0.312236	0.0442304	0.283041
TCF12	blue	-0.039378	0.339253	-0.0494976	0.229557	-0.0120608	0.769833	-0.39173	4.1e-23	-0.11366	0.00567048	-0.07488	0.0689008	0.112007	0.0064153	0.306523	2.53e-14	-0.0250691	0.543023
NRDC	blue	-0.0642501	0.118699	-0.012712	0.757784	0.0300015	0.466631	-0.453643	2.44e-31	-0.103698	0.0116549	-0.0419754	0.308331	0.15122	0.00022454	0.327336	3.16e-16	-0.108483	0.00830333
CARD19	blue	-0.0418795	0.309438	0.0313627	0.446648	-0.117721	0.00415985	0.651724	9.57e-73	0.287178	1.1e-12	-0.0650697	0.114061	-0.231485	1.25e-08	-0.465165	4.58e-33	0.0962889	0.0192159
CTNNBIP1	blue	-0.0119549	0.771797	-0.0199582	0.628234	-0.0741609	0.071616	0.413666	7.81e-26	0.122176	0.00292977	-0.248323	9.35e-10	-0.205535	4.66e-07	-0.316267	3.4e-15	0.148096	0.000303132
ANO6	blue	0.143919	0.000448761	0.0161292	0.695572	0.312079	8.13e-15	-0.561247	2.38e-50	-0.258704	1.71e-10	-0.00382645	0.926042	0.174714	1.94e-05	0.439261	2.84e-29	-0.18832	4.03e-06
STX5	blue	-0.00608664	0.882613	0.184029	6.7e-06	0.191821	2.64e-06	0.483911	5.09e-36	0.224369	3.52e-08	-0.119319	0.0036731	-0.217047	9.88e-08	-0.282199	2.78e-12	0.0650238	0.114316
SCARB2	blue	0.0906444	0.0275607	0.0591632	0.15086	0.228878	1.83e-08	-0.644811	9.18e-71	-0.230063	1.54e-08	-0.0190922	0.643221	0.247088	1.14e-09	0.551804	2.15e-48	0.0882249	0.0319982
SMARCD1	blue	0.114037	0.00551175	-0.0637219	0.121766	-0.0231172	0.574883	-0.320301	1.45e-15	-0.190299	3.18e-06	0.231068	1.33e-08	0.197555	1.3e-06	0.0884417	0.031577	-0.280536	3.77e-12
KDM1B	blue	-0.17922	1.17e-05	-0.0913069	0.0264422	-0.126195	0.00211455	-0.45643	9.47e-32	-0.0351256	0.394005	0.249956	7.19e-10	0.464007	6.88e-33	0.396707	1.03e-23	-0.0709832	0.0846794
ZDHHC4	blue	-0.174	2.1e-05	0.0260341	0.527603	-0.143248	0.000477459	0.341701	1.25e-17	0.330971	1.42e-16	0.323391	7.46e-16	0.0999107	0.0151064	-0.131867	0.00131359	-0.124504	0.00242816
AFTPH	blue	-0.00782381	0.849465	-0.0345457	0.401865	-0.0944219	0.0216923	-0.758961	7.74e-112	-0.160262	9.11e-05	0.202182	7.2e-07	0.489305	6.64e-37	0.659889	3.73e-75	0.025876	0.530115
TRIP12	blue	0.0944319	0.0216782	0.0333935	0.417757	0.19931	1.04e-06	-0.760394	1.7e-112	-0.364615	5.07e-20	0.0675824	0.100723	0.308115	1.83e-14	0.515057	2.37e-41	-0.0370762	0.368258
AC241585.1	blue	0.190952	2.93e-06	0.0600587	0.144763	0.261087	1.15e-10	-0.526808	1.64e-43	-0.369679	1.41e-20	0.125134	0.00230666	0.24327	2.08e-09	0.294539	2.71e-13	-0.0324496	0.431046
ZFP91	blue	-0.0627937	0.127305	0.0269948	0.512476	0.130069	0.00153061	-0.705539	3.8e-90	-0.043361	0.29262	-0.175406	1.8e-05	0.277078	7.07e-12	0.703155	2.71e-89	-0.0458861	0.265391
MAPK1IP1L	blue	0.0372179	0.366429	-0.00391612	0.924314	0.0667873	0.104802	-0.46573	3.75e-33	-0.0403277	0.327724	-0.344294	6.87e-18	0.00368644	0.92874	0.475291	1.22e-34	-0.0215592	0.600928
MBNL1	blue	0.127974	0.00182491	0.0897833	0.0290752	0.297245	1.6e-13	-0.72206	2.61e-96	-0.198619	1.13e-06	-0.0985637	0.0165345	0.299979	9.37e-14	0.662478	6.2e-76	-0.038638	0.348414
AL450998.1	blue	-0.0684569	0.096383	-0.0163203	0.692148	-0.124672	0.0023953	0.532775	1.22e-44	0.268013	3.51e-11	-0.0197782	0.631337	-0.134774	0.00102172	-0.349284	2.13e-18	-0.0515889	0.21045
UBE2G2	blue	0.0820931	0.0460574	-0.0516607	0.209814	-0.0621913	0.131002	-0.41943	1.39e-26	-0.179257	1.16e-05	0.106752	0.00940074	0.176255	1.64e-05	0.216308	1.09e-07	-0.160761	8.66e-05
IRF2	blue	0.00824068	0.841548	0.240998	2.96e-09	0.212695	1.79e-07	-0.377038	2.11e-21	-0.114068	0.00549908	-0.322778	8.51e-16	0.00642767	0.876088	0.339344	2.15e-17	0.263685	7.4e-11
KLHL12	blue	-0.0321726	0.434992	-0.111207	0.00680661	-0.120701	0.00329448	-0.289088	7.69e-13	-0.0697449	0.0902641	0.169168	3.57e-05	0.256418	2.51e-10	0.224458	3.47e-08	-0.0403661	0.327263
TACC3	blue	-0.0606807	0.14064	-0.12253	0.00284775	-0.181319	9.19e-06	0.129177	0.0016501	0.114926	0.00515387	-0.119542	0.00360936	-0.145864	0.000374321	-0.126444	0.00207156	-0.156402	0.000134709
FNDC10	blue	0.0241522	0.557879	-0.0426412	0.300713	-0.0585145	0.155398	0.415242	4.89e-26	0.0831854	0.043228	-0.0228856	0.578721	-0.183832	6.86e-06	-0.312537	7.4e-15	-0.0186849	0.650321
GTPBP4	blue	-0.0976404	0.0175805	-0.120133	0.00344549	-0.156151	0.000138143	-0.368436	1.94e-20	0.0854429	0.0378423	0.232029	1.15e-08	0.408941	3.13e-25	0.329897	1.8e-16	-0.417712	2.33e-26
FBXL15	blue	-0.0176218	0.669	0.0498888	0.225892	-0.104205	0.0112507	0.842111	4.38e-160	0.110795	0.00701603	-0.0136781	0.740015	-0.420797	9.2e-27	-0.77824	4.07e-121	0.0985443	0.0165559
LEO1	blue	-0.0593914	0.149288	-0.0480017	0.24396	0.0281485	0.494613	-0.486116	2.22e-36	-0.00302999	0.941404	-0.255558	2.89e-10	0.0661468	0.108182	0.43402	1.52e-28	-0.0746911	0.0696055
IWS1	blue	0.0924898	0.0245422	-0.094574	0.0214806	-0.00535625	0.896615	-0.647396	1.69e-71	-0.196253	1.53e-06	0.19634	1.51e-06	0.286387	1.28e-12	0.43574	8.79e-29	-0.213032	1.71e-07
TFPT	blue	0.115554	0.00491357	0.0269635	0.512966	-0.00214379	0.958524	0.374451	4.14e-21	0.108835	0.00809425	0.127433	0.00190877	-0.058029	0.15886	-0.291708	4.67e-13	-0.0672807	0.102256
LRRC45	blue	-0.0237991	0.563653	-0.05212	0.205785	-0.214786	1.35e-07	0.501947	4.86e-39	0.000297088	0.99425	0.180007	1.07e-05	-0.314133	5.31e-15	-0.565477	3.03e-51	-0.061196	0.137293
APPL2	blue	-0.0918905	0.0254895	0.122346	0.0028901	-0.0435182	0.290873	-0.417066	2.83e-26	-0.114958	0.00514126	0.0788845	0.0552827	0.158788	0.000105903	0.359897	1.64e-19	0.391913	3.9e-23
TCOF1	blue	0.0428735	0.298085	-0.179675	1.11e-05	-0.128788	0.00170485	-0.196162	1.54e-06	-0.181623	8.87e-06	0.21277	1.77e-07	0.0464651	0.259401	-0.032637	0.428388	-0.304906	3.51e-14
CENPF	blue	0.0100493	0.807392	-0.171735	2.7e-05	-0.120002	0.00348142	-0.524027	5.43e-43	-0.182196	8.3e-06	0.0421779	0.306001	0.255195	3.07e-10	0.324851	5.44e-16	-0.192983	2.29e-06
SEM1	blue	0.033872	0.411112	-0.229809	1.6e-08	-0.273774	1.28e-11	0.107359	0.00900209	0.300748	8.05e-14	0.285924	1.39e-12	0.222696	4.47e-08	0.0930718	0.0236514	-0.278589	5.38e-12
GNA13	blue	0.0230937	0.575271	0.108692	0.00817854	0.236111	6.24e-09	-0.632259	2.71e-67	-0.132504	0.0012437	-0.132691	0.0012238	0.267931	3.56e-11	0.615222	7.86e-63	0.0733983	0.0745902
GPR107	blue	0.106071	0.00986675	0.0261607	0.525597	0.219903	6.63e-08	-0.413103	9.22e-26	-0.338907	2.38e-17	-0.00407883	0.921179	0.0450488	0.27422	0.176187	1.65e-05	0.139196	0.000690587
ZNF428	blue	0.0453334	0.271198	0.0839989	0.041217	-0.0185839	0.652086	0.684286	7.98e-83	0.131645	0.00133877	-0.132761	0.00121647	-0.421572	7.27e-27	-0.593256	1.82e-57	0.0205604	0.617901
DDX28	blue	-0.299122	1.11e-13	-0.0321044	0.435967	-0.292461	4.05e-13	0.544157	7.41e-47	0.507294	5.7e-40	0.247232	1.11e-09	0.00176405	0.965866	-0.26454	6.39e-11	-0.229716	1.62e-08
MAPK14	blue	-0.156775	0.000129775	0.0557884	0.1756	-0.0636248	0.122336	-0.316009	3.59e-15	0.130874	0.00142967	0.310662	1.09e-14	0.499676	1.19e-38	0.393044	2.86e-23	-0.220529	6.07e-08
MYO6	blue	-0.00094938	0.981626	-0.0761492	0.0643147	-0.0779192	0.0583415	-0.597948	1.41e-58	-0.218315	8.28e-08	0.0120914	0.769265	0.39233	3.48e-23	0.476872	6.88e-35	0.109302	0.00782514
RPS11P5	blue	-0.124326	0.00246362	0.0759475	0.0650264	-0.126258	0.00210352	0.569532	4.07e-52	0.272562	1.58e-11	-0.0716661	0.0817208	-0.187339	4.53e-06	-0.36239	8.83e-20	0.00741942	0.85716
EIF3F	blue	-0.18021	1.04e-05	-0.105492	0.0102792	-0.303982	4.23e-14	0.525484	2.91e-43	0.330048	1.74e-16	0.16684	4.58e-05	-0.0727477	0.0772065	-0.35414	6.66e-19	-0.222882	4.35e-08
LCMT1	blue	-0.0694102	0.0918235	-0.013281	0.747302	-0.168252	3.94e-05	0.296834	1.74e-13	0.307767	1.97e-14	0.112	0.00641843	0.0369337	0.370102	-0.0934792	0.0230447	-0.0113925	0.782256
ATP13A3	blue	-0.0135075	0.743142	-0.0869764	0.0345179	-0.0231612	0.574154	-0.663077	4.08e-76	-0.140552	0.00061099	0.226227	2.69e-08	0.491925	2.44e-37	0.578705	3.92e-54	-0.19813	1.21e-06
EIF4G3	blue	0.114732	0.00522993	-0.0465909	0.258112	0.103805	0.0115688	-0.712227	1.37e-92	-0.435497	9.5e-29	0.165681	5.18e-05	0.310214	1.19e-14	0.389943	6.7e-23	-0.00364629	0.929514
MAP3K20	blue	-0.000615694	0.988083	-0.0774335	0.0599329	0.0603837	0.142597	-0.438505	3.62e-29	-0.114647	0.00526389	0.359254	1.92e-19	0.370942	1.02e-20	0.359452	1.83e-19	-0.367733	2.31e-20
PLEKHA2	blue	-0.0390327	0.343509	0.0232196	0.573189	0.0445124	0.279981	-0.372017	7.76e-21	-0.0719432	0.0805442	0.174905	1.9e-05	0.373298	5.58e-21	0.35704	3.29e-19	-0.138589	0.000729207
WDFY1	blue	0.0330626	0.422387	0.00421503	0.918556	0.0807784	0.0496679	-0.641615	7.27e-70	-0.0941334	0.0220986	0.146056	0.000367641	0.412164	1.22e-25	0.618742	9.91e-64	-0.0678502	0.0993777
KDM2A	blue	0.222316	4.72e-08	0.0865614	0.0353919	0.309423	1.4e-14	-0.583263	3.69e-55	-0.555791	3.27e-49	0.215878	1.16e-07	0.0325224	0.430012	0.120467	0.00335608	-0.0147614	0.720255
F12	blue	-0.0470096	0.253855	-0.0753736	0.0670865	-0.120968	0.00322549	0.661343	1.36e-75	0.174191	2.06e-05	-0.160544	8.85e-05	-0.384524	2.91e-22	-0.538437	9.88e-46	0.0242068	0.556989
ATP2C1	blue	-0.0777252	0.058973	-0.0280215	0.496563	0.00481777	0.906959	-0.619822	5.22e-64	0.00151295	0.970722	-0.110621	0.00710609	0.347316	3.38e-18	0.635759	3.03e-68	-0.00577626	0.888559
ATXN7L3B	blue	0.0425684	0.30154	-0.0535196	0.193853	-0.0792576	0.0541366	-0.472876	2.94e-34	-0.051916	0.207568	0.0125588	0.760612	0.191379	2.79e-06	0.432819	2.22e-28	-0.111006	0.00690798
HNRNPUL2	blue	0.147469	0.000321729	-0.0430815	0.295746	-0.0437857	0.287914	-0.268035	3.5e-11	-0.230319	1.48e-08	0.295143	2.41e-13	0.136518	0.000876652	0.0654687	0.111855	-0.121807	0.0030174
FDXR	blue	-0.0727412	0.0772331	0.00718066	0.86171	-0.0745827	0.0700127	0.409782	2.45e-25	0.133504	0.00114093	-0.279457	4.59e-12	-0.390528	5.71e-23	-0.334075	7.1e-17	-0.000505313	0.990219
KBTBD2	blue	0.123527	0.00262815	-0.0439288	0.286341	0.0774259	0.0599581	-0.517202	9.71e-42	-0.198093	1.21e-06	0.36938	1.52e-20	0.490893	3.62e-37	0.39622	1.18e-23	-0.124986	0.00233474
SBDSP1	blue	0.111209	0.0068053	-0.04199	0.308163	0.0917479	0.0257195	-0.3634	6.87e-20	0.00971815	0.81362	0.17269	2.43e-05	0.407794	4.37e-25	0.378391	1.48e-21	-0.202367	7.03e-07
MECOM	blue	-0.210074	2.55e-07	-0.0389011	0.345139	-0.227907	2.11e-08	-0.461603	1.59e-32	-0.0407384	0.322817	-0.033598	0.414909	0.188694	3.85e-06	0.40548	8.54e-25	0.208235	3.26e-07
EMC8	blue	-0.224316	3.55e-08	-0.0356825	0.386546	-0.264037	6.97e-11	0.67726	1.54e-80	0.483654	5.6e-36	0.128522	0.00174328	-0.0379857	0.356617	-0.399279	5.01e-24	-0.157807	0.000116957
CHCHD2P2	blue	-0.0837346	0.0418616	0.0669471	0.103972	-0.0765671	0.0628607	0.645939	4.39e-71	0.193709	2.09e-06	0.0273122	0.507529	-0.22132	5.43e-08	-0.503445	2.67e-39	-0.00290708	0.943777
SDSL	blue	-0.0342028	0.406556	0.0841424	0.0408707	-0.0660618	0.108638	0.430013	5.37e-28	0.0687758	0.0948378	0.0453515	0.271006	-0.306566	2.51e-14	-0.381351	6.78e-22	0.0577096	0.16117
NUP153	blue	0.00543907	0.895026	-0.0209909	0.610559	0.0307834	0.455093	-0.65346	2.98e-73	-0.209135	2.89e-07	0.233304	9.52e-09	0.418203	2.01e-26	0.455803	1.17e-31	-0.220568	6.04e-08
NRM	blue	0.154055	0.000170125	-0.0133067	0.74683	0.0528165	0.199783	0.372471	6.9e-21	0.117774	0.00414297	-0.103734	0.0116257	-0.169495	3.45e-05	-0.274375	1.15e-11	-0.113317	0.00581813
EDEM3	blue	-0.00629474	0.87863	0.0114164	0.781811	0.0505404	0.219881	-0.548609	9.54e-48	-0.205263	4.82e-07	-0.308756	1.61e-14	0.14792	0.000308248	0.471749	4.41e-34	0.28174	3.03e-12
UGGT1	blue	-0.0509431	0.216224	-0.0125035	0.761635	0.0167496	0.684481	-0.589005	1.78e-56	-0.269968	2.5e-11	0.0969147	0.0184429	0.192283	2.49e-06	0.366969	2.81e-20	-0.117037	0.00438558
PCYT2	blue	-0.0713267	0.0831805	-0.0481921	0.242092	-0.244484	1.72e-09	0.637933	7.66e-69	0.152515	0.000197917	0.0650696	0.114061	-0.262546	8.98e-11	-0.57943	2.7e-54	0.0782317	0.0573363
ELP5	blue	-0.121745	0.00303236	0.0743899	0.0707419	-0.0244879	0.552418	0.400641	3.41e-24	0.441648	1.31e-29	-0.356732	3.55e-19	-0.275112	1.01e-11	-0.0893875	0.0297951	-0.0647888	0.115634
HGSNAT	blue	0.113795	0.00561341	0.00707338	0.863756	0.186345	5.1e-06	-0.36355	6.62e-20	-0.404576	1.11e-24	0.0865849	0.035342	0.0199202	0.628888	0.119931	0.00350092	0.212797	1.77e-07
SUN1	blue	0.161644	7.9e-05	-0.0421609	0.306196	0.023739	0.564639	-0.42353	4e-27	-0.299453	1.04e-13	0.27101	2.08e-11	0.308925	1.55e-14	0.194675	1.86e-06	0.0215418	0.601223
BRPF3	blue	0.0584572	0.155803	0.0546649	0.184473	-0.000946422	0.981683	-0.476277	8.54e-35	-0.438496	3.63e-29	0.314126	5.32e-15	0.147578	0.000318415	0.0928291	0.0240194	0.181943	8.55e-06
METRN	blue	0.11157	0.00662637	0.0132053	0.748694	0.0571398	0.165354	0.524914	3.71e-43	0.0198836	0.62952	-0.177625	1.4e-05	-0.302191	6.05e-14	-0.466278	3.09e-33	0.0713737	0.0829772
SHROOM3	blue	-0.0352747	0.391999	-0.0413692	0.315376	-0.00773358	0.851181	-0.354903	5.54e-19	-0.277612	6.42e-12	-0.329515	1.96e-16	-0.129534	0.00160131	0.141017	0.000585737	0.457491	6.58e-32
BSDC1	blue	0.00590008	0.886186	-0.0124859	0.761959	0.0240764	0.559116	-0.397937	7.31e-24	-0.217815	8.88e-08	-0.000845176	0.983642	0.024824	0.546975	0.216683	1.04e-07	0.150295	0.000245549
B4GALT3	blue	-0.0696746	0.0905897	0.0177099	0.667445	-0.140328	0.000623512	0.321104	1.22e-15	0.1721	2.59e-05	0.0272851	0.507949	0.00799965	0.846123	-0.234002	8.57e-09	-0.0519176	0.207554
AL590666.2	blue	-0.0295859	0.472829	-0.107262	0.00906455	-0.13805	0.000765233	-0.284408	1.85e-12	-0.22489	3.27e-08	0.197993	1.23e-06	0.181883	8.61e-06	0.0671425	0.102964	-0.00713587	0.862564
POMGNT1	blue	-0.128942	0.00168292	-0.0399238	0.332596	-0.114237	0.00542951	0.338826	2.42e-17	0.185086	5.92e-06	0.0548059	0.183341	-0.0780057	0.058062	-0.235625	6.72e-09	-0.110326	0.00726181
RIN2	blue	0.132357	0.00125953	0.0420034	0.308007	0.276323	8.09e-12	-0.241552	2.71e-09	-0.165819	5.11e-05	0.102381	0.012767	0.158194	0.000112469	0.171714	2.71e-05	-0.0448306	0.276554
PHF10	blue	0.0649904	0.114503	-0.0378343	0.358539	0.0431274	0.29523	-0.617562	1.99e-63	-0.14719	0.000330353	0.21046	2.42e-07	0.490854	3.67e-37	0.521279	1.75e-42	-0.299338	1.06e-13
CREBZF	blue	0.0303287	0.461783	-0.0810145	0.0490024	-0.0782752	0.0571976	-0.533011	1.1e-44	-0.192198	2.52e-06	0.375808	2.91e-21	0.414888	5.43e-26	0.373697	5.03e-21	-0.204578	5.28e-07
TM7SF2	blue	0.00255326	0.950611	-0.0122834	0.765708	-0.17326	2.28e-05	0.407824	4.33e-25	0.067705	0.100105	0.208124	3.31e-07	-0.239127	3.94e-09	-0.409759	2.47e-25	-0.141473	0.000561925
UBE3C	blue	-0.0930243	0.0237231	-0.0849832	0.0388901	-0.0519571	0.207207	-0.395745	1.35e-23	-0.106485	0.00958133	0.0819857	0.046344	0.184527	6.32e-06	0.29413	2.94e-13	-0.0238603	0.56265
AL161787.1	blue	-0.105132	0.0105428	0.00201686	0.960977	-0.116378	0.00461358	0.450753	6.47e-31	0.354562	6.01e-19	-0.080531	0.0503731	-0.0836585	0.0420487	-0.128062	0.00181146	-0.104952	0.0106772
UNC5CL	blue	0.00212886	0.958812	0.0319947	0.437537	-0.118285	0.00398203	0.155289	0.000150548	-0.0780268	0.0579939	0.256544	2.46e-10	-0.00646722	0.875331	-0.235521	6.82e-09	0.0220913	0.591974
AC124067.2	blue	-0.0867365	0.0350209	-0.0722862	0.0791072	-0.235731	6.61e-09	0.286264	1.31e-12	0.229975	1.56e-08	0.0543081	0.187358	-0.0227736	0.58058	-0.119553	0.00360636	-0.163806	6.31e-05
PSIP1	blue	0.0744222	0.0706192	-0.0145619	0.723882	0.111713	0.00655643	-0.562734	1.16e-50	-0.0333402	0.418501	0.0439664	0.285928	0.323087	7.96e-16	0.540782	3.44e-46	-0.33265	9.77e-17
VEZF1	blue	-0.038688	0.34779	0.00414409	0.919922	0.16064	8.76e-05	-0.558917	7.33e-50	-0.170633	3.05e-05	0.137799	0.000782551	0.332313	1.05e-16	0.468705	1.31e-33	-0.077067	0.0611573
PDLIM5	blue	0.144443	0.000427442	0.0162569	0.693284	0.372868	6.23e-21	-0.633674	1.12e-67	-0.304395	3.89e-14	-0.343038	9.2e-18	0.0417336	0.311128	0.521494	1.6e-42	0.158383	0.000110338
MAD2L2	blue	0.0172682	0.675259	0.000459245	0.991111	0.0305026	0.459218	0.565519	2.96e-51	0.323027	8.06e-16	-0.16438	5.94e-05	-0.216706	1.04e-07	-0.326343	3.93e-16	-0.233464	9.29e-09
NFKB1	blue	-0.0117169	0.776218	0.126871	0.0019998	0.272791	1.52e-11	-0.347042	3.61e-18	-0.270464	2.29e-11	-0.18703	4.7e-06	-0.120592	0.00332307	0.120183	0.00343201	0.111808	0.00651059
CCDC51	blue	-0.246493	1.25e-09	-0.103204	0.0120614	-0.208391	3.19e-07	0.311823	8.57e-15	0.400514	3.53e-24	0.00916701	0.824012	-0.0113287	0.783445	-0.113552	0.00571688	-0.144165	0.00043862
GALNT5	blue	0.0383102	0.352522	-0.0263448	0.522687	0.138161	0.000757685	-0.376409	2.49e-21	-0.223736	3.85e-08	-0.381781	6.05e-22	-0.101859	0.0132328	0.279854	4.27e-12	0.34367	7.94e-18
SNHG8	blue	-0.166823	4.59e-05	-0.0898406	0.0289722	-0.275633	9.16e-12	0.351513	1.25e-18	0.340036	1.84e-17	-0.0651039	0.11387	-0.0414789	0.314093	-0.098176	0.0169669	-0.19982	9.74e-07
TBL2	blue	-0.183622	7.03e-06	-0.0220211	0.593151	-0.150253	0.000246552	0.245497	1.46e-09	0.318218	2.25e-15	0.141604	0.000555251	0.028622	0.487378	-0.0378676	0.358117	-0.051076	0.215026
RABEPK	blue	-0.211898	2e-07	-0.0789157	0.0551861	-0.272721	1.54e-11	0.595164	6.47e-58	0.518784	5.01e-42	0.139281	0.000685347	-0.0392805	0.340451	-0.290164	6.27e-13	-0.250943	6.14e-10
TRAPPC2L	blue	-0.105744	0.0100981	-0.0347465	0.399133	-0.171297	2.83e-05	0.802499	3.25e-134	0.480606	1.74e-35	0.0318316	0.439879	-0.17356	2.21e-05	-0.427908	1.04e-27	-0.108719	0.00816299
SLC30A1	blue	0.00872833	0.832306	-0.00509662	0.901601	0.0288719	0.483584	-0.563119	9.6e-51	-0.153858	0.000173467	0.106993	0.00924083	0.350158	1.73e-18	0.495631	5.81e-38	0.0328005	0.426078
SLTM	blue	0.0958483	0.0197768	-0.0532942	0.19574	0.0601491	0.144158	-0.700878	1.74e-88	-0.351687	1.2e-18	0.0207245	0.615098	0.156002	0.000140214	0.390497	5.76e-23	-0.0715482	0.0822253
CALCOCO2	blue	-0.0892403	0.0300666	0.0825111	0.0449569	0.0434692	0.291416	-0.476079	9.19e-35	-0.00158463	0.969336	0.00549915	0.893873	0.187627	4.38e-06	0.465723	3.76e-33	0.114924	0.00515438
ANTXR2	blue	0.216792	1.02e-07	0.075617	0.0662063	0.417618	2.4e-26	-0.407941	4.19e-25	-0.23452	7.93e-09	-0.449611	9.48e-31	-0.147417	0.00032334	0.313115	6.56e-15	0.23537	6.98e-09
UQCC3	blue	-0.164816	5.68e-05	-0.0134878	0.743505	-0.208651	3.09e-07	0.866825	3.64e-180	0.434189	1.44e-28	0.0371309	0.367551	-0.276741	7.51e-12	-0.548616	9.51e-48	-0.0935497	0.0229411
ANKRD17	blue	-0.0409264	0.320588	-0.0175861	0.669631	0.0635881	0.122552	-0.699055	7.62e-88	-0.424365	3.09e-27	0.0278276	0.499549	0.120249	0.00341422	0.368354	1.98e-20	0.0229286	0.578007
SPRY4	blue	0.169714	3.37e-05	-0.0882212	0.0320054	0.0735961	0.073809	-0.276542	7.78e-12	-0.315763	3.78e-15	0.0215696	0.600752	0.0983063	0.0168206	0.0103823	0.801141	0.00275935	0.94663
DCAF16	blue	-0.034641	0.400567	-0.0997166	0.0153053	-0.153054	0.000187742	-0.552043	1.92e-48	-0.079187	0.054352	0.218036	8.61e-08	0.377848	1.71e-21	0.474733	1.5e-34	-0.189966	3.31e-06
EIF3FP3	blue	-0.0165653	0.687768	-0.0688778	0.0943479	-0.045842	0.265852	-0.118579	0.00389179	-0.0232668	0.57241	0.12846	0.00175227	0.155352	0.000149596	0.102817	0.0123886	-0.160682	8.73e-05
EMC9	blue	0.00849645	0.836698	-0.00956314	0.81654	-0.0743023	0.0710751	0.704829	6.83e-90	0.234296	8.2e-09	-0.224327	3.54e-08	-0.442896	8.72e-30	-0.519771	3.31e-42	-0.0681333	0.097971
CDK5	blue	-0.093584	0.0228909	-0.0165357	0.688297	-0.14468	0.000418134	0.478419	3.9e-35	0.425589	2.12e-27	0.203368	6.17e-07	0.0565284	0.169932	-0.171415	2.8e-05	-0.180913	9.63e-06
METTL1	blue	-0.225948	2.8e-08	-0.118604	0.0038841	-0.316745	3.07e-15	0.535378	3.87e-45	0.466406	2.96e-33	0.174791	1.93e-05	-0.094059	0.0222045	-0.272524	1.59e-11	-0.311735	8.73e-15
TARBP2	blue	-0.137737	0.00078686	-0.00378389	0.926862	-0.173918	2.12e-05	0.625158	2.12e-65	0.40004	4.04e-24	-0.0845136	0.0399861	-0.250431	6.66e-10	-0.38005	9.56e-22	-0.170644	3.04e-05
PBX2	blue	0.257026	2.27e-10	0.0589026	0.152671	0.14847	0.000292536	-0.451683	4.73e-31	-0.342173	1.12e-17	0.209057	2.92e-07	0.1464	0.000355917	0.15479	0.000158189	-0.185808	5.44e-06
RPL13AP20	blue	0.0541076	0.188995	-0.136574	0.000872348	-0.0970258	0.0183084	-0.0201567	0.624819	0.0680798	0.0982355	-0.00482901	0.906743	0.114862	0.00517893	0.166261	4.87e-05	-0.144471	0.000426334
SELENOH	blue	-0.0955816	0.0201234	0.0913925	0.0263005	-0.0891532	0.0302283	0.745382	8.22e-106	0.275088	1.01e-11	0.0682061	0.0976121	-0.248304	9.37e-10	-0.528731	7.16e-44	-0.0477256	0.246686
AC079922.1	blue	0.0958914	0.0197214	-0.112157	0.00634422	-0.0495043	0.229494	-0.0896364	0.0293407	-0.00279096	0.94602	0.0917296	0.0257492	0.158918	0.000104509	0.191595	2.71e-06	-0.192854	2.33e-06
SNHG15	blue	-0.0666252	0.10565	-0.163125	6.78e-05	-0.27244	1.62e-11	0.234112	8.43e-09	0.230213	1.51e-08	0.341401	1.34e-17	0.215885	1.16e-07	-0.0991617	0.0158866	-0.351753	1.18e-18
MIR4653	blue	0.142321	0.00051996	-0.11655	0.00455304	-0.0678546	0.0993554	-0.317503	2.62e-15	-0.241265	2.84e-09	0.136154	0.000905273	0.150956	0.000230357	0.122159	0.00293372	0.109237	0.00786193
RBM25	blue	0.0865981	0.0353139	-0.0313079	0.447443	0.0637654	0.121511	-0.702455	4.81e-89	-0.230222	1.5e-08	-0.10962	0.00764615	0.194251	1.96e-06	0.52475	3.99e-43	-0.133369	0.00115432
BCL7C	blue	-0.0850985	0.038625	0.0108786	0.791848	-0.160747	8.67e-05	0.717853	1.07e-94	0.427714	1.1e-27	0.0557934	0.175561	-0.121902	0.0029944	-0.351265	1.33e-18	-0.0349008	0.397041
MT-CO2	brown	0.00220076	0.957422	-0.165596	5.23e-05	-0.331454	1.28e-16	0.0344617	0.403011	-0.132014	0.0012971	0.111853	0.00648892	0.000830605	0.983924	-0.132927	0.00119918	0.148613	0.000288559
MT-CO3	brown	0.00474058	0.908443	-0.122714	0.00280605	-0.305982	2.83e-14	-0.0180347	0.661719	-0.0889965	0.030521	0.0746874	0.0696197	0.00804619	0.84524	-0.0402132	0.3291	0.140976	0.000587961
MT-ATP6	brown	0.0164523	0.689787	-0.167914	4.09e-05	-0.286093	1.35e-12	0.0243474	0.5547	-0.147618	0.000317217	0.0892226	0.0300994	-0.0261007	0.526548	-0.131237	0.00138617	0.105415	0.0103352
MT-ND1	brown	-0.0651626	0.113544	-0.0598036	0.14648	-0.266274	4.75e-11	0.0523913	0.203432	-0.135127	0.000990643	0.130218	0.0015115	-0.110102	0.0073815	-0.165644	5.2e-05	0.183344	7.26e-06
MTATP6P1	brown	-0.0262055	0.524887	-0.131289	0.00138001	-0.291809	4.58e-13	0.0400193	0.331439	-0.112699	0.00609333	0.0906731	0.0275115	-0.0313767	0.446445	-0.146174	0.000363561	0.122951	0.00275306
HLA-B	brown	0.0891346	0.0302629	0.223935	3.74e-08	0.244162	1.81e-09	0.157906	0.000115792	-0.0317502	0.441049	-0.134441	0.00105179	-0.0958001	0.0198391	-0.147494	0.000320975	0.11058	0.0071277
HLA-C	brown	0.110302	0.00727429	0.318873	1.96e-15	0.306561	2.51e-14	0.251643	5.48e-10	-0.0144623	0.725694	-0.227174	2.35e-08	-0.232571	1.06e-08	-0.234462	8e-09	0.115036	0.00511088
GPX2	brown	-0.127571	0.00188709	-0.0837262	0.0418822	-0.386833	1.56e-22	0.325258	4.98e-16	0.22483	3.29e-08	0.238338	4.45e-09	0.0886361	0.0312036	-0.17658	1.58e-05	-0.0405992	0.324475
HLA-A	brown	0.0575907	0.162037	0.184905	6.05e-06	0.157305	0.00012303	0.303423	4.73e-14	0.00231764	0.955164	-0.177172	1.48e-05	-0.179879	1.08e-05	-0.265184	5.73e-11	0.15629	0.000136232
HLA-DRA	brown	0.110431	0.00720613	0.395545	1.43e-23	0.520422	2.51e-42	-0.00107886	0.97912	0.109969	0.00745363	-0.377869	1.7e-21	-0.183621	7.03e-06	0.128118	0.00180304	-0.0821495	0.0459077
B2M	brown	0.0473593	0.250335	0.293452	3.34e-13	0.316509	3.23e-15	-0.123632	0.0026061	0.214736	1.36e-07	-0.395091	1.62e-23	-0.00122809	0.976233	0.349499	2.02e-18	0.124376	0.00245351
COL1A1	brown	0.381809	6e-22	0.1535	0.000179682	0.817921	1.57e-143	-0.169857	3.31e-05	-0.376103	2.69e-21	-0.149596	0.000262638	-0.218937	7.59e-08	-0.0362792	0.378649	-0.0802611	0.0511518
COL3A1	brown	0.343746	7.8e-18	0.165682	5.18e-05	0.823155	6.75e-147	-0.264086	6.91e-11	-0.332078	1.11e-16	-0.153892	0.000172877	-0.12661	0.00204345	0.108818	0.00810437	-0.110146	0.00735784
CD74	brown	0.173229	2.29e-05	0.407277	5.08e-25	0.502169	4.45e-39	0.0327276	0.427106	-0.0396316	0.336149	-0.36095	1.26e-19	-0.289771	6.76e-13	-0.0285375	0.488666	-0.0288757	0.483527
PSAP	brown	0.243065	2.14e-09	0.448843	1.23e-30	0.670161	2.7e-78	-0.0112624	0.784681	-0.182214	8.28e-06	-0.209245	2.85e-07	-0.216269	1.1e-07	-0.0560475	0.1736	0.0847826	0.0393552
SPARC	brown	0.390638	5.54e-23	0.197481	1.31e-06	0.866749	4.26e-180	-0.180272	1.04e-05	-0.206876	3.9e-07	-0.155575	0.000146309	-0.096386	0.0190941	0.128758	0.00170918	-0.150916	0.000231249
HLA-DRB1	brown	0.15062	0.000237961	0.414585	5.94e-26	0.514542	2.94e-41	0.0209169	0.611818	0.0110398	0.788835	-0.33736	3.38e-17	-0.221404	5.37e-08	0.0233241	0.571464	-0.0542392	0.187919
COL1A2	brown	0.38587	2.02e-22	0.165367	5.36e-05	0.835049	5.63e-155	-0.263912	7.12e-11	-0.372053	7.68e-21	-0.124007	0.00252811	-0.140589	0.000608966	0.0720084	0.0802694	-0.0964442	0.0190215
HLA-E	brown	0.169768	3.35e-05	0.390313	6.05e-23	0.437058	5.77e-29	-0.0106036	0.796993	-0.139239	0.000687938	-0.253703	3.92e-10	-0.163898	6.25e-05	-0.0358303	0.38458	0.15241	0.000199959
TIMP1	brown	0.378402	1.48e-21	0.174339	2.03e-05	0.59439	9.85e-58	0.155119	0.000153105	-0.083326	0.0428745	-0.280652	3.69e-12	-0.299317	1.07e-13	-0.111667	0.00657912	-0.0388003	0.346391
PI3	brown	-0.0319275	0.4385	0.042327	0.304292	0.0267668	0.516046	0.0928257	0.0240246	0.0494255	0.230238	-0.182792	7.75e-06	-0.0538223	0.191341	-0.0428686	0.298141	0.159887	9.47e-05
PTMS	brown	0.304163	4.08e-14	-0.0375985	0.361545	0.200847	8.54e-07	0.0150046	0.715846	-0.101614	0.013456	-0.17004	3.25e-05	-0.183392	7.22e-06	-0.047646	0.247475	-0.12687	0.00199991
LGALS1	brown	0.308526	1.69e-14	0.120405	0.00337243	0.585583	1.09e-55	0.401455	2.7e-24	0.00566326	0.890725	-0.187495	4.45e-06	-0.321594	1.1e-15	-0.301467	6.98e-14	-0.0899299	0.0288125
IFI6	brown	0.152382	0.000200505	0.0885171	0.0314317	0.247956	9.91e-10	0.0672819	0.102249	0.0543421	0.187082	-0.228732	1.87e-08	-0.165007	5.56e-05	0.00147909	0.971377	-0.027881	0.498725
BGN	brown	0.476288	8.51e-35	0.210414	2.44e-07	0.856176	4.72e-171	-0.169518	3.44e-05	-0.354095	6.73e-19	-0.131647	0.00133852	-0.170653	3.04e-05	0.00598572	0.884546	-0.103201	0.0120644
IGFBP7	brown	0.225811	2.86e-08	0.234605	7.83e-09	0.510008	1.89e-40	0.345945	4.67e-18	0.124499	0.0024292	-0.064143	0.119316	-0.131117	0.0014004	-0.173561	2.21e-05	-0.0846419	0.0396841
LUM	brown	0.343483	8.29e-18	0.218348	8.24e-08	0.804905	1.3e-135	-0.302012	6.27e-14	-0.155892	0.000141759	-0.121249	0.00315424	0.0447564	0.27735	0.301448	7.01e-14	-0.1533	0.00018325
MYH9	brown	0.265684	5.25e-11	0.120099	0.00345494	0.462682	1.09e-32	-0.397311	8.71e-24	-0.652347	6.3e-73	0.044301	0.282273	-0.253795	3.86e-10	-0.112412	0.00622499	0.160861	8.57e-05
IGFBP4	brown	0.288457	8.66e-13	0.151044	0.000228401	0.493085	1.56e-37	0.101258	0.0137876	-0.144064	0.000442751	-0.0381255	0.354849	-0.184966	6.01e-06	-0.148171	0.000300993	-0.112834	0.00603238
FOS	brown	0.080615	0.0501327	0.0701246	0.088521	0.10511	0.0105592	-0.0965681	0.0188676	-0.144419	0.000428393	-0.237815	4.82e-09	-0.198233	1.19e-06	0.00199162	0.961465	0.261135	1.14e-10
JUNB	brown	0.117523	0.00422438	0.188725	3.84e-06	0.138283	0.000749468	0.284966	1.67e-12	-0.0598903	0.145895	-0.0351392	0.393822	-0.258423	1.8e-10	-0.335642	4.99e-17	0.202855	6.6e-07
SELENBP1	brown	-0.149017	0.000277628	0.0910518	0.0268682	-0.27159	1.88e-11	0.112666	0.00610845	0.0210386	0.609749	0.148301	0.00029729	-0.00683464	0.868311	-0.149753	0.000258701	0.21501	1.31e-07
CTSZ	brown	0.280899	3.53e-12	0.211779	2.03e-07	0.443615	6.89e-30	0.201797	7.56e-07	-0.279557	4.51e-12	0.263793	7.26e-11	-0.139941	0.000645751	-0.399085	5.29e-24	0.00248764	0.951879
PSME1	brown	-0.126177	0.00211757	0.155872	0.000142049	0.0662813	0.107466	0.233638	9.05e-09	0.527149	1.42e-43	-0.396092	1.22e-23	-0.0958198	0.0198136	0.159651	9.7e-05	-0.136181	0.000903132
COL6A2	brown	0.425233	2.37e-27	0.21451	1.4e-07	0.842366	2.83e-160	0.0485343	0.238761	-0.393767	2.34e-23	-0.129775	0.00156911	-0.339202	2.22e-17	-0.264207	6.77e-11	-0.049057	0.233735
ZFP36	brown	0.180939	9.6e-06	0.127976	0.00182451	0.197773	1.26e-06	-0.063923	0.120591	-0.243232	2.09e-09	-0.11382	0.00560283	-0.197053	1.38e-06	-0.111525	0.00664821	0.213908	1.52e-07
RHOB	brown	0.212654	1.8e-07	0.0478212	0.24574	0.229148	1.76e-08	0.0790289	0.0548366	-0.105948	0.0099528	0.0440673	0.284823	-0.136667	0.000865197	-0.14114	0.000579247	-0.0712972	0.0833084
C1QC	brown	0.228136	2.04e-08	0.497019	3.38e-38	0.681653	5.83e-82	0.173858	2.14e-05	-0.12424	0.00248072	-0.28624	1.31e-12	-0.340754	1.56e-17	-0.215473	1.23e-07	-0.0326954	0.427562
CXCL1	brown	-0.120269	0.00340886	0.0789702	0.0550175	0.0327726	0.42647	0.0843694	0.0403276	0.165861	5.08e-05	-0.158611	0.000107823	-0.0384046	0.351335	0.0302058	0.4636	-0.0326645	0.427999
BST2	brown	0.138263	0.00075079	0.102475	0.0126844	0.288313	8.9e-13	0.0352313	0.392583	0.0248403	0.546712	-0.346346	4.25e-18	-0.228056	2.07e-08	-0.0111904	0.786024	-0.0864524	0.0356246
IER3	brown	-0.0153811	0.709035	0.0468651	0.255318	-0.0708271	0.0853674	0.132946	0.00119728	0.0970381	0.0182936	-0.0657445	0.110349	-0.0713575	0.0830473	-0.077065	0.0611641	0.124109	0.00250727
S100A4	brown	0.129039	0.00166935	0.0254067	0.537603	0.183686	6.98e-06	0.0831858	0.0432268	0.143921	0.000448662	-0.142799	0.000497642	0.0169933	0.680141	0.0790722	0.0547036	-0.0857852	0.0370776
EGR1	brown	0.19022	3.21e-06	0.081709	0.0470887	0.252566	4.72e-10	-0.185308	5.77e-06	-0.219042	7.48e-08	0.0133795	0.745493	-0.0480647	0.243341	0.0279408	0.497805	0.072087	0.0799394
C1QB	brown	0.173197	2.3e-05	0.491707	2.65e-37	0.657418	2.04e-74	0.0810314	0.0489553	-0.0588914	0.152749	-0.313005	6.71e-15	-0.264662	6.26e-11	-0.0705426	0.0866334	-0.0709505	0.0848232
ZNF703	brown	-0.0389987	0.343929	-0.167519	4.26e-05	-0.346001	4.61e-18	0.207875	3.42e-07	-0.100051	0.0149639	0.305589	3.06e-14	-0.095367	0.0204061	-0.350115	1.75e-18	0.0361323	0.380584
JUN	brown	0.0916238	0.0259212	0.0101045	0.806355	-0.0514472	0.211707	-0.0238111	0.563455	-0.217099	9.8e-08	0.226156	2.72e-08	-0.0956494	0.0200348	-0.171029	2.92e-05	0.0567382	0.168351
PRR15L	brown	-0.285844	1.41e-12	-0.0656501	0.110863	-0.342372	1.07e-17	0.18596	5.34e-06	0.179062	1.19e-05	0.188719	3.84e-06	-0.0548949	0.18263	-0.105118	0.0105531	0.181618	8.88e-06
FN1	brown	0.345559	5.11e-18	0.0838428	0.0415967	0.690402	7.24e-85	-0.313035	6.67e-15	-0.335005	5.76e-17	-0.0708838	0.085117	-0.0804622	0.0505707	0.137695	0.000789763	-0.192718	2.36e-06
HOXB9	brown	-0.0414865	0.314005	-0.139677	0.000661325	-0.302232	6e-14	-0.00646183	0.875434	0.0193913	0.638028	0.117739	0.0041543	0.148011	0.000305589	-0.0410488	0.319142	0.0259574	0.528821
CTSB	brown	0.228991	1.8e-08	0.29816	1.34e-13	0.702799	3.63e-89	-0.076688	0.0624454	-0.121136	0.00318267	-0.37262	6.64e-21	-0.217492	9.28e-08	0.0696308	0.0907934	-0.0437042	0.288813
FLNA	brown	0.49883	1.66e-38	0.109165	0.00790296	0.706192	2.21e-90	-0.120891	0.00324529	-0.440762	1.75e-29	-0.0227734	0.580584	-0.226054	2.76e-08	-0.153775	0.000174893	-0.117196	0.00433211
S100A9	brown	0.013061	0.751349	0.129475	0.00160932	0.331422	1.28e-16	0.114277	0.0054131	0.0667219	0.105143	-0.182152	8.34e-06	-0.101512	0.0135503	-0.0061655	0.881104	-0.109321	0.00781397
MT2A	brown	0.192849	2.33e-06	0.148897	0.000280844	0.396876	9.84e-24	0.139116	0.000695586	-0.0300216	0.466333	-0.390492	5.76e-23	-0.324379	6.02e-16	-0.102576	0.0125966	0.00497395	0.903957
APOE	brown	0.319471	1.73e-15	0.317584	2.57e-15	0.612513	3.8e-62	0.053862	0.191012	-0.12346	0.0026425	-0.240785	3.05e-09	-0.234798	7.61e-09	-0.0933771	0.0231955	-0.070836	0.0853283
HLA-DRB5	brown	0.0971571	0.0181508	0.352625	9.58e-19	0.396783	1.01e-23	-0.00814189	0.843422	-0.0372777	0.365658	-0.225231	3.11e-08	-0.154726	0.000159199	0.000646715	0.987483	-0.0460173	0.264025
MMP2	brown	0.343075	9.12e-18	0.254356	3.52e-10	0.846975	9.41e-164	-0.217456	9.33e-08	-0.336579	4.04e-17	-0.139532	0.000670036	-0.156729	0.000130374	0.0590078	0.151938	-0.0617192	0.133957
MYL9	brown	0.416192	3.68e-26	0.0928457	0.0239942	0.567386	1.18e-51	-0.0657284	0.110437	-0.231267	1.29e-08	0.0581208	0.158201	-0.0902021	0.02833	-0.0322499	0.433888	-0.0959478	0.0196489
MMP14	brown	0.45025	7.66e-31	0.141229	0.000574561	0.828767	1.24e-150	-0.232047	1.15e-08	-0.418112	2.07e-26	-0.13257	0.00123671	-0.145455	0.000388953	0.00133824	0.974102	-0.0478717	0.245241
COL6A1	brown	0.379284	1.17e-21	0.217317	9.51e-08	0.803573	7.77e-135	-0.0778417	0.0585933	-0.363108	7.39e-20	-0.144115	0.000440657	-0.269821	2.56e-11	-0.124702	0.00238936	-0.0692922	0.0923783
ISG15	brown	0.171588	2.74e-05	0.0533721	0.195086	0.243087	2.14e-09	0.269998	2.49e-11	0.0925057	0.0245175	-0.195723	1.63e-06	-0.240231	3.33e-09	-0.194889	1.81e-06	-0.0509932	0.215772
C1QA	brown	0.209968	2.59e-07	0.503419	2.7e-39	0.693138	8.5e-86	-0.0151593	0.713043	-0.089626	0.0293595	-0.310486	1.13e-14	-0.239388	3.79e-09	0.00813725	0.843511	-0.0861394	0.0363
TIMP3	brown	0.404683	1.07e-24	0.158842	0.000105321	0.740589	8.94e-104	-0.291211	5.14e-13	-0.343043	9.19e-18	0.0385897	0.349018	-0.0248409	0.546702	0.119322	0.00367235	-0.114589	0.00528677
ANXA2	brown	0.0864206	0.0356928	-0.071801	0.0811462	0.146115	0.000365578	0.0315373	0.44412	0.20882	3.02e-07	-0.403854	1.36e-24	-0.074883	0.0688896	0.150089	0.000250465	0.0806277	0.0500964
IGFBP5	brown	0.381443	6.61e-22	0.23567	6.67e-09	0.761787	3.84e-113	-0.346181	4.42e-18	-0.406045	7.26e-25	-0.0421539	0.306276	-0.0470883	0.253059	0.130744	0.00144556	-0.0442565	0.282757
AEBP1	brown	0.46968	9.24e-34	0.217117	9.78e-08	0.847853	1.99e-164	-0.228309	1.99e-08	-0.41731	2.63e-26	-0.101381	0.0136725	-0.168547	3.82e-05	0.00817218	0.842848	-0.0525271	0.202261
PPP1R14D	brown	-0.21968	6.84e-08	0.0248318	0.546849	-0.369492	1.48e-20	0.138142	0.000758938	0.250154	6.97e-10	0.305217	3.3e-14	0.165682	5.18e-05	0.0231643	0.574104	0.237956	4.72e-09
MT1G	brown	0.000625165	0.9879	0.0681522	0.0978778	-0.0482393	0.241631	0.171791	2.68e-05	0.087897	0.0326443	-0.111012	0.00690492	-0.176093	1.67e-05	-0.113561	0.00571275	0.0870707	0.0343218
SPP1	brown	0.284166	1.93e-12	-0.0157098	0.703108	0.476665	7.42e-35	-0.119989	0.00348493	-0.00503603	0.902764	-0.271751	1.83e-11	-0.0377195	0.360001	0.196858	1.42e-06	-0.0626458	0.128205
MMP1	brown	-0.0105881	0.797284	0.0443353	0.2819	0.448623	1.32e-30	-0.057127	0.165449	0.0539897	0.189961	-0.273574	1.32e-11	-0.0699215	0.08945	0.163073	6.81e-05	-0.119206	0.0037059
TMEM45B	brown	-0.210654	2.36e-07	0.0348346	0.397938	-0.220428	6.16e-08	0.160054	9.31e-05	0.182906	7.64e-06	0.145745	0.000378527	0.146459	0.000353935	-0.0484285	0.239788	0.2689	3.01e-11
IL32	brown	0.0253061	0.539216	0.146006	0.000369368	0.180538	1.01e-05	0.310782	1.06e-14	0.197573	1.29e-06	0.018772	0.648799	-0.111942	0.0064463	-0.15962	9.73e-05	-0.109096	0.00794293
DUSP1	brown	0.254549	3.41e-10	0.228962	1.81e-08	0.536683	2.16e-45	-0.0423687	0.303816	-0.122436	0.00286923	-0.251255	5.83e-10	-0.205339	4.78e-07	0.0192915	0.639759	0.110283	0.00728432
CCL20	brown	-0.157881	0.000116096	0.0629059	0.126624	-0.201953	7.41e-07	-0.00529051	0.897877	0.15548	0.000147699	0.138244	0.000752062	0.103157	0.0121009	0.073723	0.0733118	0.0195278	0.635663
SRGN	brown	0.182441	8.07e-06	0.302891	5.26e-14	0.638467	5.46e-69	-0.153478	0.000180081	0.0186877	0.650271	-0.342634	1.01e-17	-0.0521078	0.205891	0.27044	2.3e-11	-0.122366	0.00288535
CCN2	brown	0.429418	6.47e-28	0.230937	1.35e-08	0.760243	1.99e-112	-0.252392	4.85e-10	-0.318139	2.29e-15	-0.14303	0.00048717	-0.102707	0.0124829	0.118059	0.0040525	-0.0664441	0.106603
ANXA5	brown	0.243329	2.06e-09	0.138264	0.000750716	0.587487	4e-56	-0.205597	4.62e-07	0.0882832	0.0318846	-0.252204	5e-10	0.0127317	0.75742	0.343109	9.05e-18	-0.196001	1.58e-06
TPM2	brown	0.422598	5.32e-27	0.0282346	0.493294	0.509085	2.76e-40	-0.0874778	0.0334864	-0.188834	3.79e-06	0.0467116	0.25688	-0.0474617	0.249311	0.0206557	0.616272	-0.157247	0.000123758
PCBD1	brown	-0.21519	1.28e-07	-0.17797	1.35e-05	-0.392481	3.34e-23	0.40645	6.45e-25	0.48954	6.07e-37	-0.0176418	0.668647	0.0360828	0.381238	-0.10717	0.00912432	-0.177926	1.35e-05
TAPBP	brown	0.0306918	0.456435	0.134225	0.00107172	0.107934	0.00863822	0.25808	1.9e-10	-0.104007	0.0114074	-0.187249	4.58e-06	-0.305967	2.84e-14	-0.343724	7.84e-18	0.178061	1.33e-05
BHLHE40	brown	0.226367	2.64e-08	0.0358981	0.383681	0.26359	7.52e-11	-0.315674	3.85e-15	-0.29669	1.79e-13	-0.162482	7.25e-05	-0.0858943	0.0368366	0.124611	0.00240709	0.206493	4.11e-07
ZFP36L1	brown	0.29585	2.1e-13	0.0927515	0.0241381	0.413906	7.27e-26	-0.346935	3.7e-18	-0.41495	5.33e-26	-0.0306652	0.456826	-0.0601012	0.144478	0.102131	0.0129881	-0.0474519	0.24941
BTG2	brown	0.0846872	0.0395778	0.146821	0.000342076	0.0497733	0.22697	-0.229906	1.57e-08	-0.172769	2.41e-05	0.0259532	0.528888	-0.00493581	0.90469	0.125387	0.00225946	0.128623	0.00172851
MMP12	brown	-0.0592978	0.149932	0.137515	0.000802575	0.355129	5.24e-19	-0.116708	0.00449809	0.0562965	0.171693	-0.291585	4.78e-13	-0.0504997	0.220253	0.2077	3.5e-07	-0.108687	0.00818169
MMP11	brown	0.34579	4.84e-18	0.0251509	0.541707	0.474912	1.4e-34	0.0400014	0.331656	-0.206839	3.92e-07	0.0652685	0.112957	-0.0766063	0.0627258	-0.148444	0.000293249	-0.0191366	0.642448
CTSD	brown	0.259159	1.59e-10	0.20983	2.64e-07	0.441973	1.18e-29	0.217493	9.28e-08	-0.122403	0.00287703	-0.248647	8.87e-10	-0.345133	5.65e-18	-0.236733	5.68e-09	0.166433	4.78e-05
SLC2A1	brown	0.164852	5.66e-05	-0.0482497	0.241529	0.114152	0.00546453	0.0788197	0.0554835	-0.0504737	0.220491	-0.0541982	0.188254	-0.0229419	0.577786	-0.120211	0.00342456	-0.0904467	0.0279024
MT1E	brown	0.0456595	0.267762	0.0462332	0.261789	0.0898518	0.0289522	0.172717	2.42e-05	0.0737835	0.0730756	-0.385997	1.96e-22	-0.332543	1e-16	-0.100853	0.0141729	0.0787698	0.0556391
ARHGDIB	brown	0.173275	2.28e-05	0.396354	1.14e-23	0.42589	1.93e-27	0.0393953	0.33904	0.0702094	0.0881355	-0.312746	7.08e-15	-0.185014	5.97e-06	0.0720431	0.0801236	0.0441077	0.284381
TYROBP	brown	0.258982	1.64e-10	0.397785	7.63e-24	0.709291	1.65e-91	0.22533	3.07e-08	0.0155226	0.706482	-0.313671	5.84e-15	-0.294858	2.55e-13	-0.133558	0.00113556	-0.0656194	0.11103
CXCL8	brown	0.0159305	0.699139	-0.015022	0.715529	0.249255	8.05e-10	-0.0736605	0.0735565	0.117494	0.00423367	-0.250743	6.34e-10	0.0362286	0.379315	0.22562	2.94e-08	-0.133396	0.0011516
ACTA2	brown	0.45486	1.62e-31	0.186583	4.96e-06	0.708304	3.79e-91	-0.00329292	0.93633	-0.271563	1.89e-11	-0.0397269	0.334987	-0.198351	1.17e-06	-0.126545	0.00205432	-0.0801917	0.0513539
A2M	brown	0.416044	3.85e-26	0.345842	4.78e-18	0.752263	8.13e-109	-0.344873	6e-18	-0.401134	2.96e-24	-0.0490407	0.233891	-0.0819642	0.0464015	0.121234	0.00315808	0.0172739	0.675158
FKBP10	brown	0.264679	6.24e-11	0.015637	0.704419	0.297518	1.52e-13	0.097307	0.0179722	-0.137136	0.000830005	0.0943049	0.0218563	-0.109367	0.00778802	-0.196152	1.55e-06	-0.137082	0.000834005
UBE2L6	brown	0.0226706	0.582294	0.275032	1.02e-11	0.340757	1.56e-17	0.140715	0.000602056	0.134477	0.00104848	-0.352949	8.87e-19	-0.257603	2.06e-10	-0.0379852	0.356624	-0.0682581	0.0973559
PSME2	brown	-0.0958972	0.0197139	0.100971	0.0140601	0.0264024	0.521778	0.123911	0.00254793	0.395881	1.3e-23	-0.34721	3.47e-18	-0.0934172	0.0231362	0.150122	0.000249685	-0.157808	0.000116953
TAP1	brown	0.00150435	0.970888	0.220148	6.41e-08	0.241741	2.63e-09	0.132528	0.00124109	0.0742365	0.0713262	-0.250403	6.69e-10	-0.159807	9.55e-05	-0.108601	0.00823276	-0.0692451	0.0926005
CNN3	brown	-0.00871004	0.832652	0.124288	0.00247109	0.337783	3.07e-17	-0.121241	0.00315641	0.287842	9.73e-13	-0.0570204	0.16624	0.104345	0.0111412	0.373258	5.64e-21	-0.355987	4.26e-19
PSMB8	brown	-0.137986	0.000769554	0.127387	0.00191611	0.00111276	0.978464	0.450251	7.65e-31	0.477643	5.18e-35	-0.219828	6.7e-08	-0.0658617	0.109715	-0.11028	0.00728626	-0.0840049	0.0412025
POSTN	brown	0.340415	1.68e-17	0.120987	0.00322055	0.766853	1.58e-115	-0.298928	1.15e-13	-0.228432	1.95e-08	-0.193087	2.26e-06	-0.0459474	0.264753	0.230974	1.35e-08	-0.148353	0.000295808
ELF3	brown	-0.0768782	0.0617961	0.00980618	0.811963	-0.29063	5.74e-13	0.122314	0.00289758	-0.102596	0.012579	0.138113	0.000760904	-0.0438528	0.287175	-0.242506	2.34e-09	0.372126	7.54e-21
HLA-H	brown	0.158835	0.000105398	0.148404	0.000294363	0.232144	1.13e-08	0.0941992	0.0220054	-0.134029	0.00109019	-0.116883	0.00443789	-0.148181	0.000300702	-0.178578	1.26e-05	0.102588	0.0125859
MCL1	brown	0.179356	1.15e-05	0.121542	0.00308165	0.333709	7.71e-17	-0.49975	1.16e-38	-0.226081	2.75e-08	-0.240227	3.33e-09	0.06155	0.135029	0.391027	4.98e-23	0.155954	0.00014088
CAVIN1	brown	0.5069	6.68e-40	0.192781	2.35e-06	0.878774	2.23e-191	-0.231947	1.16e-08	-0.385121	2.48e-22	-0.156223	0.000137151	-0.205256	4.83e-07	0.0437522	0.288284	-0.122288	0.00290354
CLRN3	brown	-0.203867	5.79e-07	-0.0563304	0.171435	-0.381475	6.56e-22	-0.00249573	0.951722	0.20032	9.14e-07	-0.061066	0.138131	0.247791	1.02e-09	0.155387	0.000149077	0.299124	1.11e-13
CD14	brown	0.255494	2.92e-10	0.38952	7.52e-23	0.762212	2.43e-113	0.0761848	0.0641897	-0.146423	0.000355139	-0.347609	3.16e-18	-0.327593	2.99e-16	-0.0973785	0.0178875	-0.020275	0.622789
LAMB3	brown	0.238513	4.33e-09	0.0370175	0.369017	0.244114	1.82e-09	0.0216331	0.599681	-0.347249	3.44e-18	-0.0691912	0.0928551	-0.199559	1.01e-06	-0.269549	2.69e-11	0.202766	6.67e-07
TIMP2	brown	0.46012	2.66e-32	0.214084	1.48e-07	0.86742	1.07e-180	-0.29349	3.32e-13	-0.357676	2.82e-19	-0.126857	0.00200219	-0.107495	0.00891483	0.139455	0.000674661	-0.0366977	0.373171
PLVAP	brown	0.281694	3.05e-12	0.224497	3.46e-08	0.484337	4.34e-36	0.256426	2.5e-10	-0.33592	4.69e-17	-0.0108673	0.792059	-0.348795	2.39e-18	-0.466751	2.62e-33	0.0347631	0.398908
HDAC1	brown	-0.231889	1.17e-08	-0.14783	0.000310893	-0.321093	1.22e-15	-0.115147	0.00506797	0.205422	4.72e-07	-0.0493351	0.231092	0.115559	0.00491142	0.18375	6.93e-06	0.0139424	0.735178
ISLR	brown	0.444109	5.86e-30	0.188148	4.12e-06	0.766947	1.43e-115	-0.00194506	0.962366	-0.321316	1.16e-15	-0.0142565	0.729444	-0.185977	5.33e-06	-0.151804	0.000212137	-0.0563204	0.171512
C1S	brown	0.387503	1.3e-22	0.353845	7.15e-19	0.859904	3.71e-174	-0.291397	4.96e-13	-0.301172	7.4e-14	-0.0849404	0.038989	-0.0652193	0.11323	0.170149	3.21e-05	-0.0909167	0.0270962
APOL1	brown	0.0898568	0.0289433	0.165165	5.47e-05	0.270117	2.43e-11	-0.0720885	0.079933	-0.0342497	0.405912	-0.34674	3.88e-18	-0.228709	1.88e-08	0.0666105	0.105727	0.0616294	0.134525
CXCL16	brown	0.100572	0.0144458	0.14127	0.00057242	0.301462	6.99e-14	-0.00500058	0.903446	-0.184057	6.68e-06	-0.366238	3.37e-20	-0.282447	2.66e-12	-0.0917509	0.0257146	0.266421	4.63e-11
MMP3	brown	-0.156587	0.000132235	0.0373608	0.36459	0.264154	6.83e-11	-0.0713311	0.0831615	-0.029873	0.468543	-0.0947429	0.0212478	0.0061148	0.882074	0.0778482	0.0585721	-0.0716365	0.0818471
PEA15	brown	0.35882	2.13e-19	0.205943	4.41e-07	0.602805	9.53e-60	-0.145998	0.000369641	-0.10003	0.0149851	0.0889985	0.0305173	0.130075	0.0015298	0.146726	0.000345151	-0.167928	4.08e-05
HES1	brown	0.0517255	0.209242	-0.127689	0.00186862	-0.185809	5.44e-06	0.0188061	0.648205	-0.0652907	0.112834	-0.0899269	0.0288178	-0.128504	0.00174588	-0.0804222	0.0506859	0.0888568	0.0307841
CNN2	brown	0.107802	0.0087206	0.0913417	0.0263846	0.21287	1.75e-07	-0.0184059	0.655201	-0.137198	0.000825472	0.0258113	0.531143	0.0625122	0.129022	-0.126018	0.00214555	0.018351	0.656165
VIM	brown	0.452957	3.08e-31	0.274913	1.04e-11	0.881279	7.02e-194	-0.241277	2.83e-09	-0.208413	3.19e-07	-0.218537	8.03e-08	-0.0873167	0.0338148	0.203936	5.74e-07	-0.118097	0.00404036
IGFBP3	brown	0.320675	1.34e-15	0.118949	0.0037811	0.517932	7.16e-42	-0.163978	6.2e-05	-0.202671	6.76e-07	-0.113358	0.00580061	-0.0712377	0.0835667	0.0968804	0.0184845	-0.0123505	0.764464
HLA-DPA1	brown	0.167865	4.11e-05	0.451732	4.65e-31	0.546532	2.49e-47	-0.0664979	0.106319	-0.0479232	0.244733	-0.310068	1.23e-14	-0.197914	1.24e-06	0.0765837	0.0628037	-0.0635664	0.122681
TPM4	brown	0.184838	6.1e-06	0.0515583	0.210721	0.442601	9.6e-30	-0.523345	7.26e-43	-0.0779562	0.0582219	-0.108962	0.00802067	0.249512	7.73e-10	0.520035	2.96e-42	-0.0441402	0.284026
PPIF	brown	-0.0217929	0.596987	-0.0360375	0.381836	-0.0156475	0.704231	0.274299	1.16e-11	0.0842627	0.0405821	-0.0516293	0.210092	-0.162046	7.58e-05	-0.227932	2.1e-08	-0.0403154	0.327871
THBS1	brown	0.345495	5.19e-18	0.247112	1.13e-09	0.713345	5.28e-93	-0.277476	6.58e-12	-0.324445	5.94e-16	-0.0946746	0.0213415	-0.0934405	0.0231017	0.111977	0.00642976	-0.0242816	0.555771
EID1	brown	0.2276	2.21e-08	0.168028	4.04e-05	0.507669	4.9e-40	-0.364463	5.27e-20	-0.00388398	0.924933	-0.125738	0.00219539	0.15876	0.000106204	0.464772	5.26e-33	-0.16894	3.66e-05
LAPTM5	brown	0.327642	2.96e-16	0.481594	1.21e-35	0.814359	2.65e-141	0.0133749	0.745578	-0.161587	7.95e-05	-0.33882	2.43e-17	-0.289133	7.63e-13	-0.0429581	0.297133	-0.0266688	0.517584
CDA	brown	0.121525	0.00308592	-0.0015243	0.970503	0.106445	0.00960843	0.141403	0.000565495	0.0696024	0.0909253	-0.0838613	0.0415514	-0.0542368	0.187939	-0.0583165	0.156803	0.119348	0.00366481
COL5A2	brown	0.355293	5.04e-19	0.153263	0.000183934	0.808513	9.55e-138	-0.346297	4.3e-18	-0.355782	4.47e-19	-0.135009	0.00100091	-0.0710815	0.084248	0.179086	1.19e-05	-0.114091	0.00548969
HTRA1	brown	0.436081	7.88e-29	0.154889	0.000156644	0.793497	3.78e-129	-0.112378	0.00624101	-0.2435	2e-09	-0.119184	0.00371216	-0.142775	0.00049875	0.0316439	0.44258	-0.0993272	0.0157111
TTYH3	brown	0.189421	3.53e-06	0.0576832	0.161362	0.173478	2.23e-05	0.144588	0.00042172	-0.401882	2.39e-24	-0.0147869	0.719792	-0.236524	5.86e-09	-0.454916	1.59e-31	0.193012	2.28e-06
COL4A1	brown	0.273095	1.44e-11	0.144955	0.000407545	0.691205	3.87e-85	-0.354073	6.76e-19	-0.372781	6.37e-21	-0.058306	0.156878	-0.0463392	0.260696	0.136159	0.000904852	-0.108167	0.00849481
COL6A3	brown	0.382611	4.85e-22	0.178672	1.24e-05	0.832897	1.81e-153	-0.363554	6.61e-20	-0.424848	2.67e-27	-0.118936	0.003785	-0.11388	0.00557759	0.130148	0.0015204	-0.0804004	0.0507485
SERPINH1	brown	0.371262	9.42e-21	0.131371	0.00137045	0.593574	1.53e-57	0.18278	7.76e-06	-0.196922	1.4e-06	-0.0753312	0.0672407	-0.293942	3.04e-13	-0.302107	6.15e-14	-0.106007	0.0099117
KLF6	brown	0.111194	0.00681268	0.0708968	0.0850598	0.262199	9.53e-11	-0.436408	7.1e-29	-0.195168	1.75e-06	-0.103311	0.0119728	0.107391	0.00898165	0.34467	6.29e-18	0.178327	1.29e-05
AHNAK	brown	0.301611	6.79e-14	0.105951	0.00995104	0.498494	1.9e-38	-0.563462	8.12e-51	-0.521016	1.95e-42	-0.285427	1.53e-12	-0.147458	0.000322086	0.243217	2.09e-09	0.267337	3.95e-11
C3	brown	0.294961	2.5e-13	0.356079	4.16e-19	0.553352	1.04e-48	-0.167011	4.5e-05	-0.257466	2.11e-10	-0.103555	0.0117716	-0.124415	0.00244572	0.0485121	0.238976	-0.031808	0.440217
FMOD	brown	0.12325	0.00268756	0.149409	0.000267388	0.405505	8.48e-25	-0.138977	0.00070428	-0.216274	1.1e-07	-0.251141	5.94e-10	-0.23131	1.28e-08	0.0623521	0.130007	0.0932929	0.0233205
EMILIN1	brown	0.437093	5.7e-29	0.306904	2.35e-14	0.893252	1.14e-206	-0.123969	0.002536	-0.429889	5.58e-28	-0.0696228	0.0908304	-0.239795	3.56e-09	-0.114407	0.00536005	-0.0418426	0.309865
CXCL3	brown	-0.158284	0.000111455	0.0498677	0.226089	-0.0923324	0.0247879	0.133988	0.00109408	0.231698	1.21e-08	-0.114927	0.00515342	-0.0405167	0.32546	0.00674271	0.870067	-0.0222302	0.589645
SULF1	brown	0.388991	8.68e-23	0.194762	1.84e-06	0.8629	1.02e-176	-0.377537	1.85e-21	-0.362003	9.72e-20	-0.150679	0.000236601	-0.0485311	0.238792	0.219196	7.32e-08	-0.1127	0.00609281
COL5A1	brown	0.390353	5.99e-23	0.158949	0.000104183	0.81767	2.26e-143	-0.306839	2.38e-14	-0.415773	4.17e-26	-0.11482	0.00519536	-0.134509	0.00104561	0.0770707	0.0611449	-0.0839547	0.0413241
SULF2	brown	0.235728	6.61e-09	0.0485119	0.238978	0.400891	3.17e-24	-0.150217	0.000247407	-0.306345	2.63e-14	0.310301	1.17e-14	0.0591718	0.150801	-0.0700917	0.088671	0.0228444	0.579403
RARRES2	brown	0.259388	1.53e-10	0.259086	1.61e-10	0.566855	1.53e-51	0.280934	3.51e-12	-0.053028	0.197985	-0.0131395	0.749904	-0.181579	8.92e-06	-0.21107	2.23e-07	-0.0504785	0.220447
TGM2	brown	0.16571	5.17e-05	0.336636	3.99e-17	0.454831	1.63e-31	-0.00649797	0.874744	-0.22448	3.46e-08	0.201235	8.13e-07	-0.0859449	0.0367253	-0.144409	0.000428777	-0.0855633	0.0375718
C1R	brown	0.438108	4.12e-29	0.360932	1.27e-19	0.882508	3.96e-195	-0.170515	3.09e-05	-0.370573	1.12e-20	-0.107902	0.00865819	-0.19816	1.2e-06	-0.00741565	0.857232	-0.0651211	0.113774
TMPRSS2	brown	-0.118732	0.00384563	0.0494144	0.230342	-0.241768	2.62e-09	-0.0723018	0.0790422	-0.107863	0.00868264	-0.0136014	0.74142	-0.06086	0.139468	-0.0644683	0.11745	0.545714	3.63e-47
LGMN	brown	0.12882	0.0017003	0.261204	1.13e-10	0.413035	9.41e-26	0.0113864	0.782369	-0.025625	0.534113	-0.447232	2.09e-30	-0.28693	1.15e-12	0.00654551	0.873835	0.0105747	0.797534
PSMB9	brown	-0.00956167	0.816568	0.19674	1.44e-06	0.177819	1.37e-05	0.309779	1.31e-14	0.229898	1.58e-08	-0.207188	3.75e-07	-0.150927	0.000231003	-0.146197	0.000362782	-0.0882415	0.0319659
TAGLN	brown	0.422427	5.6e-27	0.106376	0.00965548	0.617221	2.43e-63	-0.114835	0.00518937	-0.216148	1.12e-07	-0.0307226	0.455984	-0.0971758	0.0181284	0.028159	0.494452	-0.106409	0.00963334
FCER1G	brown	0.176639	1.57e-05	0.356332	3.91e-19	0.725106	1.71e-97	-0.114282	0.00541094	-0.00466751	0.909848	-0.36421	5.61e-20	-0.130406	0.00148751	0.193695	2.1e-06	-0.139703	0.000659796
SERPINB5	brown	0.18466	6.23e-06	-0.0443878	0.28133	0.186334	5.11e-06	-0.0838921	0.0414764	0.0369295	0.370157	-0.464547	5.69e-33	-0.085252	0.0382744	0.165332	5.38e-05	0.113795	0.00561316
NFKBIA	brown	0.210896	2.29e-07	0.275145	1e-11	0.476171	8.88e-35	0.02045	0.619789	-0.0778407	0.0585964	-0.229665	1.63e-08	-0.249172	8.16e-10	-0.033616	0.414659	-0.000408006	0.992103
DDC	brown	-0.249124	8.22e-10	-0.00690038	0.867056	-0.385159	2.45e-22	0.148721	0.000285611	0.294641	2.66e-13	0.40591	7.54e-25	0.307974	1.89e-14	-0.00316978	0.938706	-0.0710665	0.0843137
TCIM	brown	0.00483323	0.906662	0.0354371	0.389822	0.0681432	0.0979221	-0.233503	9.24e-09	-0.00890732	0.82892	-0.121158	0.00317725	0.0414918	0.313942	0.256237	2.58e-10	0.151106	0.000227035
STOM	brown	0.284002	1.99e-12	0.283709	2.1e-12	0.632364	2.54e-67	-0.349068	2.24e-18	-0.146202	0.000362619	-0.254296	3.56e-10	0.00417816	0.919266	0.355771	4.49e-19	0.0354439	0.389732
TMEM109	brown	0.0985102	0.0165936	0.158382	0.00011035	0.364428	5.31e-20	0.065958	0.109195	-0.106136	0.00982174	0.113817	0.00560402	-0.153018	0.0001884	-0.197953	1.23e-06	-0.250275	6.83e-10
MSN	brown	0.41593	3.98e-26	0.33648	4.13e-17	0.852638	3.46e-168	-0.353511	7.75e-19	-0.356347	3.9e-19	-0.20802	3.36e-07	-0.131055	0.00140776	0.178786	1.23e-05	-0.0983071	0.0168196
GSN	brown	0.282205	2.78e-12	0.201503	7.85e-07	0.415771	4.17e-26	-0.0332132	0.420276	-0.334483	6.48e-17	-0.303039	5.11e-14	-0.357543	2.91e-19	-0.133242	0.0011671	0.428995	7.38e-28
SFRP2	brown	0.424605	2.87e-27	0.231828	1.19e-08	0.695283	1.56e-86	-0.196751	1.43e-06	-0.288044	9.36e-13	-0.142761	0.000499372	-0.117879	0.00410926	0.0670195	0.103597	-0.0981244	0.0170252
HLA-F	brown	0.0776135	0.0593391	0.202283	7.1e-07	0.149161	0.000273843	0.255647	2.85e-10	0.0114357	0.781451	-0.186211	5.18e-06	-0.193163	2.24e-06	-0.236358	6.01e-09	0.0830885	0.0434728
HOXB8	brown	-0.00125762	0.975661	-0.1213	0.00314169	-0.155652	0.000145193	-0.0553895	0.178713	-0.0354322	0.389888	-0.0415949	0.31274	0.16464	5.78e-05	0.0125561	0.760663	0.0078611	0.848756
AC103702.2	brown	-0.139573	0.000667551	-0.0701847	0.0882477	-0.305042	3.42e-14	0.12352	0.00262966	0.198898	1.09e-06	0.166262	4.87e-05	0.117476	0.00423956	0.0027451	0.946905	-0.0310698	0.450906
PLAAT4	brown	0.106388	0.00964725	0.132737	0.00121907	0.249088	8.27e-10	0.0965935	0.0188361	0.16598	5.02e-05	-0.34198	1.17e-17	-0.178287	1.3e-05	0.0470262	0.253686	-0.0520392	0.20649
MFAP4	brown	0.47384	2.07e-34	0.306682	2.45e-14	0.608926	2.99e-61	-0.0969167	0.0184404	-0.28304	2.38e-12	0.0113388	0.783257	-0.142401	0.000516155	-0.0491574	0.232779	-0.0320289	0.437048
CLIC4	brown	0.289143	7.61e-13	0.139272	0.000685902	0.666343	4.11e-77	-0.494217	1.01e-37	-0.15943	9.92e-05	-0.181381	9.12e-06	0.154403	0.000164378	0.50369	2.43e-39	-0.186509	5e-06
PRNP	brown	0.277555	6.48e-12	0.0721236	0.0797859	0.445607	3.58e-30	-0.282337	2.71e-12	-0.167148	4.43e-05	0.0651446	0.113644	0.0413619	0.315461	0.229432	1.69e-08	-0.295164	2.4e-13
CXCL10	brown	0.0398592	0.333379	0.184295	6.5e-06	0.308784	1.6e-14	-0.0549044	0.182554	0.149	0.000278086	-0.26751	3.83e-11	-0.0567953	0.167922	0.179952	1.08e-05	-0.207148	3.77e-07
CTHRC1	brown	0.396019	1.25e-23	0.17954	1.13e-05	0.81616	2.01e-142	-0.232236	1.12e-08	-0.18159	8.91e-06	-0.183571	7.07e-06	-0.0425478	0.301774	0.208995	2.95e-07	-0.143301	0.00047515
PDHA1	brown	-0.210374	2.45e-07	-0.143918	0.000448772	-0.389278	8.03e-23	0.104243	0.0112212	0.16144	8.07e-05	0.385237	2.4e-22	0.104025	0.0113928	-0.0841587	0.0408314	-0.192515	2.42e-06
VAT1	brown	0.372463	6.92e-21	0.101475	0.0135852	0.511948	8.56e-41	0.0577988	0.160523	-0.246836	1.18e-09	-0.134521	0.00104449	-0.220551	6.05e-08	-0.183032	7.53e-06	-0.0372012	0.366644
TUBA1A	brown	0.387884	1.17e-22	0.14849	0.000291963	0.658164	1.22e-74	0.0167142	0.68511	-0.0687969	0.0947364	-0.0951502	0.020695	-0.115687	0.0048639	0.0277385	0.500923	-0.176779	1.54e-05
PPP1R15A	brown	0.264334	6.62e-11	0.00210672	0.95924	0.171057	2.91e-05	-0.128667	0.00172219	-0.214858	1.34e-07	0.12923	0.00164281	-0.022714	0.581571	-0.0456524	0.267836	-0.0412266	0.317048
CALU	brown	0.22197	4.95e-08	0.0691853	0.0928832	0.632008	3.17e-67	-0.483558	5.81e-36	-0.0930367	0.0237044	-0.183037	7.53e-06	0.186048	5.29e-06	0.523266	7.51e-43	-0.172994	2.35e-05
SOCS3	brown	0.286957	1.15e-12	0.296588	1.82e-13	0.715071	1.2e-93	-0.100282	0.0147319	-0.213155	1.68e-07	-0.274139	1.2e-11	-0.205122	4.91e-07	0.0154942	0.706993	-0.042639	0.300739
TLN1	brown	0.418079	2.09e-26	0.199776	9.79e-07	0.692761	1.14e-85	-0.324321	6.1e-16	-0.644747	9.57e-71	-0.0645761	0.116836	-0.245668	1.42e-09	-0.14662	0.000348632	0.0428816	0.297994
CXCL2	brown	-0.181326	9.18e-06	0.0658791	0.10962	-0.0479564	0.244406	0.0899918	0.0287022	0.14619	0.000363009	-0.0127216	0.757606	-0.0734579	0.074354	-0.0175649	0.670006	-0.0676367	0.100449
CALD1	brown	0.429505	6.29e-28	0.156339	0.000135572	0.771709	7.17e-118	-0.423853	3.62e-27	-0.341263	1.39e-17	-0.0454236	0.270244	0.0275913	0.503198	0.275718	9.02e-12	-0.142691	0.000502593
CCL21	brown	0.428365	8.98e-28	0.276247	8.2e-12	0.617518	2.04e-63	-0.153415	0.000181192	-0.227914	2.11e-08	-0.0723079	0.0790169	-0.113887	0.00557459	0.0428603	0.298234	-0.0740734	0.0719521
ACTG2	brown	0.31064	1.09e-14	-0.00692819	0.866526	0.322459	9.11e-16	-0.0442148	0.283211	-0.161132	8.33e-05	0.0383527	0.351988	-0.0759008	0.0651921	-0.0334663	0.416741	-0.0601482	0.144164
FURIN	brown	0.217832	8.86e-08	0.0581652	0.157883	0.215404	1.24e-07	0.0788312	0.055448	-0.400038	4.04e-24	-0.115842	0.00480674	-0.357579	2.89e-19	-0.393887	2.26e-23	0.240113	3.39e-09
DES	brown	0.331093	1.38e-16	-0.0105476	0.798042	0.311597	8.98e-15	-0.0538878	0.1908	-0.173544	2.21e-05	0.0436276	0.28966	-0.0661226	0.108312	-0.0314538	0.445328	-0.0565984	0.169403
GJB2	brown	0.216743	1.03e-07	0.0799828	0.0519655	0.40002	4.06e-24	-0.130337	0.0014963	-0.0331245	0.421519	-0.280251	3.97e-12	0.0532965	0.195721	0.137836	0.000779969	0.0349083	0.39694
ANXA6	brown	0.309774	1.31e-14	0.161235	8.24e-05	0.560428	3.54e-50	-0.203536	6.04e-07	-0.270319	2.35e-11	0.087519	0.0334028	0.099894	0.0151234	0.0689428	0.0940368	-0.203718	5.9e-07
FLNB	brown	0.138775	0.000717183	0.0160808	0.696441	0.219808	6.72e-08	-0.23231	1.1e-08	-0.416894	2.98e-26	-0.199134	1.06e-06	-0.231832	1.19e-08	-0.102599	0.0125763	0.375726	2.97e-21
SLC5A1	brown	-0.205719	4.54e-07	-0.104829	0.01077	-0.270893	2.12e-11	-0.105298	0.0104204	0.0643529	0.118109	0.153666	0.000176774	0.147068	0.000334178	0.131967	0.00130235	0.111624	0.00660015
GALE	brown	-0.252462	4.8e-10	-0.154397	0.000164466	-0.405264	9.09e-25	0.309635	1.34e-14	0.263295	7.91e-11	-0.0649348	0.114814	-0.141637	0.000553575	-0.188399	3.99e-06	0.217631	9.11e-08
PSMB10	brown	-0.144591	0.000421606	0.230564	1.43e-08	-0.00155909	0.96983	0.485431	2.88e-36	0.269161	2.88e-11	-0.199659	9.94e-07	-0.237431	5.11e-09	-0.316787	3.05e-15	0.122848	0.00277597
LAMC2	brown	0.259898	1.4e-10	-0.0341125	0.407797	0.35611	4.13e-19	-0.241711	2.65e-09	-0.207312	3.69e-07	-0.250813	6.27e-10	-0.0818955	0.0465857	0.136248	0.000897756	0.114746	0.00522456
PLD3	brown	0.33454	6.4e-17	0.364632	5.05e-20	0.611923	5.35e-62	0.271137	2.03e-11	-0.285757	1.44e-12	-0.148183	0.000300633	-0.456792	8.36e-32	-0.45847	4.7e-32	0.0475788	0.248144
SERPINF1	brown	0.418849	1.66e-26	0.367725	2.32e-20	0.881528	3.94e-194	-0.199818	9.74e-07	-0.284433	1.84e-12	-0.12393	0.00254404	-0.135563	0.000953561	0.0914117	0.0262689	-0.105296	0.0104221
FSTL1	brown	0.359006	2.04e-19	0.263783	7.28e-11	0.859836	4.23e-174	-0.343822	7.67e-18	-0.274904	1.04e-11	-0.0969867	0.0183557	-0.0130149	0.752198	0.249729	7.46e-10	-0.140195	0.000631076
HLA-DPB1	brown	0.242861	2.21e-09	0.474709	1.51e-34	0.635658	3.23e-68	0.0447954	0.276932	-0.0752881	0.0673977	-0.345059	5.75e-18	-0.29299	3.66e-13	-0.0483462	0.240589	-0.0432096	0.29431
COL4A2	brown	0.355544	4.74e-19	0.190215	3.21e-06	0.755644	2.5e-110	-0.272062	1.73e-11	-0.447972	1.64e-30	-0.026897	0.514006	-0.128115	0.00180357	-0.000976305	0.981104	-0.073171	0.0754958
COL12A1	brown	0.278788	5.19e-12	0.0986347	0.0164564	0.718247	7.56e-95	-0.357949	2.64e-19	-0.362333	8.96e-20	-0.118726	0.00384755	-0.0580552	0.158672	0.178279	1.3e-05	-0.0946952	0.0213132
EPB41L2	brown	-0.0931983	0.0234616	0.00676852	0.869574	-0.0238357	0.563053	-0.401949	2.35e-24	-0.103442	0.0118646	-0.0580751	0.158529	0.0890189	0.0304791	0.293235	3.49e-13	0.0694904	0.0914479
STAT1	brown	0.0990502	0.0160056	0.286042	1.36e-12	0.435331	1e-28	-0.259822	1.42e-10	-0.0264723	0.520675	-0.272356	1.64e-11	-0.0285797	0.488022	0.263747	7.32e-11	-0.18268	7.85e-06
MYADM	brown	0.428194	9.47e-28	0.119577	0.00359957	0.521967	1.31e-42	-0.150417	0.000242665	-0.366946	2.82e-20	-0.17975	1.1e-05	-0.247412	1.08e-09	-0.0681425	0.0979256	0.0329422	0.42408
LRP1	brown	0.267764	3.67e-11	0.216523	1.06e-07	0.478173	4.27e-35	-0.206513	4.09e-07	-0.631442	4.5e-67	0.239196	3.9e-09	-0.207863	3.43e-07	-0.267863	3.61e-11	0.114671	0.00525431
WARS1	brown	0.0977774	0.0174218	0.176528	1.59e-05	0.282592	2.59e-12	-0.00493306	0.904743	0.0210433	0.609668	-0.324369	6.04e-16	-0.184559	6.3e-06	0.0168633	0.682455	-0.0919369	0.025415
IER2	brown	0.113977	0.00553708	-0.00460776	0.910998	-0.0571021	0.165633	0.0438868	0.286802	-0.135744	0.000938523	0.153763	0.000175098	-0.0723358	0.0789012	-0.168514	3.83e-05	0.0665972	0.105797
HTRA3	brown	0.390005	6.58e-23	0.161172	8.3e-05	0.666375	4.02e-77	-0.000416507	0.991938	-0.288272	8.97e-13	0.0208949	0.612194	-0.157143	0.000125064	-0.149185	0.000273206	-0.0769901	0.0614169
SPARCL1	brown	0.432721	2.29e-28	0.200359	9.09e-07	0.673643	2.18e-79	-0.308151	1.82e-14	-0.277377	6.69e-12	-0.0471893	0.252041	-0.016434	0.690114	0.185129	5.89e-06	-0.0920675	0.0252065
G0S2	brown	0.247731	1.03e-09	0.14967	0.000260774	0.494913	7.68e-38	0.0233585	0.570897	-0.0852103	0.0383694	-0.145486	0.000387808	-0.143234	0.000478094	-0.0127019	0.75797	-0.112984	0.00596528
MMP9	brown	0.221898	5e-08	0.185744	5.48e-06	0.554655	5.6e-49	-0.0398901	0.333004	-0.223526	3.97e-08	-0.1035	0.0118164	-0.175962	1.69e-05	-0.0644211	0.117719	-0.0409039	0.320854
TRAC	brown	0.293777	3.14e-13	0.672814	3.98e-79	0.550858	3.35e-48	-0.012913	0.754075	-0.130481	0.0014781	-0.223675	3.89e-08	-0.237	5.45e-09	-0.0346854	0.399963	0.0437172	0.28867
ACTN1	brown	0.410286	2.11e-25	0.082395	0.0452603	0.629636	1.37e-66	-0.208029	3.35e-07	-0.461959	1.41e-32	-0.205202	4.86e-07	-0.295399	2.3e-13	-0.0922496	0.0249181	-0.0308647	0.453902
CYB5R3	brown	0.31989	1.58e-15	0.152182	0.000204454	0.490984	3.5e-37	0.271085	2.05e-11	-0.339242	2.2e-17	-0.116306	0.00463903	-0.479452	2.67e-35	-0.512512	6.79e-41	0.116327	0.00463163
OAS1	brown	-0.0151036	0.714051	0.097401	0.0178611	0.0248167	0.547094	0.0399402	0.332397	0.129172	0.00165085	0.0158457	0.700664	-0.00947489	0.818203	0.0460329	0.263864	0.0862959	0.035961
PLAU	brown	0.200606	8.81e-07	0.144279	0.000433987	0.562405	1.36e-50	0.000573053	0.988908	-0.0682828	0.0972347	-0.182762	7.77e-06	-0.111011	0.00690533	0.000861041	0.983335	-0.13898	0.000704123
CCN1	brown	0.409771	2.46e-25	0.2237	3.87e-08	0.721535	4.17e-96	-0.194955	1.79e-06	-0.29095	5.4e-13	-0.159012	0.000103515	-0.14436	0.000430751	0.0641616	0.119209	-0.0581469	0.158014
DCN	brown	0.320405	1.41e-15	0.289416	7.23e-13	0.832748	2.3e-153	-0.199058	1.07e-06	-0.129735	0.00157443	-0.146362	0.000357186	-0.0286809	0.486483	0.220089	6.46e-08	-0.145245	0.000396635
LAP3	brown	0.0154862	0.707138	0.249806	7.37e-10	0.354233	6.51e-19	-0.132331	0.00126227	0.0864278	0.0356774	-0.297873	1.42e-13	-0.0994503	0.0155818	0.188467	3.96e-06	-0.124215	0.0024858
FBLN1	brown	0.399072	5.31e-24	0.340027	1.84e-17	0.746849	1.92e-106	-0.0490629	0.233679	-0.362068	9.57e-20	0.0125082	0.761547	-0.209222	2.86e-07	-0.147016	0.000335834	-0.0363381	0.377875
VAMP5	brown	0.206475	4.12e-07	0.350684	1.52e-18	0.542057	1.93e-46	0.391771	4.06e-23	0.108246	0.00844638	-0.231391	1.27e-08	-0.28209	2.84e-12	-0.232201	1.12e-08	-0.0730349	0.0760422
COTL1	brown	0.0973057	0.0179737	0.240751	3.07e-09	0.27802	5.96e-12	0.05113	0.214541	0.0814713	0.0477365	-0.120214	0.00342369	-0.160685	8.72e-05	-0.0125951	0.759941	-0.0573011	0.164161
RCN3	brown	0.406748	5.92e-25	0.141608	0.000555051	0.707573	6.98e-91	0.141833	0.000543742	-0.291561	4.81e-13	-0.00929534	0.82159	-0.26363	7.47e-11	-0.282849	2.47e-12	-0.12405	0.0025193
B4GALT1	brown	0.16583	5.1e-05	0.145248	0.000396537	0.383778	3.55e-22	-0.330398	1.61e-16	-0.341252	1.39e-17	-0.199982	9.54e-07	-0.066682	0.105352	0.138676	0.000723558	0.311887	8.46e-15
GNAI2	brown	0.464476	5.83e-33	0.302127	6.12e-14	0.794129	1.7e-129	0.0541319	0.188795	-0.355798	4.46e-19	-0.239496	3.73e-09	-0.358676	2.21e-19	-0.245513	1.46e-09	-0.0369357	0.370077
TNFRSF1B	brown	0.118138	0.00402751	0.227287	2.31e-08	0.310541	1.12e-14	0.0044761	0.913531	-0.296681	1.79e-13	0.0679757	0.0987522	-0.144644	0.000419533	-0.252616	4.68e-10	0.00278802	0.946076
SERPING1	brown	0.426669	1.52e-27	0.323597	7.13e-16	0.794081	1.8e-129	-0.225524	2.98e-08	-0.319494	1.72e-15	-0.125591	0.00222202	-0.144054	0.000443182	0.0790896	0.0546503	-0.0959833	0.0196035
PAQR8	brown	-0.210592	2.38e-07	0.120355	0.00338571	-0.260565	1.26e-10	-0.126476	0.00206611	0.0450557	0.274147	0.0141229	0.731881	0.0628477	0.126977	0.136517	0.00087675	0.280951	3.5e-12
ANXA1	brown	0.200597	8.82e-07	0.0638599	0.120959	0.358939	2.07e-19	-0.0673053	0.10213	0.0717338	0.0814318	-0.313294	6.32e-15	-0.11508	0.00509384	0.178056	1.33e-05	-0.0248054	0.547276
CD248	brown	0.408037	4.07e-25	0.229762	1.61e-08	0.770648	2.36e-117	0.0360234	0.382022	-0.337544	3.25e-17	-0.0897377	0.0291574	-0.277773	6.23e-12	-0.226911	2.44e-08	-0.0653068	0.112746
ACP5	brown	0.195612	1.65e-06	0.376271	2.58e-21	0.615921	5.22e-63	0.155256	0.000151032	-0.106876	0.00931783	-0.116383	0.0046118	-0.252811	4.53e-10	-0.184732	6.17e-06	-0.0762725	0.0638829
AGRN	brown	0.361733	1.04e-19	0.0425258	0.302025	0.242021	2.52e-09	0.0844333	0.0401761	-0.378344	1.5e-21	-0.18392	6.79e-06	-0.35123	1.34e-18	-0.414536	6.03e-26	0.151984	0.000208449
METTL7B	brown	-0.0547395	0.183873	-0.147862	0.000309972	-0.265821	5.13e-11	0.0737581	0.0731743	0.100391	0.0146243	0.252643	4.66e-10	0.0589565	0.152295	-0.034354	0.404484	-0.0142146	0.730208
CXCR4	brown	0.282636	2.57e-12	0.297735	1.46e-13	0.493299	1.44e-37	-0.196834	1.42e-06	-0.180743	9.82e-06	-0.429321	6.67e-28	-0.238011	4.68e-09	0.128198	0.00179113	0.0110074	0.78944
HLA-DQB1	brown	0.123317	0.00267306	0.430957	3.99e-28	0.437315	5.31e-29	0.0664145	0.106759	0.00789929	0.84803	-0.28615	1.34e-12	-0.218922	7.61e-08	-0.036771	0.372216	-0.0503414	0.221705
IFI35	brown	0.0410674	0.318922	0.200864	8.52e-07	0.215939	1.15e-07	0.196154	1.55e-06	0.110581	0.00712725	-0.19576	1.62e-06	-0.257112	2.24e-10	-0.117858	0.00411597	0.0822607	0.0456135
ANTXR1	brown	0.390997	5.02e-23	0.155958	0.000140829	0.797657	1.86e-131	-0.369756	1.38e-20	-0.360446	1.43e-19	-0.0911126	0.0267662	-0.0149518	0.716801	0.214011	1.5e-07	-0.0715904	0.0820444
TRBC2	brown	0.248761	8.71e-10	0.632058	3.07e-67	0.432534	2.43e-28	0.0977731	0.0174268	-0.0569105	0.16706	-0.224473	3.47e-08	-0.268578	3.18e-11	-0.105444	0.0103142	0.0638035	0.121288
PLOD1	brown	0.256273	2.57e-10	0.0339811	0.409607	0.462768	1.06e-32	0.0954533	0.020292	-0.19427	1.95e-06	-0.229932	1.57e-08	-0.378685	1.37e-21	-0.217365	9.45e-08	-0.0624168	0.129608
MXRA8	brown	0.473789	2.11e-34	0.215854	1.16e-07	0.800103	7.69e-133	0.0492919	0.231501	-0.322051	9.95e-16	-0.0440295	0.285236	-0.22873	1.87e-08	-0.20487	5.08e-07	-0.0447583	0.27733
ENG	brown	0.375529	3.13e-21	0.333789	7.57e-17	0.767258	1.01e-115	0.0393234	0.339923	-0.380399	8.72e-22	-0.145152	0.000400127	-0.310776	1.06e-14	-0.245407	1.48e-09	0.0359454	0.383055
AQP1	brown	0.215504	1.22e-07	0.138507	0.000734592	0.346715	3.9e-18	-0.0612518	0.136934	-0.171577	2.75e-05	0.174944	1.89e-05	0.0461983	0.26215	-0.00950662	0.817605	-0.0763519	0.0636062
TGFB1	brown	0.34316	8.94e-18	0.294636	2.66e-13	0.642263	4.79e-70	0.162093	7.54e-05	-0.171505	2.77e-05	-0.269348	2.78e-11	-0.334258	6.82e-17	-0.241551	2.71e-09	-0.00632428	0.878065
GPNMB	brown	0.349821	1.87e-18	0.322375	9.28e-16	0.811164	2.41e-139	-0.282319	2.72e-12	-0.241596	2.69e-09	-0.2388	4.15e-09	-0.106832	0.00934747	0.197261	1.35e-06	-0.116769	0.0044771
F3	brown	0.0809892	0.0490734	0.0155036	0.706824	0.212117	1.94e-07	-0.148929	0.000279985	-0.0500815	0.224102	-0.425926	1.91e-27	-0.208821	3.02e-07	0.162453	7.27e-05	0.18707	4.68e-06
RAC2	brown	0.197561	1.3e-06	0.491218	3.2e-37	0.441304	1.46e-29	0.105693	0.0101343	-0.091775	0.0256758	-0.313381	6.21e-15	-0.341924	1.19e-17	-0.137305	0.000817643	0.0464505	0.259551
ANXA11	brown	0.0548039	0.183357	0.000846567	0.983615	0.0329192	0.424403	0.202954	6.51e-07	-0.016843	0.682816	-0.080526	0.0503873	-0.13662	0.000868795	-0.217699	9.02e-08	0.149836	0.000256643
HSPG2	brown	0.35272	9.37e-19	0.186422	5.06e-06	0.704462	9.25e-90	-0.283028	2.39e-12	-0.625547	1.68e-65	-0.0453059	0.271488	-0.270332	2.34e-11	-0.156282	0.000136337	0.047257	0.251361
MYO1A	brown	-0.0779617	0.0582038	-0.00410006	0.92077	-0.277655	6.37e-12	0.0194096	0.637711	-0.0876041	0.0332307	0.0717104	0.0815317	0.0190731	0.643552	-0.142287	0.000521589	0.403548	1.49e-24
ZG16B	brown	-0.134392	0.00105626	0.00122384	0.976315	-0.156125	0.000138498	0.0716638	0.0817305	0.148585	0.00028934	-0.221848	5.04e-08	-0.095925	0.0196782	0.0697754	0.0901228	0.238255	4.5e-09
SOD2	brown	0.0692891	0.0923926	0.200658	8.75e-07	0.514727	2.72e-41	-0.313211	6.43e-15	-0.149439	0.00026662	-0.258395	1.81e-10	0.0296216	0.472295	0.295458	2.27e-13	-0.0985883	0.0165074
TACSTD2	brown	0.203362	6.18e-07	0.00504431	0.902605	0.220989	5.69e-08	-0.0275105	0.50445	-0.0217789	0.597224	-0.277502	6.54e-12	-0.0960625	0.0195024	0.070032	0.0889436	0.0249286	0.545287
PPARG	brown	-0.204769	5.15e-07	-0.0307034	0.456266	-0.312052	8.18e-15	-0.0343709	0.404252	0.281993	2.89e-12	0.0861629	0.0362489	0.135506	0.000958297	0.190782	2.99e-06	0.107746	0.00875544
CASP1	brown	-0.221948	4.97e-08	0.136068	0.000912155	-0.0667663	0.104912	0.106014	0.00990648	0.332223	1.07e-16	-0.203621	5.97e-07	-0.0389626	0.344376	0.105031	0.010618	0.000663331	0.987161
PBXIP1	brown	0.400144	3.92e-24	0.169612	3.4e-05	0.410892	1.77e-25	-0.288454	8.67e-13	-0.48449	4.1e-36	0.0853271	0.0381039	-0.0502001	0.223006	0.0078309	0.84933	0.155695	0.00014458
ALDH2	brown	-0.215798	1.17e-07	-0.100893	0.0141346	-0.339765	1.96e-17	0.0814729	0.0477323	0.160243	9.13e-05	0.087554	0.0333319	-0.0484449	0.239628	-0.0134369	0.744439	0.113389	0.0057872
ANGPTL2	brown	0.410286	2.11e-25	0.215385	1.24e-07	0.863202	5.59e-177	-0.233179	9.7e-09	-0.353265	8.22e-19	-0.138028	0.000766727	-0.15525	0.00015112	0.0617502	0.133762	-0.0841219	0.0409199
MYOF	brown	0.285862	1.41e-12	0.11055	0.00714321	0.501608	5.56e-39	-0.417145	2.77e-26	-0.360752	1.32e-19	-0.406428	6.5e-25	-0.188962	3.73e-06	0.213355	1.64e-07	0.221687	5.16e-08
EPAS1	brown	0.218405	8.18e-08	0.285852	1.41e-12	0.533189	1.02e-44	-0.403428	1.54e-24	-0.463522	8.15e-33	-0.101917	0.0131801	-0.0535424	0.193663	0.119518	0.00361643	0.263	8.31e-11
RNPEP	brown	-0.131647	0.00133844	-0.118767	0.00383517	-0.251678	5.45e-10	0.152709	0.000194196	0.158678	0.00010709	-0.269078	2.92e-11	-0.128875	0.00169251	-0.0574489	0.163074	0.181436	9.07e-06
PLAUR	brown	0.239203	3.9e-09	0.116218	0.00467039	0.485133	3.22e-36	0.0221932	0.590265	-0.177516	1.42e-05	-0.34958	1.98e-18	-0.299806	9.7e-14	-0.10843	0.00833523	0.158372	0.000110462
ITGB1	brown	0.283805	2.07e-12	0.13363	0.00112853	0.655454	7.75e-74	-0.600938	2.7e-59	-0.320829	1.29e-15	-0.15229	0.000202321	0.147413	0.000323457	0.450489	7.07e-31	-0.05196	0.207182
TPM1	brown	0.0815549	0.0475079	0.0325022	0.430298	0.329555	1.94e-16	-0.221876	5.02e-08	-0.0403135	0.327895	-0.249328	7.96e-10	-0.106474	0.00958852	0.235131	7.24e-09	0.0516619	0.209804
LCP1	brown	0.286592	1.23e-12	0.473999	1.96e-34	0.661198	1.51e-75	-0.248057	9.75e-10	-0.197273	1.34e-06	-0.248159	9.59e-10	-0.116483	0.00457643	0.178108	1.33e-05	-0.0368644	0.371002
EMP1	brown	0.20197	7.39e-07	0.0828116	0.0441792	0.350181	1.72e-18	-0.260329	1.31e-10	-0.198089	1.21e-06	-0.188409	3.99e-06	-0.0262656	0.523937	0.180103	1.06e-05	0.295403	2.29e-13
CS	brown	-0.27588	8.76e-12	-0.0703007	0.087722	-0.258468	1.78e-10	-0.111398	0.00671122	0.11831	0.00397425	-0.0916967	0.0258025	-0.0124749	0.762164	0.08913	0.0302714	-0.0968386	0.0185354
CD53	brown	0.275785	8.91e-12	0.52433	4.77e-43	0.75074	3.83e-108	-0.173064	2.33e-05	-0.136515	0.000876849	-0.346428	4.17e-18	-0.175389	1.8e-05	0.160203	9.17e-05	-0.0366549	0.373728
PLAAT3	brown	0.242232	2.44e-09	-0.0136159	0.741156	0.205721	4.54e-07	0.0313004	0.447551	-0.0535896	0.19327	-0.0977865	0.0174113	0.013554	0.742291	-0.0213976	0.603661	-0.0418308	0.310002
NNMT	brown	0.314309	5.12e-15	0.184045	6.69e-06	0.677416	1.37e-80	-0.0521634	0.205407	-0.10261	0.0125667	-0.259528	1.49e-10	-0.169708	3.37e-05	0.0812608	0.0483166	-0.109783	0.00755588
PDGFRB	brown	0.427107	1.33e-27	0.237947	4.72e-09	0.878861	1.83e-191	-0.267057	4.15e-11	-0.444626	4.95e-30	-0.0512027	0.213889	-0.153133	0.000186291	0.0134905	0.743456	-0.0844689	0.0400917
HLA-DMA	brown	0.0898765	0.028908	0.302582	5.59e-14	0.337812	3.05e-17	0.0328236	0.425751	0.0754758	0.0667156	-0.345552	5.12e-18	-0.20884	3.01e-07	0.04758	0.248132	-0.0337949	0.412179
ERRFI1	brown	0.17919	1.17e-05	-0.046433	0.259731	0.225569	2.96e-08	-0.315952	3.63e-15	-0.106962	0.00926116	-0.23025	1.5e-08	-0.0028139	0.945577	0.266545	4.53e-11	0.0202554	0.623124
TMEM171	brown	-0.0919419	0.0254071	0.0043102	0.916724	-0.135945	0.000922031	0.0709161	0.0849745	0.174372	2.02e-05	-0.235674	6.67e-09	-0.0332831	0.419299	0.0343883	0.404014	0.204348	5.44e-07
AC010503.4	brown	-0.0080536	0.845099	-0.184982	5.99e-06	-0.33343	8.21e-17	-0.266773	4.35e-11	-0.0979584	0.0172139	0.0635365	0.122857	0.103586	0.0117465	0.173762	2.16e-05	0.263145	8.11e-11
TNIP1	brown	0.125961	0.00215552	0.174389	2.02e-05	0.279348	4.68e-12	-0.0593674	0.149453	-0.270101	2.44e-11	-0.257356	2.15e-10	-0.26761	3.77e-11	-0.150003	0.000252556	0.356058	4.18e-19
MAGED1	brown	0.108818	0.00810434	0.0602892	0.143224	0.153159	0.00018582	-0.11758	0.00420549	-0.137018	0.000838747	0.0412759	0.316469	-0.0954237	0.020331	0.00881757	0.830617	0.0263252	0.522995
TYMP	brown	0.168773	3.73e-05	0.31469	4.73e-15	0.449174	1.1e-30	0.161259	8.22e-05	-0.0681121	0.098076	-0.294355	2.81e-13	-0.324227	6.22e-16	-0.201716	7.64e-07	-0.051291	0.213099
CCL18	brown	0.136178	0.000903379	0.216118	1.12e-07	0.507424	5.41e-40	-0.127344	0.001923	-0.0598171	0.146389	-0.254215	3.6e-10	-0.109943	0.0074679	0.128272	0.00177999	-0.147279	0.000327586
AGMAT	brown	-0.37057	1.12e-20	-0.15563	0.000145522	-0.41406	6.94e-26	0.160884	8.55e-05	0.36397	5.96e-20	0.327472	3.07e-16	0.176618	1.57e-05	0.0157315	0.702717	-0.222461	4.62e-08
SFRP4	brown	0.338539	2.59e-17	0.23477	7.64e-09	0.704312	1.05e-89	-0.221249	5.49e-08	-0.298273	1.31e-13	-0.0466345	0.257666	-0.0744887	0.0703674	0.0983998	0.0167162	-0.0484772	0.239315
LAMC1	brown	0.343962	7.42e-18	0.126231	0.00210828	0.675579	5.3e-80	-0.53273	1.25e-44	-0.475778	1.03e-34	-0.0569902	0.166465	-0.0387396	0.347147	0.240233	3.33e-09	-0.125169	0.00230002
ITGB5	brown	0.368241	2.03e-20	0.0594411	0.148948	0.538531	9.47e-46	-0.0868567	0.0347681	-0.406597	6.19e-25	0.104664	0.0108954	-0.100764	0.0142589	-0.163555	6.48e-05	0.122255	0.0029112
APOBEC3C	brown	0.113582	0.00570377	0.180489	1.01e-05	0.249664	7.54e-10	-0.0893625	0.029841	-0.073728	0.073292	-0.0421139	0.306735	-0.165008	5.56e-05	0.0507143	0.218296	-0.142489	0.000512039
FSCN1	brown	0.227215	2.33e-08	0.0421615	0.306189	0.346559	4.04e-18	0.0380534	0.355761	-0.118973	0.00377388	-0.432167	2.73e-28	-0.311704	8.79e-15	-0.09237	0.0247291	0.0171511	0.677337
EPSTI1	brown	0.0318119	0.440161	0.18987	3.35e-06	0.236513	5.87e-09	-0.158597	0.000107972	0.00645027	0.875656	0.105764	0.0100835	0.358444	2.34e-19	0.184956	6.01e-06	-0.147382	0.000324393
FOSL2	brown	0.274886	1.05e-11	0.168488	3.84e-05	0.438654	3.45e-29	-0.443199	7.89e-30	-0.506516	7.8e-40	-0.296142	1.99e-13	-0.154381	0.00016473	0.114288	0.0054087	0.285468	1.52e-12
TNC	brown	0.250632	6.45e-10	0.0508396	0.217159	0.610958	9.33e-62	-0.199549	1.01e-06	-0.275763	8.95e-12	-0.141622	0.000554302	-0.135875	0.000927783	0.0572701	0.16439	-0.0757343	0.0657854
SPON2	brown	0.397346	8.62e-24	0.137738	0.000786809	0.693161	8.35e-86	0.176137	1.66e-05	-0.271726	1.83e-11	-0.0625579	0.128742	-0.271859	1.79e-11	-0.315424	4.05e-15	-0.0520492	0.206403
MYEOV	brown	0.0816448	0.0472629	-0.00706165	0.863979	0.133582	0.00113321	0.176266	1.63e-05	0.096589	0.0188417	-0.222293	4.73e-08	-0.238931	4.06e-09	-0.119604	0.00359183	-0.0112728	0.784488
CXCL9	brown	0.0644454	0.117581	0.37736	1.94e-21	0.49175	2.61e-37	-0.170991	2.93e-05	-0.0332008	0.42045	-0.237271	5.23e-09	-0.0813346	0.0481125	0.181638	8.86e-06	-0.195206	1.74e-06
LAMB2	brown	0.438899	3.19e-29	0.203227	6.29e-07	0.754962	5.06e-110	-0.118429	0.00393746	-0.525194	3.29e-43	-0.0979584	0.017214	-0.325207	5.03e-16	-0.203926	5.74e-07	0.020249	0.623234
EHD2	brown	0.488274	9.82e-37	0.242037	2.52e-09	0.888111	5.32e-201	-0.133562	0.00113524	-0.422711	5.13e-27	-0.173736	2.17e-05	-0.288539	8.53e-13	-0.0908521	0.0272058	-0.0184855	0.653807
TRIM29	brown	0.108549	0.00826366	-0.0685985	0.0956944	0.160684	8.72e-05	0.0270138	0.51218	-0.112639	0.0061208	-0.167794	4.14e-05	-0.13274	0.00121871	-0.104451	0.0110591	-0.00502418	0.902992
CPE	brown	0.142794	0.000497845	0.144201	0.000437155	0.206184	4.28e-07	-0.117291	0.00430068	-0.140787	0.000598122	0.0310724	0.450869	-0.0594692	0.148755	0.059777	0.14666	0.0105121	0.798707
NR4A1	brown	0.158792	0.000105853	0.0563646	0.171175	0.0469851	0.254102	-0.0801472	0.0514835	-0.185789	5.45e-06	-0.0439131	0.286513	-0.105863	0.0100135	-0.0703538	0.0874821	0.205506	4.67e-07
HLA-DRB6	brown	0.128093	0.00180688	0.276572	7.74e-12	0.407812	4.35e-25	0.0467476	0.256513	0.0728714	0.0767034	-0.282853	2.46e-12	-0.182257	8.24e-06	0.0450274	0.274449	-0.0569673	0.166636
COL15A1	brown	0.269467	2.73e-11	0.158489	0.000109158	0.716554	3.31e-94	-0.289683	6.87e-13	-0.305456	3.14e-14	-0.131393	0.00136788	-0.0796398	0.0529833	0.139794	0.000654367	-0.114787	0.00520841
FCGR3A	brown	0.248692	8.81e-10	0.3393	2.17e-17	0.757486	3.65e-111	-0.253941	3.77e-10	-0.149511	0.000264789	-0.341018	1.47e-17	-0.112043	0.00639817	0.233732	8.93e-09	-0.170423	3.12e-05
TPP1	brown	0.251826	5.32e-10	0.19558	1.66e-06	0.471934	4.12e-34	-0.323562	7.19e-16	-0.337332	3.41e-17	0.0311314	0.450009	-0.0314733	0.445045	0.128679	0.00172052	0.0424394	0.303009
SNHG18	brown	-0.1723	2.54e-05	0.0214589	0.602623	-0.307343	2.15e-14	0.157295	0.00012316	0.238062	4.64e-09	0.300625	8.25e-14	0.218805	7.73e-08	-0.00247554	0.952112	0.0247705	0.547839
SELENON	brown	0.16393	6.23e-05	0.117308	0.00429513	0.29084	5.51e-13	0.097749	0.0174546	-0.271195	2.01e-11	-0.0828799	0.044004	-0.317059	2.88e-15	-0.309664	1.34e-14	0.0795099	0.0533728
LIPA	brown	0.0498523	0.226232	0.316077	3.54e-15	0.489149	7.05e-37	-0.314212	5.22e-15	0.060941	0.138942	-0.225385	3.04e-08	0.156532	0.00013297	0.451151	5.66e-31	-0.0823533	0.0453696
MARVELD1	brown	0.306161	2.73e-14	0.195606	1.65e-06	0.491317	3.08e-37	-0.0845699	0.0398534	-0.239532	3.7e-09	-0.0165242	0.688502	-0.141256	0.000573166	-0.0566656	0.168897	0.0379473	0.357105
FUT2	brown	-0.185419	5.69e-06	0.0320336	0.43698	-0.213953	1.51e-07	0.139376	0.000679497	0.0317713	0.440745	-0.20698	3.85e-07	-0.234496	7.96e-09	-0.134111	0.00108243	0.424774	2.73e-27
SERPINE1	brown	0.310889	1.04e-14	0.0738302	0.0728935	0.566211	2.11e-51	-0.146671	0.000346952	-0.207023	3.83e-07	-0.18883	3.79e-06	-0.131095	0.00140304	0.0727614	0.0771507	-0.0377799	0.359231
TRABD2A	brown	-0.151033	0.000228639	-0.171738	2.7e-05	-0.413897	7.29e-26	-0.0383389	0.352161	0.116066	0.00472491	0.271475	1.92e-11	0.184343	6.46e-06	0.0361647	0.380157	-0.080495	0.0504764
PNRC1	brown	0.195193	1.74e-06	0.243519	2e-09	0.416379	3.48e-26	-0.375392	3.24e-21	-0.132059	0.00129209	-0.0217682	0.597404	0.199443	1.02e-06	0.405858	7.66e-25	-0.0665486	0.106052
PPIC	brown	0.150473	0.000241378	0.0778957	0.0584177	0.276484	7.86e-12	0.0562083	0.172367	-0.0159983	0.697922	-0.246924	1.17e-09	-0.0810017	0.0490384	-0.0138186	0.737443	0.272419	1.62e-11
BAK1	brown	-0.157669	0.000118603	0.0846793	0.0395965	-0.0607538	0.140161	0.201771	7.59e-07	0.231094	1.32e-08	-0.352477	9.93e-19	-0.153827	0.000173994	-0.0588313	0.153169	0.222844	4.38e-08
ITGA3	brown	0.196524	1.48e-06	0.00922166	0.82298	0.180426	1.02e-05	0.0310203	0.451628	-0.202642	6.78e-07	-0.183034	7.53e-06	-0.219232	7.29e-08	-0.183377	7.23e-06	0.293601	3.25e-13
COL18A1	brown	0.391354	4.55e-23	0.215864	1.16e-07	0.766129	3.5e-115	-0.143267	0.000476651	-0.432854	2.2e-28	-0.044455	0.280602	-0.201318	8.04e-07	-0.125702	0.00220184	-0.0513954	0.212167
IRF8	brown	-0.0617795	0.133577	0.152771	0.000193015	0.0699959	0.0891089	0.0293161	0.476879	0.147885	0.000309291	0.0334617	0.416805	-0.00612617	0.881856	0.0447904	0.276985	-0.124977	0.00233638
OAS3	brown	0.115714	0.00485375	0.146163	0.000363935	0.315601	3.91e-15	-0.181412	9.09e-06	-0.151616	0.000216057	-0.210809	2.31e-07	-0.14196	0.000537447	0.0432919	0.293391	-0.0395341	0.337341
NID1	brown	0.297619	1.49e-13	0.190849	2.97e-06	0.660422	2.58e-75	-0.33514	5.59e-17	-0.423416	4.14e-27	0.038509	0.350026	-0.039019	0.343678	0.0664114	0.106776	-0.0444491	0.280665
DPYSL3	brown	0.43828	3.89e-29	0.222604	4.53e-08	0.794585	9.52e-130	-0.327002	3.4e-16	-0.390036	6.53e-23	-0.120591	0.00332317	-0.110733	0.007048	0.14589	0.000373409	-0.054388	0.186709
LBH	brown	0.427091	1.33e-27	0.273237	1.4e-11	0.682658	2.74e-82	-0.085777	0.0370957	-0.284665	1.76e-12	0.0812631	0.0483101	-0.0776984	0.0590605	-0.0628165	0.127166	-0.0617446	0.133797
DUOXA2	brown	-0.161409	8.1e-05	0.133303	0.00116095	-0.178969	1.2e-05	0.121131	0.00318402	0.00457086	0.911707	-0.162922	6.92e-05	-0.172682	2.43e-05	-0.12655	0.00205351	0.405407	8.72e-25
THY1	brown	0.388793	9.17e-23	0.218439	8.14e-08	0.827813	5.49e-150	0.021892	0.595321	-0.244498	1.71e-09	-0.0810156	0.0489995	-0.209479	2.76e-07	-0.121264	0.00315059	-0.10326	0.0120152
PHLDA3	brown	0.30209	6.17e-14	0.12573	0.00219675	0.420209	1.1e-26	0.119887	0.00351289	-0.171026	2.92e-05	-0.201493	7.86e-07	-0.316696	3.1e-15	-0.184125	6.63e-06	0.0480401	0.243582
SELENOM	brown	0.155939	0.000141092	0.159978	9.38e-05	0.381539	6.45e-22	0.420719	9.42e-27	0.141171	0.00057761	-0.114075	0.00549617	-0.239926	3.49e-09	-0.199887	9.65e-07	-0.062886	0.126745
C1orf210	brown	-0.135596	0.000950765	0.0285554	0.488393	-0.25164	5.48e-10	0.136738	0.000859801	0.123519	0.00263	-0.0683137	0.0970832	0.00325849	0.936995	-0.053934	0.190419	0.551697	2.26e-48
CCL5	brown	0.170859	2.97e-05	0.457937	5.65e-32	0.484808	3.64e-36	-0.0730796	0.0758624	-0.09778	0.0174187	-0.314984	4.45e-15	-0.224889	3.27e-08	0.0328661	0.425153	-0.0453369	0.27116
PIM1	brown	0.33932	2.17e-17	0.183822	6.87e-06	0.412489	1.11e-25	-0.204795	5.13e-07	-0.313112	6.57e-15	0.0531274	0.197145	0.0553261	0.179212	0.0153375	0.709823	0.125953	0.0021569
PHC2	brown	0.174961	1.89e-05	-0.0477015	0.246925	0.240523	3.18e-09	0.0822397	0.0456688	-0.0505923	0.219407	-0.131547	0.00135001	-0.122414	0.00287427	-0.135636	0.00094745	-0.0923516	0.0247579
ECM1	brown	0.228502	1.93e-08	0.014494	0.725116	0.305488	3.12e-14	-0.034175	0.406938	-0.194862	1.82e-06	-0.246225	1.3e-09	-0.204858	5.09e-07	-0.0648147	0.115488	0.105099	0.0105679
BATF2	brown	-0.0622221	0.130811	0.202823	6.62e-07	0.115614	0.00489097	0.0624836	0.129197	0.0836123	0.0421626	-0.0203652	0.621241	-0.0816069	0.0473661	-0.0449196	0.275601	-0.0594512	0.148878
THBS2	brown	0.387908	1.17e-22	0.217372	9.44e-08	0.833649	5.42e-154	-0.248026	9.8e-10	-0.408454	3.61e-25	-0.114865	0.00517762	-0.150079	0.000250706	0.0403074	0.327967	-0.0746234	0.0698597
CHI3L1	brown	0.199189	1.05e-06	0.249432	7.83e-10	0.59314	1.94e-57	-0.0853613	0.0380265	-0.211534	2.1e-07	-0.0942089	0.0219917	-0.12669	0.00202999	-0.0121385	0.768391	-0.0561999	0.172431
MFGE8	brown	0.444903	4.51e-30	0.192799	2.34e-06	0.768131	3.87e-116	0.0236397	0.566269	-0.32209	9.87e-16	-0.101815	0.0132722	-0.24705	1.14e-09	-0.189159	3.64e-06	-0.0717762	0.0812516
VCL	brown	0.300174	9.02e-14	0.0713001	0.0832957	0.542364	1.68e-46	-0.521585	1.54e-42	-0.358819	2.13e-19	-0.249325	7.96e-10	-0.076799	0.0620657	0.296257	1.94e-13	0.032518	0.430075
CD82	brown	0.301051	7.58e-14	0.198489	1.15e-06	0.451292	5.4e-31	-0.0294218	0.475289	-0.376523	2.41e-21	-0.223362	4.06e-08	-0.231436	1.26e-08	-0.210429	2.43e-07	0.261041	1.16e-10
CNN1	brown	0.367466	2.47e-20	0.0214988	0.60195	0.405334	8.91e-25	-0.0849436	0.0389816	-0.197761	1.26e-06	0.0295973	0.472659	-0.070828	0.0853637	-0.00893305	0.828433	-0.0718771	0.0808235
RAB31	brown	0.371396	9.1e-21	0.203313	6.22e-07	0.859801	4.53e-174	-0.342833	9.64e-18	-0.264416	6.53e-11	-0.18099	9.54e-06	-0.0232119	0.573317	0.264802	6.11e-11	-0.140025	0.000640863
HMOX1	brown	0.171062	2.91e-05	0.279926	4.22e-12	0.555997	2.96e-49	-0.0349882	0.39586	-0.0828262	0.0441417	-0.24073	3.08e-09	-0.208175	3.29e-07	0.0241881	0.557295	0.0620866	0.131653
OPTN	brown	0.216961	9.99e-08	0.171372	2.81e-05	0.402606	1.95e-24	-0.322178	9.68e-16	-0.207291	3.7e-07	-0.0806628	0.0499964	0.153704	0.000176109	0.23121	1.3e-08	0.179503	1.13e-05
PRKAB1	brown	-0.172535	2.47e-05	-0.0492679	0.231728	-0.307782	1.96e-14	0.0269491	0.513191	0.0926355	0.0243165	0.240839	3.03e-09	0.0933333	0.0232605	0.0162433	0.693527	0.226869	2.45e-08
EMP3	brown	0.365733	3.83e-20	0.284744	1.74e-12	0.708849	2.4e-91	0.224109	3.65e-08	-0.0590158	0.151882	-0.294572	2.7e-13	-0.330674	1.52e-16	-0.169014	3.63e-05	-0.0922751	0.0248779
PTGES	brown	0.190415	3.13e-06	0.0398439	0.333565	0.238956	4.05e-09	0.077247	0.0605535	-0.148736	0.000285195	-0.00669187	0.871038	-0.0922482	0.0249204	-0.129995	0.00154025	0.0347732	0.39877
DEGS1	brown	0.253692	3.93e-10	0.131004	0.00141393	0.50754	5.16e-40	-0.249706	7.49e-10	0.0209316	0.611568	-0.279199	4.81e-12	0.0402339	0.328851	0.371162	9.66e-21	-0.159746	9.61e-05
MGP	brown	0.417337	2.61e-26	0.255777	2.79e-10	0.633197	1.51e-67	-0.187888	4.25e-06	-0.1915	2.74e-06	-0.041242	0.316867	-0.0233782	0.570572	0.131528	0.00135212	-0.115679	0.00486699
EPB41L4B	brown	-0.242185	2.46e-09	0.00275707	0.946674	-0.387437	1.32e-22	-0.217541	9.22e-08	0.0788295	0.0554532	0.31298	6.75e-15	0.307397	2.12e-14	0.243935	1.87e-09	0.260557	1.26e-10
EPHX2	brown	-0.165981	5.02e-05	-0.00648553	0.874981	-0.291776	4.61e-13	0.0159006	0.699676	0.107223	0.00908981	-0.0280577	0.496006	0.0185387	0.652877	0.0381936	0.35399	0.144857	0.000411275
DTX3L	brown	-0.0452487	0.272095	0.132556	0.00123811	0.186075	5.27e-06	-0.480573	1.76e-35	-0.0631317	0.125265	-0.197424	1.32e-06	0.152351	0.000201123	0.453765	2.34e-31	-0.00908345	0.825591
CSRP1	brown	0.333394	8.28e-17	0.0442	0.283373	0.430524	4.58e-28	-0.101152	0.0138872	-0.129948	0.0015464	-0.108196	0.00847707	-0.0630623	0.125682	0.0673615	0.101843	-0.00487211	0.905914
PCOLCE	brown	0.395942	1.28e-23	0.208975	2.96e-07	0.771561	8.46e-118	0.0729946	0.0762048	-0.226522	2.58e-08	-0.101625	0.0134465	-0.244029	1.84e-09	-0.154793	0.00015815	-0.0785477	0.0563344
CTSK	brown	0.284766	1.73e-12	0.270737	2.18e-11	0.781461	9.3e-123	-0.179913	1.08e-05	-0.0989762	0.0160851	-0.0947516	0.0212358	-0.00669013	0.871071	0.203512	6.06e-07	-0.132775	0.00121503
FBLIM1	brown	0.227441	2.26e-08	0.124238	0.00248129	0.328663	2.36e-16	-0.113307	0.0058226	-0.473548	2.3e-34	-0.0429169	0.297596	-0.173266	2.28e-05	-0.225189	3.13e-08	0.463886	7.17e-33
FBLN2	brown	0.379856	1.01e-21	0.324034	6.49e-16	0.814165	3.5e-141	-0.0577781	0.160673	-0.355935	4.31e-19	-0.0994979	0.0155321	-0.238427	4.39e-09	-0.128934	0.00168412	-0.0581558	0.157951
ATF3	brown	0.0658176	0.109953	0.0145305	0.724453	0.0690884	0.0933428	-0.098061	0.0170971	0.0148916	0.717893	-0.188288	4.05e-06	-0.0449302	0.275487	0.128092	0.00180703	0.142598	0.000506919
C11orf96	brown	0.274946	1.04e-11	0.209633	2.71e-07	0.414698	5.75e-26	0.407721	4.47e-25	-0.0764801	0.0631613	-0.0802372	0.0512215	-0.301218	7.34e-14	-0.415755	4.19e-26	0.022952	0.577619
ARHGAP1	brown	0.366037	3.55e-20	0.148085	0.000303468	0.564547	4.78e-51	-0.137681	0.000790788	-0.494475	9.11e-38	-0.110029	0.00742116	-0.32365	7.05e-16	-0.214027	1.5e-07	0.238112	4.6e-09
CD276	brown	0.274099	1.2e-11	0.0678188	0.0995344	0.536224	2.66e-45	0.176023	1.68e-05	-0.266651	4.45e-11	-0.178041	1.34e-05	-0.454068	2.11e-31	-0.373598	5.16e-21	-0.00356983	0.930989
PDLIM7	brown	0.518901	4.77e-42	0.113988	0.00553244	0.71274	8.85e-93	0.118695	0.00385689	-0.286797	1.18e-12	-0.15658	0.000132335	-0.313476	6.09e-15	-0.272143	1.7e-11	-0.0801389	0.051508
GM2A	brown	0.139195	0.000690621	0.319912	1.57e-15	0.555077	4.59e-49	-0.250961	6.12e-10	-0.102451	0.0127052	-0.382367	5.17e-22	-0.12051	0.00334456	0.24799	9.86e-10	-0.0324162	0.43152
DNASE2	brown	0.112971	0.00597096	0.227465	2.25e-08	0.256062	2.66e-10	0.126825	0.00200733	0.0538558	0.191064	-0.112849	0.00602539	-0.0883211	0.0318108	-0.0839317	0.0413801	-0.0618786	0.132954
VWF	brown	0.314516	4.9e-15	0.270243	2.38e-11	0.678836	4.79e-81	-0.145095	0.000402258	-0.438595	3.52e-29	-0.120449	0.00336064	-0.250818	6.26e-10	-0.129761	0.00157094	0.0214107	0.603439
AL365181.3	brown	-0.0025826	0.950044	-0.117264	0.00430966	-0.187135	4.64e-06	-0.0973082	0.0179708	-0.161177	8.29e-05	0.0342621	0.405742	0.0220003	0.5935	-0.0692395	0.0926266	-0.0151047	0.714031
GSDMB	brown	-0.0947121	0.0212901	-0.0128774	0.754732	-0.144522	0.000424328	-0.00735228	0.858439	0.130028	0.0015359	-0.23325	9.59e-09	-0.0860057	0.0365919	0.097814	0.0173795	0.219839	6.69e-08
HBEGF	brown	0.0779661	0.0581898	0.00105914	0.979502	0.0965629	0.0188739	-0.12675	0.00201995	-0.120004	0.0034808	-0.0809859	0.0490828	-0.00417844	0.919261	0.0460237	0.263959	0.257229	2.19e-10
TRIM21	brown	-0.0857005	0.0372655	0.214012	1.5e-07	0.148999	0.000278106	-0.0272741	0.508121	0.186066	5.27e-06	-0.195536	1.67e-06	-0.0641135	0.119486	0.145843	0.000375046	0.0566436	0.169062
HBB	brown	0.0629812	0.12617	0.209253	2.85e-07	0.233366	9.43e-09	0.0895946	0.0294165	0.0593096	0.14985	-0.104109	0.0113265	-0.0840138	0.0411809	-0.0250881	0.542717	-0.00734212	0.858633
ADM	brown	0.106487	0.00957976	0.0709969	0.0846192	0.216831	1.02e-07	-0.0353165	0.391438	-0.0380427	0.355896	-0.359759	1.69e-19	-0.222277	4.74e-08	0.0533343	0.195403	0.209405	2.79e-07
DEPP1	brown	0.348618	2.49e-18	0.221947	4.97e-08	0.664613	1.39e-76	-0.147588	0.000318112	-0.21558	1.21e-07	-0.25969	1.45e-10	-0.192589	2.4e-06	0.0904001	0.0279833	-0.0307763	0.455196
HLA-DQA1	brown	0.228329	1.98e-08	0.493931	1.12e-37	0.632299	2.64e-67	-0.13379	0.00111298	-0.131036	0.00141006	-0.267245	4.01e-11	-0.178764	1.23e-05	0.0833361	0.0428492	-0.0748193	0.0691268
PAM	brown	0.28934	7.33e-13	0.0239727	0.560811	0.453851	2.28e-31	-0.399783	4.34e-24	-0.179149	1.18e-05	-0.190515	3.09e-06	0.0227671	0.580688	0.341454	1.33e-17	-0.119151	0.00372185
CES3	brown	-0.192748	2.36e-06	0.10812	0.00852345	-0.267987	3.53e-11	0.0590737	0.15148	0.00335153	0.935199	-0.234045	8.52e-09	-0.271518	1.9e-11	-0.0843159	0.040455	0.448208	1.51e-30
TRBC1	brown	0.208546	3.13e-07	0.662749	5.13e-76	0.440487	1.91e-29	0.0975683	0.0176646	-0.077147	0.0608885	-0.209637	2.71e-07	-0.265761	5.18e-11	-0.118857	0.00380835	0.0912474	0.0265411
ICAM1	brown	0.209954	2.59e-07	0.381627	6.3e-22	0.731899	3.39e-100	-0.10003	0.0149856	-0.230197	1.51e-08	-0.280915	3.52e-12	-0.232511	1.07e-08	-0.022613	0.583253	-0.0904313	0.0279292
SHC1	brown	0.273068	1.45e-11	0.155259	0.000150985	0.449651	9.35e-31	-0.206884	3.9e-07	-0.39958	4.6e-24	0.0424659	0.302706	0.0123527	0.764424	-0.0880697	0.0323026	0.105328	0.0103988
ACKR3	brown	0.202958	6.51e-07	0.263733	7.34e-11	0.41546	4.58e-26	0.184063	6.68e-06	-0.240218	3.33e-09	0.20765	3.52e-07	-0.135975	0.000919632	-0.344978	5.86e-18	-0.038167	0.354326
ELN	brown	0.366992	2.79e-20	0.246159	1.32e-09	0.596834	2.6e-58	-0.121008	0.00321529	-0.356195	4.05e-19	0.142545	0.0005094	-0.110917	0.00695339	-0.0869011	0.034675	-0.0306421	0.457166
TNS3	brown	0.239079	3.97e-09	0.191595	2.71e-06	0.493995	1.1e-37	-0.415741	4.21e-26	-0.53121	2.43e-44	0.394424	1.95e-23	0.115758	0.00483772	0.0322652	0.43367	-0.0707606	0.085662
PALLD	brown	0.413645	7.85e-26	0.164977	5.58e-05	0.773528	9.17e-119	-0.377445	1.9e-21	-0.290624	5.75e-13	-0.248809	8.65e-10	-0.0691536	0.0930332	0.279897	4.24e-12	0.0104922	0.79908
DBN1	brown	0.333245	8.56e-17	0.0358319	0.38456	0.453521	2.55e-31	-0.0696609	0.0906535	-0.191305	2.81e-06	-0.249624	7.59e-10	-0.276704	7.56e-12	-0.0599657	0.145387	-0.193975	2.03e-06
SDC2	brown	0.357319	3.08e-19	0.164337	5.97e-05	0.768927	1.6e-116	-0.284911	1.68e-12	-0.104145	0.0112977	-0.0853958	0.0379484	0.0916662	0.0258521	0.325007	5.26e-16	-0.169067	3.61e-05
ITGAV	brown	0.261935	9.96e-11	0.139809	0.000653483	0.640404	1.58e-69	-0.576965	9.56e-54	-0.238949	4.05e-09	-0.18083	9.72e-06	0.175037	1.87e-05	0.532796	1.21e-44	-0.052065	0.206265
CNDP2	brown	-0.0357381	0.385806	0.158481	0.000109254	0.100613	0.0144058	0.00883757	0.830239	-0.0222331	0.589598	-0.420592	9.79e-27	-0.281567	3.12e-12	-0.0583735	0.156397	0.0881746	0.0320965
KRT80	brown	0.233231	9.62e-09	-0.0357264	0.385962	0.268633	3.15e-11	-0.0452981	0.271571	-0.120346	0.00338821	-0.00200187	0.961267	-0.023893	0.562115	-0.0200248	0.627087	-0.114071	0.00549788
FOSL1	brown	0.167467	4.29e-05	-0.0338556	0.411339	0.167209	4.41e-05	0.0595559	0.148163	0.0257413	0.532259	-0.146995	0.000336508	-0.101049	0.0139855	-0.0412241	0.317077	-0.122731	0.00280233
VWA2	brown	-0.0529785	0.198404	-0.0727291	0.0772823	-0.193907	2.04e-06	-0.137628	0.000794545	-0.105428	0.0103253	0.124564	0.00241641	-0.0106028	0.797008	0.0221375	0.591198	0.00989103	0.810367
ITGA5	brown	0.378009	1.64e-21	0.114712	0.00523786	0.779748	7e-122	-0.225474	3e-08	-0.314297	5.13e-15	-0.202885	6.57e-07	-0.159247	0.000101071	0.0759491	0.0650205	-0.105217	0.0104801
ITGB2	brown	0.326324	3.95e-16	0.457501	6.56e-32	0.806904	8.65e-137	-0.077407	0.0600208	-0.283178	2.32e-12	-0.283382	2.24e-12	-0.286827	1.18e-12	-0.0630577	0.12571	-0.0192399	0.640654
PODXL	brown	0.240855	3.02e-09	0.0708206	0.0853964	0.479918	2.24e-35	-0.248773	8.7e-10	-0.274187	1.19e-11	-0.205667	4.58e-07	-0.122747	0.00279853	0.0780107	0.0580458	-0.0991134	0.0159381
IFIT3	brown	0.0943359	0.0218127	0.19653	1.47e-06	0.385425	2.28e-22	-0.104434	0.0110718	0.0707245	0.0858223	-0.267217	4.03e-11	-0.075549	0.066451	0.173682	2.18e-05	-0.116141	0.00469822
GADD45B	brown	0.420657	9.6e-27	0.259055	1.62e-10	0.582071	6.87e-55	-0.0446665	0.278318	-0.241007	2.95e-09	-0.10787	0.00867804	-0.170991	2.93e-05	-0.0668732	0.104355	-0.0442623	0.282694
BLVRA	brown	0.218265	8.34e-08	0.182756	7.78e-06	0.395076	1.63e-23	-0.0568021	0.167871	0.0600639	0.144728	-0.468157	1.59e-33	-0.258762	1.7e-10	0.152839	0.000191745	-0.0779	0.0584036
F2R	brown	0.266682	4.42e-11	0.266273	4.75e-11	0.683807	1.15e-82	-0.395505	1.44e-23	-0.279092	4.91e-12	-0.0124778	0.762111	0.0857243	0.0372126	0.275606	9.21e-12	-0.0351018	0.394327
C1QTNF1	brown	0.263941	7.08e-11	0.0402474	0.328688	0.369516	1.47e-20	-0.05136	0.212483	-0.311199	9.75e-15	-0.0624557	0.129369	-0.171804	2.68e-05	-0.139544	0.000669295	0.00940447	0.819531
SAA1	brown	0.06834	0.0969542	0.0670004	0.103696	0.080693	0.0499102	-0.00568259	0.890355	-0.0189222	0.64618	-0.0732117	0.0753331	-0.0478095	0.245855	0.0197469	0.631876	-0.00141733	0.972572
LRRC8A	brown	0.375786	2.93e-21	0.0119078	0.772671	0.424471	2.99e-27	-0.0585636	0.155051	-0.366804	2.93e-20	-0.241418	2.77e-09	-0.24756	1.06e-09	-0.188851	3.78e-06	0.151818	0.000211852
LOXL2	brown	0.349117	2.21e-18	0.10766	0.00880962	0.740976	6.14e-104	-0.0512298	0.213646	-0.347953	2.91e-18	-0.113696	0.00565525	-0.226329	2.65e-08	-0.150112	0.000249926	-0.0588497	0.153041
CORO2A	brown	-0.0974476	0.0178061	-0.0264173	0.521543	-0.236789	5.63e-09	-0.181432	9.07e-06	-0.17914	1.18e-05	0.0525412	0.20214	0.0828391	0.0441087	-0.00113235	0.978085	0.464019	6.85e-33
CORO1A	brown	0.316549	3.2e-15	0.450401	7.28e-31	0.405388	8.77e-25	0.252281	4.94e-10	-0.144656	0.000419053	-0.134373	0.00105804	-0.227691	2.18e-08	-0.347667	3.12e-18	0.0696396	0.0907524
IL18	brown	-0.0700576	0.0888267	0.035457	0.389556	-0.0205732	0.617682	-0.0482671	0.241359	0.252172	5.03e-10	-0.269162	2.88e-11	0.0639769	0.120278	0.27152	1.9e-11	0.12575	0.00219314
KCTD12	brown	0.270439	2.3e-11	0.161523	8e-05	0.475479	1.14e-34	-0.372717	6.48e-21	-0.260518	1.27e-10	-0.267886	3.59e-11	-0.0704444	0.0870739	0.268398	3.29e-11	0.0165367	0.68828
RBP4	brown	0.0406053	0.324403	-0.0141395	0.731577	0.0344524	0.403138	0.088553	0.0313628	-0.0137558	0.738593	-0.00503287	0.902825	-0.0488155	0.236048	-0.0604787	0.141969	0.0560034	0.173939
PIK3IP1	brown	0.251347	5.75e-10	0.229136	1.76e-08	0.319681	1.65e-15	-0.199385	1.03e-06	-0.266194	4.81e-11	0.13459	0.00103821	0.0187257	0.649607	0.084475	0.0400772	0.139066	0.000698662
MXRA5	brown	0.279227	4.79e-12	0.149523	0.000264479	0.727959	1.28e-98	-0.318131	2.29e-15	-0.365712	3.85e-20	-0.120256	0.00341239	-0.0876365	0.0331653	0.128902	0.00168858	-0.0922843	0.0248636
GBP1	brown	0.103506	0.0118118	0.327413	3.11e-16	0.513158	5.2e-41	-0.208716	3.06e-07	-0.00862669	0.83423	-0.324141	6.34e-16	-0.105653	0.0101627	0.239179	3.91e-09	-0.145216	0.000397715
RNASE6	brown	0.138778	0.000716988	0.473786	2.11e-34	0.469998	8.25e-34	-0.11216	0.006343	0.0833214	0.0428861	-0.211486	2.11e-07	0.0204879	0.61914	0.263487	7.65e-11	-0.0258218	0.530976
CLU	brown	0.310432	1.14e-14	0.120824	0.0032625	0.299713	9.88e-14	-0.100942	0.0140875	-0.205484	4.69e-07	0.0285877	0.487901	-0.134896	0.00101091	0.000176164	0.99659	-0.0458134	0.26615
CYP2J2	brown	-0.204161	5.57e-07	-0.110665	0.00708331	-0.343878	7.57e-18	-0.0238023	0.5636	0.195045	1.77e-06	0.0543288	0.18719	0.100754	0.0142684	0.119852	0.00352256	0.152443	0.000199322
CTSL	brown	0.2525	4.77e-10	0.256059	2.66e-10	0.751222	2.35e-108	-0.10929	0.0078318	-0.0312108	0.448853	-0.340864	1.52e-17	-0.155151	0.000152621	0.168145	3.99e-05	-0.171133	2.88e-05
GREM1	brown	0.402262	2.15e-24	0.190761	3e-06	0.76068	1.25e-112	-0.331951	1.14e-16	-0.28947	7.15e-13	-0.15722	0.000124095	-0.0582443	0.157318	0.224107	3.65e-08	-0.0834513	0.0425617
APOC1	brown	0.166467	4.77e-05	0.138457	0.000737883	0.329811	1.84e-16	-0.00768546	0.852096	0.0490565	0.23374	-0.165101	5.51e-05	-0.0580029	0.159048	0.0968283	0.0185479	-0.0863898	0.0357589
CD52	brown	0.307849	1.94e-14	0.498632	1.8e-38	0.523734	6.15e-43	0.0574293	0.163218	-0.0516451	0.209952	-0.282843	2.47e-12	-0.243247	2.08e-09	-0.0313191	0.44728	0.0809385	0.0492158
CYBB	brown	0.186307	5.12e-06	0.424757	2.74e-27	0.725739	9.63e-98	-0.334107	7.05e-17	-0.206157	4.29e-07	-0.275214	9.87e-12	-0.0603749	0.142655	0.283332	2.26e-12	-0.0757646	0.0656771
CYBRD1	brown	0.375143	3.46e-21	0.27501	1.02e-11	0.725452	1.25e-97	-0.380033	9.61e-22	-0.28978	6.75e-13	-0.104932	0.0106925	0.0260938	0.526656	0.289924	6.56e-13	0.0157216	0.702897
PREP	brown	-0.241679	2.66e-09	-0.0637748	0.121456	-0.313141	6.53e-15	0.0255595	0.53516	0.19142	2.77e-06	0.0507444	0.218022	0.0727037	0.0773859	0.0368974	0.370573	0.0663218	0.10725
CRYZL2P	brown	-0.0916418	0.0258919	0.0105527	0.797948	-0.228837	1.84e-08	-0.0743819	0.0707723	0.0454967	0.269473	0.114107	0.00548313	0.175314	1.82e-05	0.0633071	0.124217	0.0611759	0.137422
ARL4C	brown	0.414874	5.45e-26	0.208353	3.21e-07	0.700946	1.65e-88	-0.259822	1.42e-10	-0.271566	1.89e-11	-0.222359	4.69e-08	-0.105315	0.0104083	0.145745	0.000378504	-0.136017	0.00091627
AIF1	brown	0.226917	2.44e-08	0.474966	1.38e-34	0.748703	3e-107	-0.162743	7.05e-05	0.00163239	0.968412	-0.313572	5.97e-15	-0.0862373	0.0360876	0.261189	1.13e-10	-0.119167	0.00371703
SPI1	brown	0.306995	2.3e-14	0.48491	3.5e-36	0.806379	1.77e-136	0.0585063	0.155456	-0.215564	1.21e-07	-0.280366	3.89e-12	-0.325895	4.33e-16	-0.145907	0.000372819	-0.0233566	0.570928
MRC2	brown	0.434329	1.38e-28	0.20933	2.82e-07	0.879452	4.75e-192	-0.255052	3.14e-10	-0.447844	1.71e-30	-0.134537	0.00104301	-0.197838	1.25e-06	0.0046676	0.909847	-0.0659529	0.109223
TRIM8	brown	0.331023	1.4e-16	0.134686	0.00102958	0.437798	4.55e-29	-0.0381112	0.35503	-0.450009	8.3e-31	-0.271075	2.06e-11	-0.382497	5e-22	-0.273794	1.27e-11	0.212809	1.77e-07
SECTM1	brown	0.113699	0.00565391	0.20107	8.3e-07	0.325484	4.74e-16	0.0554474	0.178259	-0.0993319	0.0157063	-0.360016	1.59e-19	-0.299344	1.06e-13	-0.0977218	0.017486	0.172157	2.58e-05
IFI16	brown	0.231347	1.27e-08	0.289351	7.32e-13	0.518027	6.88e-42	-0.265444	5.48e-11	-0.116947	0.00441631	-0.44803	1.61e-30	-0.177647	1.4e-05	0.239526	3.71e-09	-0.0336318	0.41444
SDC3	brown	0.289153	7.6e-13	0.117724	0.00415911	0.438918	3.17e-29	-0.283794	2.07e-12	-0.37187	8.06e-21	-0.0878988	0.0326407	-0.202545	6.87e-07	0.0532997	0.195693	-0.08138	0.0479874
TNFAIP2	brown	0.222238	4.77e-08	0.34657	4.03e-18	0.496233	4.6e-38	-0.0676394	0.100435	-0.157319	0.000122863	-0.283942	2.02e-12	-0.206403	4.15e-07	-0.0334364	0.417159	-0.0227052	0.581718
EFEMP1	brown	0.350987	1.42e-18	0.385082	2.5e-22	0.7463	3.31e-106	-0.246866	1.18e-09	-0.298575	1.24e-13	-0.0577082	0.161181	-0.0826819	0.0445133	0.118162	0.00402005	-0.0803085	0.0510144
SIRPA	brown	0.241195	2.87e-09	0.224614	3.4e-08	0.61818	1.38e-63	-0.177844	1.37e-05	-0.266404	4.64e-11	0.0983908	0.0167261	-0.0526456	0.201243	0.025769	0.531817	-0.144102	0.000441213
RGS1	brown	0.185345	5.74e-06	0.359215	1.94e-19	0.532733	1.24e-44	-0.30024	8.9e-14	-0.0314068	0.446008	-0.220092	6.46e-08	0.0700257	0.0889725	0.358686	2.2e-19	-0.0666673	0.105429
TNFAIP3	brown	0.17596	1.69e-05	0.361402	1.13e-19	0.578239	4.98e-54	-0.363972	5.95e-20	-0.337274	3.45e-17	0.0181834	0.659106	0.00764015	0.852958	0.15807	0.000113888	-0.0810509	0.0489006
PECAM1	brown	0.336078	4.52e-17	0.394041	2.17e-23	0.822	3.82e-146	-0.300457	8.53e-14	-0.29093	5.42e-13	-0.1672	4.41e-05	-0.095103	0.0207584	0.178878	1.22e-05	-0.0739841	0.0722966
LAMA5	brown	0.221679	5.16e-08	0.0418968	0.309238	0.184841	6.09e-06	-0.0772738	0.0604639	-0.290845	5.51e-13	0.165795	5.12e-05	-0.111764	0.00653175	-0.183922	6.79e-06	-0.141847	0.000543057
GBP2	brown	0.1567	0.000130747	0.322927	8.24e-16	0.495504	6.11e-38	-0.271741	1.83e-11	-0.167783	4.14e-05	-0.31734	2.71e-15	-0.137475	0.000805371	0.215456	1.23e-07	0.0653314	0.11261
LAMB1	brown	0.276595	7.71e-12	0.000423895	0.991795	0.40494	9.98e-25	-0.463412	8.47e-33	-0.404778	1.05e-24	-0.0576128	0.161875	-0.0735094	0.0741508	0.175888	1.7e-05	-0.133622	0.00112931
APOL2	brown	0.115303	0.00500819	0.217422	9.37e-08	0.364046	5.85e-20	-0.0616652	0.134299	-0.0905953	0.0276452	-0.354354	6.32e-19	-0.273093	1.44e-11	0.00388288	0.924954	0.0285777	0.488053
NOTCH3	brown	0.455648	1.24e-31	0.191894	2.62e-06	0.766575	2.15e-115	-0.0672513	0.102406	-0.491772	2.58e-37	-0.0226309	0.582954	-0.280461	3.82e-12	-0.264352	6.6e-11	-0.0716365	0.081847
PCBP2	brown	-0.182788	7.75e-06	-0.13001	0.00153821	-0.326712	3.63e-16	0.137997	0.000768813	0.378584	1.41e-21	-0.0867305	0.0350335	0.0519475	0.207292	0.10743	0.00895662	-0.270131	2.43e-11
RND3	brown	0.168092	4.01e-05	-0.0363011	0.378361	0.249834	7.34e-10	-0.484056	4.82e-36	-0.0949794	0.0209253	0.0412664	0.31658	0.326482	3.81e-16	0.465892	3.54e-33	-0.0575267	0.162504
NES	brown	0.191928	2.6e-06	0.00700188	0.865119	0.216716	1.03e-07	-0.163444	6.56e-05	-0.272551	1.59e-11	0.292528	3.99e-13	0.0431388	0.295103	-0.0558176	0.175374	-0.283666	2.12e-12
PPP1R18	brown	0.523812	5.95e-43	0.330275	1.66e-16	0.851862	1.44e-167	-0.309313	1.44e-14	-0.39343	2.57e-23	-0.1895	3.5e-06	-0.115326	0.00499953	0.103837	0.0115426	-0.0909761	0.0269958
ANKS4B	brown	-0.200193	9.28e-07	-0.0405132	0.325502	-0.39542	1.48e-23	-0.143027	0.000487305	0.0676921	0.10017	0.175175	1.85e-05	0.110899	0.00696237	0.138489	0.000735794	0.278568	5.4e-12
RGS2	brown	0.323126	7.9e-16	0.188555	3.92e-06	0.632455	2.4e-67	-0.178179	1.32e-05	-0.0941137	0.0221266	-0.313327	6.28e-15	-0.110121	0.00737132	0.202976	6.5e-07	-0.0128217	0.75576
LPCAT1	brown	0.0305806	0.45807	0.105123	0.0105499	0.117099	0.0043649	-0.0226912	0.58195	-0.0490005	0.234275	-0.290078	6.37e-13	-0.227566	2.22e-08	-0.00746372	0.856317	0.0205452	0.61816
CLEC11A	brown	0.348364	2.64e-18	0.207695	3.5e-07	0.581223	1.07e-54	0.453734	2.37e-31	-0.153866	0.000173333	-0.0833404	0.0428385	-0.39242	3.39e-23	-0.490289	4.56e-37	-0.0292407	0.478013
FRAT2	brown	-0.227889	2.12e-08	-0.0707888	0.0855371	-0.348934	2.31e-18	0.085145	0.0385187	0.109546	0.00768727	0.155828	0.000142665	0.10181	0.0132767	-0.0834873	0.0424723	0.0210805	0.609037
FZD5	brown	-0.0942878	0.0218803	0.0278218	0.499638	-0.250617	6.47e-10	-0.160964	8.48e-05	-0.25295	4.43e-10	0.109218	0.00787257	-0.0187291	0.649548	-0.110159	0.00735083	0.356805	3.49e-19
LTBP1	brown	0.374397	4.2e-21	0.143025	0.000487372	0.657254	2.28e-74	-0.382894	4.49e-22	-0.380027	9.62e-22	0.0360994	0.381018	-0.06015	0.144152	0.172532	2.47e-05	-0.0186011	0.651785
LRRC32	brown	0.414816	5.55e-26	0.29547	2.27e-13	0.752434	6.82e-109	-0.159408	9.94e-05	-0.388063	1.12e-22	0.0659883	0.109032	-0.0822862	0.0455463	-0.0599393	0.145565	0.0166343	0.686536
DUSP5	brown	0.22584	2.85e-08	0.149241	0.00027173	0.349984	1.8e-18	-0.115553	0.0049139	-0.189424	3.53e-06	-0.219415	7.1e-08	-0.128072	0.00180997	0.0231284	0.574697	0.172372	2.52e-05
SNHG3	brown	-0.195023	1.78e-06	-0.119742	0.00355316	-0.295323	2.33e-13	0.0690452	0.0935482	0.262119	9.65e-11	-0.14159	0.000555944	0.069621	0.0908386	0.0572114	0.164823	-0.200445	8.99e-07
IRF7	brown	0.170919	2.95e-05	0.147449	0.000322352	0.212972	1.73e-07	0.247305	1.1e-09	-0.0438592	0.287105	-0.0867176	0.0350609	-0.265584	5.35e-11	-0.292144	4.3e-13	0.0451923	0.272693
MCAM	brown	0.353131	8.49e-19	0.195816	1.61e-06	0.711846	1.9e-92	-0.16642	4.79e-05	-0.309899	1.27e-14	-0.0376165	0.361314	-0.127255	0.00193714	-0.0112598	0.784729	-0.107161	0.00913025
CCL2	brown	0.194747	1.84e-06	0.33144	1.28e-16	0.678682	5.37e-81	-0.139008	0.00070236	0.00321713	0.937793	-0.19674	1.44e-06	0.00623528	0.879768	0.234765	7.65e-09	-0.161786	7.79e-05
CD4	brown	0.274629	1.1e-11	0.591834	3.92e-57	0.782688	2.16e-123	-0.197854	1.25e-06	-0.256502	2.47e-10	-0.226691	2.52e-08	-0.183091	7.48e-06	0.0818995	0.0465749	0.0171353	0.677618
CERS2	brown	-0.039322	0.33994	0.0382626	0.35312	0.0674875	0.101203	-0.0205574	0.617952	-0.0894796	0.0296263	0.0498996	0.225792	0.0503807	0.221343	-0.0877448	0.032948	0.086787	0.0349146
SUSD6	brown	0.297516	1.52e-13	0.363556	6.61e-20	0.664045	2.07e-76	-0.480629	1.73e-35	-0.557524	1.43e-49	-0.234938	7.45e-09	-0.214552	1.39e-07	0.153826	0.000174014	0.381585	6.37e-22
FSTL3	brown	0.440107	2.16e-29	0.127275	0.001934	0.599153	7.25e-59	0.173693	2.18e-05	-0.224704	3.35e-08	-0.201925	7.44e-07	-0.321507	1.12e-15	-0.285419	1.53e-12	-0.0496802	0.227842
TINF2	brown	0.0943432	0.0218025	0.316547	3.2e-15	0.399458	4.76e-24	-0.0222859	0.588713	0.209915	2.61e-07	-0.389893	6.79e-23	-0.195716	1.63e-06	0.230739	1.39e-08	0.0218415	0.59617
TSC22D3	brown	0.431745	3.12e-28	0.329469	1.98e-16	0.615981	5.04e-63	-0.165034	5.55e-05	-0.209904	2.61e-07	-0.101232	0.0138119	-0.122947	0.00275389	0.076533	0.0629786	-0.0198323	0.630403
GPSM3	brown	0.362695	8.19e-20	0.55203	1.93e-48	0.656882	2.94e-74	-0.0526839	0.200916	-0.206244	4.24e-07	-0.204239	5.51e-07	-0.149662	0.000260971	-0.019932	0.628684	0.075568	0.0663824
STAT2	brown	0.276611	7.69e-12	0.345822	4.81e-18	0.61682	3.08e-63	-0.360149	1.54e-19	-0.350528	1.58e-18	-0.249276	8.02e-10	-0.181282	9.23e-06	0.136369	0.000888261	0.00187158	0.963786
LRIG1	brown	0.169051	3.62e-05	-0.00159786	0.96908	0.208247	3.26e-07	-0.209838	2.63e-07	-0.309736	1.32e-14	0.262275	9.4e-11	0.112572	0.00615139	-0.0482398	0.241626	-0.0670884	0.103242
P3H4	brown	0.193313	2.2e-06	0.0229215	0.578125	0.228194	2.02e-08	0.238713	4.2e-09	-0.0879602	0.0325188	0.1063	0.00970759	-0.189063	3.69e-06	-0.302227	6e-14	-0.0819759	0.04637
OLFML2B	brown	0.426753	1.48e-27	0.266766	4.36e-11	0.851527	2.66e-167	-0.20644	4.13e-07	-0.366133	3.46e-20	-0.0977098	0.0174999	-0.143347	0.000473118	0.0294026	0.475578	-0.108228	0.0084576
CAV1	brown	0.294781	2.59e-13	0.0952136	0.0206101	0.530778	2.93e-44	-0.115115	0.00508016	-0.0721329	0.0797468	-0.197058	1.38e-06	-0.104825	0.0107725	0.138006	0.000768209	-0.0744267	0.0706023
SFXN3	brown	0.339133	2.26e-17	0.023435	0.569636	0.430764	4.24e-28	-0.157653	0.000118798	-0.36768	2.34e-20	0.0113327	0.783371	-0.0208568	0.612842	-0.0716104	0.0819587	0.012859	0.755071
PDPN	brown	0.227001	2.41e-08	0.192492	2.43e-06	0.766122	3.52e-115	-0.159673	9.68e-05	-0.168272	3.93e-05	-0.164987	5.58e-05	-0.077703	0.0590455	0.131793	0.00132185	-0.0925352	0.0244716
RGS16	brown	0.295199	2.39e-13	0.105007	0.0106363	0.613125	2.67e-62	-0.201021	8.35e-07	-0.187338	4.53e-06	-0.214457	1.41e-07	-0.0982991	0.0168285	0.132537	0.00124022	-0.152127	0.000205569
HLA-DQA2	brown	0.186758	4.86e-06	0.340994	1.47e-17	0.498259	2.08e-38	-0.120316	0.00339627	-0.117801	0.00413431	-0.181513	8.98e-06	-0.101414	0.0136413	0.0877727	0.0328921	-0.0417869	0.31051
WNK4	brown	-0.0519499	0.207271	-0.112212	0.00631831	-0.291313	5.04e-13	-0.0627638	0.127486	-0.188969	3.73e-06	0.0723862	0.0786922	-0.120247	0.00341482	-0.126455	0.0020696	0.279019	4.97e-12
ETS1	brown	0.398942	5.51e-24	0.345828	4.8e-18	0.737739	1.38e-102	-0.482545	8.47e-36	-0.42222	5.97e-27	-0.202384	7.01e-07	-0.0745646	0.0700812	0.273641	1.31e-11	0.0481579	0.242427
ALOX5AP	brown	0.279562	4.51e-12	0.294341	2.82e-13	0.713944	3.16e-93	-0.0457429	0.266887	-0.0929272	0.0238701	-0.339893	1.9e-17	-0.184651	6.23e-06	0.0755816	0.0663336	-0.0317052	0.441696
FILIP1L	brown	0.408474	3.59e-25	0.199577	1e-06	0.704964	6.11e-90	-0.435968	8.17e-29	-0.349374	2.08e-18	0.0145878	0.723411	0.0802119	0.051295	0.268002	3.52e-11	-0.12086	0.00325321
CD59	brown	0.180599	9.98e-06	0.0806491	0.0500354	0.350068	1.77e-18	-0.0873088	0.0338311	0.131937	0.00130569	-0.161479	8.04e-05	0.0421978	0.305772	0.269402	2.76e-11	0.121731	0.00303573
ASPN	brown	0.315724	3.81e-15	0.0669377	0.104021	0.59915	7.27e-59	-0.267737	3.69e-11	-0.194762	1.84e-06	-0.0390067	0.343829	0.0254046	0.537638	0.220894	5.77e-08	-0.119461	0.00363254
NFKB2	brown	0.306137	2.74e-14	0.201881	7.48e-07	0.505042	1.41e-39	0.0904057	0.0279737	-0.321	1.25e-15	-0.274634	1.1e-11	-0.427518	1.17e-27	-0.328053	2.7e-16	0.0558956	0.17477
LIF	brown	0.142253	0.000523242	0.00194988	0.962272	0.179311	1.16e-05	-0.0973244	0.0179516	-0.24038	3.25e-09	-0.183775	6.91e-06	-0.173376	2.25e-05	-0.109722	0.00758944	0.0999557	0.0150606
CD3D	brown	0.114976	0.00513411	0.571808	1.3e-52	0.384763	2.73e-22	0.141538	0.000558618	0.0735216	0.0741027	-0.278328	5.64e-12	-0.254953	3.19e-10	-0.0649311	0.114835	0.0316438	0.442582
PLEKHS1	brown	0.0197978	0.630998	0.0695865	0.0909995	0.00641217	0.876384	-0.171222	2.86e-05	-0.0499103	0.225692	-0.211637	2.07e-07	-0.0360123	0.382169	0.139061	0.000698985	0.014019	0.733778
GJA1	brown	0.314156	5.28e-15	0.118582	0.0038908	0.627621	4.74e-66	-0.309459	1.39e-14	-0.193384	2.18e-06	-0.141407	0.000565297	0.0331815	0.420721	0.25592	2.72e-10	-0.104246	0.0112188
FHL3	brown	0.444737	4.77e-30	0.105851	0.0100219	0.63348	1.27e-67	-0.0695967	0.0909519	-0.23384	8.78e-09	-0.14426	0.000434768	-0.167111	4.45e-05	-0.0335552	0.415505	-0.22089	5.77e-08
SMTN	brown	0.251931	5.23e-10	-0.0599456	0.145522	0.13476	0.00102296	0.120424	0.00336743	-0.356602	3.67e-19	0.222504	4.59e-08	-0.258316	1.83e-10	-0.424914	2.61e-27	-0.0402324	0.328869
IL1B	brown	0.0374411	0.36356	0.0124631	0.762382	0.26682	4.32e-11	-0.0708274	0.0853663	-0.00363748	0.929684	-0.243884	1.89e-09	-0.0588059	0.153347	0.125971	0.00215386	-0.0275449	0.503918
NOP14	brown	-0.337941	2.97e-17	-0.109989	0.00744302	-0.28951	7.1e-13	-0.00922545	0.822909	0.190109	3.25e-06	0.184132	6.62e-06	0.16193	7.67e-05	0.0328099	0.425945	-0.207636	3.53e-07
GEM	brown	0.442138	1.12e-29	0.18511	5.9e-06	0.68495	4.82e-83	-0.299381	1.05e-13	-0.308862	1.57e-14	-0.0444525	0.280629	-0.00954079	0.816961	0.17187	2.66e-05	-0.050665	0.218745
CSRNP1	brown	0.209613	2.71e-07	0.217229	9.63e-08	0.280797	3.6e-12	-0.00199983	0.961307	-0.164643	5.78e-05	-0.0208721	0.612582	-0.148236	0.000299137	-0.118056	0.00405333	0.254871	3.24e-10
TWSG1	brown	0.232268	1.11e-08	0.122525	0.00284892	0.558349	9.63e-50	-0.446167	2.98e-30	-0.0859286	0.0367611	-0.401687	2.53e-24	-0.019042	0.644095	0.501183	6.58e-39	-0.0412478	0.316799
NUB1	brown	0.103533	0.0117897	0.184104	6.65e-06	0.23113	1.31e-08	-0.245835	1.39e-09	-0.0847207	0.0394996	0.102766	0.0124322	0.188668	3.87e-06	0.22598	2.79e-08	-0.12275	0.00279804
FERMT3	brown	0.181537	8.96e-06	0.327468	3.07e-16	0.465383	4.24e-33	0.0270432	0.51172	-0.207385	3.65e-07	-0.196302	1.52e-06	-0.263251	7.97e-11	-0.130844	0.00143327	0.0985926	0.0165027
AKR1B1	brown	0.163863	6.27e-05	0.255098	3.12e-10	0.460368	2.44e-32	0.0333534	0.418316	-0.0201934	0.624189	0.0520025	0.20681	-0.0565516	0.169757	-0.0167855	0.683841	-0.116148	0.00469571
CTSO	brown	0.220841	5.81e-08	0.255291	3.02e-10	0.557241	1.64e-49	-0.479227	2.9e-35	-0.262352	9.28e-11	-0.208846	3.01e-07	0.0214177	0.603319	0.406637	6.11e-25	0.149031	0.000277254
MAP7D1	brown	0.488112	1.04e-36	0.277357	6.72e-12	0.780472	2.99e-122	0.0414141	0.31485	-0.379307	1.16e-21	-0.187704	4.34e-06	-0.343297	8.66e-18	-0.278873	5.11e-12	0.0344482	0.403196
CSF1R	brown	0.312279	7.8e-15	0.480043	2.14e-35	0.848471	6.61e-165	-0.112033	0.0064031	-0.333494	8.09e-17	-0.231311	1.28e-08	-0.283179	2.32e-12	-0.0609827	0.138671	0.0082681	0.841027
C6orf136	brown	-0.139	0.000702837	-0.118424	0.00393897	-0.429967	5.45e-28	0.20041	9.03e-07	0.0911655	0.0266776	-0.00255187	0.950638	-0.0794336	0.0536029	-0.215197	1.27e-07	0.262961	8.37e-11
APOL6	brown	-0.0323802	0.432033	0.223832	3.8e-08	0.297489	1.53e-13	-0.405322	8.94e-25	-0.139724	0.00065854	-0.35841	2.36e-19	-0.0728526	0.0767795	0.349266	2.14e-18	0.0606244	0.141009
MAN2B1	brown	0.226867	2.45e-08	0.412469	1.11e-25	0.525749	2.6e-43	0.00520054	0.899605	-0.414183	6.7e-26	-0.12161	0.003065	-0.329123	2.14e-16	-0.300774	8.01e-14	0.174829	1.92e-05
PARP14	brown	0.0619994	0.132197	0.161764	7.81e-05	0.316883	2.98e-15	-0.320089	1.51e-15	-0.141629	0.000553977	-0.267963	3.54e-11	-0.0614346	0.135764	0.229215	1.74e-08	-0.0698944	0.0895744
STX19	brown	-0.0600788	0.144628	-0.141534	0.000558816	-0.30533	3.22e-14	-0.31738	2.69e-15	0.0301222	0.46484	0.0427446	0.299542	0.320329	1.44e-15	0.370858	1.04e-20	0.305884	2.88e-14
MACROH2A1	brown	-0.243062	2.14e-09	-0.105088	0.0105754	-0.337342	3.4e-17	0.0338223	0.4118	0.271282	1.98e-11	0.174093	2.08e-05	0.330518	1.57e-16	0.092589	0.0243884	-0.159122	0.000102358
SPON1	brown	0.220879	5.78e-08	0.107513	0.0089034	0.35267	9.48e-19	-0.081076	0.0488304	-0.0663838	0.106922	-0.378905	1.29e-21	-0.22	6.54e-08	0.080972	0.0491218	0.11851	0.00391279
PLXND1	brown	0.312284	7.79e-15	0.183529	7.11e-06	0.599759	5.19e-59	-0.105169	0.0105156	-0.417509	2.48e-26	-0.227092	2.38e-08	-0.333561	7.97e-17	-0.17602	1.68e-05	-0.0288452	0.483989
FBXO6	brown	-0.027533	0.504101	0.140198	0.000630908	0.175061	1.87e-05	0.30752	2.07e-14	0.184175	6.59e-06	-0.286382	1.28e-12	-0.316026	3.57e-15	-0.174969	1.89e-05	-0.0010946	0.978816
DUSP2	brown	0.0631277	0.125289	0.121778	0.00302427	-0.017516	0.670871	0.1902	3.21e-06	0.126702	0.00202792	-0.0114429	0.781317	-0.114551	0.00530223	-0.125151	0.00230336	-0.0792799	0.0540686
IRF1	brown	-0.0392747	0.340522	0.291647	4.73e-13	0.237216	5.28e-09	0.0621381	0.131333	0.083418	0.0426447	-0.285587	1.48e-12	-0.179613	1.12e-05	-0.0083084	0.840263	-0.0174001	0.672921
SLC20A1	brown	0.216033	1.14e-07	0.0363604	0.377582	0.262717	8.72e-11	-0.405411	8.71e-25	-0.158184	0.000112583	-0.190901	2.95e-06	0.117876	0.00411032	0.312756	7.07e-15	0.0351962	0.393056
SLC25A38	brown	-0.244478	1.72e-09	0.023274	0.572291	-0.338213	2.79e-17	0.105831	0.0100358	0.382761	4.66e-22	0.125352	0.00226591	0.068168	0.0977996	0.121406	0.00311511	-0.0164722	0.689432
CHD3	brown	0.32051	1.38e-15	0.127375	0.00191799	0.408295	3.78e-25	-0.330562	1.55e-16	-0.492528	1.93e-37	-0.309511	1.38e-14	-0.286903	1.16e-12	-0.0196239	0.634001	0.113046	0.00593745
SCPEP1	brown	0.209139	2.89e-07	0.382575	4.89e-22	0.612545	3.73e-62	-0.187455	4.47e-06	-0.0795391	0.053285	-0.0369361	0.370071	-0.0808016	0.0496022	0.174701	1.95e-05	-0.163307	6.65e-05
OLFML3	brown	0.11933	0.00366987	0.201014	8.36e-07	0.340182	1.78e-17	-0.0851814	0.0384355	-0.136082	0.000911044	0.0861085	0.0363673	-0.050466	0.220561	0.0120859	0.769368	-0.134965	0.00100479
TNFAIP1	brown	0.0755256	0.0665356	0.127786	0.00185358	0.306664	2.46e-14	0.0440084	0.285467	-0.176515	1.59e-05	-0.0169532	0.680855	-0.266534	4.54e-11	-0.210215	2.5e-07	0.0458031	0.266258
CITED2	brown	0.195251	1.73e-06	0.366929	2.83e-20	0.485336	2.98e-36	-0.0171457	0.677434	-0.177146	1.48e-05	-0.232723	1.04e-08	-0.261741	1.03e-10	-0.0628434	0.127003	0.1218	0.00301899
TFE3	brown	0.329025	2.18e-16	0.138438	0.000739119	0.378662	1.38e-21	-0.0880444	0.0323526	-0.435194	1.05e-28	0.338811	2.43e-17	-0.0799566	0.0520428	-0.266336	4.7e-11	-0.0645172	0.117172
CXCL11	brown	0.039101	0.342664	0.115798	0.00482288	0.221955	4.96e-08	-0.069727	0.0903468	0.162743	7.05e-05	-0.25438	3.51e-10	-0.050593	0.2194	0.184122	6.63e-06	-0.167729	4.17e-05
SKI	brown	0.328828	2.28e-16	0.17873	1.24e-05	0.479786	2.36e-35	-0.156002	0.00014021	-0.572814	7.86e-53	0.0184425	0.654561	-0.2348	7.61e-09	-0.294409	2.78e-13	0.00735026	0.858477
OAS2	brown	0.150067	0.000250997	0.198622	1.13e-06	0.362562	8.46e-20	-0.148789	0.000283742	-0.0664141	0.106762	-0.319604	1.68e-15	-0.177127	1.48e-05	0.113625	0.00568545	-0.00801111	0.845906
BASP1	brown	0.457298	7.03e-32	0.380466	8.57e-22	0.852757	2.78e-168	-0.359147	1.97e-19	-0.338009	2.92e-17	-0.207499	3.6e-07	-0.110703	0.00706364	0.215895	1.16e-07	-0.0889743	0.0305627
GPX3	brown	0.306204	2.7e-14	0.270534	2.26e-11	0.476049	9.29e-35	-0.0280631	0.495924	-0.167687	4.19e-05	-0.063888	0.120795	-0.0911606	0.0266859	-0.0344483	0.403194	-0.0414668	0.314235
TCN2	brown	0.171522	2.76e-05	0.388324	1.04e-22	0.478308	4.06e-35	-0.0396258	0.33622	-0.170566	3.07e-05	-0.317478	2.63e-15	-0.276103	8.42e-12	-0.0184808	0.65389	0.327442	3.09e-16
ZBTB4	brown	0.335948	4.66e-17	0.19774	1.27e-06	0.526817	1.64e-43	-0.472018	4e-34	-0.557186	1.68e-49	-0.123283	0.00268052	-0.120546	0.00333514	0.141664	0.000552225	0.156006	0.000140158
PARP12	brown	0.114819	0.00519566	0.181082	9.44e-06	0.242565	2.32e-09	0.0217321	0.598012	-0.135705	0.000941744	-0.145593	0.000383929	-0.146993	0.00033656	-0.107066	0.00919285	0.140618	0.000607364
PLPP1	brown	0.229272	1.73e-08	0.405952	7.45e-25	0.477897	4.72e-35	-0.00577025	0.888674	-0.106691	0.0094416	0.016146	0.695272	-0.144686	0.000417891	-0.0164014	0.690697	0.176746	1.55e-05
KLK10	brown	0.184049	6.69e-06	0.0124161	0.763251	0.2059	4.44e-07	0.0813375	0.0481044	-0.0367215	0.37286	-0.332953	9.13e-17	-0.202524	6.89e-07	-0.0942557	0.0219256	0.0939821	0.0223144
VCAN	brown	0.361066	1.23e-19	0.203422	6.13e-07	0.779855	6.17e-122	-0.383196	4.15e-22	-0.367566	2.41e-20	-0.130581	0.00146569	-0.0282202	0.493513	0.221291	5.45e-08	-0.10951	0.00770752
KLF2	brown	0.293303	3.44e-13	0.234239	8.27e-09	0.379402	1.13e-21	0.325952	4.28e-16	-0.0745303	0.0702103	-0.265129	5.78e-11	-0.370281	1.21e-20	-0.332115	1.1e-16	0.128161	0.00179659
FARSB	brown	-0.302883	5.27e-14	-0.220906	5.76e-08	-0.425027	2.52e-27	-0.101247	0.0137978	0.516128	1.52e-41	0.113987	0.00553284	0.439485	2.64e-29	0.425863	1.95e-27	-0.311528	9.11e-15
PFKFB3	brown	0.204086	5.62e-07	0.156859	0.000128685	0.498157	2.17e-38	-0.291954	4.46e-13	-0.359905	1.63e-19	-0.298006	1.38e-13	-0.220544	6.06e-08	0.0464457	0.2596	0.0343	0.405222
COL10A1	brown	0.402052	2.28e-24	0.0960905	0.0194667	0.71764	1.29e-94	-0.282074	2.85e-12	-0.281554	3.13e-12	-0.122565	0.00283987	-0.0248718	0.546203	0.172623	2.45e-05	-0.0893026	0.0299513
APOBEC1	brown	-0.129015	0.00167275	-0.0131364	0.749962	-0.207036	3.82e-07	0.0281821	0.494098	0.166369	4.82e-05	-0.189644	3.44e-06	-0.0227352	0.58122	0.114239	0.0054288	0.275377	9.59e-12
ARL14	brown	-0.0700456	0.0888813	-0.00409718	0.920825	-0.170646	3.04e-05	-0.186153	5.22e-06	0.0334422	0.417077	-0.0985326	0.0165688	0.0654395	0.112015	0.221837	5.05e-08	0.436676	6.51e-29
NMI	brown	-0.0823164	0.0454665	0.0968515	0.0185197	0.106788	0.00937639	-0.215198	1.27e-07	0.322618	8.81e-16	-0.277906	6.08e-12	0.170387	3.13e-05	0.4673	2.16e-33	-0.157941	0.000115391
CPXM1	brown	0.382866	4.53e-22	0.308285	1.77e-14	0.755377	3.29e-110	0.0505097	0.220162	-0.306281	2.66e-14	-0.05919	0.150675	-0.271544	1.89e-11	-0.217917	8.75e-08	-0.0703007	0.0877219
GPC1	brown	0.29369	3.19e-13	0.0723427	0.0788726	0.405508	8.47e-25	0.148468	0.000292582	-0.216383	1.08e-07	0.0927061	0.0242078	-0.237212	5.28e-09	-0.294085	2.96e-13	-0.0701291	0.0885003
KRT17	brown	0.115478	0.00494198	0.0434334	0.291814	0.266183	4.82e-11	-0.00508048	0.901911	-0.0300472	0.465953	-0.148707	0.000285975	-0.119139	0.00372515	0.00430462	0.916831	-0.0692674	0.0924953
TMEM119	brown	0.318173	2.27e-15	0.430988	3.96e-28	0.759354	5.11e-112	-0.197641	1.28e-06	-0.322493	9.05e-16	-0.00456137	0.91189	-0.0945338	0.0215364	0.0468892	0.255074	-0.039953	0.332242
ADAMTS2	brown	0.316823	3.02e-15	0.209855	2.63e-07	0.828956	9.27e-151	-0.177206	1.47e-05	-0.320506	1.38e-15	-0.171908	2.65e-05	-0.185914	5.37e-06	0.00891049	0.82886	-0.102055	0.0130556
CRIP2	brown	0.348091	2.82e-18	0.179492	1.13e-05	0.518203	6.39e-42	0.330976	1.42e-16	-0.104119	0.0113183	-0.136664	0.000865412	-0.34217	1.12e-17	-0.325706	4.52e-16	-0.0251277	0.54208
S100A8	brown	0.0357721	0.385353	0.117777	0.00414211	0.363751	6.29e-20	-0.0664016	0.106828	-0.0266941	0.517186	-0.175637	1.75e-05	-0.0676477	0.100393	0.0945899	0.0214586	-0.092477	0.0245621
MEF2D	brown	0.366428	3.22e-20	0.215242	1.27e-07	0.454008	2.16e-31	-0.240146	3.37e-09	-0.660304	2.8e-75	0.0978237	0.0173684	-0.188866	3.78e-06	-0.239536	3.7e-09	0.338502	2.61e-17
CCL11	brown	0.0239319	0.561478	0.311847	8.53e-15	0.401304	2.82e-24	0.0170517	0.679103	-0.00624685	0.879547	-0.00423085	0.918251	-0.0317369	0.44124	0.0355555	0.388239	-0.0182519	0.657903
PNMA1	brown	0.364163	5.68e-20	0.185351	5.74e-06	0.537606	1.43e-45	-0.11628	0.00464821	-0.160663	8.74e-05	-0.376347	2.53e-21	-0.267869	3.6e-11	0.0564492	0.170532	0.0822472	0.0456491
PLAT	brown	0.247987	9.86e-10	0.166914	4.55e-05	0.50654	7.73e-40	-0.0084308	0.837942	-0.121397	0.00311749	-0.058133	0.158114	-0.115554	0.00491361	-0.028008	0.49677	0.0153098	0.710322
APLNR	brown	0.268808	3.06e-11	0.277672	6.35e-12	0.696038	8.56e-87	-0.123363	0.00266321	-0.277449	6.61e-12	-0.0818496	0.0467089	-0.139264	0.000686356	-0.0153451	0.709684	-0.0671385	0.102984
GZMA	brown	-0.0260697	0.527039	0.284534	1.81e-12	0.26426	6.71e-11	-0.0262047	0.524901	0.0973576	0.0179123	-0.362648	8.28e-20	-0.146164	0.00036391	0.124005	0.0025286	-0.0226332	0.582916
ATF5	brown	0.187091	4.67e-06	0.104107	0.0113281	0.21907	7.45e-08	-0.0301921	0.463804	-0.127238	0.00193996	-0.139354	0.000680865	-0.213972	1.51e-07	-0.0451377	0.273273	-0.0821448	0.0459201
RNF213	brown	0.0668298	0.104581	0.156802	0.000129417	0.296827	1.74e-13	-0.33474	6.12e-17	-0.329599	1.92e-16	-0.0954428	0.0203058	-0.0805402	0.0503468	0.0717363	0.0814213	-0.0364503	0.376403
SPSB1	brown	0.400399	3.65e-24	0.241017	2.95e-09	0.727923	1.32e-98	-0.209417	2.79e-07	-0.409512	2.65e-25	0.0629258	0.126505	-0.0707739	0.0856031	-0.028771	0.485115	0.0425778	0.301434
CD93	brown	0.297085	1.65e-13	0.228555	1.92e-08	0.755466	3e-110	-0.35525	5.09e-19	-0.362334	8.96e-20	-0.149438	0.000266652	-0.0800319	0.0518213	0.17082	2.98e-05	-0.0729414	0.0764197
AL023284.4	brown	0.0517572	0.208963	-0.234382	8.1e-09	-0.313894	5.58e-15	0.086118	0.0363466	-0.0836174	0.0421499	0.128284	0.00177822	0.0639903	0.1202	-0.162373	7.33e-05	0.0468357	0.255617
TUBB6	brown	0.459414	3.4e-32	0.199976	9.54e-07	0.768169	3.71e-116	0.118721	0.00384895	-0.272277	1.66e-11	-0.154439	0.000163786	-0.312139	8.03e-15	-0.245721	1.41e-09	-0.0825168	0.0449418
PARP9	brown	0.0267454	0.516381	0.222289	4.74e-08	0.332674	9.72e-17	-0.243665	1.95e-09	0.0371902	0.366785	-0.287393	1.06e-12	0.00316258	0.938845	0.288542	8.53e-13	-0.0572425	0.164594
MDFI	brown	0.242418	2.37e-09	-0.0142493	0.729575	0.322657	8.73e-16	0.198405	1.16e-06	-0.0725626	0.0779643	-0.259532	1.49e-10	-0.198211	1.19e-06	-0.215185	1.28e-07	-0.0799668	0.0520126
TMEM51	brown	0.207353	3.67e-07	0.0678859	0.0991991	0.234351	8.14e-09	-0.118929	0.00378693	-0.225585	2.96e-08	-0.0523818	0.203513	-0.0460466	0.263721	-0.0387815	0.346626	0.0301489	0.464444
SMAP2	brown	0.260156	1.34e-10	0.439161	2.93e-29	0.484546	4.01e-36	-0.16673	4.64e-05	-0.159065	0.000102958	-0.356502	3.76e-19	-0.208705	3.06e-07	0.0856877	0.0372941	0.053919	0.190543
MX1	brown	0.135308	0.000975054	0.0642006	0.118984	0.209227	2.86e-07	0.026125	0.526163	0.013881	0.736302	-0.147888	0.000309181	-0.110212	0.00732226	-0.0299624	0.467212	-0.0421002	0.306894
FPR3	brown	0.218155	8.47e-08	0.375017	3.57e-21	0.772187	4.18e-118	-0.29221	4.25e-13	-0.183581	7.07e-06	-0.276098	8.43e-12	-0.098629	0.0164627	0.246233	1.3e-09	-0.110487	0.00717635
AMIGO2	brown	0.308837	1.58e-14	-0.00587394	0.886687	0.355064	5.32e-19	-0.180275	1.04e-05	-0.0899145	0.02884	-0.107375	0.00899154	0.0397156	0.335125	0.185264	5.8e-06	-0.0921108	0.0251377
SH3PXD2A	brown	0.305781	2.94e-14	0.196724	1.44e-06	0.549403	6.59e-48	-0.536204	2.68e-45	-0.579766	2.27e-54	-0.17623	1.64e-05	-0.113452	0.00575966	0.161256	8.23e-05	0.135205	0.00098394
NUDT19	brown	-0.222909	4.34e-08	-0.097308	0.017971	-0.307873	1.93e-14	-0.0389913	0.344021	0.133416	0.00114969	0.261867	1.01e-10	0.139589	0.000666557	0.0527233	0.200578	-0.17671	1.55e-05
FBN1	brown	0.372332	7.15e-21	0.252765	4.57e-10	0.855667	1.23e-170	-0.367445	2.49e-20	-0.39984	4.27e-24	-0.124993	0.00233331	-0.0872214	0.0340104	0.173092	2.33e-05	-0.103444	0.0118628
TREM2	brown	0.342317	1.09e-17	0.193739	2.09e-06	0.692457	1.45e-85	-0.020178	0.624454	-0.0786842	0.0559063	-0.261521	1.07e-10	-0.149817	0.000257107	0.0407851	0.322263	-0.0639119	0.120655
RELB	brown	0.210677	2.35e-07	0.151496	0.000218586	0.366289	3.33e-20	0.410084	2.24e-25	-0.210362	2.46e-07	-0.158043	0.000114209	-0.456178	1.03e-31	-0.54873	9.02e-48	0.0847043	0.039538
APOD	brown	0.304163	4.08e-14	0.11532	0.00500192	0.336542	4.07e-17	-0.117954	0.00408543	-0.156517	0.000133172	0.0241471	0.557963	0.0293527	0.476327	0.0624439	0.129441	-0.0152348	0.711678
ENO2	brown	0.266395	4.65e-11	0.0434868	0.291221	0.323993	6.55e-16	-0.0645496	0.116988	-0.162809	7e-05	-0.377372	1.93e-21	-0.296429	1.88e-13	-0.0194017	0.637848	-0.046984	0.254113
PLEKHM2	brown	0.308714	1.62e-14	0.22966	1.63e-08	0.498617	1.81e-38	0.193583	2.13e-06	-0.48905	7.31e-37	-0.0492329	0.232061	-0.480808	1.62e-35	-0.590083	1e-56	0.0773959	0.0600578
CD2	brown	0.143396	0.000471012	0.626832	7.67e-66	0.49202	2.35e-37	-0.103517	0.0118027	-0.0339226	0.410414	-0.269379	2.77e-11	-0.147618	0.000317211	0.124714	0.00238694	0.00533408	0.897041
HSD3B7	brown	0.0499826	0.22502	0.0923295	0.0247925	0.102466	0.0126925	0.261575	1.06e-10	0.197029	1.39e-06	-0.222775	4.42e-08	-0.268597	3.17e-11	-0.118649	0.00387067	0.00790487	0.847924
IL1RN	brown	0.140016	0.000641394	0.0245658	0.551154	0.3966	1.06e-23	-0.0738684	0.072745	-0.0580557	0.158669	-0.364196	5.63e-20	-0.169614	3.4e-05	0.0952096	0.0206156	0.0596164	0.147751
MFAP2	brown	0.296297	1.93e-13	0.156787	0.000129613	0.567268	1.25e-51	0.151183	0.000225337	-0.130879	0.00142901	0.081579	0.0474421	-0.170498	3.09e-05	-0.198175	1.2e-06	-0.168959	3.65e-05
NR2F2	brown	0.309625	1.35e-14	0.0778124	0.0586885	0.48481	3.63e-36	-0.341196	1.41e-17	-0.411469	1.49e-25	-0.153994	0.000171146	-0.119524	0.00361466	0.104027	0.0113913	0.0159649	0.69852
ARID5A	brown	0.19892	1.09e-06	0.144853	0.000411433	0.250468	6.62e-10	0.0567052	0.168599	-0.171842	2.67e-05	0.0206414	0.616516	-0.0682816	0.0972408	-0.170262	3.17e-05	-0.0157987	0.701508
GATA6	brown	-0.0666388	0.105578	-0.0430535	0.29606	-0.229607	1.65e-08	0.0285298	0.488783	-0.0386275	0.348545	-0.17237	2.52e-05	-0.0897659	0.0291067	-0.0907014	0.0274629	0.149346	0.000269015
CMTM3	brown	0.458622	4.46e-32	0.266733	4.39e-11	0.867752	5.38e-181	-0.177937	1.35e-05	-0.248767	8.71e-10	-0.098294	0.0168343	-0.120847	0.00325656	0.0966801	0.0187294	-0.113782	0.00561866
DHX32	brown	-0.259104	1.6e-10	0.0296724	0.471536	-0.238753	4.17e-09	-0.102995	0.012237	0.209628	2.71e-07	-0.0458869	0.265383	0.224535	3.44e-08	0.250089	7.04e-10	0.263423	7.74e-11
MPEG1	brown	0.155496	0.000147472	0.573987	4.35e-53	0.705494	3.94e-90	-0.288502	8.59e-13	-0.257573	2.07e-10	-0.231892	1.17e-08	-0.128071	0.00181019	0.177104	1.49e-05	0.046035	0.263842
CERCAM	brown	0.449836	8.79e-31	0.200244	9.22e-07	0.852777	2.68e-168	-0.0300774	0.465504	-0.251469	5.64e-10	-0.178852	1.22e-05	-0.250166	6.96e-10	-0.0687549	0.0949384	-0.110724	0.00705291
NFIC	brown	0.299954	9.42e-14	0.0912765	0.0264926	0.506963	6.51e-40	-0.117407	0.00426235	-0.408592	3.47e-25	-0.326565	3.74e-16	-0.489997	5.1e-37	-0.149643	0.00026146	0.0621015	0.13156
IGFBP6	brown	0.19828	1.18e-06	0.116534	0.00455881	0.364461	5.27e-20	0.125816	0.00218145	-0.113792	0.0056147	-0.125714	0.00219966	-0.19409	2e-06	-0.163681	6.4e-05	-0.0318053	0.440255
MARCHF2	brown	0.234515	7.94e-09	0.316276	3.39e-15	0.462084	1.35e-32	0.430077	5.26e-28	-0.0622211	0.130817	-0.138713	0.000721184	-0.342361	1.08e-17	-0.418551	1.81e-26	0.172164	2.58e-05
MGAT1	brown	0.207475	3.61e-07	0.399305	4.97e-24	0.568252	7.69e-52	0.348375	2.64e-18	-0.172644	2.44e-05	-0.331093	1.38e-16	-0.512571	6.62e-41	-0.437176	5.55e-29	0.200791	8.6e-07
LTBP3	brown	0.40441	1.16e-24	0.153031	0.000188163	0.502506	3.89e-39	0.138292	0.000748857	-0.372177	7.44e-21	0.177017	1.5e-05	-0.219841	6.69e-08	-0.383392	3.94e-22	-0.0713417	0.0831153
PLEK	brown	0.165751	5.14e-05	0.309908	1.27e-14	0.573229	6.38e-53	-0.19265	2.38e-06	-0.0882795	0.0318917	-0.297974	1.39e-13	-0.0730291	0.0760659	0.20952	2.75e-07	-0.103365	0.0119278
BTN3A1	brown	0.0415505	0.313258	0.322039	9.97e-16	0.343384	8.49e-18	-0.215029	1.3e-07	-0.0843892	0.0402806	-0.293591	3.26e-13	-0.0556387	0.176764	0.178436	1.28e-05	0.0644949	0.117298
KIAA0930	brown	0.237053	5.41e-09	0.16428	6.01e-05	0.466043	3.36e-33	0.106099	0.00984749	-0.299686	9.93e-14	-0.00717576	0.861803	-0.368305	2e-20	-0.322507	9.02e-16	-0.141217	0.000575169
TPBG	brown	0.234538	7.91e-09	0.128428	0.00175699	0.443283	7.68e-30	-0.132889	0.00120315	-0.211883	2e-07	-0.362269	9.1e-20	-0.0778969	0.0584138	0.0443988	0.281211	0.165512	5.28e-05
MUL1	brown	0.0354777	0.38928	0.204772	5.14e-07	0.238447	4.37e-09	0.0436531	0.289378	-0.00628228	0.878869	-0.213851	1.53e-07	-0.24446	1.72e-09	-0.0621499	0.131259	0.184608	6.26e-06
PMAIP1	brown	0.0508015	0.217504	0.0829932	0.0437149	0.174061	2.09e-05	-0.137574	0.000798369	0.148601	0.000288882	-0.12704	0.00197199	0.102999	0.0122338	0.268315	3.33e-11	-0.249575	7.65e-10
HCP5	brown	0.0262769	0.52376	0.186917	4.77e-06	0.135501	0.000958733	0.0242635	0.556065	0.0603302	0.142952	-0.106964	0.00925979	0.0664307	0.106674	0.020454	0.619721	0.038341	0.352135
GMFG	brown	0.275369	9.6e-12	0.54568	3.69e-47	0.68621	1.84e-83	0.0694948	0.0914273	0.0950826	0.0207859	-0.284087	1.96e-12	-0.152669	0.00019495	0.108967	0.00801744	-0.0916275	0.0259151
BATF	brown	0.214647	1.37e-07	0.185897	5.38e-06	0.229317	1.72e-08	0.191883	2.62e-06	-0.0680811	0.0982291	-0.0760049	0.0648232	-0.043644	0.289479	-0.166219	4.89e-05	-0.0750909	0.0681207
RAMP2	brown	0.315708	3.82e-15	0.226593	2.55e-08	0.555755	3.32e-49	0.215639	1.2e-07	-0.0946609	0.0213604	0.0648538	0.115269	-0.133388	0.00115245	-0.19662	1.46e-06	-0.123527	0.00262825
ETV7	brown	-0.0359713	0.382711	0.171941	2.64e-05	0.172731	2.42e-05	0.104982	0.0106547	0.0414256	0.314716	-0.150818	0.000233445	-0.05755	0.162334	-0.0937204	0.0226919	-0.0758593	0.0653396
NFKBIE	brown	0.165511	5.28e-05	0.209587	2.72e-07	0.305208	3.3e-14	0.318141	2.29e-15	0.0277052	0.501437	0.0850856	0.0386546	-0.0894309	0.0297154	-0.277385	6.68e-12	-0.0511728	0.214157
COX7A1	brown	0.325521	4.7e-16	0.135538	0.000955592	0.495913	5.21e-38	0.401228	2.88e-24	0.0401126	0.330313	-0.0576803	0.161383	-0.219734	6.79e-08	-0.247613	1.05e-09	-0.113837	0.00559573
FNDC1	brown	0.381565	6.4e-22	0.215113	1.29e-07	0.79233	1.64e-128	-0.281823	2.98e-12	-0.37486	3.72e-21	-0.0960146	0.0195634	-0.114894	0.0051663	0.0942404	0.0219471	-0.0824297	0.0451693
C1orf198	brown	0.20529	4.81e-07	-0.0102259	0.804075	0.302493	5.69e-14	-0.215432	1.23e-07	-0.214834	1.34e-07	-0.281726	3.03e-12	-0.156846	0.000128848	0.104109	0.0113262	-0.0788023	0.0555379
PPL	brown	0.269754	2.59e-11	-0.0439799	0.28578	0.244628	1.68e-09	-0.172861	2.39e-05	-0.351024	1.41e-18	0.0870511	0.0343625	0.0087525	0.831849	-0.0855276	0.0376518	0.0824551	0.0451029
PLEKHO2	brown	0.372367	7.09e-21	0.475412	1.17e-34	0.887911	8.73e-201	-0.0899765	0.0287294	-0.294075	2.97e-13	-0.172126	2.59e-05	-0.248351	9.31e-10	-0.0465671	0.258356	-0.0983268	0.0167976
RASA3	brown	0.310411	1.15e-14	0.132754	0.00121721	0.420138	1.12e-26	-0.186238	5.17e-06	-0.351519	1.25e-18	-0.0701207	0.0885386	0.00456114	0.911894	-0.0224142	0.586569	0.0810296	0.0489604
EGFL7	brown	0.281328	3.26e-12	0.158395	0.000110212	0.349035	2.26e-18	0.343532	8.2e-18	-0.0559205	0.174578	-0.120522	0.00334148	-0.301729	6.63e-14	-0.301051	7.58e-14	-0.0803295	0.0509537
CPVL	brown	0.0969556	0.0183933	0.266507	4.56e-11	0.320471	1.4e-15	-0.0989966	0.0160631	0.0431571	0.294899	-0.031241	0.448415	0.0438415	0.2873	0.169888	3.3e-05	-0.100901	0.014127
PXDN	brown	0.340664	1.59e-17	0.144739	0.000415822	0.787873	4.13e-126	-0.277854	6.14e-12	-0.418145	2.05e-26	-0.143797	0.000453863	-0.163992	6.19e-05	0.0469546	0.254411	-0.0440976	0.28449
LETMD1	brown	-0.142616	0.000506062	-0.104613	0.0109344	-0.317189	2.8e-15	-0.101316	0.0137327	0.0560582	0.173517	0.134647	0.00103313	0.12749	0.00189988	0.0916973	0.0258016	-0.13792	0.000774128
MYH11	brown	0.324754	5.55e-16	0.0140563	0.733097	0.35165	1.21e-18	-0.173735	2.17e-05	-0.224011	3.7e-08	0.0617749	0.133606	-0.0172218	0.676082	0.0508887	0.216715	-0.0524139	0.203236
FZD7	brown	0.211816	2.02e-07	0.0702255	0.0880626	0.187055	4.69e-06	-0.0938383	0.0225212	-0.117762	0.00414691	0.185979	5.33e-06	-0.00839353	0.838649	0.0246757	0.549374	-0.135182	0.000985885
TMEM204	brown	0.322403	9.22e-16	0.202888	6.57e-07	0.556589	2.23e-49	0.243562	1.98e-09	-0.284537	1.8e-12	0.00699823	0.865189	-0.317202	2.79e-15	-0.409275	2.84e-25	-0.00897008	0.827733
GLIPR2	brown	0.224662	3.37e-08	0.341444	1.33e-17	0.696729	4.93e-87	-0.00244643	0.952675	-0.0365077	0.375652	-0.266932	4.24e-11	-0.283762	2.08e-12	0.0508073	0.217452	-0.0672794	0.102262
SHH	brown	-0.0868533	0.0347751	-0.0904548	0.0278882	-0.227206	2.34e-08	-0.0356796	0.386585	-0.144148	0.000439306	0.270602	2.24e-11	0.0539005	0.190695	-0.107484	0.0089215	0.0757758	0.0656369
PHETA2	brown	0.028306	0.4922	0.15549	0.000147554	0.294854	2.55e-13	0.0548779	0.182766	0.0142013	0.73045	-0.244867	1.62e-09	-0.234904	7.49e-09	0.0101349	0.805784	0.188719	3.84e-06
ACP2	brown	0.210823	2.31e-07	0.335022	5.74e-17	0.482276	9.37e-36	0.220447	6.14e-08	-0.234964	7.42e-09	-0.19255	2.41e-06	-0.48921	6.88e-37	-0.396837	9.95e-24	0.127151	0.00195393
RAMP3	brown	0.311061	1e-14	0.387034	1.48e-22	0.613077	2.74e-62	0.182023	8.47e-06	-0.165804	5.11e-05	-0.0222087	0.590006	-0.236231	6.13e-09	-0.240454	3.21e-09	-0.0523104	0.204132
GBP4	brown	0.110001	0.00743613	0.231283	1.29e-08	0.358916	2.08e-19	-0.107941	0.00863388	-0.0394668	0.338164	-0.294401	2.79e-13	-0.148838	0.00028244	0.0907611	0.0273609	-0.0995613	0.0154661
ZMIZ1	brown	0.238028	4.66e-09	0.139626	0.000664342	0.400101	3.97e-24	-0.290385	6.01e-13	-0.511634	9.73e-41	-0.0182407	0.658099	-0.150849	0.000232753	-0.0633306	0.124077	0.170656	3.04e-05
VAMP2	brown	0.233172	9.71e-09	0.260081	1.36e-10	0.359163	1.96e-19	-0.245546	1.45e-09	-0.353984	6.91e-19	-0.224041	3.69e-08	-0.105438	0.0103186	0.0764855	0.0631424	0.248934	8.48e-10
IFI44	brown	0.127627	0.00187837	0.0705104	0.0867777	0.267383	3.92e-11	-0.113122	0.00590394	0.116687	0.00450549	-0.201164	8.2e-07	-0.0425766	0.301448	0.208759	3.04e-07	-0.0891654	0.0302055
VSIR	brown	0.299186	1.1e-13	0.462401	1.21e-32	0.643998	1.56e-70	0.115779	0.0048298	-0.322433	9.16e-16	-0.317337	2.71e-15	-0.420991	8.67e-27	-0.293349	3.41e-13	0.333273	8.5e-17
NLRC5	brown	0.0219181	0.594881	0.220079	6.47e-08	0.194848	1.82e-06	-0.0653627	0.112437	-0.178451	1.28e-05	-0.186541	4.98e-06	-0.167358	4.34e-05	-0.113207	0.00586631	0.0638101	0.12125
COMP	brown	0.322513	9.01e-16	0.204419	5.39e-07	0.61502	8.84e-63	-0.123059	0.00272938	-0.262875	8.49e-11	-0.076427	0.0633452	-0.138215	0.000753998	-0.00702491	0.86468	-0.0849633	0.038936
TRIM22	brown	0.175614	1.76e-05	0.384289	3.1e-22	0.523563	6.62e-43	-0.253361	4.14e-10	-0.0782945	0.0571359	-0.367547	2.42e-20	-0.146493	0.000352836	0.261818	1.02e-10	-0.0146835	0.721671
SLCO2B1	brown	0.208822	3.02e-07	0.406329	6.68e-25	0.557145	1.71e-49	-0.115555	0.00491308	-0.352899	8.97e-19	-0.0265728	0.519093	-0.151801	0.000212201	-0.133081	0.00118338	0.136977	0.00084176
SAMHD1	brown	0.158966	0.000104001	0.366225	3.38e-20	0.597335	1.97e-58	-0.205538	4.65e-07	-0.137444	0.00080762	-0.0771029	0.0610365	-0.0490089	0.234195	0.145478	0.0003881	-0.202734	6.7e-07
OR2I1P	brown	0.0975409	0.0176966	0.250773	6.31e-10	0.317889	2.41e-15	-0.0596767	0.14734	-0.0656549	0.110837	-0.141727	0.000549039	-0.088365	0.0317256	0.0133112	0.746747	-0.115208	0.00504471
ANO1	brown	0.287587	1.02e-12	0.0701429	0.0884379	0.406697	6.01e-25	-0.0996125	0.0154129	-0.198847	1.1e-06	-0.439779	2.4e-29	-0.255555	2.89e-10	-0.00553666	0.893154	0.108718	0.0081636
EFEMP2	brown	0.453543	2.53e-31	0.262638	8.84e-11	0.809037	4.63e-138	0.148785	0.000283855	-0.316632	3.15e-15	-0.0648483	0.115299	-0.306051	2.79e-14	-0.299198	1.09e-13	-0.051024	0.215494
MAP4K4	brown	0.377047	2.11e-21	0.0761643	0.0642619	0.543409	1.04e-46	-0.467246	2.2e-33	-0.391181	4.77e-23	-0.0764034	0.063427	-0.023163	0.574125	0.205407	4.73e-07	-0.204112	5.61e-07
SGK2	brown	-0.199194	1.05e-06	-0.0316341	0.442722	-0.376053	2.73e-21	0.0568066	0.167837	0.0470621	0.253324	0.442917	8.66e-30	0.0716004	0.0820017	-0.098225	0.0169117	0.22453	3.44e-08
PIGR	green	-0.206306	4.21e-07	0.176578	1.58e-05	-0.195504	1.68e-06	0.0805045	0.050449	0.12215	0.00293587	-0.359627	1.75e-19	-0.259099	1.61e-10	-0.00315544	0.938983	0.474052	1.92e-34
PRDX5	green	-0.2085	3.15e-07	-0.00921548	0.823097	-0.27383	1.26e-11	0.442539	9.8e-30	0.356843	3.46e-19	0.421701	6.99e-27	0.00207071	0.959936	-0.216849	1.01e-07	-0.0798035	0.0524953
CEACAM6	green	-0.0725565	0.0779893	0.00123414	0.976116	-0.0656525	0.11085	-0.14739	0.000324158	-0.0439023	0.286632	0.252245	4.97e-10	0.213169	1.68e-07	0.124237	0.00248143	0.145996	0.000369704
CD24	green	-0.171396	2.8e-05	-0.0194919	0.636285	-0.231044	1.33e-08	-0.184701	6.2e-06	0.155126	0.000153	0.233783	8.86e-09	0.371101	9.81e-21	0.305413	3.17e-14	0.10924	0.00786052
PPDPF	green	-0.0199607	0.628191	-0.0223438	0.587745	-0.230497	1.44e-08	0.606649	1.09e-60	0.0297287	0.470695	0.397753	7.69e-24	-0.0978496	0.0173386	-0.594213	1.08e-57	0.135139	0.000989637
AGR2	green	-0.117061	0.00437768	-0.0592447	0.150297	-0.0321681	0.435056	-0.100168	0.014846	0.125652	0.00221088	-0.576709	1.09e-53	-0.188931	3.75e-06	0.237941	4.73e-09	0.235149	7.22e-09
EPCAM	green	-0.22296	4.3e-08	-0.109411	0.00776342	-0.390714	5.42e-23	-0.251508	5.6e-10	0.23394	8.65e-09	0.310712	1.08e-14	0.457555	6.44e-32	0.400187	3.87e-24	0.126718	0.0020252
LYZ	green	0.0425297	0.30198	-0.00680389	0.868899	0.0525172	0.202346	-0.0651835	0.113428	0.0131718	0.749311	-0.403769	1.4e-24	-0.164206	6.05e-05	0.115786	0.0048272	0.0877653	0.0329068
TFF1	green	-0.000228737	0.995573	-0.0188767	0.646974	-0.0479863	0.244111	0.0272034	0.509222	-0.0394625	0.338217	-0.391742	4.09e-23	-0.236346	6.02e-09	-0.0154643	0.707534	0.371951	7.89e-21
PYGB	green	-0.00725651	0.860264	-0.0235465	0.5678	-0.117046	0.00438281	0.102304	0.0128349	-0.0919916	0.0253276	0.347576	3.18e-18	-0.0273992	0.506177	-0.203876	5.78e-07	0.156904	0.000128099
PSMA7	green	-0.153473	0.000180172	-0.0403697	0.32722	-0.167664	4.2e-05	0.5725	9.21e-53	0.310065	1.23e-14	0.55527	4.19e-49	0.0959591	0.0196345	-0.392173	3.63e-23	-0.239122	3.95e-09
TSPAN1	green	-0.0936611	0.0227782	0.0922983	0.0248416	-0.102088	0.0130265	0.0505394	0.21989	0.0575524	0.162316	-0.41009	2.24e-25	-0.262359	9.27e-11	0.0191805	0.641686	0.727656	1.69e-98
C10orf99	green	-0.26478	6.14e-11	0.0536151	0.193058	-0.35613	4.11e-19	0.18071	9.86e-06	0.208776	3.04e-07	0.212525	1.83e-07	0.00783075	0.849333	-0.0891614	0.030213	0.233434	9.33e-09
CHMP4B	green	0.0226831	0.582085	-0.0432774	0.293553	-0.158741	0.000106403	0.151157	0.000225913	-0.0519918	0.206905	0.771411	1e-117	0.262502	9.05e-11	-0.214802	1.35e-07	-0.0467444	0.256546
RPN2	green	-0.135853	0.000929555	-0.0771382	0.0609181	-0.179426	1.14e-05	-0.0452928	0.271627	-0.00561463	0.891658	0.708128	4.39e-91	0.318737	2.02e-15	-0.0304804	0.459544	-0.225127	3.16e-08
S100A14	green	0.0366813	0.373384	-0.135795	0.000934269	-0.0533143	0.195571	-0.0261778	0.525326	0.0551839	0.180334	-0.46084	2.07e-32	-0.142399	0.00051626	0.0806041	0.0501638	0.183767	6.91e-06
NOX1	green	-0.176224	1.64e-05	-0.0873421	0.0337628	-0.249837	7.33e-10	-0.0345734	0.401487	0.204249	5.51e-07	0.26972	2.61e-11	0.197026	1.39e-06	0.157754	0.000117588	-0.0347534	0.399039
CD63	green	0.114661	0.0052582	0.0531947	0.196577	0.174995	1.88e-05	0.171281	2.84e-05	0.238834	4.12e-09	-0.440271	2.05e-29	-0.191217	2.84e-06	0.0940082	0.022277	0.224819	3.3e-08
RNASE1	green	0.140404	0.000619263	0.15959	9.76e-05	0.257736	2.02e-10	0.120282	0.00340538	0.0649242	0.114873	-0.372276	7.26e-21	-0.190104	3.25e-06	-0.00543469	0.89511	0.0611238	0.137758
PKM	green	0.0942084	0.0219923	-0.012927	0.753818	0.180123	1.05e-05	0.16309	6.8e-05	0.117911	0.00409927	-0.463394	8.52e-33	-0.313704	5.81e-15	-0.107364	0.00899901	-0.0712133	0.0836728
AHCY	green	-0.251169	5.92e-10	-0.0626471	0.128196	-0.268176	3.42e-11	0.627304	5.75e-66	0.326214	4.04e-16	0.416581	3.28e-26	-0.0226446	0.582726	-0.467619	1.92e-33	-0.22983	1.59e-08
S100A16	green	0.126801	0.00201133	-0.0960728	0.0194893	0.0951038	0.0207574	0.114443	0.00534569	0.0830581	0.04355	-0.536193	2.69e-45	-0.169005	3.63e-05	-0.0249333	0.545212	0.165924	5.05e-05
EIF6	green	-0.160798	8.62e-05	-0.0427326	0.299678	-0.248384	9.26e-10	0.697754	2.17e-87	0.245123	1.55e-09	0.525171	3.33e-43	-0.0313316	0.447098	-0.569482	4.17e-52	-0.116849	0.00444965
SDC4	green	0.137934	0.000773135	-0.103078	0.0121677	0.0716494	0.081792	-0.148868	0.000281608	-0.157159	0.000124858	0.467734	1.85e-33	0.267577	3.79e-11	0.0689741	0.093887	0.00953813	0.817011
REG4	green	-0.0490258	0.234033	-0.0123338	0.764775	0.0117677	0.775274	-0.0128955	0.754397	-0.0079976	0.846163	-0.505617	1.12e-39	-0.262031	9.8e-11	0.0732884	0.0750268	0.385848	2.04e-22
EZR	green	0.157082	0.000125824	0.0166165	0.686854	0.116725	0.00449231	-0.0773605	0.0601754	-0.072071	0.0800064	-0.337886	3e-17	-0.153395	0.000181563	0.0342337	0.406133	0.220389	6.19e-08
MUC2	green	-0.0347514	0.399067	-0.0153048	0.710413	0.036754	0.372437	-0.0248599	0.546396	-0.186984	4.73e-06	-0.398215	6.76e-24	-0.3155	3.99e-15	-0.0665645	0.105968	0.496554	4.06e-38
SERPINB1	green	-0.170317	3.15e-05	-0.037037	0.368765	-0.0962638	0.0192475	-0.0475013	0.248916	0.325603	4.62e-16	-0.54055	3.82e-46	0.00224099	0.956645	0.316755	3.07e-15	0.106092	0.00985213
CYP2S1	green	-0.0392865	0.340378	-0.10058	0.0144382	-0.190945	2.94e-06	0.268502	3.23e-11	-0.148092	0.000303265	0.330583	1.55e-16	-0.204673	5.21e-07	-0.461553	1.62e-32	0.137695	0.000789782
FCGRT	green	-0.0483597	0.240457	0.0858592	0.0369139	-0.0725449	0.0780372	0.384751	2.73e-22	0.0609616	0.138808	0.427882	1.04e-27	0.0252767	0.539688	-0.359823	1.67e-19	-0.0148064	0.719438
UBE2C	green	-0.169515	3.44e-05	-0.130843	0.00143346	-0.316885	2.98e-15	0.15952	9.83e-05	0.355309	5.02e-19	0.559256	6.23e-50	0.358661	2.22e-19	0.0145149	0.724736	-0.358834	2.12e-19
XBP1	green	-0.20616	4.29e-07	0.210729	2.34e-07	-0.025979	0.528478	-0.0455837	0.268558	0.176947	1.51e-05	-0.38105	7.34e-22	-0.095292	0.0205056	0.212491	1.84e-07	0.166682	4.66e-05
NORAD	green	0.0559423	0.17441	-0.143946	0.000447634	-0.0485294	0.238808	-0.498062	2.25e-38	-0.304957	3.48e-14	0.704894	6.48e-90	0.501238	6.43e-39	0.279871	4.26e-12	-0.178372	1.29e-05
CPNE1	green	-0.00270162	0.947745	-0.0336776	0.413804	-0.125031	0.00232614	0.418124	2.06e-26	-0.00727851	0.859845	0.648108	1.06e-71	0.0439595	0.286003	-0.476424	8.1e-35	-0.158726	0.000106562
PRR15	green	-0.109404	0.00776706	0.0120773	0.769526	-0.260775	1.21e-10	0.0536376	0.192871	0.027763	0.500544	0.528109	9.37e-44	0.235878	6.46e-09	-0.0648882	0.115075	0.117917	0.00409728
CDH1	green	-0.123048	0.0027317	-0.0989127	0.0161536	-0.268621	3.16e-11	-0.384954	2.59e-22	-0.160064	9.3e-05	0.477822	4.86e-35	0.320881	1.28e-15	0.208657	3.08e-07	0.170998	2.93e-05
CDX2	green	-0.210182	2.52e-07	-0.0424182	0.303251	-0.359888	1.64e-19	0.25471	3.32e-10	0.0411153	0.318358	0.572451	9.44e-53	0.170682	3.03e-05	-0.309694	1.33e-14	0.0400488	0.331083
LAPTM4B	green	-0.116502	0.00456996	-0.0753377	0.0672169	-0.123013	0.0027394	0.0935271	0.0229742	0.133626	0.00112892	0.342416	1.06e-17	0.159843	9.51e-05	-0.0191539	0.642148	-0.263161	8.09e-11
PRELID3B	green	-0.265155	5.75e-11	-0.0723457	0.0788601	-0.231827	1.19e-08	-0.163436	6.56e-05	0.369298	1.55e-20	0.557263	1.62e-49	0.686784	1.19e-83	0.428331	9.08e-28	-0.236897	5.54e-09
PRPF6	green	0.0314328	0.445631	-0.0821466	0.0459153	-0.114052	0.00550577	0.156846	0.000128852	-0.236999	5.45e-09	0.757122	5.35e-111	0.115004	0.00512331	-0.393638	2.42e-23	-0.142776	0.000498701
YWHAB	green	-0.0889477	0.0306126	-0.0581343	0.158105	-0.11903	0.00375711	-0.272197	1.69e-11	0.0668619	0.104414	0.68181	5.18e-82	0.576087	1.5e-53	0.294632	2.66e-13	-0.211774	2.03e-07
MAPRE1	green	-0.0706822	0.0860107	-0.0334568	0.416874	-0.0775811	0.0594456	-0.331111	1.38e-16	0.0775915	0.0594114	0.688218	3.94e-84	0.577143	8.73e-54	0.346291	4.31e-18	-0.345554	5.12e-18
ERGIC3	green	-0.127415	0.00191162	-0.00461395	0.910879	-0.194021	2.01e-06	0.579646	2.41e-54	0.152195	0.000204212	0.544411	6.6e-47	-0.0128917	0.754468	-0.510076	1.84e-40	-0.0877453	0.0329469
APMAP	green	-0.0566947	0.168677	-0.0172263	0.676003	-0.0397297	0.334953	-0.0291439	0.479471	0.0327503	0.426785	0.482648	8.15e-36	0.211322	2.16e-07	0.0279622	0.497475	-0.247716	1.03e-09
MEP1A	green	-0.0895365	0.0295222	0.108029	0.00857928	-0.202172	7.2e-07	-0.0489222	0.235024	-0.100726	0.0142952	0.307961	1.89e-14	0.16865	3.77e-05	-0.0529007	0.199066	0.352983	8.79e-19
ACSL5	green	-0.265481	5.44e-11	-0.0207088	0.615365	-0.350845	1.47e-18	-0.105894	0.00999161	0.151337	0.000222004	0.463694	7.67e-33	0.361498	1.1e-19	0.169718	3.36e-05	0.00984018	0.811324
GNAS	green	0.0633682	0.123854	-0.058798	0.153402	-0.0304074	0.460621	0.122078	0.00295274	-0.0267266	0.516676	0.496267	4.54e-38	0.116472	0.00458029	-0.199093	1.07e-06	-0.236314	6.05e-09
MYC	green	-0.243125	2.12e-09	-0.0343466	0.404585	-0.182725	7.81e-06	0.0870093	0.0344494	0.0923393	0.0247772	0.462026	1.37e-32	0.120011	0.00347878	-0.108781	0.00812601	-0.281979	2.9e-12
QPRT	green	-0.0664573	0.106533	-0.0627195	0.127755	-0.241667	2.66e-09	0.22358	3.94e-08	0.0647527	0.115837	0.657452	1.99e-74	0.160918	8.52e-05	-0.249231	8.08e-10	-0.101126	0.0139118
FCGBP	green	-0.057229	0.164694	0.0620619	0.131807	-0.0327894	0.426234	-0.0562047	0.172394	-0.164804	5.68e-05	-0.372131	7.53e-21	-0.305534	3.09e-14	-0.0275458	0.503903	0.467885	1.75e-33
EIF2S2	green	-0.163407	6.58e-05	-0.144301	0.000433101	-0.232753	1.03e-08	-0.187464	4.47e-06	0.159998	9.36e-05	0.714752	1.57e-93	0.539929	5.05e-46	0.243607	1.97e-09	-0.402943	1.77e-24
CAMK2N1	green	0.0607471	0.140205	-0.114675	0.00525249	-0.100062	0.0149529	-0.235322	7.03e-09	-0.188181	4.1e-06	0.290958	5.39e-13	0.278833	5.14e-12	0.127822	0.0018481	0.190045	3.27e-06
PLTP	green	0.0930598	0.0236695	0.105845	0.0100262	0.154865	0.000157017	0.155014	0.000154707	-0.0649138	0.114932	0.408177	3.91e-25	-0.0671286	0.103035	-0.221317	5.43e-08	-0.176999	1.5e-05
ST6GALNAC1	green	-0.153917	0.000172458	0.0461909	0.262226	-0.0851567	0.0384917	-0.0457006	0.26733	-0.0082144	0.842046	-0.403272	1.61e-24	-0.228415	1.96e-08	0.0796146	0.0530585	0.434991	1.12e-28
PMEPA1	green	0.19593	1.59e-06	-0.0546915	0.184259	0.197954	1.23e-06	-0.0688462	0.0944995	-0.264557	6.38e-11	0.425514	2.17e-27	0.1381	0.000761768	-0.0978959	0.0172855	-0.0555608	0.177372
CDKN1A	green	-0.00984141	0.8113	0.109455	0.00773814	-0.0103442	0.801854	0.0708225	0.0853881	-0.00806576	0.844868	-0.291192	5.16e-13	-0.254061	3.7e-10	-0.072742	0.0772296	0.352468	9.95e-19
AGR3	green	-0.0984474	0.0166632	-0.0677348	0.0999552	-0.135927	0.000923534	-0.0806673	0.0499836	0.191199	2.85e-06	-0.503242	2.9e-39	-0.065536	0.111485	0.275998	8.58e-12	0.285493	1.51e-12
HNF4A	green	-0.0448071	0.276806	-0.104263	0.0112051	-0.175066	1.87e-05	-0.0820515	0.0461682	-0.275017	1.02e-11	0.802142	5.23e-134	0.274634	1.1e-11	-0.211929	1.99e-07	0.00141092	0.972696
IHH	green	-0.0461976	0.262157	-0.0419751	0.308334	-0.30225	5.98e-14	0.370021	1.29e-20	-0.0780121	0.0580412	0.452321	3.82e-31	-0.0859182	0.0367839	-0.49666	3.89e-38	0.204815	5.12e-07
CYSTM1	green	-0.0875492	0.0333416	-0.0420607	0.307348	-0.188778	3.82e-06	0.209068	2.92e-07	0.182431	8.08e-06	-0.433571	1.75e-28	-0.182251	8.25e-06	-0.0691132	0.0932251	0.451477	5.07e-31
VIL1	green	-0.129941	0.00154721	-0.0778356	0.0586128	-0.320521	1.38e-15	-0.0130798	0.751003	-0.0532787	0.19587	0.487282	1.43e-36	0.106204	0.00977398	-0.138618	0.000727351	-0.0938701	0.0224752
TOMM34	green	-0.0965853	0.0188463	-0.119496	0.00362264	-0.23973	3.59e-09	0.00343777	0.933536	0.0853768	0.0379915	0.729726	2.53e-99	0.435312	1.01e-28	-0.0218724	0.595649	-0.31751	2.61e-15
SEPHS2	green	-0.124005	0.00252846	0.0196221	0.634032	-0.216533	1.06e-07	0.0579201	0.159645	0.223394	4.05e-08	0.411409	1.52e-25	0.229888	1.58e-08	0.0547507	0.183783	0.0145799	0.723553
SCAND1	green	-0.101928	0.01317	0.0127869	0.756401	-0.207699	3.5e-07	0.734504	2.97e-101	0.242295	2.42e-09	0.368044	2.14e-20	-0.196037	1.57e-06	-0.558381	9.49e-50	-0.0291668	0.479126
STAU1	green	-0.0513002	0.213017	-0.0566522	0.168997	-0.105911	0.00997928	-0.307542	2.06e-14	-0.15432	0.000165721	0.805541	5.51e-136	0.501212	6.5e-39	0.15141	0.000220434	-0.146719	0.000345377
AXIN2	green	-0.194796	1.83e-06	-0.0258973	0.529775	-0.312501	7.45e-15	-0.0423558	0.303964	-0.0124477	0.762667	0.406944	5.59e-25	0.188582	3.91e-06	-0.0252462	0.540177	-0.158082	0.000113754
DPM1	green	-0.146517	0.000352036	-0.0987057	0.0163785	-0.195637	1.65e-06	-0.219347	7.17e-08	0.293326	3.43e-13	0.671097	1.38e-78	0.693244	7.83e-86	0.410886	1.77e-25	-0.364761	4.89e-20
MUC1	green	-0.0173074	0.674564	0.0438821	0.286854	-0.0184767	0.653962	0.130855	0.00143197	-0.0192458	0.640552	-0.45491	1.59e-31	-0.304758	3.62e-14	-0.102855	0.0123562	0.291112	5.24e-13
SLC39A5	green	-0.11944	0.00363845	0.017346	0.673881	-0.301279	7.25e-14	0.228985	1.8e-08	0.0173461	0.673878	0.515683	1.83e-41	0.0559558	0.174306	-0.290201	6.23e-13	0.0325815	0.429174
EPS8L3	green	-0.11847	0.00392487	-0.100093	0.0149221	-0.432613	2.37e-28	0.0303962	0.460787	-0.173321	2.27e-05	0.246364	1.28e-09	-0.0227344	0.581233	-0.236322	6.04e-09	0.38057	8.34e-22
CSE1L	green	-0.241746	2.63e-09	-0.142071	0.000532052	-0.260923	1.18e-10	-0.224304	3.55e-08	0.213121	1.69e-07	0.637076	1.32e-68	0.529197	5.84e-44	0.321324	1.16e-15	-0.418769	1.7e-26
DNTTIP1	green	-0.0184853	0.653811	-0.0572036	0.164881	-0.0442109	0.283254	0.25573	2.81e-10	0.135878	0.000927497	0.519437	3.8e-42	0.205797	4.5e-07	-0.164923	5.61e-05	-0.106988	0.00924391
ATP5F1E	green	-0.0399712	0.332022	-0.115059	0.00510177	-0.207777	3.47e-07	0.221362	5.4e-08	0.294218	2.89e-13	0.541556	2.42e-46	0.343775	7.75e-18	0.0238907	0.562153	-0.292685	3.88e-13
TSPAN6	green	-0.258431	1.79e-10	-0.0229213	0.578128	-0.273226	1.41e-11	-0.00772637	0.851318	0.329616	1.92e-16	0.572094	1.13e-52	0.464257	6.3e-33	0.241301	2.82e-09	-0.177318	1.45e-05
TGOLN2	green	0.0104415	0.800031	0.0602707	0.143347	-0.00311295	0.939803	-0.604028	4.8e-60	-0.374704	3.88e-21	0.425687	2.06e-27	0.37659	2.37e-21	0.314034	5.42e-15	0.137325	0.000816188
CANT1	green	-0.132065	0.00129146	0.0138521	0.73683	-0.0772299	0.0606106	0.0845636	0.0398681	0.0348475	0.397762	-0.449467	9.95e-31	-0.261872	1.01e-10	-0.0567976	0.167905	0.353664	7.46e-19
ADRM1	green	-0.0536032	0.193157	0.0153215	0.710111	-0.130853	0.00143216	0.679733	2.46e-81	0.075164	0.0678518	0.466121	3.27e-33	-0.152405	0.000200054	-0.687108	9.25e-84	-0.088352	0.0317508
MYO1D	green	-0.105077	0.0105838	0.0157072	0.703156	-0.1154	0.00497144	-0.241846	2.59e-09	-0.281082	3.41e-12	0.313758	5.74e-15	0.0976137	0.0176116	0.00469428	0.909333	0.319383	1.76e-15
GMDS	green	-0.205235	4.84e-07	-0.0512169	0.213761	-0.238457	4.37e-09	0.0612432	0.136989	0.191424	2.77e-06	-0.38628	1.81e-22	-0.221574	5.24e-08	0.0455709	0.268692	0.237959	4.71e-09
SERINC3	green	0.0222525	0.589272	-0.0592661	0.15015	-0.000611888	0.988157	-0.3486	2.5e-18	-0.168959	3.65e-05	0.641118	1e-69	0.486853	1.68e-36	0.230046	1.54e-08	-0.052332	0.203944
CES2	green	-0.00180438	0.965086	-0.0231203	0.574831	-0.0912504	0.0265361	0.0333712	0.418068	-0.121664	0.00305194	0.283942	2.02e-12	0.112464	0.00620123	-0.140554	0.000610905	0.346549	4.05e-18
CREB3L1	green	0.010943	0.790644	-0.0207394	0.614843	0.0412699	0.31654	-0.0568973	0.167158	-0.156793	0.000129535	-0.567941	8.97e-52	-0.324707	5.61e-16	-0.00221632	0.957122	0.470873	6.03e-34
LRATD1	green	-0.237787	4.84e-09	-0.00773071	0.851235	-0.356315	3.93e-19	0.0279035	0.498379	0.0963038	0.0191971	0.265905	5.06e-11	0.115333	0.004997	-0.00994497	0.809353	0.210925	2.28e-07
FOXQ1	green	0.0942329	0.0219577	-0.116019	0.00474195	-0.0282024	0.493786	0.0114613	0.780974	-0.132691	0.00122385	0.341242	1.39e-17	0.142681	0.000503052	-0.125456	0.0022468	-0.222657	4.49e-08
RALY	green	-0.0373206	0.365107	-0.0480814	0.243177	-0.207532	3.58e-07	0.55068	3.64e-48	0.0178215	0.665475	0.652131	7.28e-73	-0.0353115	0.391505	-0.590712	7.16e-57	-0.107491	0.00891712
ETV4	green	-0.125458	0.00224638	-0.190847	2.97e-06	-0.377384	1.93e-21	0.147458	0.000322067	0.0526062	0.201581	0.456635	8.83e-32	0.253554	4.01e-10	-0.170237	3.18e-05	-0.138568	0.000730599
TPX2	green	-0.156808	0.000129335	-0.133548	0.00113662	-0.261588	1.06e-10	-0.203946	5.73e-07	0.100027	0.0149885	0.571023	1.93e-52	0.411936	1.3e-25	0.16955	3.43e-05	-0.361346	1.14e-19
PLEK2	green	-0.108925	0.00804216	-0.10579	0.0100649	-0.130827	0.00143531	0.138067	0.000764076	0.349807	1.88e-18	-0.449322	1.04e-30	-0.179605	1.12e-05	0.0942975	0.0218667	0.0316469	0.442538
SRRM2	green	0.14455	0.000423194	-0.0512686	0.213299	-0.0475383	0.248548	-0.363969	5.96e-20	-0.587264	4.5e-56	0.240549	3.17e-09	-0.0536468	0.192794	-0.171598	2.74e-05	0.133568	0.00113458
TRPC4AP	green	-0.10448	0.0110362	0.0249111	0.545569	-0.103504	0.0118133	0.15482	0.000157717	-0.0893163	0.0299262	0.809199	3.7e-138	0.197289	1.34e-06	-0.293756	3.15e-13	-0.115799	0.00482233
POFUT1	green	-0.0993598	0.0156768	-0.014577	0.723607	-0.115285	0.00501492	-0.143989	0.00044583	-0.120373	0.00338107	0.839334	4.78e-158	0.332736	9.59e-17	-0.0070032	0.865094	-0.20042	9.02e-07
ATP9A	green	0.0522803	0.204392	-0.0287907	0.484815	-0.0242516	0.55626	-0.307218	2.2e-14	-0.356872	3.43e-19	0.711069	3.68e-92	0.376115	2.69e-21	0.0408882	0.32104	0.0389022	0.345126
SCNN1A	green	0.013128	0.750116	-0.054596	0.185027	-0.0722339	0.0793248	-0.000531047	0.989721	-0.212763	1.78e-07	-0.278869	5.11e-12	-0.231369	1.27e-08	-0.13628	0.000895278	0.413016	9.46e-26
CKAP4	green	0.0168666	0.682395	0.0256092	0.534366	0.161254	8.23e-05	-0.178622	1.25e-05	-0.0636735	0.12205	-0.555931	3.06e-49	-0.324681	5.64e-16	0.170961	2.94e-05	0.138333	0.000746139
BCL2L1	green	0.121596	0.00306846	-0.0647701	0.115739	-0.000629311	0.98782	0.109178	0.00789548	-0.116765	0.0044786	0.549034	7.83e-48	0.113819	0.00560324	-0.231411	1.26e-08	-0.10305	0.0121908
TM9SF4	green	-0.0144078	0.726685	-0.0396801	0.335558	-0.140795	0.000597688	-0.152838	0.000191751	-0.266232	4.78e-11	0.828337	2.43e-150	0.260657	1.24e-10	-0.13414	0.00107967	-0.0545128	0.185698
ANO9	green	-0.0478352	0.245601	-0.0651423	0.113657	-0.298933	1.15e-13	0.262911	8.44e-11	-0.162903	6.94e-05	0.604101	4.61e-60	-0.0257334	0.532384	-0.504059	2.09e-39	-0.0266989	0.517111
ENTPD6	green	-0.093176	0.023495	-0.00699688	0.865215	-0.185866	5.4e-06	0.30131	7.2e-14	-0.0983059	0.016821	0.489204	6.9e-37	-0.040003	0.331637	-0.443367	7.47e-30	0.0718293	0.0810262
TMC4	green	-0.0317223	0.441451	-0.0173432	0.67393	-0.297635	1.49e-13	0.0162322	0.693726	-0.25853	1.77e-10	-0.0245432	0.551519	-0.189469	3.51e-06	-0.215453	1.23e-07	0.549662	5.85e-48
RNF114	green	-0.180851	9.7e-06	-0.082094	0.0460549	-0.288401	8.76e-13	-0.00986557	0.810846	0.189496	3.5e-06	0.746166	3.78e-106	0.490781	3.78e-37	0.0754515	0.0668038	-0.19026	3.19e-06
TOP1	green	-0.0459202	0.265036	-0.126165	0.00211975	-0.0744653	0.070456	-0.546125	3.01e-47	-0.1211	0.00319189	0.499454	1.3e-38	0.529526	5.07e-44	0.415386	4.68e-26	-0.217812	8.88e-08
LENG8	green	0.0995116	0.0155178	-0.032192	0.434715	-0.156126	0.000138482	0.0481179	0.242819	-0.381476	6.56e-22	0.248253	9.45e-10	-0.0973197	0.0179572	-0.427424	1.2e-27	0.100092	0.0149222
OSER1	green	-0.18178	8.71e-06	-0.0629661	0.126261	-0.201221	8.14e-07	0.133138	0.00117764	0.333428	8.21e-17	0.630212	9.64e-67	0.434764	1.2e-28	0.0768953	0.0617382	-0.217413	9.39e-08
FGFR4	green	-0.070662	0.0861006	-0.117	0.00439829	-0.284956	1.67e-12	0.376629	2.35e-21	-0.0192623	0.640266	0.411476	1.49e-25	-0.056333	0.171415	-0.486555	1.88e-36	-0.131217	0.00138845
IRF2BP2	green	-0.0912792	0.0264882	-0.128364	0.00176644	-0.295907	2.08e-13	-0.14571	0.000379744	-0.0628584	0.126912	0.452381	3.74e-31	0.346118	4.48e-18	0.0788077	0.055521	-0.114636	0.00526838
TPD52L2	green	-0.00174574	0.96622	-0.00882936	0.830394	0.00281883	0.945481	0.176405	1.61e-05	0.0321508	0.435303	0.739213	3.37e-103	0.262039	9.79e-11	-0.183068	7.5e-06	-0.258732	1.71e-10
CHP1	green	-0.161293	8.19e-05	-0.00928264	0.821829	-0.165052	5.54e-05	-0.124206	0.00248768	0.107388	0.00898337	-0.445507	3.7e-30	-0.125161	0.00230152	0.188054	4.16e-06	0.413615	7.92e-26
DKC1	green	-0.114913	0.0051588	-0.167373	4.33e-05	-0.247116	1.13e-09	-0.203072	6.41e-07	0.0898521	0.0289518	0.526067	2.26e-43	0.384189	3.18e-22	0.180866	9.68e-06	-0.455976	1.11e-31
AKAP1	green	-0.144814	0.000412926	-0.117006	0.00439621	-0.282387	2.69e-12	-0.106044	0.00988579	-0.26556	5.37e-11	0.560073	4.2e-50	0.094663	0.0213576	-0.20315	6.35e-07	0.0524814	0.202655
ADGRG1	green	0.0695835	0.0910131	-0.100371	0.014644	-0.145638	0.000382314	0.0351085	0.394236	-0.293882	3.08e-13	0.498094	2.22e-38	0.0872584	0.0339344	-0.322125	9.79e-16	0.0325602	0.429476
NXT1	green	-0.15935	0.000100016	-0.0143254	0.728187	-0.1482	0.000300146	0.48052	1.8e-35	0.473602	2.26e-34	0.215648	1.2e-07	0.0900183	0.0286551	-0.152381	0.000200523	-0.27437	1.15e-11
QSOX1	green	0.0994662	0.0155652	-0.0146717	0.721885	0.0738801	0.0726995	-0.0958662	0.0197538	-0.170798	2.99e-05	-0.443615	6.89e-30	-0.279211	4.8e-12	0.0184538	0.654363	0.366665	3.03e-20
CD55	green	0.0325404	0.429756	-0.0540713	0.189292	0.129732	0.00157483	-0.180918	9.62e-06	-0.0901332	0.0284515	-0.500518	8.55e-39	-0.152463	0.000198926	0.180475	1.01e-05	0.320341	1.43e-15
CDKN1B	green	-0.111404	0.006708	0.0325302	0.429902	-0.048337	0.240678	-0.38925	8.09e-23	0.0598162	0.146395	0.317899	2.41e-15	0.414938	5.35e-26	0.422969	4.75e-27	-0.305652	3.02e-14
GPR160	green	-0.16913	3.58e-05	-0.0424135	0.303305	-0.223249	4.13e-08	-0.176776	1.54e-05	0.23107	1.33e-08	0.403562	1.48e-24	0.516501	1.3e-41	0.375569	3.1e-21	-0.00268329	0.948099
PTK6	green	0.0361055	0.380938	-0.0578502	0.160151	-0.171868	2.66e-05	0.101175	0.013866	-0.234537	7.91e-09	0.393612	2.44e-23	0.0916342	0.0259042	-0.285221	1.59e-12	0.37287	6.23e-21
ALDH18A1	green	-0.114025	0.00551713	-0.0940008	0.0222876	-0.176833	1.53e-05	-0.274199	1.18e-11	-0.0681464	0.0979064	0.224718	3.35e-08	0.167725	4.17e-05	0.15849	0.000109149	-0.00358089	0.930775
NELFCD	green	-0.125196	0.00229493	-0.0808375	0.0495005	-0.204099	5.61e-07	0.113206	0.00586688	0.0468795	0.255172	0.818301	9.01e-144	0.321316	1.16e-15	-0.176051	1.67e-05	-0.303891	4.31e-14
SLC5A6	green	-0.152217	0.000203764	-0.0711392	0.0839957	-0.261647	1.05e-10	0.162782	7.02e-05	-0.0370661	0.368388	0.659263	5.74e-75	0.110709	0.00706057	-0.309633	1.35e-14	-0.279085	4.91e-12
CFTR	green	-0.191231	2.84e-06	-0.0990467	0.0160094	-0.278157	5.81e-12	-0.23559	6.75e-09	0.00197604	0.961767	0.38567	2.14e-22	0.291569	4.8e-13	0.21104	2.24e-07	-0.0322421	0.433999
VSIG2	green	-0.051014	0.215584	0.15544	0.000148301	-0.110281	0.00728582	0.0754718	0.06673	-0.0593023	0.1499	-0.275317	9.69e-12	-0.196682	1.45e-06	-0.0734074	0.0745542	0.668594	8.3e-78
PLAGL2	green	-0.114932	0.00515142	-0.0142202	0.730106	-0.15336	0.000182188	-0.155594	0.000146037	-0.185426	5.69e-06	0.792486	1.35e-128	0.256149	2.62e-10	-0.0876393	0.0331598	-0.170876	2.97e-05
PROCR	green	-0.108145	0.00850797	0.0138033	0.737723	-0.0521998	0.205091	0.231969	1.16e-08	0.211638	2.07e-07	0.274678	1.09e-11	0.112031	0.00640388	-0.095737	0.0199208	-0.13686	0.000850532
ATP5F1A	green	-0.201922	7.44e-07	0.0445073	0.280036	-0.0163569	0.691494	0.0619262	0.132655	0.251149	5.94e-10	-0.554196	6.96e-49	-0.27055	2.26e-11	0.0826788	0.0445215	0.0142476	0.729606
CTSA	green	-0.00711345	0.862991	0.0715503	0.0822164	-0.0396048	0.336476	0.291384	4.97e-13	-0.0816958	0.0471245	0.519144	4.3e-42	-0.0260827	0.526833	-0.373129	5.83e-21	0.143692	0.000458261
NEU1	green	-0.0566193	0.169245	-0.0183143	0.656807	-0.125844	0.0021764	0.216953	1e-07	0.143584	0.000462891	0.544483	6.39e-47	0.232799	1.03e-08	-0.128946	0.00168243	-0.120889	0.00324568
MAP1LC3A	green	-0.0333618	0.418199	-0.038105	0.355108	-0.221997	4.94e-08	0.368281	2.01e-20	0.0180371	0.661678	0.558281	9.95e-50	-0.0216897	0.598727	-0.403931	1.33e-24	-0.0125036	0.761633
EIF2AK1	green	-0.0642407	0.118753	-0.152465	0.000198884	-0.254073	3.69e-10	-0.181168	9.35e-06	0.058249	0.157285	0.405276	9.06e-25	0.347557	3.2e-18	0.199763	9.81e-07	-0.0987184	0.0163647
HM13	green	-0.0852297	0.0383251	-0.0158828	0.699996	-0.141471	0.000562042	0.415022	5.22e-26	0.0425129	0.302171	0.620629	3.23e-64	0.0458634	0.265628	-0.436926	6.01e-29	-0.14165	0.000552912
FAM210B	green	0.0482057	0.241959	-0.00264157	0.948905	0.02091	0.611937	-0.201591	7.76e-07	-0.0559927	0.174021	0.473157	2.65e-34	0.230031	1.55e-08	0.182059	8.43e-06	-0.0799139	0.0521686
AP003774.2	green	-0.147179	0.000330688	0.00118143	0.977136	-0.20476	5.15e-07	0.261679	1.04e-10	0.206458	4.12e-07	0.402761	1.86e-24	0.0639636	0.120355	-0.155643	0.000145333	-0.0330612	0.422408
YTHDF1	green	-0.0809552	0.0491688	-0.0938736	0.0224702	-0.172031	2.61e-05	-0.126851	0.00200309	-0.0771822	0.0607702	0.814036	4.21e-141	0.395389	1.49e-23	-0.00864522	0.83388	-0.21353	1.6e-07
STK38	green	-0.129793	0.00156676	0.0147272	0.720877	-0.247073	1.14e-09	-0.385428	2.28e-22	-0.0759529	0.0650073	0.481652	1.18e-35	0.45163	4.82e-31	0.294027	2.99e-13	0.0518091	0.208506
NONO	green	-0.0320915	0.436151	-0.111706	0.00655982	-0.127472	0.00190263	-0.216476	1.07e-07	-0.0585804	0.154932	0.385967	1.97e-22	0.231374	1.27e-08	0.124293	0.0024701	-0.369824	1.36e-20
ACSS2	green	-0.156866	0.000128583	-0.0448858	0.275962	-0.312801	7e-15	0.139875	0.000649585	-0.0835528	0.0423097	0.41415	6.76e-26	0.0188947	0.64666	-0.279936	4.21e-12	0.324419	5.97e-16
ESRRA	green	-0.230086	1.53e-08	0.0165052	0.688843	-0.317207	2.79e-15	0.464752	5.3e-33	0.0405828	0.324671	0.400744	3.31e-24	-0.127473	0.00190242	-0.565332	3.25e-51	0.0624045	0.129684
DNAJC5	green	0.00152004	0.970585	-0.0632408	0.124613	-0.104038	0.0113829	0.0292897	0.477275	-0.336622	4e-17	0.694141	3.85e-86	0.107935	0.00863772	-0.36659	3.09e-20	0.039286	0.340383
KLK1	green	0.000865628	0.983246	-0.0240113	0.560179	-0.0603955	0.142519	0.00616716	0.881072	-0.0658227	0.109926	-0.324111	6.38e-16	-0.232235	1.12e-08	-0.015965	0.698519	0.329468	1.98e-16
RNF43	green	-0.106358	0.00966818	-0.137661	0.000792166	-0.326902	3.48e-16	-0.00244856	0.952634	-0.0867363	0.0350214	0.592812	2.31e-57	0.172289	2.54e-05	-0.143236	0.000477988	-0.127872	0.00184037
C8orf33	green	-0.148035	0.000304895	-0.0992728	0.0157687	-0.169821	3.33e-05	0.0554569	0.178185	0.191504	2.74e-06	0.470317	7.36e-34	0.263055	8.24e-11	0.0652597	0.113006	-0.221479	5.31e-08
CYB5B	green	-0.0834969	0.0424483	-0.123227	0.00269261	-0.192024	2.57e-06	-0.103058	0.0121843	0.208302	3.23e-07	0.391918	3.9e-23	0.488449	9.19e-37	0.231292	1.28e-08	-0.191317	2.81e-06
KLF4	green	-0.0852349	0.0383133	0.143613	0.000461626	-0.0367263	0.372798	-0.0673916	0.10169	-0.12144	0.0031069	-0.412293	1.17e-25	-0.319501	1.72e-15	-0.00431569	0.916618	0.625413	1.82e-65
ERN2	green	-0.0217688	0.597394	-0.0260329	0.527622	-0.140651	0.000605563	0.0542914	0.187494	-0.128097	0.00180615	-0.453185	2.85e-31	-0.329343	2.04e-16	-0.155259	0.000150989	0.508762	3.14e-40
ATIC	green	-0.218635	7.92e-08	-0.171936	2.64e-05	-0.387048	1.47e-22	-0.000997511	0.980694	0.237873	4.78e-09	0.463745	7.54e-33	0.31558	3.92e-15	0.0712804	0.083381	-0.399428	4.8e-24
RPIA	green	-0.16922	3.55e-05	-0.151897	0.000210227	-0.374746	3.83e-21	-0.0548772	0.182771	0.165016	5.56e-05	0.583817	2.76e-55	0.521782	1.41e-42	0.0921941	0.0250057	-0.336921	3.74e-17
ABHD12	green	-0.0296841	0.471361	-0.00366622	0.92913	-0.0948402	0.0211145	0.299765	9.78e-14	0.0266445	0.517966	0.493097	1.55e-37	0.0202165	0.623792	-0.297906	1.41e-13	-0.0778233	0.0586529
GCNT3	green	0.00815775	0.843121	0.0338905	0.410856	0.0138646	0.7366	-0.0579053	0.159752	-0.0398518	0.333469	-0.382547	4.93e-22	-0.149699	0.000260061	0.0477707	0.246239	0.461361	1.73e-32
HIBADH	green	-0.233402	9.38e-09	-0.0692946	0.0923669	-0.226382	2.63e-08	-0.0985607	0.0165379	0.276055	8.49e-12	0.349038	2.25e-18	0.381875	5.9e-22	0.295836	2.11e-13	-0.146913	0.00033911
USH1C	green	-0.167216	4.4e-05	-0.102798	0.0124051	-0.37296	6.08e-21	0.107116	0.00915988	-0.0319743	0.43783	0.270175	2.41e-11	0.0734995	0.0741897	-0.216352	1.09e-07	0.146002	0.000369498
CDHR1	green	-0.168709	3.75e-05	-0.0299091	0.468006	-0.260327	1.31e-10	0.000637954	0.987652	-0.0513584	0.212498	0.352634	9.56e-19	0.0986121	0.0164812	-0.098437	0.0166748	0.0542409	0.187906
MANBAL	green	-0.0964158	0.0190568	-0.00804294	0.845301	-0.134801	0.00101929	0.474321	1.74e-34	0.349583	1.98e-18	0.433508	1.79e-28	0.0579954	0.159103	-0.235623	6.72e-09	-0.172566	2.47e-05
TLE2	green	-0.0443227	0.282037	0.00601803	0.883927	-0.094765	0.0212175	0.329779	1.85e-16	-0.0992272	0.0158169	0.399338	4.92e-24	-0.117241	0.00431728	-0.461267	1.79e-32	-0.0418219	0.310104
RTF2	green	-0.0612361	0.137035	-0.0367623	0.372328	-0.119254	0.00369183	-0.0114088	0.781952	0.0552608	0.179727	0.808831	6.16e-138	0.511844	8.93e-41	0.0208905	0.612268	-0.229371	1.7e-08
CA12	green	-0.0764394	0.0633022	0.0147635	0.720218	-0.125552	0.00222906	-0.180064	1.06e-05	-0.0750996	0.0680887	-0.283768	2.08e-12	-0.114638	0.00526731	0.135759	0.0009373	0.511726	9.37e-41
SLCO4A1	green	-0.0190315	0.644277	-0.10205	0.0130607	-0.133881	0.00110426	0.239532	3.7e-09	-0.120259	0.00341148	0.419235	1.48e-26	0.0278485	0.499226	-0.40465	1.08e-24	-0.0568153	0.167772
PIGU	green	-0.146763	0.000343944	-0.12444	0.00244079	-0.263512	7.62e-11	0.14181	0.000544898	0.1285	0.0017464	0.800225	6.55e-133	0.376937	2.17e-21	-0.0798996	0.0522108	-0.276216	8.25e-12
TMED4	green	-0.0458242	0.266037	-0.105153	0.0105278	-0.204354	5.43e-07	0.106551	0.00953627	0.0194107	0.637691	0.435678	8.96e-29	0.222335	4.7e-08	-0.107459	0.00893787	-0.00197704	0.961747
HTATIP2	green	-0.150008	0.000252432	-0.0598198	0.146371	-0.233294	9.53e-09	-0.180359	1.03e-05	0.222447	4.63e-08	0.348783	2.39e-18	0.427542	1.16e-27	0.337471	3.3e-17	0.0639311	0.120544
GID8	green	-0.113865	0.00558391	-0.0919319	0.025423	-0.196171	1.54e-06	0.0110758	0.788163	0.0271055	0.510747	0.803104	1.45e-134	0.377545	1.85e-21	-0.0619414	0.13256	-0.218614	7.94e-08
IL22RA1	green	0.00129192	0.974998	-0.0591975	0.150623	-0.116475	0.00457947	-0.0351734	0.393362	-0.260754	1.22e-10	0.46674	2.63e-33	0.150628	0.000237768	-0.177716	1.39e-05	0.190652	3.04e-06
KDELR3	green	-0.060814	0.139768	-0.0197627	0.631604	0.110261	0.0072963	-0.106724	0.0094194	0.128479	0.00174959	-0.527388	1.28e-43	-0.14754	0.000319586	0.27952	4.54e-12	0.286228	1.32e-12
AL591895.1	green	0.129109	0.00165953	-0.166024	5e-05	-0.14975	0.000258775	-0.284461	1.83e-12	-0.196504	1.48e-06	0.0344414	0.403289	0.118263	0.00398867	0.149637	0.000261616	0.0510775	0.215012
TCEA3	green	-0.11729	0.00430107	-0.0250322	0.543618	-0.232775	1.03e-08	0.00713041	0.862668	0.0284158	0.490522	-0.227867	2.12e-08	-0.139243	0.000687641	0.0348873	0.397224	0.375289	3.33e-21
COMMD7	green	-0.155248	0.000151151	-0.0739955	0.0722525	-0.225636	2.93e-08	0.261517	1.07e-10	0.44602	3.12e-30	0.569714	3.72e-52	0.399279	5.01e-24	0.0737919	0.0730426	-0.311257	9.64e-15
SRSF6	green	-0.11913	0.00372799	-0.0830333	0.0436128	-0.242799	2.23e-09	-0.251647	5.48e-10	0.154604	0.000161132	0.557182	1.68e-49	0.530746	2.98e-44	0.338583	2.56e-17	-0.32246	9.11e-16
CYP27A1	green	0.098358	0.0167628	0.204616	5.25e-07	0.164238	6.03e-05	0.123551	0.00262309	-0.129128	0.00165697	0.299923	9.48e-14	-0.0120726	0.769613	-0.20452	5.32e-07	0.0536232	0.19299
LARGE2	green	-0.0239222	0.561636	-0.0963674	0.0191174	-0.112763	0.00606458	0.172012	2.62e-05	-0.0282592	0.492917	0.33695	3.71e-17	-0.0534677	0.194286	-0.280065	4.11e-12	-0.256107	2.64e-10
BACE2	green	-0.104916	0.0107041	-0.0293787	0.475937	-0.0830915	0.0434652	-0.030844	0.454204	0.0314414	0.445507	-0.473217	2.6e-34	-0.116259	0.00465583	0.0997315	0.01529	0.309611	1.35e-14
B4GALT5	green	0.0101744	0.805042	0.0556901	0.176363	0.118956	0.00377891	-0.446179	2.96e-30	-0.229302	1.72e-08	0.442718	9.24e-30	0.244781	1.64e-09	0.239636	3.65e-09	-0.0891816	0.0301754
UCKL1	green	-0.0200918	0.625935	-0.0119741	0.771442	-0.154647	0.000160455	0.550642	3.7e-48	-0.0915177	0.0260947	0.527623	1.16e-43	-0.160375	9.01e-05	-0.698618	1.08e-87	-0.0655723	0.111287
MUC5B	green	-0.0434874	0.291215	-0.00723758	0.860625	0.0430833	0.295725	-0.00320817	0.937965	-0.113829	0.00559891	-0.37124	9.47e-21	-0.272744	1.53e-11	-0.073073	0.0758889	0.199248	1.05e-06
EVPL	green	0.0203497	0.621507	-0.138317	0.00074715	-0.181835	8.66e-06	0.00912618	0.824784	-0.249531	7.7e-10	0.368319	1.99e-20	0.00792901	0.847466	-0.285278	1.57e-12	0.066694	0.105289
SLC2A4RG	green	0.0841718	0.0407999	0.003366	0.93492	-0.121556	0.00307819	0.444877	4.55e-30	-0.0282738	0.492694	0.489155	7.03e-37	-0.09641	0.019064	-0.49478	8.09e-38	-0.0816931	0.0471319
VAV3	green	-0.191589	2.71e-06	-0.0258411	0.530669	-0.200081	9.42e-07	-0.15473	0.000159138	0.0895889	0.0294269	0.572889	7.57e-53	0.429087	7.17e-28	0.220641	5.98e-08	-0.0993089	0.0157305
LGR5	green	-0.00407393	0.921273	-0.11628	0.00464846	-0.0583025	0.156902	-0.244841	1.62e-09	-0.073504	0.0741718	0.193894	2.05e-06	0.162589	7.17e-05	0.185443	5.68e-06	-0.283397	2.23e-12
CHP2	green	-0.0709385	0.0848758	0.0832539	0.0430554	-0.138838	0.000713154	0.0644895	0.117329	0.0595287	0.148348	0.255513	2.91e-10	0.121714	0.00303966	-0.0254298	0.537234	0.344502	6.54e-18
AAR2	green	-0.0942235	0.021971	-0.0334437	0.417056	-0.144903	0.000409524	-0.0234493	0.5694	0.0153503	0.709592	0.85053	1.63e-166	0.384971	2.58e-22	-0.0339785	0.409643	-0.249509	7.73e-10
PDRG1	green	-0.157111	0.000125463	-0.0352671	0.392102	-0.222754	4.43e-08	0.387226	1.4e-22	0.333963	7.29e-17	0.619012	8.44e-64	0.19895	1.09e-06	-0.182665	7.86e-06	-0.282655	2.56e-12
ALAS1	green	-0.112735	0.00607712	0.0779861	0.0581252	-0.0728194	0.0769144	-0.12951	0.00160457	0.0303245	0.461845	-0.327655	2.95e-16	-0.0961582	0.0193808	0.0907615	0.0273602	0.240692	3.1e-09
AL390719.2	green	0.00260089	0.949691	-0.0677511	0.0998735	-0.270216	2.39e-11	0.255237	3.05e-10	-0.17905	1.19e-05	0.196747	1.44e-06	-0.161415	8.09e-05	-0.4718	4.33e-34	0.172412	2.51e-05
SLC6A6	green	0.0875258	0.033389	0.00333752	0.93547	0.116675	0.00450966	-0.286879	1.17e-12	-0.246484	1.25e-09	0.467719	1.86e-33	0.212258	1.9e-07	0.0806632	0.0499952	-0.216002	1.14e-07
FHL2	green	-0.0568265	0.167688	-0.0440027	0.28553	0.015664	0.703933	0.0136969	0.739672	0.075164	0.0678518	-0.418932	1.62e-26	-0.268735	3.1e-11	0.047844	0.245514	0.297334	1.58e-13
EDEM2	green	-0.115013	0.00511987	0.0880933	0.0322561	-0.0507054	0.218377	0.35555	4.73e-19	0.223397	4.04e-08	0.581204	1.08e-54	0.148044	0.000304651	-0.22601	2.78e-08	-0.135082	0.000994602
GNG4	green	0.0322686	0.433622	-0.0519271	0.207471	-0.109524	0.00769956	0.0634958	0.123098	-0.00792851	0.847475	0.592615	2.57e-57	0.292337	4.14e-13	-0.0880916	0.0322594	-0.19471	1.85e-06
ENGASE	green	-0.0488397	0.235816	-0.0402608	0.328528	-0.282543	2.61e-12	0.0932181	0.023432	-0.201442	7.91e-07	0.561353	2.26e-50	0.0495413	0.229146	-0.350838	1.47e-18	-0.0553955	0.178666
ELAPOR1	green	-0.0875657	0.0333083	-0.0109569	0.790384	-0.0972423	0.018049	-0.0658043	0.110025	-0.0463941	0.260131	-0.315141	4.3e-15	-0.209144	2.89e-07	0.0502123	0.222893	0.20505	4.96e-07
CXXC5	green	-0.0556638	0.176568	-0.11418	0.00545304	-0.263197	8.04e-11	0.247459	1.07e-09	0.0293409	0.476504	0.343725	7.84e-18	0.169504	3.44e-05	-0.27028	2.37e-11	-0.038471	0.350503
ST6GAL1	green	-0.0101184	0.806093	0.0584345	0.155964	-0.0390381	0.343441	-0.131061	0.00140705	-0.0949073	0.0210231	0.494245	9.96e-38	0.203794	5.84e-07	0.0221829	0.590438	-0.0429936	0.296733
EPDR1	green	-0.0279683	0.497381	0.023305	0.57178	-0.0003556	0.993117	-0.107689	0.00879171	0.0194974	0.63619	0.536385	2.47e-45	0.341981	1.17e-17	0.125887	0.00216873	-0.20637	4.17e-07
CMBL	green	-0.172349	2.52e-05	-0.00229793	0.955545	-0.167539	4.25e-05	0.00458076	0.911517	0.280906	3.52e-12	-0.295752	2.14e-13	0.00450357	0.913002	0.1963	1.52e-06	0.274919	1.04e-11
PFDN4	green	-0.034458	0.403061	-0.11669	0.00450425	-0.121534	0.0030837	-0.234334	8.16e-09	0.169238	3.54e-05	0.584989	1.49e-55	0.553162	1.13e-48	0.364335	5.44e-20	-0.359104	1.99e-19
DDX27	green	0.00239854	0.9536	-0.0847928	0.0393314	-0.142386	0.000516895	-0.118967	0.00377568	-0.177064	1.49e-05	0.873165	5.67e-186	0.352956	8.85e-19	-0.0952812	0.02052	-0.22412	3.65e-08
MIR429	green	0.0123485	0.764503	-0.0730581	0.0759492	-0.203651	5.95e-07	-0.0210375	0.609767	-0.214341	1.43e-07	0.188713	3.85e-06	0.0237667	0.564184	-0.194411	1.92e-06	0.158222	0.000112153
OGT	green	0.00898463	0.827458	-0.0567477	0.168279	-0.139258	0.000686727	-0.300816	7.94e-14	-0.191531	2.73e-06	0.372965	6.08e-21	0.348669	2.46e-18	0.137497	0.000803852	-0.153319	0.000182914
DLST	green	-0.124856	0.00235949	0.0438402	0.287314	-0.00132742	0.974311	0.054064	0.189352	0.222272	4.75e-08	-0.498732	1.73e-38	-0.267166	4.07e-11	0.0682211	0.0975382	0.0796701	0.0528925
NFE2L3	green	-0.115981	0.00475575	-0.155713	0.00014431	-0.203273	6.25e-07	-0.133424	0.00114888	0.167324	4.35e-05	0.399752	4.38e-24	0.368893	1.72e-20	0.206816	3.93e-07	-0.239492	3.73e-09
PSME3	green	-0.255041	3.15e-10	-0.017471	0.671666	-0.172914	2.37e-05	-0.14594	0.000371635	0.219135	7.39e-08	0.265623	5.31e-11	0.262976	8.35e-11	0.209352	2.81e-07	-0.230003	1.55e-08
EPS8L2	green	0.026037	0.527557	-0.0622579	0.130589	-0.249711	7.48e-10	0.328898	2.25e-16	-0.221189	5.53e-08	0.300506	8.45e-14	-0.195797	1.62e-06	-0.584003	2.51e-55	0.265066	5.84e-11
LSM14B	green	0.082527	0.0449154	-0.0578524	0.160135	-0.111908	0.00646243	-0.18491	6.05e-06	-0.260136	1.35e-10	0.777532	9.27e-121	0.261609	1.05e-10	-0.0937903	0.0225906	-0.19576	1.62e-06
ARFGAP1	green	0.0784893	0.0565183	-0.00798722	0.84636	-0.0564194	0.170759	0.319435	1.74e-15	-0.2426	2.3e-09	0.603115	8.01e-60	-0.0982125	0.0169258	-0.55803	1.12e-49	-0.0536643	0.192649
ATF6B	green	0.0980619	0.017096	-0.0315004	0.444654	-0.105764	0.0100834	-0.151972	0.000208703	-0.262515	9.03e-11	0.46576	3.71e-33	0.274271	1.17e-11	-0.12434	0.00246081	-0.0161344	0.695479
RBM39	green	0.00880933	0.830773	-0.114517	0.00531588	-0.161665	7.89e-05	-0.402818	1.83e-24	-0.138494	0.000735429	0.678575	5.81e-81	0.545762	3.55e-47	0.269597	2.67e-11	-0.266147	4.85e-11
PPP1R14C	green	-0.168378	3.89e-05	0.0564167	0.170779	-0.217001	9.94e-08	-0.0975042	0.0177397	0.120941	0.00323229	0.432187	2.71e-28	0.271965	1.76e-11	0.132263	0.00126969	0.0465721	0.258305
AL035661.1	green	-0.132498	0.00124431	-0.0292663	0.477627	-0.182767	7.77e-06	-0.0186304	0.651273	0.263329	7.86e-11	0.279429	4.62e-12	0.305035	3.42e-14	0.239157	3.92e-09	0.00433433	0.916259
SRC	green	0.00454001	0.912301	-0.0218068	0.596754	-0.141607	0.000555082	0.0578936	0.159837	-0.300154	9.06e-14	0.637946	7.6e-69	-0.0468833	0.255134	-0.376026	2.75e-21	0.121281	0.00314632
MYO7B	green	-0.0397499	0.334708	-0.0627739	0.127424	-0.281962	2.9e-12	-0.0291884	0.478801	-0.402712	1.89e-24	0.0778272	0.0586403	-0.159512	9.84e-05	-0.316468	3.26e-15	0.561672	1.94e-50
TMEM63A	green	0.0636077	0.122437	-0.0997743	0.015246	-0.156204	0.000137403	0.0544505	0.186202	-0.383864	3.47e-22	0.428606	8.33e-28	-0.0224259	0.586374	-0.398406	6.4e-24	0.110151	0.00735548
STX16	green	0.0387028	0.347606	-0.0745721	0.0700527	-0.163448	6.55e-05	-0.301425	7.04e-14	-0.192789	2.34e-06	0.741391	4.11e-104	0.448562	1.35e-30	0.117371	0.00427398	-0.229535	1.66e-08
SLC17A9	green	-0.06646	0.106519	-0.0260818	0.526847	-0.142734	0.000500607	0.14604	0.000368176	-0.104053	0.0113707	0.435876	8.41e-29	-0.0940144	0.0222682	-0.294925	2.52e-13	-0.00092772	0.982045
AURKA	green	-0.283324	2.26e-12	-0.112425	0.0062189	-0.293729	3.17e-13	-0.0837866	0.0417341	0.291948	4.46e-13	0.52042	2.51e-42	0.401861	2.41e-24	0.194692	1.85e-06	-0.315541	3.96e-15
PCIF1	green	0.0384602	0.350638	0.0168921	0.681942	-0.0437437	0.288378	0.200039	9.47e-07	-0.158454	0.000109555	0.752378	7.23e-109	0.125369	0.00226281	-0.39267	3.17e-23	-0.10974	0.00757931
GSKIP	green	-0.245893	1.37e-09	0.031084	0.450699	-0.0753324	0.0672363	-0.0300953	0.465239	0.46856	1.38e-33	-0.53519	4.21e-45	0.0498849	0.225929	0.424133	3.32e-27	0.202126	7.25e-07
SPDEF	green	-0.0231765	0.573901	0.0337806	0.412377	0.0400548	0.331011	0.0526512	0.201196	-0.0668012	0.10473	-0.516001	1.6e-41	-0.35786	2.7e-19	-0.0501697	0.223287	0.34046	1.67e-17
PTK7	green	0.0711723	0.0838515	-0.0292818	0.477395	0.128128	0.00180158	-0.0450511	0.274196	-0.100563	0.0144542	0.305083	3.39e-14	0.101547	0.0135177	-0.0340704	0.408376	-0.300166	9.03e-14
ABCC3	green	0.0175061	0.671045	-0.013308	0.746807	-0.189816	3.37e-06	0.00476934	0.90789	-0.324393	6e-16	-0.0855164	0.0376769	-0.207851	3.43e-07	-0.301597	6.8e-14	0.552311	1.69e-48
MAPK13	green	-0.182369	8.14e-06	-0.0109576	0.790371	-0.310323	1.17e-14	0.105947	0.00995353	0.102449	0.0127067	0.49586	5.32e-38	0.307952	1.9e-14	-0.124558	0.00241752	0.0401471	0.329897
CPNE7	green	-0.041334	0.315788	-0.0939271	0.0223932	-0.23617	6.19e-09	0.259463	1.51e-10	-0.0485778	0.23834	0.323355	7.51e-16	-0.029608	0.472499	-0.35323	8.29e-19	-0.163373	6.6e-05
SMG5	green	0.027245	0.508574	-0.106541	0.0095431	-0.128951	0.00168164	-0.00699493	0.865252	-0.311208	9.73e-15	0.535815	3.19e-45	0.0574542	0.163035	-0.348587	2.51e-18	-0.0571594	0.165208
AGT	green	-0.0490106	0.234178	0.0710728	0.0842864	-0.0290079	0.481525	0.0730928	0.0758094	-0.0290906	0.480276	0.315783	3.76e-15	0.0136602	0.740344	-0.124039	0.00252152	-0.0844162	0.0402167
CTNNBL1	green	0.0107849	0.793599	-0.0649117	0.114943	-0.0862954	0.035962	-0.0725974	0.0778212	-0.0166332	0.686556	0.785356	8.82e-125	0.341355	1.36e-17	0.00768868	0.852035	-0.308253	1.78e-14
SYT7	green	0.0249102	0.545583	-0.139796	0.000654254	-0.19311	2.25e-06	-0.0749587	0.0686088	-0.193486	2.15e-06	0.529647	4.81e-44	0.215546	1.21e-07	-0.118317	0.00397208	-0.149969	0.000253383
GSS	green	-0.177453	1.43e-05	-0.125631	0.00221476	-0.341625	1.28e-17	0.372593	6.69e-21	0.106338	0.00968143	0.656658	3.42e-74	0.0822068	0.0457558	-0.378563	1.42e-21	-0.06676	0.104945
KIF12	green	0.0208758	0.612519	-0.0807856	0.0496473	-0.231176	1.31e-08	0.210022	2.57e-07	-0.0324872	0.430511	0.275058	1.02e-11	-0.0478668	0.245289	-0.271763	1.82e-11	-0.0802652	0.05114
EFNA4	green	-0.126092	0.00213246	-0.102392	0.0127571	-0.286084	1.35e-12	0.187018	4.71e-06	0.219791	6.74e-08	0.369236	1.58e-20	0.283651	2.13e-12	-0.0428727	0.298094	-0.123419	0.00265115
FAM168B	green	0.0684928	0.096208	-0.0758166	0.0654917	0.00870291	0.832787	-0.497145	3.22e-38	-0.414979	5.29e-26	0.327994	2.74e-16	0.205381	4.75e-07	0.129982	0.0015419	-0.0898854	0.0288921
NCK2	green	0.117035	0.00438642	-0.0847499	0.0394315	-0.089393	0.0297849	0.203109	6.38e-07	-0.20671	3.99e-07	0.554555	5.87e-49	0.0587034	0.154066	-0.423585	3.93e-27	-0.114896	0.00516549
CNOT1	green	-0.139623	0.000664557	0.0299282	0.467721	-0.0537609	0.191848	-0.467729	1.85e-33	-0.291295	5.06e-13	0.316575	3.18e-15	0.22417	3.62e-08	0.170859	2.97e-05	0.010276	0.803135
SERPINB6	green	0.000384636	0.992555	-0.0735563	0.0739656	-0.0449686	0.275077	0.1593	0.000100525	0.10157	0.0134969	-0.418301	1.96e-26	-0.0876201	0.0331984	-0.0457845	0.266452	0.186442	5.04e-06
TP53RK	green	-0.223672	3.89e-08	-0.0650344	0.114258	-0.243704	1.94e-09	0.0712394	0.0835594	0.293274	3.46e-13	0.73884	4.82e-103	0.503318	2.81e-39	0.116657	0.00451574	-0.286757	1.19e-12
KIF3B	green	-0.0637039	0.121871	-0.0202842	0.622631	-0.0970386	0.018293	-0.307053	2.28e-14	-0.256034	2.67e-10	0.721283	5.21e-96	0.268612	3.17e-11	0.0634985	0.123082	-0.0421168	0.306703
SGPP2	green	-0.074986	0.0685078	0.0647882	0.115637	-0.0165909	0.687311	-0.175323	1.82e-05	-0.0591316	0.151079	-0.472753	3.07e-34	-0.15083	0.00023318	0.120537	0.00333754	0.361305	1.16e-19
FRG1BP	green	0.114246	0.00542577	-0.0193972	0.637926	0.0883002	0.0318514	-0.472769	3.05e-34	-0.303138	5.01e-14	0.412218	1.2e-25	0.366822	2.91e-20	0.271942	1.77e-11	-0.107127	0.00915264
CYP2B6	green	-0.0620467	0.131902	-0.0455231	0.269195	-0.179472	1.14e-05	0.020538	0.618283	0.0377451	0.359674	0.408612	3.45e-25	0.226224	2.69e-08	-0.0408523	0.321466	-0.0695635	0.0911063
PLEKHG6	green	-0.142791	0.000498009	-0.020402	0.620611	-0.306539	2.53e-14	0.188234	4.07e-06	-0.0165715	0.687657	0.456858	8.18e-32	-0.0340544	0.408597	-0.264971	5.94e-11	0.182401	8.11e-06
PTDSS1	green	-0.164725	5.73e-05	-0.116773	0.00447572	-0.124153	0.00249838	0.0766558	0.0625558	0.202676	6.75e-07	0.293403	3.38e-13	0.232611	1.06e-08	0.0233065	0.571754	-0.370949	1.02e-20
NDRG3	green	-0.0994415	0.015591	-0.11747	0.00424173	-0.127529	0.00189369	-0.159606	9.74e-05	-0.00119421	0.976888	0.67716	1.66e-80	0.451742	4.64e-31	0.118676	0.00386237	-0.20601	4.37e-07
CLDN15	green	0.00798529	0.846396	0.00132811	0.974298	-0.0981841	0.0169578	0.163602	6.45e-05	-0.0702933	0.0877552	0.356551	3.71e-19	0.106981	0.00924833	-0.248728	8.76e-10	0.0692989	0.0923465
[truncated: 3,002 more rows]
