# Supplementary material for: A Novel Lipid Metabolism and Endoplasmic Reticulum Stress-Related Risk Model for Predicting Immune Infiltration and Prognosis in Colorectal Cancer
Source: Int J Mol Sci. 2023 Sep 8;24(18):13854. doi: 10.3390/ijms241813854 (PMC10531437; doi:10.3390/ijms241813854)
Supplement: Supplementary file 1 [file ijms-24-13854-s001.zip › Supplementary Table S7.xlsx]

## Sheet: GSE12945
Supplementary Table S7 Clinical information of GSE12945 and GSE17536
Acc	fustat	futime	DDR1	MIR5193	CHURC1-FNTB	MIR6805	RPL21	HNRNPA1	LOC100508408	RPS11	DDX5	C18orf32	ATP6V1G2-DDX39B	GATC	LOC101929240	ARF1	H3F3A	NBEAL1	RPL4	RPS3A	HSP90B1	CALM1	MATR3	SET	EIF3C	GNB2L1	EEF1G	EEF1B2	FKBP1A	RPL13A	RPL10	MIR636	LOC100506248	HSPA1A	RPS8	RPL18A	MIR1292	RPL23	M6PR	RPLP2	CCT3	EIF4A2	RPL5	HMGN1	RPS20	LOC101928061	RBM14-RBM4	TMEM189	RAB6A
GSM324715	1	976	11.7435	9.57528	7.85568	12.7088	12.254	12.5501	15.1044	14.9221	13.8006	14.8381	10.6027	10.6639	9.00944	10.9456	13.0183	15.4014	15.1534	13.3729	9.91725	11.0838	11.7491	11.5243	13.4244	11.4977	15.2976	14.488	9.01071	15.1802	11.0363	11.2512	11.9793	9.47787	10.5206	9.13011	10.0037	10.6068	10.3974	9.96418	13.286	14.2262	10.8357	13.7311	11.4281	13.1619	11.0484	12.0185	9.70069
GSM324716	0	1830	11.8877	9.96682	8.2338	12.3439	12.2781	11.6955	15.0955	14.9862	12.6315	14.6998	9.86964	9.72559	8.99858	10.7602	12.8521	15.4621	15.1252	13.3739	9.56335	10.9478	11.4045	11.2726	14.0289	11.5557	15.1428	14.5228	9.41055	15.1558	10.6633	10.5532	12.7282	11.7685	10.5138	9.16323	10.0505	10.5265	10.1084	9.89959	12.9606	13.1408	10.8701	13.4133	11.6491	13.3386	10.6285	12.9274	9.95694
GSM324717	1	244	11.2451	11.0837	8.21339	12.5809	12.2493	12.4696	15.059	14.7491	13.2904	14.936	10.0202	10.4308	9.04002	11.1137	12.7104	15.4427	15.2726	13.2615	9.68272	11.0977	11.2967	11.6043	13.6774	11.3179	15.3402	14.5728	9.69923	15.1025	10.8552	10.7923	13.4846	10.8384	10.5256	9.5535	10.2826	11.0078	10.2787	9.85025	13.2952	13.8629	10.8256	13.5389	11.6239	12.9578	11.0563	11.1927	9.82486
GSM324718	0	1555.5	11.9476	10.4501	8.12436	13.0472	12.2042	11.9724	15.0763	14.9427	12.6169	14.7651	10.5502	9.85183	9.21585	10.3547	12.874	15.46	15.1201	13.0211	10.0427	10.8978	11.3334	11.3688	13.8431	11.3744	14.6401	14.382	9.47823	14.631	10.654	11.1399	13.2974	10.261	10.378	9.35259	9.87904	10.8929	10.37	10.0085	12.6944	13.5146	10.4108	12.6996	11.7012	13.3521	11.039	12.3805	9.7108
GSM324719	0	671	11.6444	10.3958	8.34119	12.7703	12.3774	11.5961	15.2385	14.7965	12.8752	14.9924	9.90141	9.58526	9.04824	10.876	13.0229	15.4614	15.0481	13.3387	9.95524	11.5236	11.7658	11.7099	13.9767	11.4679	15.2643	14.8698	10.3799	15.1134	10.5379	10.8982	13.3053	10.1171	10.8999	9.30849	10.5775	10.6445	10.323	9.97456	13.0036	13.6773	10.6062	13.8075	11.6449	13.1511	10.9874	12.1021	9.66038
GSM324720	0	213.5	11.5575	10.7641	8.30106	13.5395	12.5048	12.1994	15.2345	14.8972	13.1864	15.253	10.3239	9.83706	9.05588	10.8472	13.1385	15.4473	15.391	13.4832	10.2459	10.9513	11.9574	11.4286	13.7611	12.0683	15.207	14.7005	9.01458	15.2854	10.832	10.8731	13.4121	9.30924	11.5303	9.99318	10.0929	10.8679	9.92811	9.81552	12.8829	14.3364	10.8796	13.6987	11.6663	13.8517	10.5829	11.5845	9.6501
GSM324721	0	1433.5	11.6824	10.2897	8.15488	12.1987	12.5412	12.3112	14.7301	14.8685	12.2648	14.5009	10.0629	10.7419	8.98366	10.5527	12.625	15.4622	14.9786	13.2654	9.55463	11.1465	11.0616	11.0017	13.7108	11.6933	15.2831	14.6548	9.05372	15.1183	10.9433	10.2461	12.5039	10.0298	10.0944	9.00987	10.3964	10.278	10.4034	9.9533	12.2711	13.7615	10.5518	13.3268	11.6152	12.8275	10.7065	10.8938	9.35189
GSM324722	0	1067.5	12.487	9.89956	7.88977	12.591	12.6142	12.2759	15.0785	14.3912	13.8923	14.8248	11.0535	10.5242	9.28437	11.5704	13.2221	15.4627	15.2589	13.3881	10.3196	11.2274	11.3525	11.5803	14.5608	11.8069	15.3818	15.2026	9.90937	15.2553	10.838	10.892	13.1498	12.1739	10.7231	9.31966	10.9614	10.7735	10.4491	9.78284	13.9005	14.3564	10.9169	13.854	11.6549	12.6593	11.2278	12.2416	9.62505
GSM324723	0	1952	11.7277	10.1654	7.96165	12.347	12.1555	12.3942	15.1526	14.9819	13.6581	15.3564	10.1316	9.99734	9.01383	11.0179	13.0882	15.4455	15.3896	13.3272	10.0295	11.007	11.368	11.3045	13.1443	11.5468	15.3022	14.6991	9.3731	14.9415	10.8696	11.384	13.4499	12.503	10.6577	9.66282	10.3424	10.3307	10.1049	10.0343	12.9036	14.8518	10.8543	13.8306	11.6062	13.2622	10.8013	11.2189	9.81318
GSM324724	0	1494.5	11.8082	9.95364	8.05287	12.3282	12.2912	12.5033	15.0777	14.8687	13.4057	15.1524	9.83024	9.89326	9.28287	10.829	12.9731	15.4614	15.1632	13.2483	9.8635	11.0285	11.1146	11.4888	13.2076	10.3603	15.0341	14.5261	9.13342	15.0581	10.3652	10.6313	12.639	11.9111	10.4696	9.34301	10.2675	10.116	9.55807	9.74613	13.3873	13.926	10.5552	13.6671	11.5606	13.9094	10.7659	11.7013	9.5049
GSM324725	0	1250.5	12.154	10.2853	7.95004	12.6947	12.4929	12.2098	15.0785	15.0322	12.509	15.0568	9.80155	10.0761	9.15135	10.9131	13.2562	15.4622	15.1503	13.3478	9.58633	10.854	10.9049	11.2502	13.7213	11.317	15.3397	14.6218	9.16913	15.2198	10.7233	10.7522	12.6887	10.0151	10.5527	9.6775	10.7407	10.7829	10.3952	10.2844	12.4929	14.1814	10.9868	12.8861	11.7693	13.3455	10.6939	11.922	9.54641
GSM324726	0	1830	11.7359	10.3315	8.04719	12.1258	12.3926	12.1542	14.9659	14.864	12.4739	14.5986	9.67945	9.83055	9.06009	10.3537	12.8016	15.3757	14.8017	13.2107	9.32305	10.7865	11.036	10.6836	13.7064	10.669	14.6661	13.9745	9.21761	14.7375	10.6077	10.7877	12.6867	10.3598	10.2068	8.92742	10.3037	10.0828	9.90636	10.0789	12.6014	13.6655	10.5632	13.263	11.7157	13.1968	11.2193	11.9399	9.77042
GSM324727	0	1006.5	11.5244	9.97381	7.88476	12.9084	12.66	12.166	15.1313	14.935	13.2279	15.4155	9.98946	9.68363	9.09848	10.1862	12.8253	15.4487	15.1684	13.4367	9.98565	11.1159	11.6171	11.6412	13.3158	11.6012	15.0725	15.0474	9.25684	15.1233	10.6176	11.0399	12.7625	10.3443	10.8497	9.79885	10.478	11.176	9.84062	10.0962	12.068	14.1101	11.0642	13.8453	11.9409	13.3131	10.7741	11.9769	9.49976
GSM324728	0	1128.5	12.4037	10.6663	7.86331	11.9198	12.3395	12.5546	14.4268	15.044	13.8437	15.3923	10.1878	10.1401	9.04608	11.1588	13.0081	15.4519	14.6294	13.2703	9.62529	10.9476	11.5038	11.3756	13.2887	11.0905	15.0695	14.1595	9.47053	14.8138	10.7094	11.2271	11.8787	12.5071	10.1564	9.05629	9.86185	10.391	9.58925	9.62269	13.338	14.6631	10.8808	14.0853	11.5799	13.3913	10.667	11.621	9.75617
GSM324729	0	610	12.7904	11.5497	7.89834	12.5597	12.0339	11.8859	14.4128	14.9934	14.3497	14.7569	10.4991	9.92766	9.25136	11.4982	13.3048	15.4617	15.0422	13.2451	9.97553	11.069	11.4891	11.4356	14.4009	11.2495	15.388	14.3446	8.88768	15.1996	10.9156	11.0784	11.8597	10.1418	10.2102	9.57713	9.29184	10.5301	10.0119	9.64884	13.1367	14.4332	10.7725	13.8048	11.5719	13.0264	10.9846	11.7649	9.49064
GSM324730	0	1159	11.896	10.3407	7.85438	12.3257	12.3425	12.8192	15.075	15.0019	13.5987	15.0335	10.2879	10.4675	8.87737	11.4873	13.2598	15.4592	15.3098	13.3586	10.02	10.9869	11.4031	11.7537	14.2724	11.7151	15.426	14.8989	9.46992	15.1071	11.3326	11.1229	11.6887	11.8099	10.6682	9.47181	10.7797	10.7555	10.2045	10.0279	13.4546	14.5066	10.986	14.0171	11.562	12.7924	10.9486	11.8623	9.84638
GSM324731	0	1311.5	11.5471	10.5869	7.93787	12.2722	12.2075	12.3772	15.0715	14.8409	13.7441	14.7686	9.91788	10.3222	9.03139	11.0444	13.3803	15.455	15.2006	13.4405	10.0482	11.0921	11.5318	11.8268	13.4993	11.3267	15.3471	15.13	9.47443	15.0739	10.6991	11.0346	12.6403	10.3395	10.3259	9.31083	10.6291	10.8404	10.0666	9.80946	13.2952	14.4065	10.9072	14.2432	11.6243	13.2368	10.7854	11.9727	9.27386
GSM324732	0	1189.5	11.3166	11.0881	8.117	12.8031	12.1549	12.4633	15.0787	15.0113	13.41	14.9426	10.0267	10.186	9.15579	10.8192	12.9933	15.4622	15.145	13.2546	9.56581	10.9542	10.6749	11.4808	13.6847	11.6616	15.2429	14.6467	9.3622	15.1221	11.0029	11.2339	12.6348	11.4463	10.3109	9.63408	10.3997	10.5089	10.1151	10.1068	13.0354	14.1622	10.8176	13.5625	11.5696	12.6358	10.8584	11.5024	9.68775
GSM324733	0	1311.5	11.6816	10.3786	7.98889	12.1299	12.0984	12.6097	15.0708	14.7472	14.1296	15.2836	10.1118	10.5126	9.03851	10.8684	13.1358	15.4544	15.3257	13.3338	9.86955	11.2861	11.2953	11.6242	13.9498	11.4958	15.4233	14.708	9.27888	15.026	11.0859	11.3033	12.5355	10.3948	10.3502	9.39843	10.3201	10.6801	10.1932	9.72541	12.8907	14.6571	11.0205	14.1981	11.5004	12.761	11.0461	11.1387	9.71896
GSM324734	0	1311.5	12.2276	10.4934	7.86305	11.4484	12.1279	12.4172	15.0629	14.6581	13.5687	14.7706	10.1105	10.4573	9.20558	11.1746	13.204	15.4464	14.8566	13.3341	9.64944	10.9332	10.9964	11.4661	13.9508	11.2887	15.4418	14.6632	9.28799	14.2562	11.0413	11.456	12.286	10.088	10.2346	9.15921	10.4595	10.6915	9.95066	9.83114	13.3441	14.5746	10.8973	14.0194	11.6369	12.9013	11.046	11.8267	9.78771
GSM324735	0	1830	11.9121	9.10078	7.8275	12.8765	12.2486	12.5648	15.0548	14.9255	13.8807	15.2409	10.4753	10.1832	8.98507	10.5268	13.1165	15.4387	15.3184	13.5559	10.0624	11.2205	12.0057	12.0436	14.0817	12.1029	15.3924	15.0619	9.84187	15.2008	10.984	11.2323	12.9835	10.8244	10.9939	9.74488	11.073	10.3799	11.1796	10.3139	13.3714	14.7269	10.9391	13.7677	11.6376	13.2747	10.8081	11.9926	9.61657
GSM324736	0	1799.5	11.4844	10.2065	7.8782	12.3019	12.133	12.4501	15.254	14.7215	13.6043	15.1841	10.1882	10.4356	8.91922	10.4615	13.3059	15.4608	15.3162	13.4641	9.76742	11.3606	11.7893	11.5831	13.7013	11.6141	14.8776	14.9146	9.45593	15.1328	10.7411	11.0811	11.7737	9.68891	10.8489	9.59771	9.71449	9.70344	9.87431	9.95496	13.1547	14.659	11.0459	13.8294	11.6712	13.4969	10.7485	11.9455	9.70964
GSM324737	1	518.5	11.1456	9.78278	7.97587	12.9493	12.6496	12.2169	15.1057	15.0046	13.3014	15.459	10.1049	10.2329	8.87719	10.0343	13.1738	15.4627	15.2934	13.3546	10.028	11.0972	11.7097	11.8487	13.2516	11.221	15.2694	14.9936	9.79794	15.1343	10.6599	11.2017	12.5643	11.4739	10.4921	9.49487	9.42261	10.5992	10.0566	10.3268	13.2393	14.4211	10.9386	13.939	11.6697	13.6589	10.5883	11.2858	9.67109
GSM324738	0	1799.5	11.4454	11.069	7.83336	12.7942	12.2386	12.4399	15.0779	14.3627	12.4912	15.4481	10.2421	10.3081	9.0745	10.5523	13.366	15.4614	15.1436	13.3495	9.34274	11.5474	11.273	11.2192	13.8129	11.9679	15.2385	14.6327	9.59292	14.7284	10.8929	10.96	12.5614	10.2511	10.0887	9.74044	9.75212	11.0009	9.98871	10.4921	12.7601	14.1614	11.0147	13.4079	11.6136	13.2845	10.5661	11.322	9.69914
GSM324739	1	1189.5	11.3461	9.53261	8.06161	12.181	12.5579	12.2202	15.0343	14.7617	13.0194	14.3467	10.5636	10.0532	8.91679	10.3442	12.6916	15.4622	14.4884	13.1017	10.1486	10.7223	11.568	11.5654	12.3684	10.4312	14.5556	14.4268	9.77502	14.5752	10.38	11.1128	13.5213	11.6991	10.6223	9.22295	10.5312	10.6892	9.71869	10.0011	12.6165	13.9607	10.724	12.7155	11.6397	13.1365	10.32	11.7242	9.48897
GSM324740	0	213.5	11.6786	10.0477	8.11429	12.2706	11.9531	12.554	14.7727	14.6138	13.0184	13.85	9.84506	10.3298	8.9631	11.1727	13.0846	15.4527	15.0235	13.056	9.18432	11.238	10.9022	11.7603	13.5096	10.9983	15.314	14.4609	9.626	15.0646	10.9319	11.0751	11.4695	11.6182	10.3733	9.23443	9.61862	11.7761	10.3848	9.1466	12.6556	14.563	10.9366	13.8336	11.5877	13.1658	11.1724	12.1271	9.7846
GSM324741	0	1769	11.3846	10.4503	7.99543	11.9733	12.2821	12.3647	14.9188	14.7224	12.9919	14.4929	9.21575	9.90811	8.77247	10.0325	12.8589	15.2994	14.6306	13.2236	9.33306	11.2949	10.7877	11.19	13.0366	10.5726	15.0575	13.8346	9.41766	14.7781	10.621	10.4064	11.2957	12.6068	10.0318	8.55225	9.77773	10.6073	10.275	9.61564	11.7155	14.1922	10.7233	13.5387	11.684	12.9947	10.8556	11.1918	9.80801
GSM324742	0	1738.5	12.0792	10.7181	7.75205	12.2455	12.0598	12.2311	15.1055	14.8362	13.7263	15.0497	10.1441	9.85648	9.02244	10.4887	12.9385	15.4603	15.1336	13.4859	9.4642	11.3498	12.0607	10.9951	13.4284	10.8676	15.3274	14.7014	9.61497	15.17	10.9428	11.0368	11.8133	11.5465	10.6812	9.31635	9.47328	10.5363	9.92306	9.84828	11.9428	14.2457	10.8823	13.9028	11.6538	13.5585	10.6501	10.9076	9.41141
GSM324743	0	1647	11.3924	9.30734	7.82732	12.6604	12.404	12.3056	15.1976	14.4053	13.9041	15.1527	10.2369	10.2897	9.02864	10.8424	12.9669	15.4104	15.384	13.5138	9.96067	10.8522	12.6677	11.9686	13.5253	11.5195	15.3906	15.3905	9.38439	15.2564	10.8536	11.7171	12.8138	12.2417	11.2029	9.90083	10.3872	12.5058	10.1891	10.0905	13.2109	14.3995	11.0924	13.9953	11.8758	13.7186	11.0043	11.8726	9.77924
GSM324744	0	1647	11.1914	10.0487	7.88866	11.4323	11.7221	12.483	14.5278	14.453	13.9947	14.2095	9.76204	10.0066	8.98372	10.5405	12.963	15.1281	14.6537	13.2897	9.38261	11.5222	11.4925	11.5725	12.1216	10.7749	15.2308	14.3785	9.56836	14.6871	10.9803	11.3615	10.8807	11.047	10.4726	8.19154	9.4335	10.6937	10.1991	9.30075	11.8172	14.8549	11.1449	14.0816	11.5787	13.0549	10.802	11.135	9.71195
GSM324745	0	1647	11.0423	9.22675	7.90093	11.7973	12.171	12.4155	14.7742	14.4819	12.9299	13.6671	9.86045	9.96177	9.0632	9.8005	12.3794	15.4438	14.3298	13.2726	9.46457	11.2944	11.2427	11.5419	12.261	11.3031	15.1209	14.3507	9.52002	14.6756	10.8763	11.3343	11.469	12.7878	10.4286	8.84832	9.74979	10.289	10.031	9.53172	12.1502	14.6953	11.2099	13.8862	11.6091	13.2824	10.6046	11.2329	9.88099
GSM324746	0	1128.5	10.9375	9.08282	7.99655	11.6978	11.9732	12.5094	15.0241	14.1815	13.3149	14.3204	9.8755	10.0094	9.14018	10.4261	12.9211	15.3708	15.1702	13.2478	9.60175	11.0005	11.2553	11.978	12.0579	11.2629	15.341	14.7859	10.0016	15.0601	10.9951	11.4755	12.1528	12.5037	10.7799	9.07356	10.2646	11.4119	10.1673	9.59383	12.5044	15.2722	11.3143	13.9987	11.5528	13.3794	11.2292	11.6539	10.0817
GSM324747	0	1586	10.734	9.79854	7.86446	12.5254	12.4941	12.8155	15.1613	14.6563	14.0525	15.0398	9.96197	10.3152	8.71894	10.0507	13.1677	15.4552	15.335	13.5444	9.84772	11.0036	12.4511	11.6483	13.7052	11.5224	15.1899	15.3161	9.50271	15.2885	10.1114	11.8146	12.2197	11.2292	10.8693	9.08252	10.3753	12.012	9.67585	9.81028	13.3011	14.8873	11.1876	14.3939	11.852	13.4985	10.7778	11.8499	9.74711
GSM324748	0	1860.5	12.1943	10.02	7.85574	12.4153	12.3085	11.9094	15.2305	14.6117	13.6294	14.8181	10.1594	9.92728	9.02206	10.7681	13.1047	15.4428	15.0957	13.4775	10.0257	11.0824	12.1839	11.4996	14.5821	11.2834	15.4005	14.4324	9.52376	15.2425	10.6873	10.9568	12.5881	12.5329	10.5787	9.1583	9.55801	9.97701	9.97437	9.77593	12.926	14.4192	10.8453	14.2048	11.638	13.4129	10.9151	12.3062	9.70441
GSM324749	0	1586	11.8978	11.3121	7.87433	12.2232	12.1606	12.5008	15.0744	14.9232	14.165	15.1256	10.1142	9.50203	9.0211	10.3365	12.8948	15.4579	15.1365	13.4684	9.63873	11.2458	11.9158	11.0633	13.5276	11.397	15.3016	14.7863	9.98469	15.1452	11.0638	11.1308	12.1978	11.9727	10.8428	9.30966	9.30954	10.4717	9.33787	9.80331	12.2462	14.7402	11.0027	14.207	11.6293	13.435	10.6327	10.9137	9.30514
GSM324750	1	305	12.2994	9.40246	7.92203	12.2027	11.9599	12.5283	15.1151	14.5196	13.2908	14.9475	10.4516	10.0811	9.00148	10.9733	12.8911	15.4623	15.366	13.2697	9.66077	11.2907	11.5413	12.0518	13.0466	10.3716	15.3169	14.6781	9.78125	14.9569	10.6022	11.2098	12.8415	10.8634	10.4678	9.2553	10.1135	10.2925	10.345	9.75891	13.1984	14.3951	10.9874	14.0156	11.6606	12.9953	11.0914	11.7606	9.71958
GSM324751	1	701.5	11.6235	10.1769	8.13	11.5178	12.0581	12.2033	14.9911	14.6884	14.0599	14.0832	10.2901	9.95079	9.01794	10.1024	12.5193	15.3379	14.1293	13.3022	9.39091	11.5782	11.9228	10.7897	12.5428	10.1209	14.3813	14.1286	9.52806	14.8325	10.6046	10.929	11.7381	11.7402	10.3497	8.47964	9.68955	10.7386	9.436	9.72693	11.9153	14.266	10.6199	13.9826	11.6188	13.2832	10.6886	10.7788	9.6539
GSM324752	1	762.5	11.9649	9.7771	8.02883	12.7802	12.2205	12.5295	15.1124	14.4306	14.3362	15.2404	10.5348	10.186	9.10679	10.9506	13.0479	15.4595	15.2251	13.4327	10.6592	11.295	12.3678	11.5069	14.0083	11.7894	15.3155	14.9207	9.79728	15.1885	10.9509	11.9559	13.1855	11.5575	10.8822	9.29865	10.1362	11.4324	10.202	9.71553	13.1903	14.7575	11.1806	14.371	11.6383	13.5363	10.9691	11.9045	9.64332
GSM324753	1	640.5	11.719	10.146	7.98524	13.2412	12.3218	12.0927	15.0784	14.8158	13.4357	15.3212	10.005	10.4298	9.08425	10.7765	13.3472	15.4623	15.161	13.3946	10.4844	11.3454	11.3132	12.0165	13.8797	11.3265	15.1546	15.106	9.4341	15.2961	10.7508	10.9061	13.7412	10.2351	10.9724	9.79904	10.3627	11.1275	10.0996	9.9351	12.7676	14.2921	10.859	13.6597	11.6627	13.2547	10.8553	11.3629	9.33108
GSM324754	0	1525	11.8053	9.53188	7.78585	12.4721	12.1142	12.304	15.2356	14.673	14.0445	14.7188	10.1974	10.2574	8.90454	10.524	12.5566	15.4484	15.0478	13.4339	9.88361	11.2053	11.7989	11.6034	13.4768	11.1206	15.0752	14.6398	9.14979	15.138	10.8451	10.9049	12.687	11.1885	10.8212	9.51428	9.36359	12.1358	10.1823	10.0693	12.8723	14.4195	10.8786	14.0741	11.681	13.4314	10.8291	11.6594	9.64644
GSM324755	0	1677.5	11.8053	9.6079	7.84907	12.5704	12.2792	12.5052	15.2502	14.9018	14.598	14.8535	10.4131	10.697	9.33209	11.4135	13.3187	15.4483	15.3376	13.4208	10.0877	11.1633	11.5823	11.579	14.2136	11.6878	15.3353	15.0579	9.04203	15.1956	11.0133	11.8832	12.9859	9.98957	10.3935	9.43425	9.7176	11.1906	10.2667	10.0145	13.129	14.6052	10.8555	13.4176	11.7861	13.0726	11.2408	11.8098	9.83119
GSM324756	0	1677.5	11.5748	10.6527	8.22103	12.412	12.2612	12.0207	15.0766	15.0198	12.7992	14.9783	10.2427	10.141	9.0556	10.5652	12.9022	15.4603	14.9497	13.4573	9.38257	11.354	11.4421	11.2799	13.7388	11.0645	14.6224	14.261	10.2718	15.0582	10.2612	11.1836	13.4269	12.364	10.5231	9.58876	10.1151	11.1818	10.2213	10.1378	12.999	13.9277	10.7735	13.6434	11.7309	13.4776	10.8709	11.4864	9.59993
GSM324757	0	396.5	11.5158	9.78388	8.09346	12.6194	12.3194	12.2437	15.2448	14.683	13.675	14.6891	9.95663	10.0418	9.16292	10.0295	12.8115	15.4596	15.1027	13.4581	9.80503	11.3455	11.867	11.5077	12.8146	10.9559	14.4768	14.6516	9.89352	15.2061	10.4932	11.3502	12.9443	12.5489	10.8517	9.64372	10.1642	10.374	9.63491	10.0434	13.0682	14.4311	10.8327	13.4647	11.8076	13.7197	10.8562	12.3728	9.79812
GSM324758	1	1006.5	11.951	10.9332	7.95673	12.8111	12.4429	12.511	15.1151	14.8484	13.6698	14.7211	10.5835	10.2953	9.15333	11.6243	13.1085	15.4623	15.1274	13.3794	10.2395	11.026	11.2475	11.4198	13.7256	11.5387	15.1897	14.407	9.873	15.1228	11.2003	11.1715	13.0754	12.4502	10.4642	9.60156	10.429	11.199	10.5636	10.162	13.3336	14.382	10.7766	13.7647	11.6972	13.2667	10.9844	11.755	9.6919
GSM324759	0	1586	11.954	11.0527	7.91409	12.603	12.0516	12.8112	14.9298	14.7612	13.6828	14.7563	10.0709	10.0958	9.13505	10.5449	13.0782	15.421	15.1239	13.1575	9.78137	11.2205	10.977	10.9964	13.6429	11.5356	14.4379	14.0964	9.42988	15.0805	11.1513	11.1145	12.826	9.87727	10.5253	9.28492	9.6544	11.0074	10.3296	9.81955	12.9093	14.3925	10.7128	13.6407	11.6221	13.3198	10.639	10.8699	9.79619
GSM324760	0	1525	11.7134	10.4036	7.95578	13.1394	12.1446	12.241	15.0785	14.8829	12.5006	14.2501	9.9935	10.2846	9.02394	11.4819	12.7399	15.4626	14.9946	13.2127	9.61007	10.9916	10.9808	11.5673	14.2345	11.44	15.1222	14.3743	10.004	15.16	10.9555	11.0558	12.9541	10.2577	10.3254	9.45422	10.2702	10.2832	10.8005	10.1164	12.9988	13.9383	10.682	13.0124	11.6614	13.3527	10.9795	11.3374	9.62452
GSM324761	0	1342	11.8863	9.51778	7.82815	12.3883	12.1336	12.0708	15.0652	14.729	13.9286	14.5491	10.537	10.3134	9.30323	11.2606	12.9833	15.3907	15.0637	13.4087	10.3043	11.4057	11.599	11.235	14.1901	11.133	15.2954	14.6443	9.74113	15.0799	10.8619	11.5284	13.4285	11.4056	10.3673	9.15449	9.61851	10.4389	10.6901	9.85909	13.318	14.4044	10.877	13.559	11.6297	13.0401	11.1604	12.2715	9.95668
GSM324762	0	1952	11.4888	9.93282	7.97177	12.1314	12.225	11.8848	15.0775	14.8154	12.6825	14.9234	9.41633	9.78294	9.10479	10.496	12.5741	15.4491	14.8765	13.3957	9.31886	11.161	11.0186	10.7433	12.7403	11.8992	15.0154	14.5959	9.33256	15.0608	10.7282	10.0284	11.5816	11.3857	10.7061	9.48406	9.17372	10.2645	9.74543	10.2038	11.6608	13.9555	10.9014	12.404	11.6985	12.739	10.3572	10.5917	9.1317
GSM324763	0	1525	11.9846	10.9511	8.10739	12.3374	11.6941	12.3834	15.0365	14.2518	13.3847	13.8128	10.4677	9.84179	9.20879	10.4663	12.4489	15.4622	15.0475	13.069	9.50997	10.918	11.3517	10.943	14.3578	11.253	14.959	13.9292	10.0168	14.4406	10.9581	11.2251	12.781	12.3524	10.3452	8.93599	10.8585	10.499	10.1238	9.79173	12.7021	14.4035	10.7628	13.5235	11.6869	13.0211	10.9194	11.7682	9.75852
GSM324764	0	1403	11.8715	9.51805	7.83415	12.8603	12.3903	12.7809	15.233	13.7481	14.1219	15.1483	10.2904	10.5152	9.12996	11.2659	12.7404	15.4519	15.3956	13.4536	9.94547	11.2325	12.0143	12.0934	13.6283	11.4166	15.4187	15.2978	9.70081	15.3274	11.1496	11.0233	12.8102	11.3255	11.1269	9.56036	10.2964	12.3098	10.7647	9.83786	12.995	14.9881	11.1902	13.8443	11.6336	13.5172	10.9013	11.8871	9.84726
GSM324765	1	1342	12.2413	10.2198	7.68059	12.1208	12.3045	12.7334	15.0571	13.8185	14.1916	14.6012	10.5044	10.2386	8.916	11.2723	12.9694	15.4053	14.9382	13.3147	10.1517	10.9723	12.209	11.5764	13.9701	11.5482	15.374	14.5897	9.27201	15.0945	11.0371	11.1475	12.6093	13.3129	10.7851	9.01904	9.7153	11.4867	10.5217	9.46687	13.1105	14.8877	11.1987	14.3065	11.5614	13.3995	10.8895	12.1265	9.93272
GSM324766	0	1616.5	11.6819	10.3154	8.06718	12.5174	12.0764	12.5457	15.1236	13.8352	14.0832	14.9671	10.4723	10.4375	9.09916	11.0905	12.8167	15.4229	15.3579	13.3894	10.6194	11.4873	11.9673	11.8649	13.115	11.5759	15.3096	14.9422	9.70522	15.1797	10.8177	11.3683	13.0634	10.9766	10.847	9.49288	10.1599	11.1582	10.9324	9.51136	13.2308	14.5136	11.0058	14.4091	11.5738	13.4739	11.0691	11.8089	9.77172
GSM324767	0	1342	12.6375	12.0289	8.12388	11.8266	12.0119	11.7752	15.0308	14.7411	13.1697	14.2606	10.1091	9.19412	8.91905	10.7134	12.2999	15.4194	14.7008	13.2207	9.42459	10.9408	11.2499	10.2655	13.4721	11.7566	14.68	13.9881	9.27073	14.8272	11.1338	10.6745	11.6558	11.6619	10.267	10.4494	10.1156	10.1323	9.57484	9.86067	12.4234	14.3507	10.5589	12.7416	11.6431	13.4607	9.91044	11.1151	9.12777
GSM324768	1	488	11.4255	9.4696	7.85	12.0249	12.1686	12.2005	15.024	14.4884	12.0407	14.7314	9.69908	10.4473	9.04285	10.0539	12.6892	15.4622	14.4708	13.0837	10.0214	11.4948	11.2664	11.6847	13.0584	10.8383	14.9937	14.1115	9.49905	13.9964	10.3654	10.791	12.5248	13.3796	9.95332	8.47835	10.1846	9.49084	10.0103	10.0586	12.6349	13.9674	10.7428	13.439	11.6096	13.0737	10.4849	11.9203	9.88117
GSM324769	0	1647	11.9574	9.62385	7.82298	11.6984	12.0312	12.5802	14.6962	14.7528	13.9029	14.4067	10.3238	10.6841	9.03985	10.7695	13.0865	15.4597	14.6727	13.283	9.78443	11.2093	11.2585	11.7146	13.1076	11.0337	15.4126	14.2415	9.20734	15.0091	11.0097	11.1343	12.1589	12.2963	10.0831	9.0749	9.85521	9.96657	10.8207	9.44312	12.0422	14.8888	10.7771	13.7917	11.4524	13.2517	10.8903	11.3958	9.67503
GSM324770	0	1860.5	11.4703	9.75707	7.80976	12.9531	12.1258	12.3763	15.0714	15.0614	12.5149	14.5939	9.61445	9.7921	8.95965	9.96359	12.8015	15.4581	14.7629	13.1445	9.45634	11.0638	11.3412	11.749	13.1949	11.8145	15.1863	14.257	9.73511	14.9771	10.9552	11.1088	11.9323	10.6214	10.5499	10.0621	9.84104	10.7658	10.9722	10.2353	12.0192	14.8827	10.8874	13.525	11.65	13.379	10.5727	12.5656	9.60848
GSM324771	0	1098	10.013	9.78162	7.67797	10.7839	11.4165	12.3479	15.0037	14.102	15.1318	14.568	9.81201	10.5432	8.64247	11.4459	13.1629	15.3874	15.1766	13.3254	10.5686	12.1441	12.515	11.796	13.1672	10.9281	15.3087	14.6106	9.49136	14.9433	10.9994	11.6561	11.3119	12.3298	10.451	8.60416	9.00261	10.9372	10.6667	8.91447	12.9221	14.7308	11.0249	14.0185	11.5676	13.4053	10.7865	10.8067	9.96125
GSM324772	1	610	12.02	9.47257	7.96645	12.1554	12.2475	12.5397	15.063	14.3775	14.1573	15.0006	10.3876	11.084	8.84482	12.253	13.2648	15.4467	15.352	13.3314	10.5986	11.1397	11.8858	12.0471	14.2023	11.7826	15.4471	14.7282	9.78232	15.1929	10.848	11.4314	13.0621	12.5318	10.1817	9.25258	9.94042	10.736	10.6146	9.50739	13.5128	14.5521	10.9011	13.9569	11.5709	12.9138	11.1094	11.4753	10.271
GSM324773	0	1433.5	10.8794	9.88542	7.76778	11.3526	11.8174	12.473	15.0253	14.303	15.1107	14.5049	10.2149	11.1228	8.86606	11.5265	13.0522	15.4098	15.2669	13.3685	10.5218	11.1738	12.7507	12.0215	14.2814	11.2082	15.4098	14.9288	8.72098	14.8565	10.9868	11.3913	12.2376	9.96007	10.5247	8.66461	9.2971	10.6172	10.6405	9.21585	13.7737	14.5376	10.976	14.2569	11.315	13.7345	11.0504	11.9584	9.98962
GSM324774	0	1433.5	11.4914	9.95576	7.73428	11.8809	11.9946	12.665	15.034	14.7441	14.2341	14.4148	9.88669	10.5066	8.8424	10.7713	12.9831	15.4554	15.2208	13.4178	9.69227	11.2148	12.4258	11.7896	13.5615	11.3815	15.4091	14.7783	9.17739	14.887	10.9451	11.1767	12.0396	9.74475	10.543	9.32633	9.93191	10.9694	9.95812	9.68598	12.8643	14.6737	10.9092	14.0236	11.5816	13.5823	10.7998	11.0181	9.98003
GSM324775	0	1647	11.0281	10.4641	7.62657	12.3105	11.8773	12.2835	14.9459	14.4411	14.5783	14.9814	10.1133	10.6314	8.84487	11.5874	13.1817	15.451	15.3273	13.2895	10.1797	11.5765	11.8867	11.9033	13.8055	11.0638	15.4515	14.5253	9.06337	14.8747	10.8793	11.5364	12.5465	12.7387	10.1157	9.1966	9.12617	10.7239	10.757	9.52935	13.7463	14.5715	10.7857	14.0306	11.6375	12.969	11.2275	11.7568	9.98855
GSM324776	0	1799.5	11.6814	10.2389	8.14396	11.9179	12.1294	12.4157	14.981	14.9635	13.6762	14.9582	9.86315	10.3239	8.80914	10.5543	12.9254	15.4613	14.9521	13.4919	9.84358	11.3508	11.6186	11.3816	12.497	11.3214	15.2815	14.6458	9.47143	15.0882	10.743	11.0434	12.4954	11.7674	10.4439	9.60277	10.0028	10.0486	9.92987	9.69746	12.5602	14.3212	10.9551	13.7588	11.5684	13.1079	10.8735	11.3391	9.5368
[truncated: 5,000 more columns]

## Sheet: GSE17536
Acc	fustat	futime	TCR-	AARSD1	ABCC6	abParts	AC007967.3	AC009947.3	AC010980.2	AC128677.4	ACAD11	ACTG1P4	AGAP10	AGAP11	AGAP6	AGO2	AK022793	AK054988	AK291611	AKAP2	AKR1C1	AL832909	ALG11	ANAPC1	ANKHD1	ANKRD20A1	ANKRD20A12P	ANKRD30BL	ANXA8	AP000266.7	AP001347.6	APOC2	AQP7	ARHGEF34P	ARL17A	ARPC4	ATP6V1G2-DDX39B	av27s1	AV2S1A1	AV4S1	AV8S2	AV8S2A1N1T	AX746670	AX747132	BACH1	BAGE2	BBC3	BC017398	BC031864
GSM437093	0	4347.77	5.52237	7.59848	7.54744	10.6702	6.74652	5.21541	5.37408	10.5199	7.17549	6.4508	8.90713	7.31627	6.35262	8.36173	7.07501	5.06985	7.41924	8.46507	7.21661	7.55937	9.27154	8.78749	8.26733	5.27736	7.14757	6.18588	7.66699	6.37768	6.22701	7.43582	7.96148	6.66239	6.11697	8.1301	9.02247	5.30599	5.05249	6.84132	4.88104	6.00273	6.56007	7.34201	6.26159	6.1539	7.63226	8.5717	6.53553
GSM437094	0	3742.96	5.77046	7.81633	7.70769	12.1123	6.73859	5.32625	5.37939	10.9934	7.20597	6.48305	8.56212	7.00069	6.30091	7.62364	6.6916	5.09631	7.49357	7.81949	7.41207	7.33508	9.15607	8.50224	8.20963	5.35526	7.37201	6.11067	7.71859	6.50939	6.29712	7.51724	8.19491	6.05844	6.4267	8.00745	8.65117	5.59112	4.88814	6.97274	4.97577	6.11958	6.06765	7.5201	6.39243	6.30773	7.36184	6.52627	6.5243
GSM437095	1	883.28	5.60136	8.08262	7.68922	10.3058	6.67962	5.34234	5.33623	11.2636	7.11536	6.78153	9.06867	7.23822	6.57479	7.60204	6.95644	5.08267	7.36065	8.40019	7.2217	8.01512	9.38763	8.57917	8.50408	5.48867	8.95963	6.20707	7.79541	6.52637	6.29466	7.31223	7.76154	5.73308	6.80455	7.96997	9.57052	5.33694	4.97317	6.79689	4.85459	5.94537	6.58572	7.44252	6.30107	6.35046	7.46839	9.49991	6.59363
GSM437096	0	3635.91	5.42506	8.00199	7.29146	9.19561	6.91865	5.21769	5.37951	9.3784	7.01529	6.24402	9.20617	7.3488	6.59065	8.29732	7.19396	4.98792	7.47004	8.06466	7.53564	7.44572	9.76819	8.96609	8.51874	5.08204	6.79454	5.85836	7.22088	6.30279	6.1844	7.46657	8.00713	7.09198	6.29022	8.3903	9.3693	5.24697	4.8887	6.77136	4.65117	5.87557	5.94412	7.01947	6.46558	6.51215	7.7998	6.75655	6.32911
GSM437097	0	1815.66	5.46796	8.04662	7.6604	9.98651	6.68797	5.15122	5.31119	9.91379	7.31785	6.74605	8.76869	7.15035	6.39417	7.97862	6.85813	4.92567	7.23956	8.14397	7.78862	7.57181	9.29407	8.66962	8.51152	5.48566	7.08902	5.94542	7.41933	6.46714	6.23515	7.36315	8.14906	5.81053	6.27159	8.17949	9.20298	5.26784	4.90042	6.67645	4.80691	5.87935	6.174	7.25832	6.53336	6.13025	7.57687	5.72584	6.3767
GSM437098	1	2098.7	5.41969	7.96326	7.10805	12.6834	6.74746	5.30042	5.17544	10.9309	7.24614	6.81762	8.86642	7.19281	6.39232	8.01764	7.09217	4.9581	7.23794	8.86603	7.26724	7.47177	9.39598	8.94457	8.14987	6.01534	7.10774	6.20453	7.56437	6.35316	6.17871	7.38875	7.8956	6.5751	6.35152	8.05064	9.67696	5.29821	5.01104	6.91385	4.83653	5.85295	6.30679	6.88988	6.40498	6.25805	7.34654	6.3565	6.51568
GSM437099	0	2509.84	5.47018	8.30928	7.37545	11.2792	6.86056	5.19783	5.45884	11.3348	6.84119	7.03524	8.96991	7.27278	6.60107	7.80078	6.63133	5.19541	7.50267	7.70415	7.42253	6.83208	9.36139	8.68426	8.56331	5.22638	7.43587	6.07477	7.58243	6.32485	6.03852	7.54099	8.25263	5.88154	6.37924	7.95831	8.92746	5.54944	5.00889	6.84852	4.88594	5.92085	6.23861	7.0621	6.36329	5.98274	7.67061	4.47506	6.43523
GSM437100	0	3380.01	5.44557	8.05607	8.12332	11.2583	6.70605	5.33749	5.56966	11.4246	7.71783	6.88527	9.80598	7.59802	6.54139	7.76191	6.68052	4.99545	7.2397	8.68037	7.56735	7.70543	9.31794	8.58295	8.46293	5.47595	6.98924	6.11717	7.47714	6.32839	6.38881	7.37425	7.94394	5.1111	6.57596	8.0885	9.47837	5.26203	5.01318	6.88338	4.81318	6.1204	6.09817	7.53655	6.34592	5.83739	7.91767	9.85622	6.0791
GSM437101	1	2009.34	5.64893	8.44388	7.59377	8.93854	6.6426	5.21025	5.46246	10.2663	6.92879	6.44015	8.57103	7.01366	6.26043	7.8382	6.30977	5.01853	7.48007	7.4664	7.28254	8.07839	9.34288	8.55762	8.34876	5.20321	7.31695	6.07585	7.67868	6.43382	6.10274	7.49285	7.9764	5.9077	6.25562	8.09998	9.14598	5.35963	4.81765	6.93819	5.08584	6.03585	6.24047	6.98522	6.51054	6.09981	7.88815	5.0636	6.38218
GSM437102	0	2565.97	5.49522	7.86654	6.9538	10.92	6.72405	5.19704	5.26892	10.9139	7.40827	6.53327	8.90192	7.2335	6.3535	7.68378	6.19792	5.11901	7.31475	8.6547	7.37062	7.72847	9.56766	8.43078	8.03551	5.75352	7.96673	6.15477	7.64229	6.25262	6.21972	7.46012	7.65166	5.64584	6.24849	7.78439	8.9837	5.24631	4.90266	6.80444	4.80683	6.00505	6.15595	7.2722	6.52343	6.20064	7.53152	8.13228	6.358
GSM437103	1	502.335	5.57972	7.97495	7.52016	11.1761	6.64243	5.20675	5.35215	10.8593	6.91477	6.38644	8.62517	7.08822	6.09288	8.1134	6.60695	4.96532	7.36617	8.70734	7.36179	7.48375	9.63196	8.72246	8.48374	5.26713	7.08377	5.98741	7.5034	6.31952	6.20707	7.47359	7.99381	6.8566	6.33749	8.03556	9.07449	5.40172	4.93138	6.85837	4.88615	5.92916	6.05654	7.01198	6.2617	6.41046	7.62481	8.61374	6.48441
GSM437104	0	2737.38	5.07546	7.88171	7.36472	7.66663	6.84349	5.26886	5.74355	8.46271	7.65057	6.98177	9.84547	7.61438	7.33604	8.13702	6.31379	5.06631	7.56348	7.4661	7.44425	7.13509	8.83135	8.31236	8.70978	5.12334	7.27643	6.17311	7.74273	6.60712	6.26233	7.3613	8.32931	6.66667	6.66527	8.64694	9.75921	5.37057	5.06323	6.58618	4.67347	6.02558	6.08636	6.62559	6.42458	6.34713	7.52114	4.71902	6.47333
GSM437105	0	2320.14	5.4174	8.10073	7.10016	12.4073	6.61238	5.52835	5.74411	11.8106	6.93336	6.65177	8.73534	7.15486	6.26958	7.48869	6.78258	5.34227	7.42841	8.75226	7.67304	7.70106	9.48787	8.36278	8.26715	5.16554	7.17334	6.00373	7.63864	6.47605	5.96371	7.55211	8.25232	5.54706	6.25565	8.38537	9.11379	5.64526	4.92996	6.69627	4.96535	6.16297	5.89106	6.68739	6.35509	5.69528	7.42277	4.74701	6.59222
GSM437106	0	2068.51	5.485	8.11184	7.19847	11.3811	6.59203	5.57462	5.685	11.5239	7.2402	6.34468	8.79787	7.19735	6.33307	8.53952	6.94229	5.24454	7.36165	8.8804	7.58947	6.93373	9.70899	8.84697	8.05703	5.01616	7.14445	6.04634	7.46535	6.62311	6.01509	7.52831	8.02108	5.97232	6.18631	8.22963	9.03025	5.25561	4.93478	6.52849	4.77418	5.97276	5.71927	6.87983	6.44124	5.55867	7.26577	7.22344	6.32424
GSM437107	0	1593.32	5.52463	8.37829	7.38021	11.3481	7.12005	5.58071	6.09914	11.6852	7.03512	6.64647	8.93696	7.19375	6.38567	7.65002	6.97354	5.09404	7.37275	8.14384	7.54076	7.3612	9.82814	8.92726	8.34867	5.15907	7.2813	5.76758	7.65166	6.7708	5.99795	7.71323	8.34241	5.43204	6.24209	8.21547	8.86147	5.17365	4.93089	7.1073	4.76427	5.98723	5.68494	6.17615	6.36597	5.92097	8.30797	4.57951	6.6202
GSM437108	0	1955.05	5.4693	8.3574	8.06461	10.2645	6.6165	5.50836	6.12694	10.7959	6.97574	7.06059	8.85196	7.33178	6.30823	8.28906	6.39988	5.34909	7.41332	7.89175	7.51184	7.46158	9.49579	8.92631	8.47266	5.16539	6.92483	5.80343	7.48069	6.38154	6.12713	7.50874	8.08983	5.53855	6.21565	8.3879	8.72924	5.26118	4.94127	6.58652	4.82267	6.46506	5.5737	6.9145	6.34369	5.77451	7.63557	5.35755	6.26631
GSM437109	0	1681.46	5.75663	8.30534	7.12134	11.1663	6.46872	5.37344	5.5572	11.5286	6.97317	6.79534	8.80778	7.08541	6.53278	7.31351	6.53648	5.4602	7.45741	8.7376	7.45277	7.25839	9.63061	8.24566	8.23878	5.23464	7.20149	6.21714	7.73931	6.59194	6.22512	7.55375	7.93127	5.59082	6.2982	7.62862	8.60305	5.5717	4.9696	7.13244	5.12208	6.01786	6.08459	7.48881	6.36768	6.13107	7.29243	6.6765	6.56478
GSM437110	0	1762.6	5.99911	8.00916	7.2203	12.2619	6.50873	5.27817	5.62364	11.4832	6.98906	6.57886	8.71109	6.95921	6.43897	7.81084	6.66654	5.30293	7.5418	8.24979	7.38048	6.99944	9.32646	8.41353	8.208	5.26368	7.51002	6.08176	7.75767	6.55513	6.22974	7.56776	8.01486	5.68758	6.24988	7.95432	8.69303	5.76733	5.03143	6.95075	5.09042	6.24383	6.30673	7.08751	6.41836	5.95861	7.31896	5.3205	6.64351
GSM437111	0	1528.05	6.11272	7.8725	7.65822	8.36086	6.33633	5.50517	5.84353	9.78859	7.22369	6.28203	8.82056	7.38091	6.61878	7.30329	6.98719	5.33603	7.05061	8.70779	7.28829	7.73105	8.78706	8.31816	8.1499	5.35829	8.18982	6.05001	7.63567	6.86602	5.67814	7.70177	8.06985	6.32358	6.07486	8.02385	8.47321	5.06487	5.40103	7.11596	4.828	5.85506	6.6481	5.82095	6.73958	6.52188	7.90107	8.40735	6.69734
GSM437112	0	1335.6	5.53928	7.88782	7.62337	8.29727	6.53863	5.31593	5.33932	10.0315	7.26189	6.60384	8.5512	7.13864	6.52952	8.13219	7.02654	5.08264	7.61116	8.07814	7.06399	7.10596	9.86354	8.88199	8.65766	5.28645	7.19283	6.09903	7.6527	6.46232	6.23284	7.45542	8.10253	6.75297	6.51379	8.18668	8.98533	5.24718	4.94231	7.16283	4.793	5.9002	6.32838	6.88044	6.60222	6.55641	7.24387	7.56137	6.40109
GSM437113	0	923.235	5.81325	7.5605	7.60453	8.94752	6.86483	5.00291	5.15088	8.90721	6.95948	6.74132	8.30382	6.92165	6.37863	8.052	6.91861	5.09026	7.54345	8.51288	7.63341	6.88187	9.44383	8.39971	8.14066	5.51219	7.3431	6.66371	7.8803	6.42806	6.46339	7.58875	8.03801	6.74716	6.26724	8.29894	8.55353	5.46437	5.12993	7.21768	4.95414	5.71277	6.39079	6.895	6.63802	6.68209	7.63734	5.40073	6.57468
GSM437114	0	111.02	5.3182	7.94883	7.43668	11.376	6.72368	5.27756	5.42868	11.4406	7.03391	6.3826	8.59121	7.127	6.32297	8.04289	6.50663	5.08043	7.32349	8.31526	7.31506	7.60614	9.28171	9.04629	8.17194	5.15847	7.3307	5.9475	7.47866	6.35765	6.10574	7.42936	7.87142	5.95277	6.05913	8.28479	9.03046	5.27674	4.91164	6.60281	4.73643	5.93462	6.20652	7.18106	6.42691	6.12849	7.37676	5.17891	6.55039
GSM437115	0	1115.99	5.46744	8.19666	7.34371	9.94837	7.01808	5.24231	5.48244	10.2091	7.0665	6.43151	8.57367	6.98001	6.27184	7.83327	6.58064	4.9791	7.42684	7.65708	7.4697	7.72971	9.5725	8.57416	8.37528	5.26602	7.89534	6.12529	7.71169	6.65583	6.29525	7.45817	8.01544	5.72621	6.36315	8.09823	8.8542	5.36286	5.1143	7.12761	4.68519	5.93317	6.27633	7.06949	6.34349	6.22162	7.61239	5.60085	6.50504
GSM437116	0	610.61	5.55267	7.8779	7.72373	12.0871	6.61097	5.243	5.40442	11.462	7.16624	6.49159	8.65805	6.96017	6.26264	7.77009	6.90883	5.05939	7.42436	8.13011	7.21751	7.52563	9.95606	8.6427	8.02613	5.13043	7.21386	6.15805	7.86783	6.33081	6.08564	7.56315	7.83595	6.03196	6.31443	8.25735	8.75144	5.27923	4.95989	6.99057	4.83187	5.86569	6.42019	7.43558	6.27952	6.15604	7.61194	7.55425	6.37834
GSM437117	0	3616.69	5.37286	8.13024	7.48178	7.04058	6.82521	5.26478	5.41089	7.96914	6.99494	6.76271	8.85822	7.31622	6.44922	8.3009	6.45153	5.11447	7.39928	8.75338	7.25035	7.74805	9.59612	9.21299	8.40687	5.25619	7.00658	6.01428	7.57933	6.38994	6.1322	7.67717	8.13758	6.36578	6.39523	8.0383	9.4896	5.35302	4.96908	6.96168	4.89484	5.85822	5.89512	7.33816	6.35196	6.35456	7.23066	7.15684	6.43012
GSM437118	0	1687.57	5.70545	8.34018	6.78151	7.60527	6.61922	5.28102	5.58016	8.50874	7.23518	6.85006	8.72862	7.20234	6.26803	8.19091	6.16484	5.13284	7.57474	8.14806	7.69989	7.00241	8.71959	8.25266	8.09371	6.41182	7.40096	6.37371	7.65887	6.62005	6.27403	7.46607	8.03835	5.50568	6.55024	7.93493	9.48883	5.61623	5.01259	7.04394	4.92321	6.01457	6.3147	7.32898	6.56498	6.10862	7.60512	6.10983	6.48441
GSM437119	1	4113.23	5.40107	7.9571	6.92528	7.50347	6.62136	5.22273	5.28119	8.04488	7.69958	6.66447	9.06322	7.37043	6.45824	7.87574	6.28554	4.87917	7.39089	8.90121	8.13504	7.24576	9.25508	8.73549	8.15209	5.38013	7.37037	6.0076	7.70941	6.34441	5.96576	7.23353	8.10978	5.40158	6.14001	8.14677	8.96991	5.30264	4.81916	6.76257	4.69922	5.66007	6.22431	7.72521	6.43755	6.10416	7.61961	9.65616	6.18781
GSM437120	0	3882.34	4.97985	8.04998	7.38608	11.673	6.88103	5.18702	4.73151	11.5738	7.60925	7.11783	9.59354	7.44976	6.83214	8.17035	7.18478	4.92494	7.29378	8.49374	7.39642	8.19806	9.26935	8.76055	8.79678	5.4453	7.04464	5.96337	7.25051	6.15369	6.28225	7.18417	7.89088	5.99155	6.27565	8.31075	9.67445	5.16773	4.86978	6.68243	4.71319	5.89952	5.96545	7.44233	6.3478	6.37497	7.36752	4.78631	6.17186
GSM437121	0	3678.91	5.35595	7.86908	7.25417	10.0133	6.57547	5.32892	5.31601	10.2496	6.88504	6.486	8.7105	7.0619	6.38967	7.7256	6.64983	5.08151	7.36905	8.16009	7.57992	7.42113	9.28036	8.6791	8.46414	5.29907	7.28495	6.22034	7.68088	6.23918	6.10725	7.40685	8.02657	6.00331	6.37721	7.95663	8.81354	5.5457	5.0738	6.87627	4.77188	6.00331	6.22907	6.84222	6.38818	6.21212	7.55146	6.32201	6.5451
GSM437122	0	3261.67	5.10846	7.96465	7.83968	10.0003	6.78087	5.04709	5.13176	9.47363	7.08185	6.64368	8.79623	7.16269	6.21564	7.85735	6.29968	4.99948	7.14975	8.7328	7.3223	7.61299	9.78507	8.95668	8.59415	5.33625	6.92352	5.89583	7.24547	6.15587	6.19142	7.36055	7.82407	6.97624	6.26764	8.19176	8.92154	5.04232	4.94238	6.50741	4.53588	5.8529	6.09397	7.53989	6.22804	6.06781	7.3688	5.56916	6.39874
GSM437123	1	356.85	5.37468	7.92092	7.74812	10.6467	6.70027	5.33833	5.08648	10.2467	7.21377	6.8384	9.02543	7.34665	6.74651	8.02366	6.8971	5.06653	7.37965	8.61085	7.49675	7.4063	9.50546	8.64364	8.69033	5.24611	7.02526	6.02804	7.54536	6.23133	6.24933	7.34163	7.91779	5.49328	6.54015	7.84127	9.61995	5.4622	4.77261	6.82007	4.82478	5.85378	6.45095	8.06422	6.56215	6.25231	7.18605	5.84078	6.45296
GSM437124	1	878.095	5.52466	7.76198	7.03751	6.7832	6.72199	5.36537	5.58496	8.14963	7.35833	6.38165	8.81547	7.25162	6.26027	8.08344	6.11651	5.13468	7.34637	8.55537	7.59155	7.44172	10.1401	8.48261	8.51887	5.3363	7.074	6.04847	7.53062	6.51637	6.0146	7.57486	7.9476	5.62168	6.11363	8.00566	8.91383	5.35197	4.90387	6.69885	4.82934	6.0982	6.0811	7.07566	6.38057	5.9496	7.68662	6.57518	6.38073
GSM437125	1	818.01	5.43863	7.99248	6.47408	10.2107	6.7843	5.12404	5.39598	10.5078	7.25361	6.27716	8.77521	7.02941	6.42146	7.84934	6.17666	4.9739	7.4033	8.33382	7.29648	7.983	9.31651	8.38398	8.29893	5.31374	7.12388	6.02944	7.50778	6.23278	6.29076	7.35605	7.87063	5.66182	6.2368	8.28491	8.6531	5.20837	4.78871	6.67021	4.82089	5.86986	6.24556	6.7478	6.52148	6.15853	7.84215	6.11833	6.24884
GSM437126	1	1601.25	5.64158	8.16045	7.03974	8.87321	6.77717	5.26069	5.51136	9.40933	7.13513	6.47053	8.55053	6.96425	6.28345	8.03578	6.24179	5.10728	7.40976	7.75357	7.49618	7.03412	9.24937	8.41575	8.29927	5.35926	7.19887	6.08613	7.67229	6.46827	6.22177	7.38243	7.93303	5.3885	6.20325	8.27996	9.02265	5.35351	5.04569	6.90579	4.7869	6.03173	6.04594	6.99124	6.35411	5.96353	7.85892	5.55305	6.35734
GSM437127	1	732.915	5.59927	7.82143	7.11091	9.76054	6.61332	5.1365	5.40361	10.3673	6.91215	6.41041	8.48736	7.06474	6.33639	7.97071	6.3727	5.08459	7.74661	8.53604	7.59539	7.3956	9.25302	8.48441	8.21602	5.56684	7.8503	6.29788	7.785	6.3208	6.28057	7.47151	7.77685	6.17825	6.28171	7.88387	8.84474	5.55882	5.00201	6.92314	4.81262	5.99129	6.39709	7.19035	6.54681	6.61955	7.05858	6.35633	6.63912
GSM437128	0	2714.2	5.45172	8.10045	7.42863	10.4	6.60227	4.95315	5.31737	10.5912	7.41812	6.58153	8.61775	7.06339	6.35552	7.9649	6.60942	5.02529	7.32551	8.09142	7.3472	7.6579	9.60624	8.59964	8.37745	5.3693	7.22091	6.11761	7.47045	6.19051	6.16489	7.32746	7.7691	6.22233	6.40822	8.06572	8.93221	5.34319	4.83937	6.84535	4.74038	5.83199	6.26254	7.31293	6.41813	6.6924	7.45352	5.38748	6.42885
GSM437129	0	3124.42	5.27931	8.4193	7.42297	9.9038	7.0432	5.21562	5.01833	10.4789	7.3857	6.32103	8.82956	7.17263	6.434	8.74498	7.21431	4.98527	7.25976	8.49937	7.35326	7.9794	9.68228	8.95344	8.63981	6.12341	7.02803	5.97914	7.5042	6.29603	6.20728	7.52346	8.02559	6.2702	6.43923	8.06355	9.27616	5.00113	4.86048	6.79354	4.71128	5.78731	5.9538	7.66998	6.51284	6.75878	7.49494	7.26658	6.62229
GSM437130	1	1028.77	5.57389	7.90077	7.31151	7.5557	6.90332	5.29094	5.45949	8.79888	7.71925	6.48489	8.71144	7.16448	6.33562	7.63801	6.31089	5.01228	7.25996	8.67663	7.20044	7.50782	9.07025	8.4997	8.22708	5.85212	7.51689	6.13963	7.77745	6.49984	6.41679	7.42387	7.89559	5.45949	6.28294	8.07975	9.18605	5.36098	5.00495	7.00267	4.68716	5.96619	6.4562	7.36806	6.50037	6.29281	7.77005	8.06553	6.32662
GSM437131	0	2601.04	5.55084	7.77163	7.66482	11.0838	7.21329	5.32751	5.44287	11.451	7.10182	6.40878	8.72694	7.10353	6.32672	7.28156	6.52887	5.08218	7.43202	8.44394	7.40931	7.25634	9.17279	8.35129	8.34086	5.41833	8.53965	6.24341	7.72895	6.40292	6.06995	7.46729	8.14745	6.01732	6.31128	7.95029	8.58665	5.3859	5.13095	6.78947	5.06378	6.0131	5.93649	6.4719	6.31499	6.3548	7.8891	5.62955	6.54124
GSM437132	0	809.165	5.50128	8.46136	8.11896	8.15851	6.69601	5.15495	5.28274	8.86563	7.16145	6.92642	8.83911	7.19631	6.2313	8.12024	6.73998	4.9762	7.38595	8.3743	7.18053	7.5695	9.33009	9.01875	8.47319	5.38032	7.09056	6.08422	7.47963	6.33156	6.10182	7.31508	7.81295	6.60871	6.51564	8.02132	9.06324	5.18244	5.0045	6.77992	4.75177	6.00252	6.49504	7.64287	6.47063	6.20953	7.6266	8.54201	6.49364
GSM437133	1	1137.95	5.54205	7.9362	6.84254	12.1671	6.82959	5.46046	5.72891	11.0867	7.01511	6.20504	8.58686	7.28465	6.29962	8.23496	6.3891	5.06692	7.31296	8.7442	7.16074	7.10631	9.33645	8.75115	8.09164	5.24863	8.21654	6.14529	7.67482	6.42178	6.25033	7.7733	8.34788	5.9665	6.29857	8.29643	9.04728	5.52488	4.99814	6.73755	4.88555	5.93697	6.0686	6.59631	6.46508	5.96047	7.55744	7.87073	6.53932
GSM437134	0	2636.11	5.70302	8.52192	7.77313	8.26008	7.36375	5.22843	5.43882	9.00954	7.70093	6.38727	8.84581	7.31404	6.31768	7.86568	6.66531	5.11116	7.52889	8.42604	7.40856	7.25602	9.32711	8.44003	8.36401	5.46983	7.25196	6.45206	8.03255	6.41634	6.46183	7.58459	8.31335	5.4908	6.57452	8.02419	9.09229	5.40869	5.29845	6.96419	4.74172	5.86533	6.26615	6.78772	6.20042	5.9996	8.05841	5.66009	6.43754
GSM437135	0	1705.56	5.50498	7.9911	6.71303	9.74728	6.6566	5.2599	5.24241	10.3005	6.87186	6.55129	8.58865	7.22902	6.30897	7.93283	6.5986	5.29872	7.46502	8.79481	7.64527	7.46476	9.3151	8.51543	8.08464	5.32116	7.17908	6.03951	7.86282	6.54575	6.30364	7.53007	8.17367	5.99451	6.29237	7.99202	8.87127	5.4232	4.93221	6.91661	4.69118	5.93984	6.34959	7.42482	6.43651	6.265	7.39521	7.62167	6.45348
GSM437136	0	2154.82	5.46659	7.83714	7.08158	9.10673	6.89553	5.16533	5.38565	9.86881	7.1037	6.78256	8.81636	7.24328	6.39277	8.0739	6.43724	4.9745	7.27454	8.435	7.48372	7.55649	9.98403	9.22273	8.67692	5.45455	7.27317	6.1591	7.59747	6.44594	6.24405	7.56369	7.94612	6.33515	6.34761	7.98161	9.00353	5.34588	5.03555	7.05545	4.81365	5.80562	6.28595	7.58285	6.34342	6.5021	7.49982	6.55194	6.65777
GSM437137	0	2319.22	5.51757	7.98404	7.73919	8.11539	6.76613	5.16566	5.58947	8.51697	7.42339	6.63397	8.8623	7.18105	6.35307	8.09081	6.47972	4.9692	7.37327	8.30799	7.35937	7.13814	10.0243	8.74245	8.68017	5.19753	7.05215	6.01656	7.51971	6.41793	6.24558	7.44284	7.89097	6.03812	6.31234	8.11514	9.43779	5.2838	4.99702	6.73032	4.82478	5.96084	6.00006	7.14073	6.44366	6.12449	7.51199	5.67012	6.51136
GSM437138	0	2413.47	5.22612	7.97427	6.49936	8.90496	6.79683	5.2623	5.61449	9.81933	6.46207	6.47563	8.57133	7.1717	6.24581	7.87653	6.48528	5.20063	7.45793	8.08768	7.65328	7.51059	9.38589	8.47091	8.36563	5.08375	7.1034	6.08666	7.27531	6.37795	6.17125	7.43135	7.94607	6.53747	6.08903	8.01486	8.92341	5.13389	4.9797	6.59435	4.80001	5.93703	5.77102	7.02414	6.38724	6.59052	7.84338	6.15693	6.59439
GSM437139	0	2561.7	5.37405	7.87876	7.82182	6.68703	6.67935	5.10627	5.35783	7.60969	7.86726	7.01319	8.64882	6.99018	6.198	7.80965	6.8627	5.17643	7.26942	8.47407	7.38432	7.27679	9.83365	8.883	8.57132	5.36869	7.1104	5.93994	7.504	6.32308	6.21814	7.62861	7.95193	6.71873	6.46576	8.31223	8.92997	5.39024	4.87888	6.7569	4.64543	5.7246	6.37748	7.59363	6.31971	6.32383	7.76239	9.23963	6.58512
GSM437140	0	2447.62	5.38338	7.69098	7.69685	10.2258	6.54683	5.44109	5.83681	10.626	6.6162	6.53015	8.76343	7.12102	6.34729	8.18007	6.58587	5.15843	7.46529	8.48201	7.60602	7.05199	9.66811	8.83566	8.34058	5.11812	7.11797	6.24616	7.67799	6.33814	6.07216	7.49604	8.32764	6.53088	6.14076	8.12265	8.72038	5.52678	5.01422	6.59881	4.82478	6.08197	6.13235	6.67225	6.37847	6.2183	7.41206	4.89199	6.47226
GSM437141	0	1238.3	5.53455	8.12026	7.41471	7.08024	6.85091	5.24997	5.6486	9.67313	7.23674	6.47075	8.7134	7.09573	6.19685	8.5671	6.50081	5.06285	7.30063	8.32347	7.17615	7.18128	9.53785	8.7542	8.42646	5.4685	7.10492	6.17315	7.54289	6.32258	6.18919	7.48636	7.8034	6.03821	6.39411	8.29865	8.97477	5.41193	4.8536	6.88365	4.70374	5.73833	6.10164	7.41893	6.4334	5.99736	7.50595	9.99762	6.54161
GSM437142	0	2908.78	5.44296	7.42916	7.22035	7.9632	6.66438	5.2054	5.97973	9.51444	7.90054	7.17643	8.97526	7.2532	6.49345	7.63659	6.61578	5.11083	7.30961	8.53301	7.40848	7.64769	9.6465	8.68377	7.88893	5.38905	7.20482	6.11373	7.76005	6.43149	6.34199	7.47934	8.22613	5.65949	6.37402	8.07629	9.53217	5.41416	4.77032	6.6436	4.9167	5.92822	6.00438	7.09497	6.49473	5.85134	7.17528	5.8818	6.33485
GSM437143	1	947.33	5.31411	8.24493	6.92208	10.9942	6.66983	5.28807	5.64316	10.844	6.98013	6.796	9.03645	7.26403	6.33235	7.79876	7.14168	5.04053	7.40776	7.72441	7.51683	7.38763	9.53847	8.5113	8.40561	5.2321	7.10552	5.9506	7.53949	6.44006	6.06003	7.61708	7.96962	5.51022	6.29419	8.3296	9.27909	5.39534	5.00709	6.77144	5.07809	5.89646	6.09088	6.63013	6.4068	6.19722	7.20308	5.43983	6.46497
GSM437144	1	1137.95	5.49353	7.76899	7.13736	9.96817	6.42388	5.23438	5.84274	10.3533	6.94483	6.40844	8.57509	7.03805	6.18902	8.28101	6.07716	5.01662	7.42487	8.97884	7.46786	8.0224	9.93012	8.52936	8.20186	5.12038	7.18571	5.70108	7.52493	6.50873	6.06091	7.56677	7.9289	6.17544	6.12594	8.08702	8.91748	5.62163	4.93972	6.57483	4.82934	5.91179	5.86403	7.5403	6.2784	5.75754	7.48335	7.09246	6.43435
GSM437145	1	671.61	5.73528	7.93294	6.62871	12.8888	6.74922	5.48388	5.80805	12.3368	6.4472	6.30166	8.41154	7.01942	6.42345	7.35794	6.415	5.2845	7.33789	8.8143	7.25786	7.45396	9.17	8.20064	8.13187	5.19925	7.20996	6.04188	7.75934	6.56618	6.40052	7.50814	8.05659	5.41036	6.21447	8.33267	8.9387	5.70153	5.00365	6.64605	4.93338	5.94604	5.99119	5.94806	6.45519	5.9725	7.56049	4.92081	6.33885
GSM437146	0	1929.12	5.63498	7.54028	7.66758	11.3086	6.55039	5.2381	5.50846	10.5799	7.05582	6.36873	8.68185	7.13628	6.19466	7.68846	6.63576	5.0421	7.29222	8.17795	7.43035	7.82678	9.36111	8.6786	8.12678	5.33985	7.24058	6.01423	7.8448	6.34886	6.17627	7.37338	7.96814	5.57142	6.24149	8.16848	8.98431	5.46688	4.92719	7.43138	4.94609	5.88049	6.16631	7.15531	6.36308	6.28314	7.45861	5.11446	6.45986
GSM437147	0	1039.74	5.27226	8.31684	6.59149	11.1795	6.7163	5.22474	5.66812	11.4136	6.41081	6.93696	9.1205	7.27745	6.55838	7.73719	6.39983	5.22551	7.13194	8.37719	9.80658	7.19069	9.21473	8.54313	8.30745	5.31206	6.98251	5.6399	7.49243	6.30236	5.91385	7.46994	8.16157	5.78287	6.3924	8.22886	8.97544	5.08136	4.92478	6.75396	4.83935	6.12837	6.46753	7.00354	6.37521	5.88464	7.44949	5.84904	6.70525
GSM437148	0	1590.27	5.47426	8.31117	7.3045	10.0284	6.56303	5.34551	6.15958	10.5984	6.51895	6.24102	8.50853	7.21254	6.10087	7.56438	6.77857	5.17009	7.52864	7.78201	7.19596	7.21363	9.9137	8.69505	7.96175	5.029	6.94382	6.08896	7.4752	6.55271	5.98795	7.66205	7.98993	5.61838	6.13814	8.43753	9.05586	5.4443	4.84314	6.56792	4.6793	6.17653	6.09067	6.18249	6.52044	5.78667	7.28266	4.89481	6.09284
GSM437149	0	2014.22	5.57017	7.77154	7.47109	11.5434	6.70354	5.28521	5.21159	11.3874	6.94872	6.35432	8.52124	7.03547	6.3217	7.69781	6.8563	5.04426	7.28174	8.62744	7.4929	7.54692	9.15535	8.70424	8.30126	5.22202	7.297	6.07981	7.605	6.37715	6.33892	7.36176	7.85201	6.21101	6.26335	8.31313	8.73106	5.23473	4.86091	6.91893	4.73311	5.87886	6.17376	6.96377	6.48336	6.39621	7.38088	5.29693	6.4287
GSM437150	0	1828.78	6.24153	7.9308	7.25498	9.62917	6.72575	5.67143	5.84014	9.64861	6.81438	6.10452	8.40446	7.06765	6.34813	7.01606	6.76852	5.27666	7.6518	7.51243	7.44478	6.88431	8.76349	7.95476	8.05136	5.35854	8.11961	5.8455	8.11993	6.52945	6.0185	7.77164	8.12309	6.21699	6.30584	7.80941	8.29648	5.53943	5.23153	7.23921	5.10819	6.07716	6.60329	6.37983	6.50052	7.07433	7.91946	7.19166	6.9188
GSM437151	0	1459.73	5.91537	7.70958	7.68165	11.2807	6.59163	5.30708	5.76285	10.6884	6.84814	6.46741	8.62808	7.1121	6.2872	7.69581	6.85027	5.21291	7.54479	8.45022	7.44778	6.90918	9.57537	8.61354	8.58053	5.41461	7.41209	6.14174	7.81158	6.52561	6.2605	7.60664	8.01347	5.97747	6.40352	7.92339	8.69634	5.61137	4.93054	6.9948	4.94325	5.98892	6.49869	7.25137	6.44538	6.2285	7.73048	5.14948	6.57709
GSM437152	0	1782.72	5.90462	7.75081	7.70399	11.4332	6.45496	5.32712	5.86324	10.2875	6.84622	6.42067	8.57888	7.10774	6.30921	7.59845	6.50394	5.31907	7.37965	8.66407	7.6744	7.51467	9.70361	8.43457	8.16547	5.32107	7.31681	6.37722	7.74272	6.56753	6.08886	7.73708	7.88798	5.84058	6.12283	8.01741	8.61044	5.54992	5.46408	6.98462	5.03906	6.00778	6.23291	6.75906	6.57275	6.41816	7.54315	4.65362	6.75129
GSM437153	0	1402.69	6.44914	7.91736	7.06055	8.30442	6.37448	5.865	5.88624	10.0386	6.92863	6.20778	8.84753	7.34782	6.53528	7.71853	7.09957	5.47394	7.44819	8.00106	7.40043	6.91126	9.91732	8.35534	8.36863	5.43952	7.5264	6.18852	8.1524	7.15845	6.00667	7.67071	8.13206	6.41644	6.29692	7.89228	8.51849	5.35964	5.89884	7.42051	5.20755	6.177	6.55377	6.15906	6.55501	6.96542	7.74036	4.48833	6.97559
GSM437154	0	1842.81	5.87768	8.08504	7.30333	9.74947	6.54115	5.35473	5.46256	10.7516	6.9157	6.45763	8.63297	7.04689	6.29636	7.56948	6.64292	5.19442	7.51332	8.52118	7.59113	7.51889	9.23788	8.3205	8.31823	5.41749	7.38334	6.20425	7.89996	6.43275	6.26897	7.56671	7.87398	6.50161	6.33218	7.84207	8.30363	5.55395	4.99747	7.21845	4.82271	5.98312	6.36533	7.09355	6.50699	6.61256	7.30399	5.09783	6.65943
GSM437155	0	1148.93	5.78243	7.79054	7.16599	12.2475	6.40858	5.32625	5.70475	10.9736	6.79202	6.43213	8.37367	6.9947	6.31554	7.47966	6.35607	5.16293	7.45771	8.82826	7.4195	7.73164	8.93165	8.4657	8.19342	5.50279	7.44492	6.20544	7.88836	6.43232	6.1844	7.34594	7.79122	6.36887	6.29525	7.95389	8.35717	5.58491	4.88141	6.87999	5.04714	6.07628	6.16631	7.18525	6.43483	6.2054	7.0695	5.97641	6.56882
GSM437156	0	479.155	5.83567	8.05497	6.98394	9.57941	6.53863	5.17705	5.65305	8.92071	6.9735	6.46789	8.51493	7.03611	6.31097	7.71932	6.1409	5.24548	7.65243	8.20817	7.38887	7.0825	9.29625	8.35367	8.06481	5.35371	7.45251	6.15398	7.88652	6.79586	6.25697	7.51494	7.98913	6.00281	6.35807	8.05002	8.8565	5.94837	4.9816	6.99741	5.22547	6.31839	5.97848	6.8159	6.46753	5.95936	7.16153	6.03581	6.5995
GSM437157	0	1197.12	5.39694	8.03209	7.79481	10.2784	6.36875	5.1879	5.24742	10.4041	7.83649	6.93869	9.40392	7.51551	7.01128	7.95487	6.91337	4.88348	7.47806	8.53075	7.33991	8.21909	8.98284	8.66516	8.23549	5.31134	7.21079	6.17341	7.39605	6.24885	5.98998	7.45122	8.19401	6.23677	6.55015	8.23307	9.6211	5.35544	4.86978	6.79737	4.88553	5.75957	6.17039	7.42782	6.54445	6.36714	6.98837	6.67407	6.5439
GSM437158	0	1521.04	5.60187	8.19474	6.82703	9.67775	7.21385	5.4191	5.56101	9.33995	6.88027	6.3408	8.71471	7.22681	6.17914	8.61299	6.15752	5.12664	7.3702	7.60129	7.40123	7.64221	9.75677	8.79467	8.1283	4.98178	7.54555	5.77147	7.34626	6.43582	5.93322	7.47896	8.11361	6.99716	6.0168	8.21661	9.36652	5.31589	4.92419	6.82586	4.73931	5.9992	5.74028	7.04537	6.36434	6.46603	8.07517	4.76668	6.38453
GSM437159	0	769.82	5.42396	7.6597	7.37502	10.8047	6.77542	5.22802	5.3011	11.209	7.15216	6.33167	8.55471	7.05378	6.30416	8.11451	7.02179	4.9941	7.24638	8.45172	7.2302	7.51152	9.42638	8.52471	8.46346	5.21909	7.15904	5.94503	7.58278	6.43239	6.0933	7.3667	8.03989	7.46881	6.34201	8.66288	8.91449	5.40855	5.06877	6.62804	4.61801	6.00368	6.30334	7.62124	6.34773	6.29165	7.55309	6.96648	6.56183
GSM437160	0	1371.59	5.65404	8.37536	6.85987	9.35046	6.67324	5.18914	5.58269	9.0354	6.85796	6.26182	8.64416	7.02167	6.27482	8.31443	6.42756	5.16419	7.36073	7.62827	7.57989	6.9657	9.36554	8.72311	8.57653	5.26404	7.37393	6.08906	7.75507	6.61402	6.09184	7.51127	8.001	6.03701	6.39046	8.26285	8.64537	5.49804	5.03265	6.90875	5.15467	6.06183	6.00469	7.01175	6.42659	6.18496	7.66363	5.46695	6.51789
GSM437161	0	1094.95	5.103	8.34425	6.92849	11.8174	6.88303	5.17867	5.23302	11.5646	6.75528	6.54807	8.75334	7.20889	6.41237	8.55721	6.44782	4.93813	7.26244	8.92082	7.35906	8.04204	10.1317	8.58328	8.50901	5.2693	6.99927	6.03906	7.35396	6.12551	6.18332	7.48648	7.86761	5.90337	6.17624	8.11957	8.90991	5.51048	5.02916	6.89011	4.76462	5.83682	5.91689	7.6149	6.60126	6.01342	7.54364	5.71341	6.49616
GSM437162	0	813.13	5.52724	7.92235	7.23333	12.0622	6.70578	5.26119	5.37604	11.5794	7.11162	6.59984	8.45442	7.03855	6.35097	8.20377	6.72241	5.10395	7.35909	8.48281	7.48225	7.60466	9.73165	8.61006	8.27363	5.36519	7.22721	6.18754	7.62182	6.39871	6.22838	7.57257	8.03607	6.32607	6.41635	7.97497	8.71904	5.4138	4.91424	6.97877	4.86401	5.94719	6.13892	7.33597	6.47461	6.2909	7.55564	7.79475	6.48441
GSM437163	0	1121.79	5.73661	7.92839	7.98575	10.0347	7.02421	5.37141	5.46933	10.277	7.29677	6.41517	8.72585	7.07988	6.3781	7.50923	6.6539	5.19074	7.5205	8.31439	7.75435	7.58637	9.83285	8.44057	7.82349	5.50358	7.32483	6.44886	7.72214	6.99415	6.29327	8.00891	8.18242	6.11353	6.36651	8.04115	8.5999	5.36461	5.08164	7.22982	5.011	5.76439	6.3522	7.4225	6.40972	6.27325	7.62278	5.72284	6.68123
GSM437164	0	1266.36	5.76985	7.68882	7.44916	8.79418	6.8969	5.15345	5.13975	9.72351	7.12473	6.4908	8.61077	7.10842	6.5765	7.78241	6.84063	5.05767	7.38398	8.00019	7.33325	7.23612	9.25524	8.29538	8.64242	5.27156	7.23229	6.19065	7.86562	6.45221	6.24417	7.44065	8.18702	7.16504	6.30536	8.27116	8.68322	5.44489	5.22896	7.06945	4.85251	5.84984	6.41519	7.09961	6.55022	6.55168	7.76581	5.28357	6.66645
GSM437165	0	677.71	5.56114	7.74524	7.79643	11.054	6.90225	5.18322	5.21433	10.965	7.24517	6.11098	8.60056	7.13445	6.47558	9.04543	7.13023	5.08092	7.48734	7.46636	7.21795	7.39914	10.295	8.76876	8.47233	5.27723	7.76232	6.27911	7.71317	6.6193	6.26145	7.4574	8.20631	6.4365	6.48555	8.32611	8.79156	5.42681	5.08938	7.29515	4.76183	5.89719	6.54789	7.05575	6.63858	6.44345	7.23414	4.93274	6.77144
GSM437166	0	1012.6	5.57183	8.26708	7.15594	10.65	6.651	5.29176	5.16296	10.6989	7.0841	6.36477	8.43316	7.0576	6.27901	7.82482	7.1054	5.0915	7.45331	8.40034	7.29528	7.94118	9.49876	8.81632	8.27716	5.24094	7.6671	6.06725	7.7744	6.55944	6.23821	7.44542	8.03389	5.97489	6.32762	8.03687	8.58338	5.39748	4.91112	7.05559	4.81085	5.63879	6.52111	7.5621	6.29001	6.28416	7.39216	6.44183	6.71912
GSM437167	0	1210.24	5.77949	8.36957	7.45754	10.2682	6.5353	5.2963	5.57448	10.3785	6.83867	5.97171	8.54998	7.11767	6.39119	7.63193	6.90345	5.18122	7.32279	7.8883	7.30985	7.44656	9.4437	8.58868	8.34753	5.17067	7.10623	5.95344	7.55229	6.30546	6.15721	7.47012	8.17436	5.61057	6.28787	8.28667	8.70155	5.51754	5.06316	6.809	4.9028	5.99953	6.29434	6.64775	6.54786	6.44555	7.37122	4.88654	6.59925
GSM437168	0	781.105	5.31317	7.65763	7.24678	8.35111	6.73185	5.29868	5.59719	8.56761	6.70807	6.42139	8.94832	7.18409	6.38954	8.08281	6.77852	5.10265	7.52341	7.95839	7.55598	7.4583	9.88629	8.7149	8.40495	5.10914	7.10852	6.10823	7.538	6.5634	6.20585	7.64947	8.29884	5.86818	6.17976	8.35217	9.10646	5.27136	5.00954	6.73588	4.6978	5.95689	6.2502	6.97456	6.54932	6.34593	7.69372	4.66626	6.48016
GSM437169	0	2561.7	5.86351	7.96355	7.92772	6.18579	7.04806	5.32812	5.61038	7.5367	7.82115	6.53942	8.60718	6.93769	6.32886	7.6824	6.79028	5.14304	7.34184	8.18281	7.6746	7.28556	9.62446	8.71409	8.22873	5.41577	7.53122	6.21287	7.90318	6.51135	6.37066	7.76873	8.0061	6.62091	6.4961	7.88287	8.65756	5.64478	5.04829	6.898	4.93049	6.06367	6.54624	7.24735	6.40919	6.20556	7.945	8.1496	6.49669
GSM437170	0	459.025	5.39203	7.63	7.48686	9.34523	6.68062	5.41229	5.35686	10.5104	6.94104	6.30433	8.54224	7.04608	6.22498	7.98715	6.65186	5.11331	7.43796	8.39906	7.43178	7.19096	9.33455	8.53603	8.44313	5.31139	7.19306	6.40566	7.65798	6.46436	6.26564	7.44556	8.1936	5.67074	6.18872	8.15631	8.63762	5.47083	4.89284	6.90827	4.72467	6.03274	6.14335	6.79772	6.59076	6.22902	7.31715	4.9827	6.56251
GSM437171	0	255.59	5.33709	8.15109	7.1559	11.6169	6.56144	5.16983	5.25551	11.0829	7.03467	6.20181	8.74594	7.14328	6.27219	8.29187	6.69572	4.9998	7.37768	8.55121	7.25099	8.04322	9.36654	8.7313	8.24207	5.2662	7.0759	5.8821	7.42843	6.30762	6.01169	7.40352	8.02882	5.65306	6.04771	8.33155	9.09598	5.21275	4.89126	6.60024	4.9445	6.05894	6.07606	6.93477	6.44924	6.00059	7.43537	6.00641	6.4514
GSM437172	0	554.49	5.38789	7.67533	6.92338	8.4839	6.62885	5.38353	5.38132	9.67187	7.00218	6.31139	8.78297	7.13146	6.35668	8.30598	6.49592	5.25335	7.33713	7.92681	7.21512	7.6069	10.2025	8.62601	8.62868	5.14156	7.12636	6.00674	7.46275	6.28163	6.26654	7.4467	7.94829	6.64689	6.17501	8.12241	9.46585	5.31057	4.91711	6.79138	4.69062	6.02876	6.07298	7.23793	6.54196	6.35996	7.66076	5.3713	6.39642
GSM437173	1	828.075	5.40364	7.79671	6.74646	9.44159	6.77438	5.25044	5.71612	9.12214	6.82237	6.19148	8.58622	7.22128	6.23667	8.46295	6.6168	5.05057	7.55379	9.12518	7.45597	7.66863	10.1368	8.78407	8.37524	5.21045	6.98532	5.97891	7.47519	6.5102	6.14548	7.58009	7.93785	5.98684	6.06743	8.30487	9.51892	5.46287	4.90762	6.90752	4.6557	6.07712	6.03118	7.08709	6.57139	6.23197	7.11961	4.98676	6.41254
GSM437174	1	739.93	5.50083	8.17922	7.34079	8.8355	6.67046	5.22135	5.2152	8.71554	6.8529	7.02132	8.91954	7.30392	6.48074	7.77816	6.98072	4.96493	7.37982	8.45507	7.75618	7.79957	8.96539	8.51531	8.1988	5.45907	8.0566	6.18011	7.55835	6.42583	6.2978	7.31597	8.04957	6.07146	6.517	8.28092	9.0951	5.26072	5.02857	6.86523	4.63865	5.86462	6.02861	7.17638	6.49678	6.17103	7.6125	8.90225	6.51285
GSM437175	0	3207.68	5.4568	7.9386	7.08507	10.5863	6.63774	5.21692	5.13495	10.3481	6.87558	6.59271	8.82523	7.30727	6.34138	8.56422	6.24153	5.05338	7.38209	8.96392	7.30329	7.36757	9.50165	8.64444	8.38158	5.32601	7.02908	6.1191	7.58779	6.23187	6.02226	7.43834	8.02084	5.93842	6.34312	8.14999	9.59288	5.36461	4.92015	6.76089	4.80677	5.9642	6.11812	7.11169	6.50616	6.14871	7.34257	7.26437	6.2541
GSM437176	1	358.68	5.52698	7.9264	6.98938	7.27773	6.47037	5.15553	5.51338	8.3377	7.30291	6.87981	8.86919	7.18944	6.51	7.97718	6.12096	5.08131	7.32502	8.31416	7.39449	6.97852	9.72151	8.41206	8.5338	5.77196	7.3105	6.08677	7.48694	6.43241	6.28363	7.26118	7.79651	6.35051	6.21515	7.9805	8.86439	5.35928	4.83659	6.79458	4.81163	6.02912	6.13699	8.31159	6.40102	5.91574	7.45209	5.79504	6.54604
GSM437177	1	2148.72	5.34487	8.15257	7.93176	10.3448	6.97049	5.12103	5.05013	10.079	7.09866	6.30078	8.77385	7.20119	6.41115	8.53133	6.98816	4.97565	7.57673	8.38436	6.9967	8.13217	9.42834	9.19391	8.46564	5.25437	7.11544	6.33189	7.53555	6.1336	6.08661	7.27351	7.92992	5.68954	6.18224	8.11458	9.31799	5.38261	4.87855	6.70145	4.73792	5.79774	6.21446	7.37456	6.37116	6.461	7.73031	4.67799	6.27003
GSM437178	0	2899.64	5.77303	8.01641	6.93859	10.9926	6.49135	5.11623	5.49268	11.196	7.23622	6.55297	8.67711	7.13001	6.36139	7.845	6.72057	5.14767	7.46336	8.52767	7.23502	7.56473	9.26361	8.63776	8.28996	5.37178	7.14722	6.04024	7.55533	6.32821	6.26174	7.59526	7.80021	5.75594	6.32424	8.18573	8.97362	5.67319	4.98396	6.88522	4.94756	6.15351	6.128	7.3875	6.44323	5.90159	7.25652	5.40575	6.43596
GSM437179	0	3426.07	5.60532	8.1291	7.54948	7.55393	6.45263	5.23306	5.58554	8.5953	7.2537	6.64737	8.65761	7.15769	6.32741	8.44539	6.5439	5.04786	7.66121	8.17819	7.23423	6.93561	9.46988	8.68671	8.31135	5.56358	7.41577	6.21188	7.72145	6.62682	6.35872	7.607	7.87869	5.77426	6.3011	7.80047	9.07794	5.49658	4.90997	7.18889	4.89387	5.97226	6.27661	7.05299	6.56227	6.41702	7.5436	6.49736	6.50643
GSM437180	1	839.055	5.47867	7.77778	7.18153	6.56062	6.62697	5.24693	5.45236	9.41018	6.91209	6.26588	8.38896	7.05926	6.35092	7.91019	6.1744	5.16034	7.43801	8.5738	7.61375	7.59337	9.53453	8.36304	8.29709	5.35868	7.01724	6.06254	7.48778	6.44882	5.95398	7.3942	7.81666	6.29875	6.35494	8.15428	8.92029	5.57844	4.82017	6.7589	5.05527	6.10662	6.1699	7.45381	6.47731	6.35933	7.34305	7.09684	6.27256
GSM437181	1	1400.56	5.51164	7.92481	7.00252	11.3809	6.72771	5.35327	5.67464	10.8745	6.96224	6.50185	8.44122	7.12158	6.18317	7.48514	6.49299	5.14513	7.30164	9.37391	7.61859	7.46846	9.59232	8.51941	8.31726	5.15513	6.9333	5.97877	7.46539	6.50485	6.22194	7.54713	8.08046	5.83883	6.03958	8.17549	8.9693	5.26373	4.96722	6.84067	5.01862	6.07421	6.09998	7.00347	6.52299	6.12972	7.41457	5.40196	6.37975
GSM437182	1	1648.22	5.56755	7.9144	7.1567	7.36686	6.80061	5.18516	5.23061	9.20309	7.04864	6.84577	9.01417	7.25843	6.43387	8.29761	6.75681	4.86585	7.22325	8.83468	7.59567	7.67931	9.87638	8.82061	8.24171	5.3507	7.18383	6.16716	7.5102	6.10238	6.21352	7.29533	7.82422	6.08589	6.49067	8.11231	9.35283	5.39883	5.09584	6.81915	4.75405	5.88124	6.21442	7.66826	6.53555	6.37955	7.76791	8.91555	6.51064
GSM437183	0	3171.39	5.56938	7.95327	7.05211	11.0294	6.74836	5.15345	5.33315	10.5187	6.92866	6.1826	8.81069	7.16658	6.33979	8.51914	6.63152	4.94652	7.34429	8.78032	7.29609	7.68805	9.59793	8.9716	8.26867	5.31249	7.07924	6.19382	7.65396	6.18196	6.21127	7.39014	7.9274	5.67092	6.39222	8.0216	9.20145	5.41605	4.88522	6.84456	4.85281	5.96181	6.28756	7.05477	6.3903	6.47324	7.61284	8.64851	6.50805
GSM437184	1	186.355	5.60091	8.17809	6.94099	10.684	6.67542	5.19051	5.3846	10.0899	7.37314	6.87002	8.89096	7.14938	6.48946	8.26867	6.47872	4.95602	7.3333	8.66211	7.20667	6.93132	9.15369	8.47818	8.22153	5.59896	7.65303	6.21754	7.53388	6.19906	6.18994	7.41584	7.87229	5.9341	6.4974	8.17619	9.26326	5.44353	4.88687	6.84982	4.85717	5.92674	6.38769	7.25865	6.56947	6.12738	7.89756	6.25621	6.40026
GSM437185	0	3035.05	5.8779	7.82361	7.13792	9.84108	7.01881	5.33727	5.61039	10.0926	7.0552	6.51315	8.69104	6.93644	6.27244	8.25169	6.26809	5.24006	7.45653	7.78417	7.47867	7.14818	10.047	8.47675	8.18583	5.3258	7.44458	6.08098	7.90679	6.82283	6.41576	7.69515	8.13154	6.04918	6.33542	8.23616	8.77467	5.69709	5.00354	7.25144	5.00255	6.15934	6.30997	7.24067	6.36939	6.15543	8.14079	4.84071	6.63666
GSM437186	1	623.42	5.58514	8.10691	6.98905	7.06246	6.58329	5.12474	5.50593	8.54591	7.31849	6.5688	8.84588	7.15443	6.31724	8.37987	6.93021	4.9764	7.38649	8.19912	7.24982	7.65453	9.84259	8.81065	8.41279	5.32968	6.97184	5.85639	7.39104	6.36931	6.15573	7.38841	7.93858	6.54112	6.35211	8.20882	9.42654	5.28357	4.91232	6.80786	4.66799	6.07828	5.93245	7.17751	6.27289	5.88662	7.43688	7.51718	6.3784
GSM437187	1	2336.3	5.48454	8.08477	7.44102	11.9756	6.96318	5.32696	5.19315	11.1922	7.10401	6.31177	8.56198	7.11861	6.25056	8.25379	6.74145	5.0446	7.30759	8.53978	7.4194	7.62867	9.5362	8.54826	8.05537	5.30461	7.14476	6.12841	7.41937	6.43593	6.28519	7.35144	8.05117	5.63772	6.28321	8.32099	9.05133	5.42869	4.95791	6.66898	4.75442	5.75728	6.00504	6.49691	6.38058	6.09737	7.58721	4.64719	6.32111
GSM437188	1	305.61	5.52327	7.98559	7.33742	9.56529	6.74088	5.25837	5.50556	10.1326	7.07914	6.29629	8.55053	7.13576	6.23513	7.98973	6.92391	4.95357	7.40699	8.72361	7.55845	7.7865	9.83442	8.83494	8.18416	5.05704	7.1576	6.17145	7.48888	6.47343	6.28213	7.49354	8.01544	6.07862	6.28986	8.07394	9.12454	5.42266	4.99467	6.81372	4.7016	6.03785	5.8888	7.17629	6.51797	6.35907	7.23527	7.74081	6.34006
GSM437189	1	1264.22	5.48345	8.20691	7.55942	6.71805	6.83451	5.2755	5.34876	8.02055	7.2618	6.36847	8.6897	7.20121	6.42873	8.63137	6.56706	5.05639	7.37965	8.64195	7.43893	7.82927	9.62287	8.46537	8.35624	5.20865	7.23714	6.00435	7.53265	6.30523	6.10795	7.57843	8.1222	7.32038	6.34294	7.88955	8.91515	5.49734	4.98966	6.77352	4.85145	5.94719	6.12875	7.55783	6.38408	6.28435	7.71778	9.47488	6.48103
GSM437190	0	2935.93	5.49682	8.07965	7.29082	8.48103	6.53622	5.28198	5.24178	9.24175	7.11478	6.13569	8.73153	7.27022	6.38683	8.24485	6.72535	5.05837	7.15224	8.73928	7.61271	8.09741	9.45649	8.88835	8.29815	5.28193	7.02795	6.08906	7.54009	6.34815	6.07164	7.39941	7.98692	6.48307	6.23609	8.09228	9.24986	5.29817	4.97234	6.82131	4.66786	5.79414	6.05755	6.82207	6.39205	6.55363	7.27705	6.81533	6.41362
GSM437191	0	2611.11	5.57674	7.72103	7.60973	10.2981	6.75649	5.2338	5.44651	10.4471	7.09792	7.16715	8.6197	7.12322	6.21775	7.48774	6.48836	5.08654	7.49042	8.57459	7.61328	7.1545	9.74164	8.36964	8.2471	5.49222	7.08813	6.01451	7.5261	6.42178	6.1659	7.71166	7.96231	5.56971	6.21828	8.04529	9.11837	5.42894	4.96288	6.88884	4.92152	5.94306	6.01001	6.86346	6.43878	5.94409	7.75079	5.81072	6.40841
GSM437192	0	2405.53	5.24999	8.1445	7.27886	8.6521	6.66774	5.24451	5.5336	9.0605	6.98473	6.47039	8.8154	7.23533	6.29467	8.26692	6.38884	5.09168	7.28264	8.60054	7.85934	7.30058	9.76962	8.84725	8.1273	5.22087	7.02041	6.0251	7.39213	6.2933	6.08084	7.51857	8.31499	5.48451	6.17788	8.29235	9.29606	5.43748	4.92005	6.60589	4.79924	6.01618	5.91451	6.75553	6.40883	6.68462	7.68068	8.33065	6.45029
GSM437193	1	678.625	5.17732	7.92339	7.59589	8.12434	6.57567	5.08082	5.29337	8.61684	7.44039	6.88613	9.08798	7.17086	6.28177	8.19323	7.33403	4.96329	7.14685	8.18497	7.3088	7.12061	9.64017	9.17611	8.608	5.42896	7.02963	5.90854	7.27786	6.30682	6.16164	7.34213	7.68325	5.97408	6.37011	8.0766	9.09814	5.04312	4.96874	6.49972	5.37075	5.86005	6.25135	7.26328	6.39691	6.28432	7.48686	6.45407	6.34196
GSM437194	0	2273.16	5.37476	8.05508	7.23969	10.4599	6.64209	5.16524	5.61398	10.4185	6.98735	6.45444	8.59709	7.11206	6.28792	7.26579	6.59775	5.20739	7.41073	8.30936	7.55453	7.3321	9.84222	8.67608	8.3836	5.27317	8.49681	6.028	7.61214	6.53416	5.97015	7.52663	8.11575	6.32869	6.38326	8.27105	9.22394	5.31952	4.94766	6.88446	4.75493	5.96456	6.19851	6.84812	6.43311	6.28858	8.11748	5.34264	6.45303
GSM437195	1	1801.63	5.43143	7.98345	7.18587	10.2128	6.51772	5.27482	5.50697	10.1664	7.05826	6.03529	8.73938	7.20754	6.39207	7.36611	6.70722	5.03968	7.42579	8.3125	7.54105	7.34689	9.75803	8.53113	8.51271	5.23167	7.30689	6.0351	7.62014	6.45179	6.1292	7.40415	8.06193	5.79942	6.38711	7.998	8.69841	5.39556	4.95989	6.94265	4.75779	5.87773	6.06756	6.77735	6.47412	6.27373	7.86216	5.90831	6.54929
GSM437196	1	1457.9	5.35378	8.28457	6.94472	10.9428	6.58366	5.33885	5.7951	10.5557	7.27269	6.17288	8.70765	7.10934	6.19499	8.16727	6.22601	5.26128	7.37965	8.3744	7.50302	7.60642	9.62878	8.69611	8.23893	5.21414	7.43208	5.91882	7.50007	6.41216	5.98774	7.3674	7.94757	6.12582	6.25011	7.95319	9.1076	5.43814	4.96583	6.88605	4.65484	5.81462	6.0682	6.49625	6.41974	5.93807	7.07055	8.83822	6.5243
GSM437197	1	173.24	5.45585	7.80718	6.85544	7.1821	6.53446	5.42383	5.62528	8.33182	7.2091	6.51137	8.80935	7.13047	6.46115	7.67005	6.04908	5.23648	7.53983	8.6211	7.54734	7.73259	9.34325	8.11047	8.27319	5.06474	7.14204	6.00876	8.72979	6.59613	5.99835	7.53389	8.3277	5.81407	6.34614	8.24163	8.8685	5.39483	4.97214	6.73903	4.80722	5.94719	5.93365	6.68473	6.53985	5.83218	7.38253	7.92544	6.55059
GSM437198	0	2421.39	5.44726	8.02257	7.27911	7.68505	6.39569	5.19656	5.66904	8.73648	7.62808	6.79089	9.04819	7.3275	6.35922	8.21	6.08904	5.0927	7.25216	8.8579	7.30861	7.81491	9.94473	8.82676	8.16741	5.07359	6.88834	5.86949	7.34717	6.31014	6.14309	7.353	8.0685	5.25216	6.23265	8.229	8.78598	5.17958	4.86885	6.71408	4.77722	5.94426	5.87019	6.67386	6.41152	5.84549	6.99217	9.5539	6.40976
GSM437199	0	2259.14	5.43852	8.35895	7.0301	10.6141	7.29473	5.39991	5.23456	10.074	7.20594	6.62348	8.87288	7.14919	6.3977	7.74844	7.04621	5.35673	7.45859	8.93894	7.97366	8.14533	9.84326	8.6712	8.49013	5.30772	7.03898	6.13305	7.45811	6.56589	6.30084	7.42118	8.3156	6.31623	6.09645	7.92002	8.68343	5.25208	5.02817	6.81161	4.89708	5.78572	6.49521	7.10053	6.50261	6.33983	7.7866	5.81643	6.49904
GSM437200	1	1548.18	5.50847	7.91631	6.83153	8.7905	6.74969	5.42108	5.71381	8.61193	7.20262	6.27054	8.64183	7.06838	6.2739	8.59648	6.39934	5.09362	7.28689	9.0589	7.29679	7.72119	9.24476	8.70152	8.38116	5.12596	7.13284	5.78983	7.58686	6.44275	6.12391	7.49367	8.00993	5.61764	6.20046	8.25543	9.06751	5.12006	4.86115	6.52944	4.91392	5.94744	5.72357	7.33083	6.46592	6.15187	7.42071	5.33265	6.37197
GSM437201	1	2068.51	5.53231	7.96815	6.67861	10.5957	6.6621	5.36817	5.78498	10.5803	7.35452	6.51824	8.991	7.14677	6.48397	8.45096	6.13199	5.02771	7.24813	8.89803	7.40229	7.7692	8.86849	8.29868	8.22455	5.1219	7.4142	6.0256	7.85597	6.32248	6.18186	7.3486	7.68809	5.58017	6.07001	8.02587	8.43378	5.36011	4.87634	6.69688	4.76585	5.91213	5.84394	7.39997	6.62058	5.77498	7.67045	8.28633	6.62241
GSM437202	0	2160.62	5.31187	8.12391	7.1076	10.3388	6.59716	5.29473	5.39473	10.2303	7.23625	6.33828	8.72104	7.33828	6.40182	8.36771	6.45476	5.10036	7.47109	8.7644	7.43061	8.16067	10.0046	8.67221	8.14274	5.23715	6.95398	5.93407	7.36724	6.48615	6.14311	7.50174	7.99533	5.84708	6.06482	8.20145	9.12111	5.34279	4.81946	6.76692	4.84626	6.08376	5.75723	6.66159	6.7218	6.00297	7.4008	5.31296	6.35876
GSM437203	0	1542.99	5.12236	8.32757	7.20815	11.4605	6.27007	5.42343	5.79674	10.9766	6.97348	6.84037	9.07318	7.32217	6.36685	8.09056	6.83353	5.19193	7.51271	8.3185	7.53744	7.8163	9.281	8.18046	8.41107	5.06118	7.39806	6.15946	7.41486	6.48867	6.07294	7.53051	7.97483	6.0276	6.16894	8.44201	9.21027	5.43867	5.07923	7.04648	4.93827	6.15745	5.70468	6.50055	6.43137	6.02272	7.69535	9.20158	6.67786
GSM437204	1	1054.69	5.22627	8.15374	6.61952	11.1844	6.49651	5.32916	5.72186	10.5441	8.62132	7.98541	9.84096	7.79945	6.86179	7.52635	5.97338	4.93871	7.32043	9.58518	7.57521	10.9272	8.96249	8.08886	8.6264	6.01087	7.05261	5.84831	7.33154	5.99063	8.25509	7.07835	7.83414	5.6129	6.37593	8.21315	10.1045	4.91463	4.84082	6.72955	4.34285	5.56272	6.56095	8.56935	6.43007	6.06402	7.13012	6.00686	6.35268
GSM437205	1	1180.96	5.62988	7.77488	7.83599	10.4559	6.83294	5.449	5.29915	10.4181	7.48688	6.62684	8.93346	7.21843	6.28624	7.44931	7.0548	5.0709	7.36122	8.08869	7.57115	7.2594	9.36625	8.59264	8.11654	5.24396	7.15456	6.10851	7.61408	6.80673	6.36863	7.73819	8.20053	6.05527	6.27237	8.0544	8.64827	5.36367	5.21707	6.92839	4.74288	5.6884	6.33607	6.91768	6.26815	6.00648	8.40173	5.08126	6.63841
GSM437206	1	1674.45	5.4674	8.14989	7.73089	10.9866	6.69756	5.24444	5.43139	10.3338	7.23954	6.61418	8.92655	7.30178	6.34193	8.47012	6.76541	5.03808	7.17501	8.63711	7.50611	7.72151	9.9234	8.97832	8.59646	5.30288	7.08105	5.9451	7.49742	6.33749	6.10565	7.45457	7.88279	5.84095	6.51919	7.77472	8.97444	5.2984	4.93976	6.70758	4.72784	5.90748	6.03246	6.92815	6.40185	6.31092	7.66873	7.75786	6.28016
GSM437207	0	2071.56	5.42905	7.99567	7.85413	8.60916	6.58061	5.25341	5.8697	9.33253	6.98546	6.48367	8.75415	7.29549	6.44941	8.25478	6.56379	5.26616	7.24811	9.11105	7.52241	8.16619	9.89213	8.68564	8.56338	5.05882	6.97685	5.93503	7.61592	6.39011	6.08176	7.62323	8.1945	6.31682	6.2981	8.46576	9.02245	5.40327	4.89714	6.7087	4.63446	5.99047	5.65897	6.0234	6.36839	5.80359	7.42198	9.35337	6.21175
GSM437208	0	1782.72	5.40185	8.22288	7.38755	9.75779	6.63837	5.26827	6.09347	10.0729	6.74511	6.40952	8.58917	7.06722	6.10154	7.98242	6.19435	5.26955	7.4531	8.7603	7.52099	7.22299	10.0955	8.7598	8.22379	5.3791	8.65074	5.92307	7.4615	6.43139	5.88616	7.46302	8.17215	5.34894	6.15674	8.17737	8.7753	5.34894	4.85571	6.59319	4.93453	6.17214	5.67609	6.87536	6.40286	5.88856	8.10691	7.42693	6.31126
GSM437209	0	1809.87	5.69681	7.74474	6.9392	11.8148	6.64696	5.39256	5.75719	11.0361	6.93787	6.25299	8.32236	6.95694	6.27616	7.89692	6.06267	5.23503	7.68841	8.46547	7.14637	7.44319	9.04148	8.10824	8.24982	5.25746	7.51268	6.22315	7.76271	6.59758	6.19429	7.59196	8.02437	5.46423	6.21349	8.16147	8.60998	5.77438	5.19008	7.14109	5.34913	6.07606	6.26403	7.42014	6.90905	6.08038	7.5091	5.99459	6.70326
GSM437210	0	1663.47	5.39886	8.33738	7.13917	9.96486	6.58757	5.47483	6.03313	10.783	6.87599	6.51394	8.64166	7.09928	6.13266	8.06555	6.41048	5.21368	7.29858	8.56464	7.66489	7.75139	9.27464	8.79095	8.28522	5.08012	6.99194	5.86617	7.53903	6.50159	5.99932	7.54472	7.9432	5.51168	6.06451	8.25947	8.75512	5.29314	4.83931	6.76104	4.77863	6.12584	5.91145	6.27479	6.39409	5.82487	7.2315	6.67898	6.44899
GSM437211	1	580.415	5.41941	8.0004	7.34616	11.3843	6.51777	5.21285	5.44009	10.9235	7.10325	6.58566	8.65167	7.06861	6.25289	7.94953	6.55108	5.10018	7.31493	8.63503	7.39995	7.76275	9.38553	8.63403	8.34303	5.27367	7.61616	6.05167	7.95203	6.22847	6.00462	7.40646	7.82792	6.29249	6.25116	7.99716	8.9052	5.24912	4.88847	6.68423	5.17335	5.9349	6.10457	7.07251	6.49463	6.12222	7.65768	6.49514	6.38296
GSM437212	1	800.93	5.7034	7.97174	6.93864	9.62477	6.5325	5.26903	5.8606	9.79906	6.98554	6.5083	8.60139	7.09291	6.43659	8.12953	6.11754	5.18322	7.3522	8.68864	7.61945	7.38705	9.03141	8.11405	8.13053	5.25787	7.29295	6.22192	8.95683	6.49611	6.26678	7.45261	7.88354	5.3259	6.44231	8.12989	8.95566	5.67865	4.86828	6.79225	5.10911	6.0845	6.03025	7.034	6.69321	5.93305	7.49787	6.24717	6.61864
GSM437213	0	1612.23	5.6237	7.87356	7.76866	11.9859	6.29492	5.15154	5.73681	11.5788	6.65143	6.35425	8.46915	6.98225	6.30086	7.88841	6.3864	5.23035	7.43787	7.8839	7.94946	7.04399	9.14778	8.4684	8.36753	4.98419	7.21982	5.9619	7.77909	6.59199	6.21847	7.51388	8.05348	6.13481	6.1585	7.95079	8.93319	5.57231	4.82984	6.7001	4.99629	6.07826	6.18765	8.40544	6.1582	6.03764	7.06259	5.79738	6.52243
GSM437214	1	977.525	5.66508	7.87128	7.64724	11.1001	6.51836	5.368	5.57919	10.4136	7.13545	6.85524	8.63433	7.04344	6.24664	7.35246	7.02124	5.26968	7.38509	8.51256	7.6287	7.36125	9.42274	8.61423	8.21799	5.29635	7.33098	6.27074	7.81392	6.49864	6.31523	7.53237	8.09649	6.23528	6.20767	7.87691	8.61576	5.52083	4.87745	6.94508	5.13979	6.04361	6.33793	7.32742	6.4299	6.03526	7.59435	5.83352	6.75988
GSM437215	0	1706.47	5.58988	7.94308	7.51367	10.4282	7.21381	5.36056	5.39475	10.7331	7.24411	6.47551	8.69601	7.13461	6.36156	7.65777	6.60547	5.03756	7.20644	8.52982	7.5603	7.53937	9.48285	8.52427	8.14929	5.38023	7.67051	6.26523	7.71564	6.49112	6.28747	7.77299	8.38781	5.60891	6.36651	7.87395	8.85613	5.19677	5.27122	6.95791	4.64686	5.62214	6.0995	6.89819	6.39432	6.40094	8.20768	5.25105	6.51241
GSM437216	0	1728.43	5.2647	8.24086	7.62734	12.3926	6.59807	5.0941	4.75482	10.9703	7.59861	7.52341	9.25863	7.28092	6.70054	8.21243	7.31138	5.01244	7.31337	8.288	7.215	7.54931	9.54021	9.29581	8.66568	5.86928	6.9878	5.96732	7.37361	6.26089	5.97187	7.22752	7.87123	6.3124	6.60202	7.99543	10.1953	5.21499	4.91803	6.75419	4.79166	5.80783	6.33796	7.70512	6.46215	6.27785	7.19796	9.97769	6.2359
GSM437217	0	1538.12	5.35986	7.72547	7.6844	11.9331	6.26699	5.27814	5.05583	11.6946	7.80948	7.49763	9.25835	7.3681	6.70772	8.23409	7.23053	4.91837	7.29679	8.67215	7.22969	7.62489	9.20291	8.65756	8.53558	5.81006	8.51839	6.11977	7.63141	6.41718	6.35078	7.21489	8.31464	6.04403	6.51379	8.71287	9.91024	5.00462	4.77762	6.64636	4.55492	5.4892	6.26541	7.43255	6.33226	6.32294	7.54947	8.216	6.48205
GSM437218	1	129.32	5.43323	7.95988	7.10225	10.4807	6.9165	5.19949	5.42773	10.8584	6.81028	6.2195	8.73882	7.15763	6.33958	8.3464	6.6877	4.9956	7.42008	8.53228	7.79286	7.89757	9.60065	9.21891	8.2926	5.31211	7.11997	5.93145	7.46324	6.47963	5.98076	7.46689	8.1687	5.76501	6.2214	8.11194	9.25986	5.21842	4.95897	6.77337	4.82848	5.93921	5.83917	7.15341	6.53169	6.3345	7.62845	4.8105	6.49843
GSM437219	0	1497.86	5.76723	8.16	6.96681	11.0257	6.55755	5.0593	5.31353	10.5946	6.97325	6.43687	8.517	6.94399	6.28094	8.35688	6.61165	5.05585	7.438	7.58373	7.49041	7.36014	9.88671	8.68695	8.42233	5.33771	7.07871	6.15805	7.6796	6.35666	6.16023	7.53192	7.97508	5.88141	6.35411	8.4577	8.9312	5.6329	4.91454	6.98713	4.84897	5.88976	6.09865	7.00305	6.59625	6.33401	7.84215	8.40442	6.63156
GSM437220	0	1511.88	5.81998	7.95056	7.28569	11.3347	6.38754	5.29199	5.63421	10.6585	6.82798	6.25343	8.02759	6.82201	6.19998	8.15957	7.00461	5.23718	7.51575	8.13218	7.62293	7.10175	9.11156	8.0694	8.47555	5.55043	7.17802	6.18002	7.79466	6.5418	6.42435	7.54787	7.89568	6.00636	6.17003	8.17696	8.4221	5.45108	5.04939	6.87628	4.93563	5.99994	6.40715	7.40351	6.65631	6.00844	7.29114	5.15815	6.51981
GSM437221	0	1539.94	5.58139	7.85086	7.46682	11.2934	6.96271	5.39055	5.41256	10.4984	7.24123	6.26175	9.02798	7.22096	6.41163	8.05106	6.97272	5.14179	7.29525	8.77067	7.30374	7.72752	9.8667	8.88656	8.05398	5.11548	7.03125	5.84991	7.30037	6.42672	5.98917	7.46705	7.90282	6.65299	6.10419	8.19951	9.35634	5.24481	5.05835	6.94889	4.82478	5.93917	5.89663	7.14602	6.57112	6.58021	7.81446	5.02384	6.62237
GSM437222	0	1923.03	5.42346	7.91023	6.88255	9.90454	6.73276	5.2236	5.38151	10.3217	7.22637	6.47283	8.7424	7.2613	6.29858	7.96143	7.22294	4.95358	7.38881	8.93327	7.6172	8.11658	9.36615	8.46811	8.55289	5.2171	6.98099	5.76463	7.39594	6.13405	6.14661	7.67877	8.06732	5.76072	6.19851	7.9864	8.90484	5.27762	4.8537	6.72111	4.80489	5.9449	6.01677	7.71104	6.57983	6.21376	7.58099	8.31331	6.30356
GSM437223	1	1501.82	5.17256	8.17483	6.9621	11.7568	6.64259	5.37246	5.57409	11.9979	6.86096	6.48276	8.61692	7.13037	6.43803	8.71723	6.34002	4.97055	7.35862	8.63945	7.32563	8.13299	9.23419	8.60881	8.40873	5.10138	6.99115	5.66703	7.7333	6.39228	6.12899	7.55085	8.03617	5.70165	6.10972	8.29214	9.17123	5.48777	4.94744	6.86683	4.92892	5.96422	5.87352	6.58042	6.95048	6.07029	7.6088	6.08244	6.53185
GSM437224	0	28.06	5.27943	7.56801	7.34579	11.043	6.65978	5.17767	5.52429	10.7085	6.62377	6.29752	9.12824	7.48123	6.63569	8.77773	6.16301	5.00412	7.31021	8.79351	7.75847	7.48276	9.45164	8.72689	8.08999	5.15462	6.90832	5.78138	7.64061	6.28981	6.02223	7.38983	8.04017	5.76959	6.14125	8.32988	9.0692	5.54939	4.96938	6.65904	4.79807	6.05895	5.92762	7.17276	6.70051	6.41935	7.25846	7.15187	6.22249
GSM437225	0	956.48	5.43185	7.73146	7.08512	11.6406	6.57566	5.25983	5.27304	11.329	7.016	6.01098	8.56461	7.06204	6.30347	8.89311	7.05654	5.12912	7.31496	8.19731	7.13899	8.12906	9.28057	8.96032	8.03313	5.10365	7.0431	6.11206	7.60054	6.5749	6.2811	7.40312	8.02232	6.03952	6.09542	8.37251	9.00644	5.14325	4.96235	7.34008	4.71105	5.98673	6.26585	7.22657	6.44927	6.30105	6.92048	5.07194	6.3204
GSM437226	0	1229.15	5.56042	7.46485	7.09806	12.3094	6.2622	5.20022	5.31006	12.1816	7.33901	6.44271	8.53285	6.97624	6.34165	7.38614	6.85506	5.09605	7.30197	9.06805	7.45939	8.17797	9.05265	8.32015	8.41253	5.14849	7.15433	6.03557	7.61713	6.5392	6.14019	7.37412	8.21936	5.60672	6.16299	8.5474	8.42937	5.34588	5.08353	7.13461	5.20447	6.04913	6.19599	7.9204	6.52761	6.25254	7.01375	7.05686	6.61134
GSM437227	0	3557.52	5.55543	7.74934	7.52917	8.87957	6.67066	5.11859	5.30323	9.65877	7.57611	6.28547	8.64628	7.00978	6.24335	7.97719	6.49933	5.05673	7.26792	8.3446	7.77448	7.97043	9.73861	8.54447	8.15034	5.42382	7.44851	6.21287	7.59764	6.34416	6.24879	7.53096	7.94787	6.10977	6.26731	7.77226	9.12009	5.47954	5.03107	6.91248	4.72628	5.95776	6.18577	7.29833	6.61751	6.17952	7.49979	8.21714	6.37672
GSM437228	0	973.56	5.36122	7.94671	7.16457	7.2673	6.81167	5.12732	5.4043	8.22751	6.86904	6.78735	8.61685	7.12731	6.35189	8.03037	6.53061	5.08489	7.35386	8.31708	7.43706	7.32702	10.1745	8.64651	7.89818	5.11459	7.17099	6.07356	7.61559	6.32301	6.13095	7.40716	8.11013	6.40915	6.143	8.16411	9.01027	5.2984	4.96992	6.73933	4.86296	5.94719	5.98415	7.63638	6.53926	6.31789	7.93124	7.22367	6.39955
GSM437229	0	609.39	5.8443	7.81469	7.31316	10.0177	6.90238	5.35635	5.21392	10.9501	7.11536	5.88593	8.68435	7.10414	6.36714	8.13353	7.04678	5.07471	7.37916	8.11655	7.63455	8.04807	9.56595	8.75784	8.29704	5.32091	7.30902	6.2192	7.84198	6.462	6.54181	7.67283	8.04426	5.87171	6.50323	8.18092	8.84184	5.51802	5.10582	7.08848	4.88282	5.8144	6.63003	7.51911	6.37234	6.30693	7.87699	6.33897	6.47381
GSM437230	0	750.91	5.95757	7.86285	7.91391	9.6625	6.74615	5.21928	5.32411	9.88259	8.12646	7.20193	9.44829	7.40671	6.59453	8.81842	6.84662	5.18698	7.42582	7.23582	7.32321	7.18563	9.6923	8.80686	8.21851	5.51844	7.28811	6.48582	7.72141	6.14156	6.52703	7.41876	8.01378	5.76833	6.45075	8.28985	9.42724	5.52541	5.03549	6.87475	4.63592	5.50993	6.58716	7.98946	6.29833	6.21665	7.68182	6.41435	6.5619
GSM437231	1	565.47	5.66545	7.96654	7.85316	8.33375	6.86933	5.16487	5.31122	9.15443	7.44035	6.55604	8.76437	7.18639	6.38042	7.96896	6.91089	5.13691	7.44755	8.64255	7.92756	7.05829	9.60281	8.56953	8.34158	5.4266	7.25853	6.18536	7.67439	6.35908	6.29063	7.40765	7.9203	6.22029	6.36522	7.61534	8.61336	5.37819	4.95108	6.97944	4.82478	5.92055	6.46187	7.63202	6.47999	5.98101	7.25985	7.91663	6.6336
GSM437232	0	3987.88	5.71389	8.43999	7.50891	9.49258	7.45848	5.20338	5.38369	10.4862	7.55993	6.67993	8.59718	6.98993	6.27923	7.59183	6.67	5.14763	7.31769	7.89914	7.37776	7.3367	9.35259	8.01687	8.29414	5.42316	7.75132	6.27858	7.95256	6.48888	6.32788	7.34658	8.04701	5.38103	6.605	7.91284	8.88921	5.46971	5.23038	7.21389	4.79581	5.94848	6.44651	6.92275	6.34014	6.19074	7.93659	5.23086	6.35794
GSM437233	1	537.41	5.15791	8.48293	6.73284	11.5575	6.75733	5.12737	5.11045	11.1194	7.78592	8.16595	9.77149	7.47009	7.21055	7.9644	7.00282	5.47701	7.38569	8.87863	7.24589	7.42295	9.7852	8.72834	9.12766	5.50527	7.05528	6.26827	7.33879	6.32623	6.07902	7.21141	7.78208	5.63667	6.33799	8.23555	9.76746	5.16517	5.02832	6.83536	4.54248	5.87179	6.27103	7.93849	6.36993	6.23454	7.3081	6.74219	6.46886
GSM437234	1	162.26	5.44432	8.21886	7.01159	8.65356	6.77172	5.11675	5.17761	9.40505	6.76588	6.58207	8.85279	7.28439	6.41436	7.58214	6.53718	4.95028	7.32671	8.55348	7.41147	7.84424	9.5584	8.65353	8.43664	5.48615	7.74614	5.97484	7.54836	6.25223	6.11874	7.39327	7.86333	5.33794	6.26198	8.20506	9.32651	5.19134	4.8287	6.68353	4.63666	5.7667	6.08187	7.30269	6.4526	6.29252	7.99541	8.91363	6.23677
GSM437235	1	71.98	5.14694	8.2143	7.58838	10.3589	7.01262	5.2638	5.25555	10.5804	7.79909	6.68242	9.15083	7.35117	6.4527	8.28715	6.98045	5.02899	7.18391	8.73619	7.30098	7.85682	9.59801	8.75595	8.47516	5.2214	7.21661	5.97114	7.43358	6.54163	5.96242	7.46627	8.0185	6.22747	6.36865	8.14012	9.37022	4.82774	4.82145	6.4832	4.73216	5.50016	6.47873	7.12636	6.31419	6.19337	7.87063	7.32342	6.25226
GSM437236	1	174.46	5.65485	7.977	7.35316	9.31698	6.46013	5.23885	5.51557	9.57931	7.59559	6.5975	8.85347	7.15037	6.57299	8.126	6.46368	5.08297	7.38865	7.80219	7.54524	7.41852	9.52789	8.58589	8.36418	5.40645	7.1961	6.02184	7.78052	6.53018	6.12908	7.50736	7.91223	6.01508	6.34786	7.97904	9.39944	5.48038	5.05035	6.84627	4.92222	6.01014	5.9487	7.2552	6.33281	6.04467	7.59222	6.51837	6.50105
GSM437237	1	466.04	5.57247	7.96079	7.57163	10.036	6.4311	5.26831	5.39055	10.4251	7.04503	6.61008	8.44182	6.97386	6.28062	7.53662	6.74332	5.07336	7.37846	8.3778	7.51896	7.57177	9.56925	9.06119	8.34975	5.39327	7.2244	6.10412	7.51212	6.35625	6.13525	7.43455	7.76731	5.96381	6.41511	7.95404	8.81321	5.42948	4.90696	6.81126	4.8986	5.9686	6.08554	7.53089	6.42562	6.16064	7.24097	5.24166	6.48503
GSM437238	0	2899.64	5.5555	8.31968	7.0236	8.70863	6.91195	5.25306	5.38493	9.57042	7.08942	6.34033	8.65495	7.08703	6.27635	7.92613	6.77426	5.00765	7.38971	8.37991	8.32048	7.21808	9.73089	8.80419	8.37633	5.2858	7.27297	6.02737	7.68613	6.38548	6.11906	7.40043	7.9032	5.50305	6.42696	7.852	9.04331	5.55741	5.02245	6.93679	4.69881	5.83831	6.2466	6.86983	6.41503	6.35442	7.32284	5.1495	6.48767
GSM437239	1	151.28	5.53426	8.10708	6.50097	8.18924	6.61413	5.14679	5.24234	8.7698	7.89384	6.63755	8.91841	7.13592	6.23397	8.7184	6.91964	4.91268	7.23278	8.98002	7.47496	7.787	10.1351	8.76689	8.496	5.49518	7.46481	6.17278	7.53745	6.09927	6.10778	7.31996	7.83192	5.36736	6.27956	7.95539	9.40555	5.14518	4.91307	6.78045	4.74692	5.88891	6.37856	7.58507	6.55611	6.48417	7.20417	9.69145	6.47936
GSM437240	1	881.145	5.81686	7.91283	7.6044	11.5664	6.57273	5.27648	5.35016	10.4235	6.8466	6.15293	8.8476	7.11256	6.31798	8.50619	6.84193	5.01767	7.21456	8.28167	7.24426	7.44174	9.16525	8.74556	7.95483	5.19963	7.30487	6.16493	7.65086	6.61454	6.24919	7.44591	7.84555	5.59535	6.24828	7.85039	9.14192	5.3798	5.05694	6.95718	4.77369	5.77868	6.15591	6.94062	6.32171	6.4698	7.58326	7.14439	6.59559
GSM437241	1	99.125	5.62489	7.87761	7.52082	9.46559	6.94368	5.17516	5.47515	10.22	7.11486	6.5372	8.89543	7.28124	6.26437	8.41897	6.91568	5.09181	7.42422	8.52442	7.5801	7.97224	9.14686	8.44064	8.27435	5.28119	7.36817	6.09509	7.58033	6.3538	6.14625	7.62623	8.13059	5.50416	6.38776	7.79984	9.53139	5.42887	4.94645	6.95169	4.88405	6.00039	6.03744	7.21561	6.34637	6.06788	7.54641	8.14511	6.53915
GSM437242	1	28.06	5.4333	7.84456	6.63768	6.9057	6.34675	5.31211	5.34424	7.68144	7.47229	6.81029	8.93457	7.15783	6.62553	8.03614	6.47502	5.35074	7.27454	8.26779	6.9857	7.62263	10.0786	8.41522	8.49711	5.35691	7.0705	5.91213	7.35354	6.18479	6.05999	7.3867	7.87969	6.9311	6.15647	8.14902	9.00271	5.415	4.78172	6.67323	4.74031	5.86683	5.92614	7.33684	6.35786	6.233	7.3809	6.63091	6.37122
GSM437243	1	572.485	5.36544	8.05082	7.03562	7.51972	6.81068	5.33035	5.6665	9.64097	6.98649	6.31313	8.92362	7.31255	6.43943	8.98595	6.6011	5.12174	7.28516	8.81725	7.48328	7.39172	9.37588	8.80915	8.63374	5.13418	7.1237	5.94942	7.49449	6.37067	6.16274	7.65129	8.20665	6.16274	6.06036	8.13067	9.22563	5.23345	4.91307	6.87969	4.84597	6.09882	5.92087	6.20369	6.55058	6.0763	7.38166	8.16574	6.42974
GSM437244	1	1760.77	5.47251	7.61896	7.69937	6.9573	6.64628	5.47367	5.43382	7.94894	7.01021	6.37845	8.69537	7.10588	6.31547	8.24735	6.83537	5.1849	7.5536	8.82188	7.38231	7.23559	9.71314	8.71567	8.43455	5.194	7.20556	6.13843	7.58121	6.35492	6.20745	7.53394	8.15859	5.85799	6.3149	8.17499	8.93506	5.36568	4.80076	6.70091	4.64698	5.98777	5.99317	7.04299	6.48551	6.01782	7.70229	7.25279	6.63425
GSM437245	1	438.895	5.48804	7.7976	7.046	9.21363	6.5971	5.38747	5.69241	10.0824	7.17415	6.46616	8.57673	7.12138	6.14574	8.47716	6.70176	5.2895	7.37914	8.55217	7.93501	7.29688	10.5321	8.72422	8.29405	5.12737	7.10126	6.12332	7.59876	6.34741	6.07895	7.80197	8.20079	6.06425	6.34237	8.16375	9.22169	5.11784	4.81806	6.67176	4.71468	5.97423	6.02372	7.03853	6.40253	5.95746	7.39067	6.70939	6.40015
GSM437246	1	156.16	5.3417	8.28263	7.36877	11.4828	6.77248	5.29795	5.83469	10.9452	7.07315	6.37959	9.16069	7.36841	6.43632	8.60129	6.4565	5.1323	7.36795	8.22488	7.40604	7.95887	9.92721	8.75118	8.44911	5.20397	6.94161	5.97268	7.57608	6.49475	6.01469	7.57488	8.13287	5.94355	6.10115	8.17399	9.04484	5.43015	4.83395	6.74416	4.81398	6.10005	5.97507	6.93468	6.35224	6.13185	7.36328	9.58833	6.40923
GSM437247	1	152.195	5.48475	8.18374	7.6113	9.0477	6.65398	5.42417	5.77143	9.67409	6.75071	6.39904	8.74543	7.25936	6.30574	8.57919	6.58261	5.13226	7.49803	8.63313	7.57458	7.83823	10.0747	9.0501	8.27897	5.02036	7.05532	5.95182	7.56613	6.61236	6.10495	7.47878	8.00669	5.81267	6.25959	8.32193	8.83131	5.28428	4.86461	6.77888	4.7718	5.93057	5.87961	7.02938	6.51634	6.092	7.21911	7.92842	6.43267
GSM437248	1	1011.68	5.52848	8.19901	7.41223	9.57417	6.77528	5.31171	5.73902	10.2305	7.32043	6.34624	9.43553	7.42904	6.71537	8.12503	6.94991	5.16007	7.27474	8.5014	7.63696	8.08282	10.1029	8.75864	8.46215	5.44306	6.987	5.82008	7.36033	6.1571	6.10229	7.41622	8.05313	6.45629	6.36718	8.15384	9.17593	5.28444	4.92797	6.87434	4.565	6.02035	5.95914	6.49563	6.45482	6.05543	7.58651	5.47333	6.48428
GSM437249	1	1541.16	5.49433	8.17238	7.31312	11.6909	6.53764	5.22601	5.41819	10.6446	7.54957	6.16822	8.64792	7.17054	6.32345	8.98548	7.04202	5.00593	7.28059	8.66137	7.47463	7.99223	9.23649	8.88263	8.43982	5.12489	6.97794	6.10248	7.57389	6.42993	6.169	7.47769	7.9551	5.8123	6.45285	8.12871	8.93908	5.2878	4.95456	6.90861	4.80519	5.83398	6.02885	7.26605	6.40844	6.20439	7.45082	8.08269	6.45447
GSM437250	1	174.46	5.52128	7.80004	6.95079	10.5933	6.52958	5.26963	5.14238	11.1773	7.28444	6.64802	8.75881	7.26658	6.29757	7.79476	6.33899	5.16678	7.35381	8.75137	7.44226	8.01187	9.1506	8.46946	8.14702	5.28142	7.08342	6.05804	7.74912	6.58904	6.10419	7.40895	7.95994	5.99441	6.27243	7.88294	8.98508	5.36461	4.87096	6.7071	4.87924	6.00634	6.4684	7.60891	6.39262	6.38098	7.20886	5.83181	6.34736
GSM437251	1	244.61	5.21334	7.56181	7.48909	10.3144	6.821	5.28358	5.08124	10.9221	8.14108	7.65437	9.51771	7.47786	6.78213	7.66879	6.84749	5.14811	7.4305	8.58551	7.42123	8.28588	9.3825	8.42285	8.80286	5.23941	6.94656	6.06033	7.354	6.32677	6.32112	7.31909	8.13926	5.50996	6.2248	8.17238	9.71455	4.97838	4.84115	6.58734	4.63713	5.90934	6.62292	7.84347	6.48257	6.41473	7.29916	6.18456	6.51077
GSM437252	1	1037.61	5.92659	7.93824	7.69685	11.0439	6.51285	5.65395	5.77405	10.6529	6.9502	6.565	8.96846	7.1918	6.33142	7.5355	6.97411	5.19206	7.46718	8.13122	7.58754	7.1444	9.5324	8.33113	8.44666	5.20772	7.21028	6.13983	7.69057	6.67283	5.47282	7.69203	8.34302	5.89909	6.365	8.0696	8.79293	5.51414	5.63394	6.84847	4.75261	6.03964	6.27658	5.65458	6.61435	6.5585	7.50038	4.77412	6.79841
GSM437253	1	43.92	5.28466	8.67888	6.87435	7.56842	6.49768	5.38103	5.50107	8.61138	7.01229	6.2615	9.07426	7.33212	6.44801	8.80522	6.20856	5.13072	7.44282	8.72666	7.45583	7.47525	9.9452	8.8362	8.45967	5.24065	7.11797	6.01349	7.62928	6.44368	5.94695	7.43588	8.13041	6.70126	6.48985	8.09558	9.20478	5.22876	4.87579	6.6398	4.63656	6.04467	5.90409	6.58678	6.54471	6.31308	7.18351	6.07727	6.37551
GSM437254	1	1126.97	6.0123	8.29464	8.65356	11.804	6.23383	5.29057	5.95608	11.8525	7.084	6.23625	8.63889	7.13287	6.35058	7.73237	6.37681	5.26843	7.12102	8.73541	7.94819	7.35721	9.18235	8.76261	8.06909	5.02135	7.22974	6.02056	7.70798	6.39165	6.20627	8.31106	7.62637	6.10924	6.14758	7.92725	8.97227	5.48231	4.82756	6.6683	4.92152	6.08526	6.15674	7.54793	6.30466	5.99914	6.85273	8.31352	6.50771
GSM437255	0	1852.88	5.66333	7.89454	7.61544	12.0604	6.70157	5.27502	5.21848	11.7402	6.89454	6.9405	8.76859	7.09486	6.70113	7.12522	6.87325	5.0732	7.38735	7.91946	7.55915	6.93036	9.20786	8.37269	8.42398	5.28248	7.49594	6.16948	7.73572	6.40997	6.07667	7.50273	8.04378	6.42025	6.44804	8.09164	8.80657	5.69072	5.05715	7.20772	4.88774	6.09581	6.21622	7.4453	6.5849	6.3671	7.49026	4.57939	6.61413
GSM437256	1	1141.92	5.5171	7.93573	7.13278	12.0904	7.02001	5.20057	5.27937	11.1525	7.11536	6.48577	8.65595	7.08893	6.28509	7.54689	7.10583	5.06441	7.40052	7.87728	7.2434	7.32134	9.16551	8.48634	8.43963	5.44531	7.45539	6.33706	7.82536	6.39573	6.30462	7.52459	8.24284	6.13712	6.32215	7.88065	8.6684	5.38277	5.24147	7.0162	4.92338	5.90956	6.00258	7.09754	6.31288	6.23872	7.94359	9.27858	6.62153
GSM437257	1	703.635	5.40816	7.82201	7.13274	11.0401	6.27587	5.12621	4.92725	10.4697	7.66125	7.72843	9.45016	7.47263	6.92481	7.98354	7.18401	5.00602	7.30556	8.98868	7.61583	7.68362	9.55242	8.83586	8.95791	5.18025	6.91078	5.91779	7.46872	6.02296	6.27677	7.21331	7.51934	6.80725	6.73332	7.81906	10.2183	5.04363	4.88113	6.93783	4.82097	5.77367	6.36974	8.11435	6.36063	6.17962	7.35626	7.5676	6.43154
GSM437258	1	605.425	5.55887	7.61871	6.86773	10.3154	6.66255	5.01545	5.35968	10.7349	6.91522	6.50449	8.51047	6.96603	6.16229	8.18605	6.94903	5.15053	7.43842	7.75322	8.13678	7.92916	9.86663	8.93893	8.30928	5.31638	7.21505	6.19299	7.64402	6.37881	6.47465	7.31954	8.0596	5.48835	6.16513	8.43145	8.98886	5.28927	5.01677	6.97872	4.72363	5.79685	6.59016	7.37252	6.57893	6.42384	7.4128	8.43231	6.55988
GSM437259	0	971.425	5.61488	7.87116	7.67155	9.40683	6.59	5.41557	5.80312	9.97646	6.99272	6.74863	8.65865	7.12921	6.37734	7.74944	6.39641	5.15449	7.41632	8.37126	7.70597	6.66108	9.79791	8.32785	8.40339	5.14297	7.14391	5.99723	7.66372	6.632	6.09134	7.63733	7.98646	6.19055	6.25905	7.97277	8.80654	5.36826	4.92264	6.74138	4.83115	6.02836	5.97441	7.66133	6.63738	5.71231	7.60418	4.67344	6.48441
GSM437260	1	262.605	5.67358	8.22413	6.92043	11.1303	6.69391	5.24256	5.52927	11.0494	6.79276	6.60051	8.64425	7.1962	6.42878	7.16997	6.23375	5.33125	7.53632	8.3097	7.62053	6.9708	10.0089	8.48194	8.60188	5.29263	7.40029	6.08837	7.65759	6.49669	6.24443	7.67264	7.98286	5.75526	6.28526	7.64014	9.07952	5.74471	4.90469	7.0173	5.18314	6.13806	5.93637	7.22349	6.57706	5.75967	7.12068	4.92882	6.57282
GSM437261	0	1289.23	5.96761	7.54097	7.63643	12.0295	6.7888	5.37412	5.36052	11.1588	6.91656	6.07052	8.43689	6.98164	6.37138	8.1517	6.91798	5.15792	7.40427	8.25627	7.29437	7.20949	9.36302	8.79216	8.59794	5.26768	7.2877	6.35354	7.93798	6.41207	6.35604	7.63221	8.08268	6.99958	6.34842	8.45927	8.50316	5.5385	4.91484	7.06724	5.09805	5.8973	6.31914	7.10933	6.56459	6.72388	7.86897	5.17476	6.69174
GSM437262	1	465.125	5.64977	8.64949	7.44934	9.22378	6.88253	5.20352	5.47087	9.69177	7.34287	6.5327	8.65253	7.07141	6.31401	8.31346	6.72557	5.08306	7.41414	8.26953	7.61495	7.93321	9.91366	8.93281	8.42154	5.31559	7.25615	6.2645	7.82967	6.41541	6.12636	7.64621	8.13929	6.60116	6.53026	8.08166	8.81751	5.27719	5.01242	7.12052	4.85346	5.91608	6.49099	7.45296	6.27784	6.29741	7.71993	8.038	6.47432
GSM437263	1	444.08	5.80008	8.01373	7.0586	9.85862	6.70605	5.13802	5.19972	10.144	7.33316	6.27845	8.79432	7.17818	6.50975	7.79749	6.76124	5.17205	7.3195	8.73046	7.57128	7.54272	9.60809	8.84548	8.57466	5.40301	7.91668	6.23004	7.7722	6.33741	6.2667	7.46417	7.94897	5.70166	6.16989	7.97548	9.08564	5.37903	4.81162	6.88612	4.96687	5.85473	6.29607	7.23491	6.53952	6.57713	7.61879	6.90851	6.45802
GSM437264	1	303.78	5.36413	8.22547	7.8864	11.6581	6.58532	5.23753	5.60161	10.6672	7.02269	6.64871	8.64892	7.08925	6.31481	7.89622	6.64391	4.99702	7.28047	8.02217	7.31902	7.73744	9.72849	8.52239	8.46274	5.07921	8.02364	6.00877	7.42911	6.4185	6.08545	7.41869	7.9832	6.03409	6.26468	8.1274	9.34007	5.31242	4.89155	6.70311	4.63572	5.85453	5.91163	6.54046	6.35576	6.3265	7.8678	6.01402	6.41963
GSM437265	1	272.67	5.39018	8.033	7.37281	10.0264	6.80865	5.35611	5.50527	10.606	6.91012	6.29517	8.60018	7.12959	6.20767	7.591	6.68354	5.01955	7.30869	8.69784	7.46507	7.28453	9.67148	8.56823	8.29687	5.18477	7.17406	6.02426	7.59428	6.61345	6.2447	7.57929	7.9163	5.55218	6.36971	7.9481	8.97028	5.16747	4.92403	6.64979	4.80513	5.87203	6.44888	7.30219	6.51087	6.14746	7.06397	7.55285	6.47873
GSM437266	0	996.435	5.7822	7.84248	6.90534	12.3021	6.89332	5.25621	5.2062	12.433	7.11584	7.00347	8.92736	7.0946	6.55572	7.8056	7.55767	4.96249	7.66511	7.92887	7.39763	7.57029	9.39679	8.59729	8.35379	5.25123	7.39907	6.38071	7.9265	6.40323	6.32956	7.61464	8.29644	6.31766	6.51167	8.07875	8.572	5.6567	5.19537	7.09703	5.3396	5.86808	6.53233	7.83837	6.35289	6.33989	7.47925	5.39088	6.55241
GSM437267	1	63.135	5.61102	7.93928	6.79013	9.57842	6.66014	5.21673	5.49229	10.0122	7.2251	6.78216	8.9547	7.26733	6.28086	7.83908	7.66786	4.97749	7.4921	7.65808	7.25383	7.9623	9.26529	9.0293	8.36973	5.16789	7.07809	6.08566	7.62486	6.46458	6.1503	7.56363	7.84859	6.00135	6.31983	8.10297	9.07412	5.45757	5.13134	6.91206	4.88472	5.85514	6.10888	6.92263	6.33189	6.23338	7.7644	6.43635	6.57008
GSM437268	1	694.79	5.8157	8.18108	7.8267	7.90173	6.80024	5.13682	5.25746	8.54809	7.44458	6.4532	8.81481	7.19934	6.32157	8.29137	7.45038	5.23183	7.40383	7.34332	7.37763	7.40136	9.59607	8.88656	8.43872	5.25841	7.12501	6.02087	7.7448	6.6137	6.30545	7.425	7.96981	6.14353	6.34054	7.89591	8.86935	5.48672	5.08216	7.06205	4.82692	5.69997	6.3824	7.19373	6.29839	6.34768	8.6272	4.79449	6.86677
GSM437269	0	681.675	5.42521	8.0786	7.47532	8.12441	6.59308	5.14734	5.13988	10.2383	8.04786	7.19186	9.09096	7.30028	6.98	8.61451	7.05029	4.95523	7.34395	7.97497	6.97053	8.1531	9.29745	9.12522	8.76651	5.44759	7.16466	6.27895	7.36596	6.37976	6.13774	7.468	7.85058	6.65571	6.78006	8.51558	10.0716	5.33444	4.76301	6.69266	4.48912	6.0118	6.35137	7.96852	6.38628	6.35146	7.42977	9.39908	6.64335
[truncated: 5,000 more columns]
