# Supplementary material for: A Novel Lipid Metabolism and Endoplasmic Reticulum Stress-Related Risk Model for Predicting Immune Infiltration and Prognosis in Colorectal Cancer
Source: Int J Mol Sci. 2023 Sep 8;24(18):13854. doi: 10.3390/ijms241813854 (PMC10531437; doi:10.3390/ijms241813854)
Supplement: Supplementary file 1 [file ijms-24-13854-s001.zip › Supplementary Table S8.xlsx]

## Sheet: Sheet1
Supplementary Table S8 Endoplasmic reticulum stress related genes from GeneCards
Gene Symbol	Description	Category	Gifts	GC Id	Relevance score	GeneCards Link
RYR2	Ryanodine Receptor 2	Protein Coding	53	GC01P237042	131.922	https://www.genecards.org/cgi-bin/carddisp.pl?gene=RYR2
HSPA5	Heat Shock Protein Family A (Hsp70) Member 5	Protein Coding	55	GC09M125234	80.1626	https://www.genecards.org/cgi-bin/carddisp.pl?gene=HSPA5
ERN1	Endoplasmic Reticulum To Nucleus Signaling 1	Protein Coding	53	GC17M064039	74.5114	https://www.genecards.org/cgi-bin/carddisp.pl?gene=ERN1
TRDN	Triadin	Protein Coding	49	GC06M123198	68.8091	https://www.genecards.org/cgi-bin/carddisp.pl?gene=TRDN
ATP2A2	ATPase Sarcoplasmic/Endoplasmic Reticulum Ca2+ Transporting 2	Protein Coding	58	GC12P110280	59.5482	https://www.genecards.org/cgi-bin/carddisp.pl?gene=ATP2A2
SERP1	Stress Associated Endoplasmic Reticulum Protein 1	Protein Coding	38	GC03M150541	56.7713	https://www.genecards.org/cgi-bin/carddisp.pl?gene=SERP1
CASQ2	Calsequestrin 2	Protein Coding	52	GC01M115700	55.9888	https://www.genecards.org/cgi-bin/carddisp.pl?gene=CASQ2
EIF2AK3	Eukaryotic Translation Initiation Factor 2 Alpha Kinase 3	Protein Coding	55	GC02M088556	55.0466	https://www.genecards.org/cgi-bin/carddisp.pl?gene=EIF2AK3
XBP1	X-Box Binding Protein 1	Protein Coding	52	GC22M028794	53.8032	https://www.genecards.org/cgi-bin/carddisp.pl?gene=XBP1
ATP2A1	ATPase Sarcoplasmic/Endoplasmic Reticulum Ca2+ Transporting 1	Protein Coding	55	GC16P044906	52.3045	https://www.genecards.org/cgi-bin/carddisp.pl?gene=ATP2A1
ATP2A3	ATPase Sarcoplasmic/Endoplasmic Reticulum Ca2+ Transporting 3	Protein Coding	52	GC17M003923	50.9011	https://www.genecards.org/cgi-bin/carddisp.pl?gene=ATP2A3
ERO1A	Endoplasmic Reticulum Oxidoreductase 1 Alpha	Protein Coding	49	GC14M052640	48.911	https://www.genecards.org/cgi-bin/carddisp.pl?gene=ERO1A
ERP29	Endoplasmic Reticulum Protein 29	Protein Coding	43	GC12P112013	47.7819	https://www.genecards.org/cgi-bin/carddisp.pl?gene=ERP29
SERP2	Stress Associated Endoplasmic Reticulum Protein Family Member 2	Protein Coding	36	GC13P044373	47.1464	https://www.genecards.org/cgi-bin/carddisp.pl?gene=SERP2
HERPUD1	Homocysteine Inducible ER Protein With Ubiquitin Like Domain 1	Protein Coding	46	GC16P056932	47.0388	https://www.genecards.org/cgi-bin/carddisp.pl?gene=HERPUD1
ERP44	Endoplasmic Reticulum Protein 44	Protein Coding	48	GC09M099979	47.0111	https://www.genecards.org/cgi-bin/carddisp.pl?gene=ERP44
VCP	Valosin Containing Protein	Protein Coding	57	GC09M035056	46.869	https://www.genecards.org/cgi-bin/carddisp.pl?gene=VCP
ATF6	Activating Transcription Factor 6	Protein Coding	55	GC01P161766	46.7953	https://www.genecards.org/cgi-bin/carddisp.pl?gene=ATF6
ERGIC1	Endoplasmic Reticulum-Golgi Intermediate Compartment 1	Protein Coding	47	GC05P172834	45.4427	https://www.genecards.org/cgi-bin/carddisp.pl?gene=ERGIC1
ERAP1	Endoplasmic Reticulum Aminopeptidase 1	Protein Coding	53	GC05M096760	45.2206	https://www.genecards.org/cgi-bin/carddisp.pl?gene=ERAP1
DDIT3	DNA Damage Inducible Transcript 3	Protein Coding	52	GC12M057516	44.9431	https://www.genecards.org/cgi-bin/carddisp.pl?gene=DDIT3
KDELR1	KDEL Endoplasmic Reticulum Protein Retention Receptor 1	Protein Coding	47	GC19M048382	44.8842	https://www.genecards.org/cgi-bin/carddisp.pl?gene=KDELR1
OS9	OS9 Endoplasmic Reticulum Lectin	Protein Coding	48	GC12P057693	44.2348	https://www.genecards.org/cgi-bin/carddisp.pl?gene=OS9
KDELR2	KDEL Endoplasmic Reticulum Protein Retention Receptor 2	Protein Coding	47	GC07M006447	42.4221	https://www.genecards.org/cgi-bin/carddisp.pl?gene=KDELR2
ERAP2	Endoplasmic Reticulum Aminopeptidase 2	Protein Coding	47	GC05P096875	41.2785	https://www.genecards.org/cgi-bin/carddisp.pl?gene=ERAP2
ERN2	Endoplasmic Reticulum To Nucleus Signaling 2	Protein Coding	44	GC16M023690	41.0411	https://www.genecards.org/cgi-bin/carddisp.pl?gene=ERN2
ERLEC1	Endoplasmic Reticulum Lectin 1	Protein Coding	46	GC02P053786	40.8463	https://www.genecards.org/cgi-bin/carddisp.pl?gene=ERLEC1
TP53	Tumor Protein P53	Protein Coding	61	GC17M007661	39.9783	https://www.genecards.org/cgi-bin/carddisp.pl?gene=TP53
ATF4	Activating Transcription Factor 4	Protein Coding	52	GC22P039519	39.6904	https://www.genecards.org/cgi-bin/carddisp.pl?gene=ATF4
KDELR3	KDEL Endoplasmic Reticulum Protein Retention Receptor 3	Protein Coding	44	GC22P038468	39.3615	https://www.genecards.org/cgi-bin/carddisp.pl?gene=KDELR3
ERO1B	Endoplasmic Reticulum Oxidoreductase 1 Beta	Protein Coding	47	GC01M236216	39.182	https://www.genecards.org/cgi-bin/carddisp.pl?gene=ERO1B
CALR	Calreticulin	Protein Coding	58	GC19P012938	38.9284	https://www.genecards.org/cgi-bin/carddisp.pl?gene=CALR
SEC16A	SEC16 Homolog A, Endoplasmic Reticulum Export Factor	Protein Coding	43	GC09M136440	38.6771	https://www.genecards.org/cgi-bin/carddisp.pl?gene=SEC16A
HSP90B1	Heat Shock Protein 90 Beta Family Member 1	Protein Coding	54	GC12P103930	37.5094	https://www.genecards.org/cgi-bin/carddisp.pl?gene=HSP90B1
ERP27	Endoplasmic Reticulum Protein 27	Protein Coding	43	GC12M014914	37.1416	https://www.genecards.org/cgi-bin/carddisp.pl?gene=ERP27
RER1	Retention In Endoplasmic Reticulum Sorting Receptor 1	Protein Coding	42	GC01P002391	36.8782	https://www.genecards.org/cgi-bin/carddisp.pl?gene=RER1
SOD2-OT1	SOD2 Overlapping Transcript 1	RNA Gene	15	GC06M159772	36.5492	https://www.genecards.org/cgi-bin/carddisp.pl?gene=SOD2-OT1
RYR1	Ryanodine Receptor 1	Protein Coding	54	GC19P079617	36.3961	https://www.genecards.org/cgi-bin/carddisp.pl?gene=RYR1
EIF2S1	Eukaryotic Translation Initiation Factor 2 Subunit Alpha	Protein Coding	50	GC14P067359	36.1661	https://www.genecards.org/cgi-bin/carddisp.pl?gene=EIF2S1
BDNF-AS	BDNF Antisense RNA	RNA Gene	24	GC11P027578	35.3775	https://www.genecards.org/cgi-bin/carddisp.pl?gene=BDNF-AS
ERMP1	Endoplasmic Reticulum Metallopeptidase 1	Protein Coding	41	GC09M005749	34.8853	https://www.genecards.org/cgi-bin/carddisp.pl?gene=ERMP1
CANX	Calnexin	Protein Coding	52	GC05P179678	34.7164	https://www.genecards.org/cgi-bin/carddisp.pl?gene=CANX
CHERP	Calcium Homeostasis Endoplasmic Reticulum Protein	Protein Coding	43	GC19M016517	34.1898	https://www.genecards.org/cgi-bin/carddisp.pl?gene=CHERP
MAPK8	Mitogen-Activated Protein Kinase 8	Protein Coding	57	GC10P048306	33.1078	https://www.genecards.org/cgi-bin/carddisp.pl?gene=MAPK8
CPT2	Carnitine Palmitoyltransferase 2	Protein Coding	56	GC01P053196	32.0134	https://www.genecards.org/cgi-bin/carddisp.pl?gene=CPT2
HMOX1	Heme Oxygenase 1	Protein Coding	59	GC22P035380	31.7861	https://www.genecards.org/cgi-bin/carddisp.pl?gene=HMOX1
APP	Amyloid Beta Precursor Protein	Protein Coding	58	GC21M025880	31.2777	https://www.genecards.org/cgi-bin/carddisp.pl?gene=APP
BCL2	BCL2 Apoptosis Regulator	Protein Coding	57	GC18M063123	30.8081	https://www.genecards.org/cgi-bin/carddisp.pl?gene=BCL2
SYVN1	Synoviolin 1	Protein Coding	47	GC11M106081	30.4479	https://www.genecards.org/cgi-bin/carddisp.pl?gene=SYVN1
PDIA3	Protein Disulfide Isomerase Family A Member 3	Protein Coding	51	GC15P043746	30.4018	https://www.genecards.org/cgi-bin/carddisp.pl?gene=PDIA3
NFE2L2	NFE2 Like BZIP Transcription Factor 2	Protein Coding	58	GC02M177227	29.8228	https://www.genecards.org/cgi-bin/carddisp.pl?gene=NFE2L2
P4HB	Prolyl 4-Hydroxylase Subunit Beta	Protein Coding	56	GC17M081843	29.465	https://www.genecards.org/cgi-bin/carddisp.pl?gene=P4HB
CALM1	Calmodulin 1	Protein Coding	53	GC14P090396	29.3583	https://www.genecards.org/cgi-bin/carddisp.pl?gene=CALM1
LINC01672	Long Intergenic Non-Protein Coding RNA 1672	RNA Gene	14	GC01P007053	28.1274	https://www.genecards.org/cgi-bin/carddisp.pl?gene=LINC01672
SOD1	Superoxide Dismutase 1	Protein Coding	60	GC21P031659	27.9607	https://www.genecards.org/cgi-bin/carddisp.pl?gene=SOD1
NFE2L1	NFE2 Like BZIP Transcription Factor 1	Protein Coding	50	GC17P072183	27.0673	https://www.genecards.org/cgi-bin/carddisp.pl?gene=NFE2L1
DERL1	Derlin 1	Protein Coding	42	GC08M123013	27.0157	https://www.genecards.org/cgi-bin/carddisp.pl?gene=DERL1
CASP3	Caspase 3	Protein Coding	56	GC04M184627	26.6365	https://www.genecards.org/cgi-bin/carddisp.pl?gene=CASP3
TXNDC12	Thioredoxin Domain Containing 12	Protein Coding	44	GC01M052020	26.1235	https://www.genecards.org/cgi-bin/carddisp.pl?gene=TXNDC12
PSEN1	Presenilin 1	Protein Coding	60	GC14P073136	26.1024	https://www.genecards.org/cgi-bin/carddisp.pl?gene=PSEN1
PPP1R15A	Protein Phosphatase 1 Regulatory Subunit 15A	Protein Coding	46	GC19P048872	25.9852	https://www.genecards.org/cgi-bin/carddisp.pl?gene=PPP1R15A
MAPK14	Mitogen-Activated Protein Kinase 14	Protein Coding	58	GC06P100333	25.9248	https://www.genecards.org/cgi-bin/carddisp.pl?gene=MAPK14
HYOU1	Hypoxia Up-Regulated 1	Protein Coding	52	GC11M119364	25.7997	https://www.genecards.org/cgi-bin/carddisp.pl?gene=HYOU1
DERL2	Derlin 2	Protein Coding	43	GC17M005471	25.7379	https://www.genecards.org/cgi-bin/carddisp.pl?gene=DERL2
LMAN1	Lectin, Mannose Binding 1	Protein Coding	52	GC18M059327	25.2615	https://www.genecards.org/cgi-bin/carddisp.pl?gene=LMAN1
DNAJC10	DnaJ Heat Shock Protein Family (Hsp40) Member C10	Protein Coding	45	GC02P182716	25.2305	https://www.genecards.org/cgi-bin/carddisp.pl?gene=DNAJC10
CAT	Catalase	Protein Coding	59	GC11P034460	25.1185	https://www.genecards.org/cgi-bin/carddisp.pl?gene=CAT
CASP4	Caspase 4	Protein Coding	53	GC11M104942	24.6795	https://www.genecards.org/cgi-bin/carddisp.pl?gene=CASP4
MIR7-3HG	MIR7-3 Host Gene	RNA Gene	29	GC19P005386	24.6328	https://www.genecards.org/cgi-bin/carddisp.pl?gene=MIR7-3HG
BCAP31	B Cell Receptor Associated Protein 31	Protein Coding	48	GC0XM153701	24.3198	https://www.genecards.org/cgi-bin/carddisp.pl?gene=BCAP31
MAP3K5	Mitogen-Activated Protein Kinase Kinase Kinase 5	Protein Coding	55	GC06M136557	24.246	https://www.genecards.org/cgi-bin/carddisp.pl?gene=MAP3K5
DNAJB9	DnaJ Heat Shock Protein Family (Hsp40) Member B9	Protein Coding	44	GC07P108569	23.8678	https://www.genecards.org/cgi-bin/carddisp.pl?gene=DNAJB9
ANK2	Ankyrin 2	Protein Coding	48	GC04P112715	23.7255	https://www.genecards.org/cgi-bin/carddisp.pl?gene=ANK2
PRKN	Parkin RBR E3 Ubiquitin Protein Ligase	Protein Coding	55	GC06M161348	23.4298	https://www.genecards.org/cgi-bin/carddisp.pl?gene=PRKN
AMFR	Autocrine Motility Factor Receptor	Protein Coding	48	GC16M056361	23.2771	https://www.genecards.org/cgi-bin/carddisp.pl?gene=AMFR
BAX	BCL2 Associated X, Apoptosis Regulator	Protein Coding	57	GC19P048954	23.2746	https://www.genecards.org/cgi-bin/carddisp.pl?gene=BAX
TMX2-CTNND1	TMX2-CTNND1 Readthrough (NMD Candidate)	RNA Gene	19	GC11P057712	23.2746	https://www.genecards.org/cgi-bin/carddisp.pl?gene=TMX2-CTNND1
LNPK	Lunapark, ER Junction Formation Factor	Protein Coding	40	GC02M175924	23.2381	https://www.genecards.org/cgi-bin/carddisp.pl?gene=LNPK
PDIA4	Protein Disulfide Isomerase Family A Member 4	Protein Coding	48	GC07M149003	23.0968	https://www.genecards.org/cgi-bin/carddisp.pl?gene=PDIA4
SIL1	SIL1 Nucleotide Exchange Factor	Protein Coding	48	GC05M138957	23.0872	https://www.genecards.org/cgi-bin/carddisp.pl?gene=SIL1
CERNA3	Competing Endogenous LncRNA 3 For MiR-645	RNA Gene	14	GC08P056085	23.0833	https://www.genecards.org/cgi-bin/carddisp.pl?gene=CERNA3
TNF	Tumor Necrosis Factor	Protein Coding	59	GC06P100202	23.0372	https://www.genecards.org/cgi-bin/carddisp.pl?gene=TNF
INS	Insulin	Protein Coding	54	GC11M002159	22.9184	https://www.genecards.org/cgi-bin/carddisp.pl?gene=INS
TXNDC5	Thioredoxin Domain Containing 5	Protein Coding	48	GC06M007893	22.8852	https://www.genecards.org/cgi-bin/carddisp.pl?gene=TXNDC5
DNAJC3	DnaJ Heat Shock Protein Family (Hsp40) Member C3	Protein Coding	48	GC13P095677	22.8804	https://www.genecards.org/cgi-bin/carddisp.pl?gene=DNAJC3
ITPR1	Inositol 1,4,5-Trisphosphate Receptor Type 1	Protein Coding	55	GC03P004486	22.8673	https://www.genecards.org/cgi-bin/carddisp.pl?gene=ITPR1
MAPK1	Mitogen-Activated Protein Kinase 1	Protein Coding	60	GC22M021759	22.7016	https://www.genecards.org/cgi-bin/carddisp.pl?gene=MAPK1
CASQ1	Calsequestrin 1	Protein Coding	51	GC01P160190	22.5653	https://www.genecards.org/cgi-bin/carddisp.pl?gene=CASQ1
SEC23A	SEC23 Homolog A, COPII Coat Complex Component	Protein Coding	50	GC14M039031	22.3698	https://www.genecards.org/cgi-bin/carddisp.pl?gene=SEC23A
CLU	Clusterin	Protein Coding	54	GC08M027596	22.2513	https://www.genecards.org/cgi-bin/carddisp.pl?gene=CLU
STIM1	Stromal Interaction Molecule 1	Protein Coding	57	GC11P004007	22.2301	https://www.genecards.org/cgi-bin/carddisp.pl?gene=STIM1
FOS	Fos Proto-Oncogene, AP-1 Transcription Factor Subunit	Protein Coding	57	GC14P075278	22.2121	https://www.genecards.org/cgi-bin/carddisp.pl?gene=FOS
H6PD	Hexose-6-Phosphate Dehydrogenase/Glucose 1-Dehydrogenase	Protein Coding	51	GC01P009234	22.1604	https://www.genecards.org/cgi-bin/carddisp.pl?gene=H6PD
CREB3	CAMP Responsive Element Binding Protein 3	Protein Coding	44	GC09P051013	22.0831	https://www.genecards.org/cgi-bin/carddisp.pl?gene=CREB3
WFS1	Wolframin ER Transmembrane Glycoprotein	Protein Coding	53	GC04P006260	22.0457	https://www.genecards.org/cgi-bin/carddisp.pl?gene=WFS1
HSPA4	Heat Shock Protein Family A (Hsp70) Member 4	Protein Coding	50	GC05P133054	22.0246	https://www.genecards.org/cgi-bin/carddisp.pl?gene=HSPA4
STIP1	Stress Induced Phosphoprotein 1	Protein Coding	52	GC11P064524	22.0057	https://www.genecards.org/cgi-bin/carddisp.pl?gene=STIP1
BAG6	BAG Cochaperone 6	Protein Coding	45	GC06M031639	22.0016	https://www.genecards.org/cgi-bin/carddisp.pl?gene=BAG6
ATF6B	Activating Transcription Factor 6 Beta	Protein Coding	46	GC06M032115	21.9259	https://www.genecards.org/cgi-bin/carddisp.pl?gene=ATF6B
G3BP1	G3BP Stress Granule Assembly Factor 1	Protein Coding	47	GC05P151771	21.6228	https://www.genecards.org/cgi-bin/carddisp.pl?gene=G3BP1
SLC6A4	Solute Carrier Family 6 Member 4	Protein Coding	55	GC17M030194	21.5993	https://www.genecards.org/cgi-bin/carddisp.pl?gene=SLC6A4
CFTR	CF Transmembrane Conductance Regulator	Protein Coding	58	GC07P117287	21.5859	https://www.genecards.org/cgi-bin/carddisp.pl?gene=CFTR
EIF2AK2	Eukaryotic Translation Initiation Factor 2 Alpha Kinase 2	Protein Coding	56	GC02M037099	21.3738	https://www.genecards.org/cgi-bin/carddisp.pl?gene=EIF2AK2
SMAD5-AS1	SMAD5 Antisense RNA 1	RNA Gene	26	GC05M136129	21.3476	https://www.genecards.org/cgi-bin/carddisp.pl?gene=SMAD5-AS1
DNAJB11	DnaJ Heat Shock Protein Family (Hsp40) Member B11	Protein Coding	48	GC03P186567	21.1748	https://www.genecards.org/cgi-bin/carddisp.pl?gene=DNAJB11
LMNA	Lamin A/C	Protein Coding	56	GC01P156082	20.995	https://www.genecards.org/cgi-bin/carddisp.pl?gene=LMNA
MAN1B1	Mannosidase Alpha Class 1B Member 1	Protein Coding	55	GC09P137086	20.8181	https://www.genecards.org/cgi-bin/carddisp.pl?gene=MAN1B1
SIRT1	Sirtuin 1	Protein Coding	56	GC10P067884	20.6263	https://www.genecards.org/cgi-bin/carddisp.pl?gene=SIRT1
DERL3	Derlin 3	Protein Coding	42	GC22M023834	20.5431	https://www.genecards.org/cgi-bin/carddisp.pl?gene=DERL3
KCNH2	Potassium Voltage-Gated Channel Subfamily H Member 2	Protein Coding	57	GC07M150944	20.4359	https://www.genecards.org/cgi-bin/carddisp.pl?gene=KCNH2
HSPA1A	Heat Shock Protein Family A (Hsp70) Member 1A	Protein Coding	53	GC06P100221	20.3691	https://www.genecards.org/cgi-bin/carddisp.pl?gene=HSPA1A
STING1	Stimulator Of Interferon Response CGAMP Interactor 1	Protein Coding	48	GC05M139480	20.3394	https://www.genecards.org/cgi-bin/carddisp.pl?gene=STING1
SEL1L	SEL1L Adaptor Subunit Of ERAD E3 Ubiquitin Ligase	Protein Coding	50	GC14M081471	20.3347	https://www.genecards.org/cgi-bin/carddisp.pl?gene=SEL1L
HSF1	Heat Shock Transcription Factor 1	Protein Coding	53	GC08P144291	20.2071	https://www.genecards.org/cgi-bin/carddisp.pl?gene=HSF1
CXCL8	C-X-C Motif Chemokine Ligand 8	Protein Coding	51	GC04P073740	20.0338	https://www.genecards.org/cgi-bin/carddisp.pl?gene=CXCL8
MANF	Mesencephalic Astrocyte Derived Neurotrophic Factor	Protein Coding	47	GC03P051385	19.8323	https://www.genecards.org/cgi-bin/carddisp.pl?gene=MANF
CREB3L1	CAMP Responsive Element Binding Protein 3 Like 1	Protein Coding	49	GC11P046784	19.6635	https://www.genecards.org/cgi-bin/carddisp.pl?gene=CREB3L1
HSPA8	Heat Shock Protein Family A (Hsp70) Member 8	Protein Coding	56	GC11M123057	19.6447	https://www.genecards.org/cgi-bin/carddisp.pl?gene=HSPA8
HSP90AA1	Heat Shock Protein 90 Alpha Family Class A Member 1	Protein Coding	58	GC14M102080	19.6368	https://www.genecards.org/cgi-bin/carddisp.pl?gene=HSP90AA1
CRH	Corticotropin Releasing Hormone	Protein Coding	50	GC08M066176	19.5294	https://www.genecards.org/cgi-bin/carddisp.pl?gene=CRH
IL6	Interleukin 6	Protein Coding	59	GC07P022725	19.5121	https://www.genecards.org/cgi-bin/carddisp.pl?gene=IL6
PARK7	Parkinsonism Associated Deglycase	Protein Coding	54	GC01P008181	19.4684	https://www.genecards.org/cgi-bin/carddisp.pl?gene=PARK7
JSRP1	Junctional Sarcoplasmic Reticulum Protein 1	Protein Coding	40	GC19M002252	19.449	https://www.genecards.org/cgi-bin/carddisp.pl?gene=JSRP1
OXSR1	Oxidative Stress Responsive Kinase 1	Protein Coding	48	GC03P038183	19.4205	https://www.genecards.org/cgi-bin/carddisp.pl?gene=OXSR1
ERGIC3	ERGIC And Golgi 3	Protein Coding	44	GC20P035542	19.3806	https://www.genecards.org/cgi-bin/carddisp.pl?gene=ERGIC3
EMSLR	E2F1 MRNA Stabilizing LncRNA	RNA Gene	15	GC07P101962	19.3327	https://www.genecards.org/cgi-bin/carddisp.pl?gene=EMSLR
ATF3	Activating Transcription Factor 3	Protein Coding	51	GC01P212565	19.3238	https://www.genecards.org/cgi-bin/carddisp.pl?gene=ATF3
RTN4	Reticulon 4	Protein Coding	52	GC02M054934	19.2746	https://www.genecards.org/cgi-bin/carddisp.pl?gene=RTN4
EPM2A	EPM2A Glucan Phosphatase, Laforin	Protein Coding	50	GC06M145382	19.1636	https://www.genecards.org/cgi-bin/carddisp.pl?gene=EPM2A
FKBP14	FKBP Prolyl Isomerase 14	Protein Coding	48	GC07M030914	19.122	https://www.genecards.org/cgi-bin/carddisp.pl?gene=FKBP14
JUN	Jun Proto-Oncogene, AP-1 Transcription Factor Subunit	Protein Coding	55	GC01M058780	19.0338	https://www.genecards.org/cgi-bin/carddisp.pl?gene=JUN
MTOR	Mechanistic Target Of Rapamycin Kinase	Protein Coding	63	GC01M011106	19.0096	https://www.genecards.org/cgi-bin/carddisp.pl?gene=MTOR
ABL1	ABL Proto-Oncogene 1, Non-Receptor Tyrosine Kinase	Protein Coding	59	GC09P130713	18.9721	https://www.genecards.org/cgi-bin/carddisp.pl?gene=ABL1
SELENOS	Selenoprotein S	Protein Coding	43	GC15M130296	18.9026	https://www.genecards.org/cgi-bin/carddisp.pl?gene=SELENOS
CYCS	Cytochrome C, Somatic	Protein Coding	55	GC07M025118	18.7341	https://www.genecards.org/cgi-bin/carddisp.pl?gene=CYCS
H19	H19 Imprinted Maternally Expressed Transcript	RNA Gene	30	GC11M001995	18.6414	https://www.genecards.org/cgi-bin/carddisp.pl?gene=H19
ATP13A1	ATPase 13A1	Protein Coding	47	GC19M019645	18.6409	https://www.genecards.org/cgi-bin/carddisp.pl?gene=ATP13A1
HSPB1	Heat Shock Protein Family B (Small) Member 1	Protein Coding	59	GC07P076302	18.6066	https://www.genecards.org/cgi-bin/carddisp.pl?gene=HSPB1
BDNF	Brain Derived Neurotrophic Factor	Protein Coding	56	GC11M027654	18.5191	https://www.genecards.org/cgi-bin/carddisp.pl?gene=BDNF
VAPB	VAMP Associated Protein B And C	Protein Coding	52	GC20P058389	18.3362	https://www.genecards.org/cgi-bin/carddisp.pl?gene=VAPB
G3BP2	G3BP Stress Granule Assembly Factor 2	Protein Coding	44	GC04M075642	18.3203	https://www.genecards.org/cgi-bin/carddisp.pl?gene=G3BP2
YIPF5	Yip1 Domain Family Member 5	Protein Coding	45	GC05M144158	18.2724	https://www.genecards.org/cgi-bin/carddisp.pl?gene=YIPF5
NR3C1	Nuclear Receptor Subfamily 3 Group C Member 1	Protein Coding	56	GC05M143277	18.2581	https://www.genecards.org/cgi-bin/carddisp.pl?gene=NR3C1
AKT1	AKT Serine/Threonine Kinase 1	Protein Coding	61	GC14M104769	18.2559	https://www.genecards.org/cgi-bin/carddisp.pl?gene=AKT1
UFL1	UFM1 Specific Ligase 1	Protein Coding	43	GC06P096521	18.21	https://www.genecards.org/cgi-bin/carddisp.pl?gene=UFL1
KCNQ1	Potassium Voltage-Gated Channel Subfamily Q Member 1	Protein Coding	57	GC11P002444	18.1362	https://www.genecards.org/cgi-bin/carddisp.pl?gene=KCNQ1
EDEM1	ER Degradation Enhancing Alpha-Mannosidase Like Protein 1	Protein Coding	50	GC03P005187	18.0173	https://www.genecards.org/cgi-bin/carddisp.pl?gene=EDEM1
SREBF1	Sterol Regulatory Element Binding Transcription Factor 1	Protein Coding	54	GC17M017810	17.9468	https://www.genecards.org/cgi-bin/carddisp.pl?gene=SREBF1
PARP1	Poly(ADP-Ribose) Polymerase 1	Protein Coding	58	GC01M226360	17.9388	https://www.genecards.org/cgi-bin/carddisp.pl?gene=PARP1
PDIA2	Protein Disulfide Isomerase Family A Member 2	Protein Coding	49	GC16P019800	17.8791	https://www.genecards.org/cgi-bin/carddisp.pl?gene=PDIA2
SEC61B	SEC61 Translocon Subunit Beta	Protein Coding	46	GC09P099222	17.8413	https://www.genecards.org/cgi-bin/carddisp.pl?gene=SEC61B
SOD2	Superoxide Dismutase 2	Protein Coding	54	GC06M159669	17.8264	https://www.genecards.org/cgi-bin/carddisp.pl?gene=SOD2
GSR	Glutathione-Disulfide Reductase	Protein Coding	56	GC08M030678	17.82	https://www.genecards.org/cgi-bin/carddisp.pl?gene=GSR
TXN	Thioredoxin	Protein Coding	52	GC09M110243	17.7991	https://www.genecards.org/cgi-bin/carddisp.pl?gene=TXN
SIGMAR1	Sigma Non-Opioid Intracellular Receptor 1	Protein Coding	54	GC09M034634	17.778	https://www.genecards.org/cgi-bin/carddisp.pl?gene=SIGMAR1
CKAP4	Cytoskeleton Associated Protein 4	Protein Coding	43	GC12M106237	17.7497	https://www.genecards.org/cgi-bin/carddisp.pl?gene=CKAP4
SEC61A1	SEC61 Translocon Subunit Alpha 1	Protein Coding	49	GC03P128051	17.6286	https://www.genecards.org/cgi-bin/carddisp.pl?gene=SEC61A1
MIA3	MIA SH3 Domain ER Export Factor 3	Protein Coding	46	GC01P222618	17.6202	https://www.genecards.org/cgi-bin/carddisp.pl?gene=MIA3
UBC	Ubiquitin C	Protein Coding	50	GC12M124911	17.5936	https://www.genecards.org/cgi-bin/carddisp.pl?gene=UBC
TMEM33	Transmembrane Protein 33	Protein Coding	41	GC04P041937	17.5547	https://www.genecards.org/cgi-bin/carddisp.pl?gene=TMEM33
PRNP	Prion Protein	Protein Coding	55	GC20P004686	17.5448	https://www.genecards.org/cgi-bin/carddisp.pl?gene=PRNP
SEC31A	SEC31 Homolog A, COPII Coat Complex Component	Protein Coding	50	GC04M082818	17.4977	https://www.genecards.org/cgi-bin/carddisp.pl?gene=SEC31A
SCN5A	Sodium Voltage-Gated Channel Alpha Subunit 5	Protein Coding	57	GC03M038549	17.4481	https://www.genecards.org/cgi-bin/carddisp.pl?gene=SCN5A
TMED4	Transmembrane P24 Trafficking Protein 4	Protein Coding	44	GC07M044577	17.3561	https://www.genecards.org/cgi-bin/carddisp.pl?gene=TMED4
SURF4	Surfeit 4	Protein Coding	45	GC09M133361	17.2878	https://www.genecards.org/cgi-bin/carddisp.pl?gene=SURF4
ERLIN2	ER Lipid Raft Associated 2	Protein Coding	50	GC08P037736	17.2704	https://www.genecards.org/cgi-bin/carddisp.pl?gene=ERLIN2
CACNA1S	Calcium Voltage-Gated Channel Subunit Alpha1 S	Protein Coding	55	GC01M201008	17.2674	https://www.genecards.org/cgi-bin/carddisp.pl?gene=CACNA1S
SELENON	Selenoprotein N	Protein Coding	44	GC01P025800	17.236	https://www.genecards.org/cgi-bin/carddisp.pl?gene=SELENON
DDRGK1	DDRGK Domain Containing 1	Protein Coding	44	GC20M003716	17.2095	https://www.genecards.org/cgi-bin/carddisp.pl?gene=DDRGK1
MAPK10	Mitogen-Activated Protein Kinase 10	Protein Coding	56	GC04M085990	17.2056	https://www.genecards.org/cgi-bin/carddisp.pl?gene=MAPK10
MIA2	MIA SH3 Domain ER Export Factor 2	Protein Coding	46	GC14P039230	17.1939	https://www.genecards.org/cgi-bin/carddisp.pl?gene=MIA2
RPN1	Ribophorin I	Protein Coding	51	GC03M128619	17.1536	https://www.genecards.org/cgi-bin/carddisp.pl?gene=RPN1
TMED2	Transmembrane P24 Trafficking Protein 2	Protein Coding	43	GC12P123584	17.094	https://www.genecards.org/cgi-bin/carddisp.pl?gene=TMED2
STX17	Syntaxin 17	Protein Coding	41	GC09P099906	17.0064	https://www.genecards.org/cgi-bin/carddisp.pl?gene=STX17
PTPN1	Protein Tyrosine Phosphatase Non-Receptor Type 1	Protein Coding	57	GC20P050510	16.9774	https://www.genecards.org/cgi-bin/carddisp.pl?gene=PTPN1
SREBF2	Sterol Regulatory Element Binding Transcription Factor 2	Protein Coding	50	GC22P041833	16.9347	https://www.genecards.org/cgi-bin/carddisp.pl?gene=SREBF2
RETREG1	Reticulophagy Regulator 1	Protein Coding	44	GC05M016491	16.9219	https://www.genecards.org/cgi-bin/carddisp.pl?gene=RETREG1
SEC13	SEC13 Homolog, Nuclear Pore And COPII Coat Complex Component	Protein Coding	49	GC03M010293	16.8986	https://www.genecards.org/cgi-bin/carddisp.pl?gene=SEC13
GET3	Guided Entry Of Tail-Anchored Proteins Factor 3, ATPase	Protein Coding	46	GC19P012737	16.7097	https://www.genecards.org/cgi-bin/carddisp.pl?gene=GET3
LMAN2	Lectin, Mannose Binding 2	Protein Coding	47	GC05M178470	16.6389	https://www.genecards.org/cgi-bin/carddisp.pl?gene=LMAN2
STX5	Syntaxin 5	Protein Coding	48	GC11M062806	16.5463	https://www.genecards.org/cgi-bin/carddisp.pl?gene=STX5
INSIG1	Insulin Induced Gene 1	Protein Coding	46	GC07P155297	16.5002	https://www.genecards.org/cgi-bin/carddisp.pl?gene=INSIG1
PSEN2	Presenilin 2	Protein Coding	56	GC01P226870	16.4639	https://www.genecards.org/cgi-bin/carddisp.pl?gene=PSEN2
TGFB1	Transforming Growth Factor Beta 1	Protein Coding	60	GC19M041301	16.4073	https://www.genecards.org/cgi-bin/carddisp.pl?gene=TGFB1
CASP9	Caspase 9	Protein Coding	53	GC01M015491	16.3839	https://www.genecards.org/cgi-bin/carddisp.pl?gene=CASP9
CREB3L2	CAMP Responsive Element Binding Protein 3 Like 2	Protein Coding	46	GC07M137874	16.3645	https://www.genecards.org/cgi-bin/carddisp.pl?gene=CREB3L2
VAPA	VAMP Associated Protein A	Protein Coding	49	GC18P009904	16.3609	https://www.genecards.org/cgi-bin/carddisp.pl?gene=VAPA
NOS3	Nitric Oxide Synthase 3	Protein Coding	56	GC07P151739	16.2619	https://www.genecards.org/cgi-bin/carddisp.pl?gene=NOS3
CEBPB	CCAAT Enhancer Binding Protein Beta	Protein Coding	50	GC20P050190	16.2206	https://www.genecards.org/cgi-bin/carddisp.pl?gene=CEBPB
ASPH	Aspartate Beta-Hydroxylase	Protein Coding	50	GC08M061500	16.1605	https://www.genecards.org/cgi-bin/carddisp.pl?gene=ASPH
MPO	Myeloperoxidase	Protein Coding	60	GC17M058269	16.1488	https://www.genecards.org/cgi-bin/carddisp.pl?gene=MPO
IL1B	Interleukin 1 Beta	Protein Coding	54	GC02M112829	16.145	https://www.genecards.org/cgi-bin/carddisp.pl?gene=IL1B
BSCL2	BSCL2 Lipid Droplet Biogenesis Associated, Seipin	Protein Coding	51	GC11M105963	16.1251	https://www.genecards.org/cgi-bin/carddisp.pl?gene=BSCL2
PDIA6	Protein Disulfide Isomerase Family A Member 6	Protein Coding	46	GC02M010784	16.0085	https://www.genecards.org/cgi-bin/carddisp.pl?gene=PDIA6
PLN	Phospholamban	Protein Coding	51	GC06P118548	15.9865	https://www.genecards.org/cgi-bin/carddisp.pl?gene=PLN
TMBIM6	Transmembrane BAX Inhibitor Motif Containing 6	Protein Coding	45	GC12P049707	15.9842	https://www.genecards.org/cgi-bin/carddisp.pl?gene=TMBIM6
KEAP1	Kelch Like ECH Associated Protein 1	Protein Coding	56	GC19M010486	15.9255	https://www.genecards.org/cgi-bin/carddisp.pl?gene=KEAP1
CASP8	Caspase 8	Protein Coding	59	GC02P201233	15.8828	https://www.genecards.org/cgi-bin/carddisp.pl?gene=CASP8
SCAP	SREBF Chaperone	Protein Coding	49	GC03M047413	15.8546	https://www.genecards.org/cgi-bin/carddisp.pl?gene=SCAP
PGR-AS1	PGR Antisense RNA 1	RNA Gene	13	GC11P101131	15.8164	https://www.genecards.org/cgi-bin/carddisp.pl?gene=PGR-AS1
HSPA9	Heat Shock Protein Family A (Hsp70) Member 9	Protein Coding	54	GC05M138554	15.7264	https://www.genecards.org/cgi-bin/carddisp.pl?gene=HSPA9
ALB	Albumin	Protein Coding	56	GC04P073397	15.7054	https://www.genecards.org/cgi-bin/carddisp.pl?gene=ALB
RMRP	RNA Component Of Mitochondrial RNA Processing Endoribonuclease	RNA Gene	26	GC09M035655	15.6932	https://www.genecards.org/cgi-bin/carddisp.pl?gene=RMRP
SQSTM1	Sequestosome 1	Protein Coding	56	GC05P179806	15.6917	https://www.genecards.org/cgi-bin/carddisp.pl?gene=SQSTM1
VWF	Von Willebrand Factor	Protein Coding	55	GC12M005949	15.6683	https://www.genecards.org/cgi-bin/carddisp.pl?gene=VWF
SELENOK	Selenoprotein K	Protein Coding	38	GC03M053884	15.6423	https://www.genecards.org/cgi-bin/carddisp.pl?gene=SELENOK
SERPINA1	Serpin Family A Member 1	Protein Coding	56	GC14M094376	15.6394	https://www.genecards.org/cgi-bin/carddisp.pl?gene=SERPINA1
APOB	Apolipoprotein B	Protein Coding	53	GC02M020956	15.6288	https://www.genecards.org/cgi-bin/carddisp.pl?gene=APOB
NHLRC1	NHL Repeat Containing E3 Ubiquitin Protein Ligase 1	Protein Coding	47	GC06M018120	15.5763	https://www.genecards.org/cgi-bin/carddisp.pl?gene=NHLRC1
SEC24A	SEC24 Homolog A, COPII Coat Complex Component	Protein Coding	46	GC05P134650	15.5018	https://www.genecards.org/cgi-bin/carddisp.pl?gene=SEC24A
TRA-TGC7-1	TRNA-Ala (Anticodon TGC) 7-1	RNA Gene	10	GC06M077733	15.4713	https://www.genecards.org/cgi-bin/carddisp.pl?gene=TRA-TGC7-1
TRA-TGC5-1	TRNA-Ala (Anticodon TGC) 5-1	RNA Gene	9	GC06M028817	15.4713	https://www.genecards.org/cgi-bin/carddisp.pl?gene=TRA-TGC5-1
CREB3L3	CAMP Responsive Element Binding Protein 3 Like 3	Protein Coding	47	GC19P004153	15.4445	https://www.genecards.org/cgi-bin/carddisp.pl?gene=CREB3L3
PTGS2	Prostaglandin-Endoperoxide Synthase 2	Protein Coding	56	GC01M186671	15.4408	https://www.genecards.org/cgi-bin/carddisp.pl?gene=PTGS2
CAV3	Caveolin 3	Protein Coding	50	GC03P008733	15.4194	https://www.genecards.org/cgi-bin/carddisp.pl?gene=CAV3
RTN3	Reticulon 3	Protein Coding	48	GC11P063851	15.3893	https://www.genecards.org/cgi-bin/carddisp.pl?gene=RTN3
CACNA1C	Calcium Voltage-Gated Channel Subunit Alpha1 C	Protein Coding	56	GC12P001970	15.3776	https://www.genecards.org/cgi-bin/carddisp.pl?gene=CACNA1C
UBE2J1	Ubiquitin Conjugating Enzyme E2 J1	Protein Coding	48	GC06M089326	15.3752	https://www.genecards.org/cgi-bin/carddisp.pl?gene=UBE2J1
HMGCR	3-Hydroxy-3-Methylglutaryl-CoA Reductase	Protein Coding	53	GC05P075336	15.3736	https://www.genecards.org/cgi-bin/carddisp.pl?gene=HMGCR
RPS27A	Ribosomal Protein S27a	Protein Coding	49	GC02P055231	15.3498	https://www.genecards.org/cgi-bin/carddisp.pl?gene=RPS27A
ESYT1	Extended Synaptotagmin 1	Protein Coding	46	GC12P057798	15.2817	https://www.genecards.org/cgi-bin/carddisp.pl?gene=ESYT1
ERLIN1	ER Lipid Raft Associated 1	Protein Coding	50	GC10M100150	15.2759	https://www.genecards.org/cgi-bin/carddisp.pl?gene=ERLIN1
MBTPS1	Membrane Bound Transcription Factor Peptidase, Site 1	Protein Coding	51	GC16M084053	15.2695	https://www.genecards.org/cgi-bin/carddisp.pl?gene=MBTPS1
RRBP1	Ribosome Binding Protein 1	Protein Coding	46	GC20M017613	15.2215	https://www.genecards.org/cgi-bin/carddisp.pl?gene=RRBP1
SESN2	Sestrin 2	Protein Coding	46	GC01P029272	15.2082	https://www.genecards.org/cgi-bin/carddisp.pl?gene=SESN2
EIF2AK1	Eukaryotic Translation Initiation Factor 2 Alpha Kinase 1	Protein Coding	51	GC07M006022	15.169	https://www.genecards.org/cgi-bin/carddisp.pl?gene=EIF2AK1
NLRP3	NLR Family Pyrin Domain Containing 3	Protein Coding	55	GC01P247415	15.1447	https://www.genecards.org/cgi-bin/carddisp.pl?gene=NLRP3
TAPBP	TAP Binding Protein	Protein Coding	51	GC06M033299	15.1424	https://www.genecards.org/cgi-bin/carddisp.pl?gene=TAPBP
MAPK9	Mitogen-Activated Protein Kinase 9	Protein Coding	56	GC05M180269	15.0993	https://www.genecards.org/cgi-bin/carddisp.pl?gene=MAPK9
SNCA	Synuclein Alpha	Protein Coding	59	GC04M089724	15.0949	https://www.genecards.org/cgi-bin/carddisp.pl?gene=SNCA
ERGIC2	ERGIC And Golgi 2	Protein Coding	43	GC12M029337	15.0686	https://www.genecards.org/cgi-bin/carddisp.pl?gene=ERGIC2
CREB1	CAMP Responsive Element Binding Protein 1	Protein Coding	56	GC02P207529	15.0337	https://www.genecards.org/cgi-bin/carddisp.pl?gene=CREB1
HMGB1	High Mobility Group Box 1	Protein Coding	55	GC13M030456	15.0314	https://www.genecards.org/cgi-bin/carddisp.pl?gene=HMGB1
BCL2L1	BCL2 Like 1	Protein Coding	54	GC20M031664	15.0261	https://www.genecards.org/cgi-bin/carddisp.pl?gene=BCL2L1
HLA-B	Major Histocompatibility Complex, Class I, B	Protein Coding	53	GC06M077857	15.025	https://www.genecards.org/cgi-bin/carddisp.pl?gene=HLA-B
DLEU2	Deleted In Lymphocytic Leukemia 2	RNA Gene	26	GC13M049913	14.8682	https://www.genecards.org/cgi-bin/carddisp.pl?gene=DLEU2
ATL3	Atlastin GTPase 3	Protein Coding	46	GC11M063624	14.8538	https://www.genecards.org/cgi-bin/carddisp.pl?gene=ATL3
TOR1A	Torsin Family 1 Member A	Protein Coding	52	GC09M129812	14.8096	https://www.genecards.org/cgi-bin/carddisp.pl?gene=TOR1A
RAB1A	RAB1A, Member RAS Oncogene Family	Protein Coding	48	GC02M065072	14.7505	https://www.genecards.org/cgi-bin/carddisp.pl?gene=RAB1A
TRAM1	Translocation Associated Membrane Protein 1	Protein Coding	46	GC08M070573	14.712	https://www.genecards.org/cgi-bin/carddisp.pl?gene=TRAM1
CRHR1	Corticotropin Releasing Hormone Receptor 1	Protein Coding	51	GC17P045784	14.6885	https://www.genecards.org/cgi-bin/carddisp.pl?gene=CRHR1
MAPT	Microtubule Associated Protein Tau	Protein Coding	57	GC17P045894	14.6688	https://www.genecards.org/cgi-bin/carddisp.pl?gene=MAPT
CISD2	CDGSH Iron Sulfur Domain 2	Protein Coding	48	GC04P102868	14.6562	https://www.genecards.org/cgi-bin/carddisp.pl?gene=CISD2
APOE	Apolipoprotein E	Protein Coding	57	GC19P079864	14.6543	https://www.genecards.org/cgi-bin/carddisp.pl?gene=APOE
SCARNA5	Small Cajal Body-Specific RNA 5	RNA Gene	22	GC02P233275	14.6445	https://www.genecards.org/cgi-bin/carddisp.pl?gene=SCARNA5
POMC	Proopiomelanocortin	Protein Coding	55	GC02M025160	14.6353	https://www.genecards.org/cgi-bin/carddisp.pl?gene=POMC
SEC24B	SEC24 Homolog B, COPII Coat Complex Component	Protein Coding	48	GC04P109433	14.6142	https://www.genecards.org/cgi-bin/carddisp.pl?gene=SEC24B
MBTPS2	Membrane Bound Transcription Factor Peptidase, Site 2	Protein Coding	50	GC0XP021839	14.5999	https://www.genecards.org/cgi-bin/carddisp.pl?gene=MBTPS2
DNAH8	Dynein Axonemal Heavy Chain 8	Protein Coding	45	GC06P100360	14.5719	https://www.genecards.org/cgi-bin/carddisp.pl?gene=DNAH8
PPIB	Peptidylprolyl Isomerase B	Protein Coding	57	GC15M064155	14.5443	https://www.genecards.org/cgi-bin/carddisp.pl?gene=PPIB
HERPUD2	HERPUD Family Member 2	Protein Coding	41	GC07M035632	14.537	https://www.genecards.org/cgi-bin/carddisp.pl?gene=HERPUD2
EGFR	Epidermal Growth Factor Receptor	Protein Coding	62	GC07P055019	14.4256	https://www.genecards.org/cgi-bin/carddisp.pl?gene=EGFR
FKBP5	FKBP Prolyl Isomerase 5	Protein Coding	56	GC06M078084	14.4202	https://www.genecards.org/cgi-bin/carddisp.pl?gene=FKBP5
LRRK2	Leucine Rich Repeat Kinase 2	Protein Coding	57	GC12P040196	14.3158	https://www.genecards.org/cgi-bin/carddisp.pl?gene=LRRK2
RAB1B	RAB1B, Member RAS Oncogene Family	Protein Coding	47	GC11P072305	14.2854	https://www.genecards.org/cgi-bin/carddisp.pl?gene=RAB1B
UGGT1	UDP-Glucose Glycoprotein Glucosyltransferase 1	Protein Coding	47	GC02P128091	14.282	https://www.genecards.org/cgi-bin/carddisp.pl?gene=UGGT1
XDH	Xanthine Dehydrogenase	Protein Coding	54	GC02M031334	14.2602	https://www.genecards.org/cgi-bin/carddisp.pl?gene=XDH
NFKB1	Nuclear Factor Kappa B Subunit 1	Protein Coding	60	GC04P102501	14.2511	https://www.genecards.org/cgi-bin/carddisp.pl?gene=NFKB1
NOX4	NADPH Oxidase 4	Protein Coding	50	GC11M089324	14.2305	https://www.genecards.org/cgi-bin/carddisp.pl?gene=NOX4
MAPK3	Mitogen-Activated Protein Kinase 3	Protein Coding	56	GC16M040043	14.1854	https://www.genecards.org/cgi-bin/carddisp.pl?gene=MAPK3
STIM2	Stromal Interaction Molecule 2	Protein Coding	47	GC04P026859	14.1602	https://www.genecards.org/cgi-bin/carddisp.pl?gene=STIM2
ORAI1	ORAI Calcium Release-Activated Calcium Modulator 1	Protein Coding	52	GC12P127825	14.1459	https://www.genecards.org/cgi-bin/carddisp.pl?gene=ORAI1
CALM3	Calmodulin 3	Protein Coding	50	GC19P046601	14.1417	https://www.genecards.org/cgi-bin/carddisp.pl?gene=CALM3
HTRA2	HtrA Serine Peptidase 2	Protein Coding	53	GC02P074529	14.1155	https://www.genecards.org/cgi-bin/carddisp.pl?gene=HTRA2
BACE1	Beta-Secretase 1	Protein Coding	54	GC11M117285	14.1116	https://www.genecards.org/cgi-bin/carddisp.pl?gene=BACE1
SERPINH1	Serpin Family H Member 1	Protein Coding	53	GC11P075562	14.0565	https://www.genecards.org/cgi-bin/carddisp.pl?gene=SERPINH1
NQO1	NAD(P)H Quinone Dehydrogenase 1	Protein Coding	55	GC16M069706	14.0564	https://www.genecards.org/cgi-bin/carddisp.pl?gene=NQO1
TAP1	Transporter 1, ATP Binding Cassette Subfamily B Member	Protein Coding	55	GC06M077963	14.0379	https://www.genecards.org/cgi-bin/carddisp.pl?gene=TAP1
ARL6IP1	ADP Ribosylation Factor Like GTPase 6 Interacting Protein 1	Protein Coding	46	GC16M019613	14.0325	https://www.genecards.org/cgi-bin/carddisp.pl?gene=ARL6IP1
GSK3B	Glycogen Synthase Kinase 3 Beta	Protein Coding	57	GC03M119821	14.03	https://www.genecards.org/cgi-bin/carddisp.pl?gene=GSK3B
INSIG2	Insulin Induced Gene 2	Protein Coding	46	GC02P118088	13.9436	https://www.genecards.org/cgi-bin/carddisp.pl?gene=INSIG2
RNF185	Ring Finger Protein 185	Protein Coding	43	GC22P031160	13.9422	https://www.genecards.org/cgi-bin/carddisp.pl?gene=RNF185
SAR1B	Secretion Associated Ras Related GTPase 1B	Protein Coding	50	GC05M134601	13.9057	https://www.genecards.org/cgi-bin/carddisp.pl?gene=SAR1B
SRP54	Signal Recognition Particle 54	Protein Coding	50	GC14P034981	13.8826	https://www.genecards.org/cgi-bin/carddisp.pl?gene=SRP54
SEC62	SEC62 Homolog, Preprotein Translocation Factor	Protein Coding	44	GC03P169966	13.8448	https://www.genecards.org/cgi-bin/carddisp.pl?gene=SEC62
ESYT2	Extended Synaptotagmin 2	Protein Coding	44	GC07M158730	13.8382	https://www.genecards.org/cgi-bin/carddisp.pl?gene=ESYT2
GET4	Guided Entry Of Tail-Anchored Proteins Factor 4	Protein Coding	42	GC07P000876	13.8313	https://www.genecards.org/cgi-bin/carddisp.pl?gene=GET4
UBE2J2	Ubiquitin Conjugating Enzyme E2 J2	Protein Coding	47	GC01M009114	13.8172	https://www.genecards.org/cgi-bin/carddisp.pl?gene=UBE2J2
TEX264	Testis Expressed 264, ER-Phagy Receptor	Protein Coding	42	GC03P051663	13.7949	https://www.genecards.org/cgi-bin/carddisp.pl?gene=TEX264
PRKCD	Protein Kinase C Delta	Protein Coding	59	GC03P053156	13.7928	https://www.genecards.org/cgi-bin/carddisp.pl?gene=PRKCD
TLR4	Toll Like Receptor 4	Protein Coding	58	GC09P117704	13.7762	https://www.genecards.org/cgi-bin/carddisp.pl?gene=TLR4
KCNE1	Potassium Voltage-Gated Channel Subfamily E Regulatory Subunit 1	Protein Coding	53	GC21M034446	13.7492	https://www.genecards.org/cgi-bin/carddisp.pl?gene=KCNE1
NOS2	Nitric Oxide Synthase 2	Protein Coding	56	GC17M027756	13.739	https://www.genecards.org/cgi-bin/carddisp.pl?gene=NOS2
ATL1	Atlastin GTPase 1	Protein Coding	48	GC14P050532	13.7216	https://www.genecards.org/cgi-bin/carddisp.pl?gene=ATL1
CCL2	C-C Motif Chemokine Ligand 2	Protein Coding	56	GC17P034255	13.6931	https://www.genecards.org/cgi-bin/carddisp.pl?gene=CCL2
TXNIP	Thioredoxin Interacting Protein	Protein Coding	46	GC01M145992	13.6875	https://www.genecards.org/cgi-bin/carddisp.pl?gene=TXNIP
RTN1	Reticulon 1	Protein Coding	45	GC14M059595	13.682	https://www.genecards.org/cgi-bin/carddisp.pl?gene=RTN1
BNIP1	BCL2 Interacting Protein 1	Protein Coding	43	GC05P173144	13.6785	https://www.genecards.org/cgi-bin/carddisp.pl?gene=BNIP1
CAV1	Caveolin 1	Protein Coding	55	GC07P116524	13.6492	https://www.genecards.org/cgi-bin/carddisp.pl?gene=CAV1
UBL4A	Ubiquitin Like 4A	Protein Coding	42	GC0XM154483	13.6319	https://www.genecards.org/cgi-bin/carddisp.pl?gene=UBL4A
BAK1	BCL2 Antagonist/Killer 1	Protein Coding	52	GC06M033572	13.611	https://www.genecards.org/cgi-bin/carddisp.pl?gene=BAK1
STUB1	STIP1 Homology And U-Box Containing Protein 1	Protein Coding	53	GC16P019817	13.5657	https://www.genecards.org/cgi-bin/carddisp.pl?gene=STUB1
TTN	Titin	Protein Coding	55	GC02M178525	13.559	https://www.genecards.org/cgi-bin/carddisp.pl?gene=TTN
SEC61G	SEC61 Translocon Subunit Gamma	Protein Coding	42	GC07M054752	13.5197	https://www.genecards.org/cgi-bin/carddisp.pl?gene=SEC61G
DDOST	Dolichyl-Diphosphooligosaccharide--Protein Glycosyltransferase Non-Catalytic Subunit	Protein Coding	52	GC01M020651	13.4926	https://www.genecards.org/cgi-bin/carddisp.pl?gene=DDOST
DDX3X	DEAD-Box Helicase 3 X-Linked	Protein Coding	55	GC0XP041333	13.4871	https://www.genecards.org/cgi-bin/carddisp.pl?gene=DDX3X
ATM	ATM Serine/Threonine Kinase	Protein Coding	60	GC11P108222	13.4773	https://www.genecards.org/cgi-bin/carddisp.pl?gene=ATM
VEGFA	Vascular Endothelial Growth Factor A	Protein Coding	56	GC06P043770	13.4497	https://www.genecards.org/cgi-bin/carddisp.pl?gene=VEGFA
NR3C2	Nuclear Receptor Subfamily 3 Group C Member 2	Protein Coding	53	GC04M148078	13.4416	https://www.genecards.org/cgi-bin/carddisp.pl?gene=NR3C2
FOXO1	Forkhead Box O1	Protein Coding	57	GC13M040555	13.4357	https://www.genecards.org/cgi-bin/carddisp.pl?gene=FOXO1
EIF4G1	Eukaryotic Translation Initiation Factor 4 Gamma 1	Protein Coding	54	GC03P184314	13.4302	https://www.genecards.org/cgi-bin/carddisp.pl?gene=EIF4G1
TRAF2	TNF Receptor Associated Factor 2	Protein Coding	51	GC09P136881	13.3719	https://www.genecards.org/cgi-bin/carddisp.pl?gene=TRAF2
SLC35B1	Solute Carrier Family 35 Member B1	Protein Coding	42	GC17M049700	13.3589	https://www.genecards.org/cgi-bin/carddisp.pl?gene=SLC35B1
SEC63	SEC63 Homolog, Protein Translocation Regulator	Protein Coding	51	GC06M107867	13.356	https://www.genecards.org/cgi-bin/carddisp.pl?gene=SEC63
GJA1	Gap Junction Protein Alpha 1	Protein Coding	57	GC06P121436	13.3201	https://www.genecards.org/cgi-bin/carddisp.pl?gene=GJA1
TARDBP	TAR DNA Binding Protein	Protein Coding	53	GC01P011013	13.313	https://www.genecards.org/cgi-bin/carddisp.pl?gene=TARDBP
MEG3	Maternally Expressed 3	RNA Gene	31	GC14P111860	13.3016	https://www.genecards.org/cgi-bin/carddisp.pl?gene=MEG3
RNF186	Ring Finger Protein 186	Protein Coding	39	GC01M019814	13.299	https://www.genecards.org/cgi-bin/carddisp.pl?gene=RNF186
PINK1	PTEN Induced Kinase 1	Protein Coding	53	GC01P020634	13.296	https://www.genecards.org/cgi-bin/carddisp.pl?gene=PINK1
ALG1	ALG1 Chitobiosyldiphosphodolichol Beta-Mannosyltransferase	Protein Coding	52	GC16P005033	13.2908	https://www.genecards.org/cgi-bin/carddisp.pl?gene=ALG1
JPH2	Junctophilin 2	Protein Coding	48	GC20M044111	13.2751	https://www.genecards.org/cgi-bin/carddisp.pl?gene=JPH2
CCDC47	Coiled-Coil Domain Containing 47	Protein Coding	43	GC17M063745	13.2709	https://www.genecards.org/cgi-bin/carddisp.pl?gene=CCDC47
MYOC	Myocilin	Protein Coding	49	GC01M171604	13.22	https://www.genecards.org/cgi-bin/carddisp.pl?gene=MYOC
RSAD2	Radical S-Adenosyl Methionine Domain Containing 2	Protein Coding	47	GC02P006865	13.1926	https://www.genecards.org/cgi-bin/carddisp.pl?gene=RSAD2
P4HTM	Prolyl 4-Hydroxylase, Transmembrane	Protein Coding	46	GC03P050909	13.1864	https://www.genecards.org/cgi-bin/carddisp.pl?gene=P4HTM
ATL2	Atlastin GTPase 2	Protein Coding	43	GC02M038294	13.1832	https://www.genecards.org/cgi-bin/carddisp.pl?gene=ATL2
TNFRSF10B	TNF Receptor Superfamily Member 10b	Protein Coding	57	GC08M023020	13.1761	https://www.genecards.org/cgi-bin/carddisp.pl?gene=TNFRSF10B
FOXRED2	FAD Dependent Oxidoreductase Domain Containing 2	Protein Coding	40	GC22M036487	13.1603	https://www.genecards.org/cgi-bin/carddisp.pl?gene=FOXRED2
BRSK2	BR Serine/Threonine Kinase 2	Protein Coding	50	GC11P001389	13.1322	https://www.genecards.org/cgi-bin/carddisp.pl?gene=BRSK2
GBF1	Golgi Brefeldin A Resistant Guanine Nucleotide Exchange Factor 1	Protein Coding	51	GC10P102245	13.1278	https://www.genecards.org/cgi-bin/carddisp.pl?gene=GBF1
COPB1	COPI Coat Complex Subunit Beta 1	Protein Coding	48	GC11M014436	13.1183	https://www.genecards.org/cgi-bin/carddisp.pl?gene=COPB1
SEC24C	SEC24 Homolog C, COPII Coat Complex Component	Protein Coding	51	GC10P073744	13.1155	https://www.genecards.org/cgi-bin/carddisp.pl?gene=SEC24C
FICD	FIC Domain Protein Adenylyltransferase	Protein Coding	42	GC12P108515	13.1146	https://www.genecards.org/cgi-bin/carddisp.pl?gene=FICD
PRKAA1	Protein Kinase AMP-Activated Catalytic Subunit Alpha 1	Protein Coding	54	GC05M040759	13.1105	https://www.genecards.org/cgi-bin/carddisp.pl?gene=PRKAA1
RYR3	Ryanodine Receptor 3	Protein Coding	48	GC15P033310	13.1013	https://www.genecards.org/cgi-bin/carddisp.pl?gene=RYR3
SOAT1	Sterol O-Acyltransferase 1	Protein Coding	51	GC01P179262	13.0857	https://www.genecards.org/cgi-bin/carddisp.pl?gene=SOAT1
CANT1	Calcium Activated Nucleotidase 1	Protein Coding	51	GC17M078992	13.0769	https://www.genecards.org/cgi-bin/carddisp.pl?gene=CANT1
PRDX4	Peroxiredoxin 4	Protein Coding	48	GC0XP023665	13.0741	https://www.genecards.org/cgi-bin/carddisp.pl?gene=PRDX4
PTGIS	Prostaglandin I2 Synthase	Protein Coding	52	GC20M049503	13.049	https://www.genecards.org/cgi-bin/carddisp.pl?gene=PTGIS
PCSK9	Proprotein Convertase Subtilisin/Kexin Type 9	Protein Coding	57	GC01P055039	13.041	https://www.genecards.org/cgi-bin/carddisp.pl?gene=PCSK9
CRYAB	Crystallin Alpha B	Protein Coding	53	GC11M111908	13.0339	https://www.genecards.org/cgi-bin/carddisp.pl?gene=CRYAB
UBQLN1	Ubiquilin 1	Protein Coding	49	GC09M083659	13.0226	https://www.genecards.org/cgi-bin/carddisp.pl?gene=UBQLN1
MAPKAPK2	MAPK Activated Protein Kinase 2	Protein Coding	54	GC01P206684	13.0218	https://www.genecards.org/cgi-bin/carddisp.pl?gene=MAPKAPK2
PIEZO1	Piezo Type Mechanosensitive Ion Channel Component 1	Protein Coding	47	GC16M088715	13.0014	https://www.genecards.org/cgi-bin/carddisp.pl?gene=PIEZO1
CDKN1A	Cyclin Dependent Kinase Inhibitor 1A	Protein Coding	56	GC06P100341	12.9984	https://www.genecards.org/cgi-bin/carddisp.pl?gene=CDKN1A
SGK1	Serum/Glucocorticoid Regulated Kinase 1	Protein Coding	56	GC06M134169	12.9925	https://www.genecards.org/cgi-bin/carddisp.pl?gene=SGK1
G6PD	Glucose-6-Phosphate Dehydrogenase	Protein Coding	57	GC0XM154573	12.9887	https://www.genecards.org/cgi-bin/carddisp.pl?gene=G6PD
RNF183	Ring Finger Protein 183	Protein Coding	39	GC09M113297	12.9746	https://www.genecards.org/cgi-bin/carddisp.pl?gene=RNF183
KCNJ5	Potassium Inwardly Rectifying Channel Subfamily J Member 5	Protein Coding	54	GC11P128891	12.969	https://www.genecards.org/cgi-bin/carddisp.pl?gene=KCNJ5
PDCD6	Programmed Cell Death 6	Protein Coding	46	GC05P000272	12.9663	https://www.genecards.org/cgi-bin/carddisp.pl?gene=PDCD6
HIF1A	Hypoxia Inducible Factor 1 Subunit Alpha	Protein Coding	55	GC14P061695	12.963	https://www.genecards.org/cgi-bin/carddisp.pl?gene=HIF1A
CNIH4	Cornichon Family AMPA Receptor Auxiliary Protein 4	Protein Coding	44	GC01P224356	12.9559	https://www.genecards.org/cgi-bin/carddisp.pl?gene=CNIH4
RETREG3	Reticulophagy Regulator Family Member 3	Protein Coding	40	GC17M057153	12.9256	https://www.genecards.org/cgi-bin/carddisp.pl?gene=RETREG3
MYC	MYC Proto-Oncogene, BHLH Transcription Factor	Protein Coding	59	GC08P127735	12.909	https://www.genecards.org/cgi-bin/carddisp.pl?gene=MYC
PREB	Prolactin Regulatory Element Binding	Protein Coding	45	GC02M027130	12.9035	https://www.genecards.org/cgi-bin/carddisp.pl?gene=PREB
CALM2	Calmodulin 2	Protein Coding	52	GC02M047160	12.8961	https://www.genecards.org/cgi-bin/carddisp.pl?gene=CALM2
TMEM259	Transmembrane Protein 259	Protein Coding	40	GC19M008196	12.8957	https://www.genecards.org/cgi-bin/carddisp.pl?gene=TMEM259
HSD17B10	Hydroxysteroid 17-Beta Dehydrogenase 10	Protein Coding	53	GC0XM053431	12.8864	https://www.genecards.org/cgi-bin/carddisp.pl?gene=HSD17B10
FOXO3	Forkhead Box O3	Protein Coding	53	GC06P108559	12.8791	https://www.genecards.org/cgi-bin/carddisp.pl?gene=FOXO3
CYBA	Cytochrome B-245 Alpha Chain	Protein Coding	55	GC16M088643	12.8777	https://www.genecards.org/cgi-bin/carddisp.pl?gene=CYBA
TFG	Trafficking From ER To Golgi Regulator	Protein Coding	51	GC03P100709	12.8759	https://www.genecards.org/cgi-bin/carddisp.pl?gene=TFG
COMP	Cartilage Oligomeric Matrix Protein	Protein Coding	53	GC19M018783	12.8467	https://www.genecards.org/cgi-bin/carddisp.pl?gene=COMP
RPN2	Ribophorin II	Protein Coding	49	GC20P037178	12.8403	https://www.genecards.org/cgi-bin/carddisp.pl?gene=RPN2
EIF2AK4	Eukaryotic Translation Initiation Factor 2 Alpha Kinase 4	Protein Coding	52	GC15P039934	12.8336	https://www.genecards.org/cgi-bin/carddisp.pl?gene=EIF2AK4
COMT	Catechol-O-Methyltransferase	Protein Coding	59	GC22P019941	12.8128	https://www.genecards.org/cgi-bin/carddisp.pl?gene=COMT
LOC110806262	Solute Carrier Family 6 Member 4 Gene Promoter	Functional Element	3	GC17P030235	12.8124	https://www.genecards.org/cgi-bin/carddisp.pl?gene=LOC110806262
FAF2	Fas Associated Factor Family Member 2	Protein Coding	44	GC05P176447	12.75	https://www.genecards.org/cgi-bin/carddisp.pl?gene=FAF2
RAB6A	RAB6A, Member RAS Oncogene Family	Protein Coding	48	GC11M106430	12.7384	https://www.genecards.org/cgi-bin/carddisp.pl?gene=RAB6A
MALAT1	Metastasis Associated Lung Adenocarcinoma Transcript 1	RNA Gene	27	GC11P072196	12.7277	https://www.genecards.org/cgi-bin/carddisp.pl?gene=MALAT1
EDEM2	ER Degradation Enhancing Alpha-Mannosidase Like Protein 2	Protein Coding	47	GC20M035115	12.724	https://www.genecards.org/cgi-bin/carddisp.pl?gene=EDEM2
BCL2L11	BCL2 Like 11	Protein Coding	52	GC02P111119	12.7158	https://www.genecards.org/cgi-bin/carddisp.pl?gene=BCL2L11
EGF	Epidermal Growth Factor	Protein Coding	58	GC04P109912	12.713	https://www.genecards.org/cgi-bin/carddisp.pl?gene=EGF
PON1	Paraoxonase 1	Protein Coding	54	GC07M095297	12.7104	https://www.genecards.org/cgi-bin/carddisp.pl?gene=PON1
SLC37A4	Solute Carrier Family 37 Member 4	Protein Coding	48	GC11M119357	12.6882	https://www.genecards.org/cgi-bin/carddisp.pl?gene=SLC37A4
G6PC1	Glucose-6-Phosphatase Catalytic Subunit 1	Protein Coding	51	GC17P072988	12.6868	https://www.genecards.org/cgi-bin/carddisp.pl?gene=G6PC1
CRP	C-Reactive Protein	Protein Coding	53	GC01M159731	12.6867	https://www.genecards.org/cgi-bin/carddisp.pl?gene=CRP
TAP2	Transporter 2, ATP Binding Cassette Subfamily B Member	Protein Coding	51	GC06M032821	12.6416	https://www.genecards.org/cgi-bin/carddisp.pl?gene=TAP2
SEC22B	SEC22 Homolog B, Vesicle Trafficking Protein	Protein Coding	42	GC01M120150	12.6399	https://www.genecards.org/cgi-bin/carddisp.pl?gene=SEC22B
RNF139	Ring Finger Protein 139	Protein Coding	46	GC08P124474	12.6264	https://www.genecards.org/cgi-bin/carddisp.pl?gene=RNF139
ADIPOQ	Adiponectin, C1Q And Collagen Domain Containing	Protein Coding	53	GC03P186842	12.6233	https://www.genecards.org/cgi-bin/carddisp.pl?gene=ADIPOQ
SLN	Sarcolipin	Protein Coding	39	GC11M107717	12.6201	https://www.genecards.org/cgi-bin/carddisp.pl?gene=SLN
GET1	Guided Entry Of Tail-Anchored Proteins Factor 1	Protein Coding	41	GC21P039377	12.613	https://www.genecards.org/cgi-bin/carddisp.pl?gene=GET1
REEP5	Receptor Accessory Protein 5	Protein Coding	47	GC05M112876	12.5815	https://www.genecards.org/cgi-bin/carddisp.pl?gene=REEP5
SGTA	Small Glutamine Rich Tetratricopeptide Repeat Co-Chaperone Alpha	Protein Coding	44	GC19M002754	12.56	https://www.genecards.org/cgi-bin/carddisp.pl?gene=SGTA
TMED10	Transmembrane P24 Trafficking Protein 10	Protein Coding	49	GC14M075178	12.546	https://www.genecards.org/cgi-bin/carddisp.pl?gene=TMED10
CYB5A	Cytochrome B5 Type A	Protein Coding	51	GC18M074250	12.5403	https://www.genecards.org/cgi-bin/carddisp.pl?gene=CYB5A
DNM1L	Dynamin 1 Like	Protein Coding	54	GC12P032679	12.5044	https://www.genecards.org/cgi-bin/carddisp.pl?gene=DNM1L
BBC3	BCL2 Binding Component 3	Protein Coding	47	GC19M047220	12.4539	https://www.genecards.org/cgi-bin/carddisp.pl?gene=BBC3
SAR1A	Secretion Associated Ras Related GTPase 1A	Protein Coding	47	GC10M070147	12.4385	https://www.genecards.org/cgi-bin/carddisp.pl?gene=SAR1A
NOTCH3	Notch Receptor 3	Protein Coding	58	GC19M015159	12.4307	https://www.genecards.org/cgi-bin/carddisp.pl?gene=NOTCH3
EDEM3	ER Degradation Enhancing Alpha-Mannosidase Like Protein 3	Protein Coding	46	GC01M184690	12.4285	https://www.genecards.org/cgi-bin/carddisp.pl?gene=EDEM3
OSBPL8	Oxysterol Binding Protein Like 8	Protein Coding	44	GC12M076354	12.4185	https://www.genecards.org/cgi-bin/carddisp.pl?gene=OSBPL8
DHCR24	24-Dehydrocholesterol Reductase	Protein Coding	52	GC01M054849	12.4167	https://www.genecards.org/cgi-bin/carddisp.pl?gene=DHCR24
STX18	Syntaxin 18	Protein Coding	42	GC04M004417	12.4022	https://www.genecards.org/cgi-bin/carddisp.pl?gene=STX18
GPX7	Glutathione Peroxidase 7	Protein Coding	49	GC01P052602	12.3852	https://www.genecards.org/cgi-bin/carddisp.pl?gene=GPX7
TRIM13	Tripartite Motif Containing 13	Protein Coding	45	GC13P049995	12.3719	https://www.genecards.org/cgi-bin/carddisp.pl?gene=TRIM13
SLC8A1	Solute Carrier Family 8 Member A1	Protein Coding	51	GC02M040078	12.3351	https://www.genecards.org/cgi-bin/carddisp.pl?gene=SLC8A1
BECN1	Beclin 1	Protein Coding	52	GC17M042810	12.3311	https://www.genecards.org/cgi-bin/carddisp.pl?gene=BECN1
MOGS	Mannosyl-Oligosaccharide Glucosidase	Protein Coding	50	GC02M074461	12.3234	https://www.genecards.org/cgi-bin/carddisp.pl?gene=MOGS
HSPA1B	Heat Shock Protein Family A (Hsp70) Member 1B	Protein Coding	46	GC06P100220	12.3214	https://www.genecards.org/cgi-bin/carddisp.pl?gene=HSPA1B
SNORD15A	Small Nucleolar RNA, C/D Box 15A	RNA Gene	19	GC11P075400	12.3104	https://www.genecards.org/cgi-bin/carddisp.pl?gene=SNORD15A
RCN2	Reticulocalbin 2	Protein Coding	47	GC15P076931	12.2874	https://www.genecards.org/cgi-bin/carddisp.pl?gene=RCN2
SHH	Sonic Hedgehog Signaling Molecule	Protein Coding	57	GC07M155799	12.2759	https://www.genecards.org/cgi-bin/carddisp.pl?gene=SHH
HSPD1	Heat Shock Protein Family D (Hsp60) Member 1	Protein Coding	55	GC02M197486	12.2525	https://www.genecards.org/cgi-bin/carddisp.pl?gene=HSPD1
GAPDH	Glyceraldehyde-3-Phosphate Dehydrogenase	Protein Coding	57	GC12P026338	12.2437	https://www.genecards.org/cgi-bin/carddisp.pl?gene=GAPDH
CYP2E1	Cytochrome P450 Family 2 Subfamily E Member 1	Protein Coding	52	GC10P133520	12.2337	https://www.genecards.org/cgi-bin/carddisp.pl?gene=CYP2E1
QRICH1	Glutamine Rich 1	Protein Coding	44	GC03M052147	12.223	https://www.genecards.org/cgi-bin/carddisp.pl?gene=QRICH1
COPA	COPI Coat Complex Subunit Alpha	Protein Coding	50	GC01M160288	12.2193	https://www.genecards.org/cgi-bin/carddisp.pl?gene=COPA
AQP11	Aquaporin 11	Protein Coding	42	GC11P077589	12.21	https://www.genecards.org/cgi-bin/carddisp.pl?gene=AQP11
CYBB	Cytochrome B-245 Beta Chain	Protein Coding	56	GC0XP037780	12.2013	https://www.genecards.org/cgi-bin/carddisp.pl?gene=CYBB
CLN3	CLN3 Lysosomal/Endosomal Transmembrane Protein, Battenin	Protein Coding	50	GC16M028466	12.1716	https://www.genecards.org/cgi-bin/carddisp.pl?gene=CLN3
ZDHHC6	Zinc Finger DHHC-Type Palmitoyltransferase 6	Protein Coding	44	GC10M112430	12.1657	https://www.genecards.org/cgi-bin/carddisp.pl?gene=ZDHHC6
REEP4	Receptor Accessory Protein 4	Protein Coding	43	GC08M022138	12.1417	https://www.genecards.org/cgi-bin/carddisp.pl?gene=REEP4
TMED7	Transmembrane P24 Trafficking Protein 7	Protein Coding	43	GC05M115613	12.0781	https://www.genecards.org/cgi-bin/carddisp.pl?gene=TMED7
SRPRA	SRP Receptor Subunit Alpha	Protein Coding	44	GC11M126255	12.0729	https://www.genecards.org/cgi-bin/carddisp.pl?gene=SRPRA
NPY	Neuropeptide Y	Protein Coding	51	GC07P024290	12.0681	https://www.genecards.org/cgi-bin/carddisp.pl?gene=NPY
AUP1	AUP1 Lipid Droplet Regulating VLDL Assembly Factor	Protein Coding	43	GC02M074526	12.0542	https://www.genecards.org/cgi-bin/carddisp.pl?gene=AUP1
NOTCH1	Notch Receptor 1	Protein Coding	59	GC09M138053	12.0268	https://www.genecards.org/cgi-bin/carddisp.pl?gene=NOTCH1
USO1	USO1 Vesicle Transport Factor	Protein Coding	44	GC04P075724	12.0217	https://www.genecards.org/cgi-bin/carddisp.pl?gene=USO1
TECRL	Trans-2,3-Enoyl-CoA Reductase Like	Protein Coding	44	GC04M064275	12.0209	https://www.genecards.org/cgi-bin/carddisp.pl?gene=TECRL
TRIP11	Thyroid Hormone Receptor Interactor 11	Protein Coding	50	GC14M091965	11.9635	https://www.genecards.org/cgi-bin/carddisp.pl?gene=TRIP11
SRC	SRC Proto-Oncogene, Non-Receptor Tyrosine Kinase	Protein Coding	58	GC20P037344	11.9582	https://www.genecards.org/cgi-bin/carddisp.pl?gene=SRC
OXT	Oxytocin/Neurophysin I Prepropeptide	Protein Coding	45	GC20P004754	11.9457	https://www.genecards.org/cgi-bin/carddisp.pl?gene=OXT
PRDX2	Peroxiredoxin 2	Protein Coding	53	GC19M012796	11.8883	https://www.genecards.org/cgi-bin/carddisp.pl?gene=PRDX2
ORMDL3	ORMDL Sphingolipid Biosynthesis Regulator 3	Protein Coding	45	GC17M039921	11.8814	https://www.genecards.org/cgi-bin/carddisp.pl?gene=ORMDL3
SDF2L1	Stromal Cell Derived Factor 2 Like 1	Protein Coding	42	GC22P049260	11.8813	https://www.genecards.org/cgi-bin/carddisp.pl?gene=SDF2L1
TMED9	Transmembrane P24 Trafficking Protein 9	Protein Coding	42	GC05P178980	11.8636	https://www.genecards.org/cgi-bin/carddisp.pl?gene=TMED9
TMCC1	Transmembrane And Coiled-Coil Domain Family 1	Protein Coding	40	GC03M129647	11.8509	https://www.genecards.org/cgi-bin/carddisp.pl?gene=TMCC1
TG	Thyroglobulin	Protein Coding	51	GC08P132866	11.8509	https://www.genecards.org/cgi-bin/carddisp.pl?gene=TG
YIF1A	Yip1 Interacting Factor Homolog A, Membrane Trafficking Protein	Protein Coding	43	GC11M106157	11.8465	https://www.genecards.org/cgi-bin/carddisp.pl?gene=YIF1A
TIA1	TIA1 Cytotoxic Granule Associated RNA Binding Protein	Protein Coding	49	GC02M070209	11.8289	https://www.genecards.org/cgi-bin/carddisp.pl?gene=TIA1
PDZD8	PDZ Domain Containing 8	Protein Coding	44	GC10M117277	11.8189	https://www.genecards.org/cgi-bin/carddisp.pl?gene=PDZD8
GBA1	Glucosylceramidase Beta 1	Protein Coding	56	GC01M155490	11.8033	https://www.genecards.org/cgi-bin/carddisp.pl?gene=GBA1
BRCA1	BRCA1 DNA Repair Associated	Protein Coding	57	GC17M043044	11.7877	https://www.genecards.org/cgi-bin/carddisp.pl?gene=BRCA1
SCD	Stearoyl-CoA Desaturase	Protein Coding	57	GC10P100347	11.7766	https://www.genecards.org/cgi-bin/carddisp.pl?gene=SCD
CREBRF	CREB3 Regulatory Factor	Protein Coding	42	GC05P173056	11.757	https://www.genecards.org/cgi-bin/carddisp.pl?gene=CREBRF
DMPK	DM1 Protein Kinase	Protein Coding	55	GC19M045769	11.7455	https://www.genecards.org/cgi-bin/carddisp.pl?gene=DMPK
TOR1B	Torsin Family 1 Member B	Protein Coding	47	GC09P129803	11.7378	https://www.genecards.org/cgi-bin/carddisp.pl?gene=TOR1B
MAP2K6	Mitogen-Activated Protein Kinase Kinase 6	Protein Coding	53	GC17P069414	11.7331	https://www.genecards.org/cgi-bin/carddisp.pl?gene=MAP2K6
SEC24D	SEC24 Homolog D, COPII Coat Complex Component	Protein Coding	50	GC04M118722	11.731	https://www.genecards.org/cgi-bin/carddisp.pl?gene=SEC24D
TMEM208	Transmembrane Protein 208	Protein Coding	36	GC16P067301	11.7248	https://www.genecards.org/cgi-bin/carddisp.pl?gene=TMEM208
GPX1	Glutathione Peroxidase 1	Protein Coding	52	GC03M052166	11.7122	https://www.genecards.org/cgi-bin/carddisp.pl?gene=GPX1
MAP1LC3B	Microtubule Associated Protein 1 Light Chain 3 Beta	Protein Coding	48	GC16P087384	11.7114	https://www.genecards.org/cgi-bin/carddisp.pl?gene=MAP1LC3B
NPC1	NPC Intracellular Cholesterol Transporter 1	Protein Coding	56	GC18M023506	11.7112	https://www.genecards.org/cgi-bin/carddisp.pl?gene=NPC1
TMEM214	Transmembrane Protein 214	Protein Coding	42	GC02P027032	11.7005	https://www.genecards.org/cgi-bin/carddisp.pl?gene=TMEM214
CASP7	Caspase 7	Protein Coding	56	GC10P113679	11.6881	https://www.genecards.org/cgi-bin/carddisp.pl?gene=CASP7
MDM2	MDM2 Proto-Oncogene	Protein Coding	59	GC12P068808	11.6829	https://www.genecards.org/cgi-bin/carddisp.pl?gene=MDM2
GSTP1	Glutathione S-Transferase Pi 1	Protein Coding	57	GC11P067583	11.6817	https://www.genecards.org/cgi-bin/carddisp.pl?gene=GSTP1
INPP5K	Inositol Polyphosphate-5-Phosphatase K	Protein Coding	49	GC17M001494	11.6801	https://www.genecards.org/cgi-bin/carddisp.pl?gene=INPP5K
FAM20C	FAM20C Golgi Associated Secretory Pathway Kinase	Protein Coding	52	GC07P000192	11.6598	https://www.genecards.org/cgi-bin/carddisp.pl?gene=FAM20C
IER3IP1	Immediate Early Response 3 Interacting Protein 1	Protein Coding	42	GC18M047152	11.6562	https://www.genecards.org/cgi-bin/carddisp.pl?gene=IER3IP1
UGGT2	UDP-Glucose Glycoprotein Glucosyltransferase 2	Protein Coding	46	GC13M095801	11.653	https://www.genecards.org/cgi-bin/carddisp.pl?gene=UGGT2
EMC10	ER Membrane Protein Complex Subunit 10	Protein Coding	46	GC19P050476	11.6363	https://www.genecards.org/cgi-bin/carddisp.pl?gene=EMC10
LDLR	Low Density Lipoprotein Receptor	Protein Coding	59	GC19P011091	11.5957	https://www.genecards.org/cgi-bin/carddisp.pl?gene=LDLR
HLA-A	Major Histocompatibility Complex, Class I, A	Protein Coding	53	GC06P100155	11.5923	https://www.genecards.org/cgi-bin/carddisp.pl?gene=HLA-A
GPR37	G Protein-Coupled Receptor 37	Protein Coding	51	GC07M124745	11.5887	https://www.genecards.org/cgi-bin/carddisp.pl?gene=GPR37
ESR1	Estrogen Receptor 1	Protein Coding	61	GC06P151656	11.5871	https://www.genecards.org/cgi-bin/carddisp.pl?gene=ESR1
HTT	Huntingtin	Protein Coding	51	GC04P003041	11.5741	https://www.genecards.org/cgi-bin/carddisp.pl?gene=HTT
DSP	Desmoplakin	Protein Coding	57	GC06P007541	11.5724	https://www.genecards.org/cgi-bin/carddisp.pl?gene=DSP
VHL	Von Hippel-Lindau Tumor Suppressor	Protein Coding	54	GC03P014317	11.5627	https://www.genecards.org/cgi-bin/carddisp.pl?gene=VHL
FKRP	Fukutin Related Protein	Protein Coding	47	GC19P079909	11.555	https://www.genecards.org/cgi-bin/carddisp.pl?gene=FKRP
CCDC88B	Coiled-Coil Domain Containing 88B	Protein Coding	39	GC11P064340	11.5541	https://www.genecards.org/cgi-bin/carddisp.pl?gene=CCDC88B
SEC23B	SEC23 Homolog B, COPII Coat Complex Component	Protein Coding	50	GC20P018507	11.551	https://www.genecards.org/cgi-bin/carddisp.pl?gene=SEC23B
PPP1R15B	Protein Phosphatase 1 Regulatory Subunit 15B	Protein Coding	44	GC01M204589	11.5372	https://www.genecards.org/cgi-bin/carddisp.pl?gene=PPP1R15B
PRDX1	Peroxiredoxin 1	Protein Coding	56	GC01M045590	11.5356	https://www.genecards.org/cgi-bin/carddisp.pl?gene=PRDX1
SRP68	Signal Recognition Particle 68	Protein Coding	46	GC17M076038	11.505	https://www.genecards.org/cgi-bin/carddisp.pl?gene=SRP68
RNFT1	Ring Finger Protein, Transmembrane 1	Protein Coding	41	GC17M059952	11.4929	https://www.genecards.org/cgi-bin/carddisp.pl?gene=RNFT1
PPARG	Peroxisome Proliferator Activated Receptor Gamma	Protein Coding	60	GC03P012287	11.4888	https://www.genecards.org/cgi-bin/carddisp.pl?gene=PPARG
SCAMP5	Secretory Carrier Membrane Protein 5	Protein Coding	42	GC15P074957	11.4814	https://www.genecards.org/cgi-bin/carddisp.pl?gene=SCAMP5
CYP1A1	Cytochrome P450 Family 1 Subfamily A Member 1	Protein Coding	55	GC15M074719	11.4672	https://www.genecards.org/cgi-bin/carddisp.pl?gene=CYP1A1
SEC23IP	SEC23 Interacting Protein	Protein Coding	46	GC10P119892	11.465	https://www.genecards.org/cgi-bin/carddisp.pl?gene=SEC23IP
APEX1	Apurinic/Apyrimidinic Endodeoxyribonuclease 1	Protein Coding	52	GC14P020455	11.4275	https://www.genecards.org/cgi-bin/carddisp.pl?gene=APEX1
TF	Transferrin	Protein Coding	57	GC03P135833	11.4264	https://www.genecards.org/cgi-bin/carddisp.pl?gene=TF
UBAC2	UBA Domain Containing 2	Protein Coding	44	GC13P099200	11.4012	https://www.genecards.org/cgi-bin/carddisp.pl?gene=UBAC2
PPP1CA	Protein Phosphatase 1 Catalytic Subunit Alpha	Protein Coding	53	GC11M106215	11.3877	https://www.genecards.org/cgi-bin/carddisp.pl?gene=PPP1CA
HRC	Histidine Rich Calcium Binding Protein	Protein Coding	43	GC19M049151	11.3828	https://www.genecards.org/cgi-bin/carddisp.pl?gene=HRC
LMAN2L	Lectin, Mannose Binding 2 Like	Protein Coding	47	GC02M099337	11.3792	https://www.genecards.org/cgi-bin/carddisp.pl?gene=LMAN2L
THBS1	Thrombospondin 1	Protein Coding	52	GC15P039581	11.3477	https://www.genecards.org/cgi-bin/carddisp.pl?gene=THBS1
PRKAA2	Protein Kinase AMP-Activated Catalytic Subunit Alpha 2	Protein Coding	57	GC01P056645	11.3329	https://www.genecards.org/cgi-bin/carddisp.pl?gene=PRKAA2
VIM	Vimentin	Protein Coding	58	GC10P017227	11.2986	https://www.genecards.org/cgi-bin/carddisp.pl?gene=VIM
KTN1	Kinectin 1	Protein Coding	48	GC14P055559	11.2965	https://www.genecards.org/cgi-bin/carddisp.pl?gene=KTN1
RAB10	RAB10, Member RAS Oncogene Family	Protein Coding	48	GC02P026033	11.2889	https://www.genecards.org/cgi-bin/carddisp.pl?gene=RAB10
GAS5	Growth Arrest Specific 5	RNA Gene	26	GC01M173947	11.28	https://www.genecards.org/cgi-bin/carddisp.pl?gene=GAS5
MAP2K7	Mitogen-Activated Protein Kinase Kinase 7	Protein Coding	52	GC19P007903	11.2626	https://www.genecards.org/cgi-bin/carddisp.pl?gene=MAP2K7
AHCYL1	Adenosylhomocysteinase Like 1	Protein Coding	50	GC01P109984	11.2618	https://www.genecards.org/cgi-bin/carddisp.pl?gene=AHCYL1
UGT1A1	UDP Glucuronosyltransferase Family 1 Member A1	Protein Coding	57	GC02P233760	11.2572	https://www.genecards.org/cgi-bin/carddisp.pl?gene=UGT1A1
TMEM117	Transmembrane Protein 117	Protein Coding	39	GC12P043795	11.2544	https://www.genecards.org/cgi-bin/carddisp.pl?gene=TMEM117
MICB	MHC Class I Polypeptide-Related Sequence B	Protein Coding	47	GC06P100196	11.243	https://www.genecards.org/cgi-bin/carddisp.pl?gene=MICB
UBA52	Ubiquitin A-52 Residue Ribosomal Protein Fusion Product 1	Protein Coding	47	GC19P018563	11.2429	https://www.genecards.org/cgi-bin/carddisp.pl?gene=UBA52
HLA-DRB1	Major Histocompatibility Complex, Class II, DR Beta 1	Protein Coding	54	GC06M077947	11.2386	https://www.genecards.org/cgi-bin/carddisp.pl?gene=HLA-DRB1
HSPA13	Heat Shock Protein Family A (Hsp70) Member 13	Protein Coding	46	GC21M014899	11.2358	https://www.genecards.org/cgi-bin/carddisp.pl?gene=HSPA13
CLCC1	Chloride Channel CLIC Like 1	Protein Coding	46	GC01M108881	11.2283	https://www.genecards.org/cgi-bin/carddisp.pl?gene=CLCC1
TOR1AIP2	Torsin 1A Interacting Protein 2	Protein Coding	42	GC01M184470	11.2276	https://www.genecards.org/cgi-bin/carddisp.pl?gene=TOR1AIP2
ATR	ATR Serine/Threonine Kinase	Protein Coding	60	GC03M142449	11.2184	https://www.genecards.org/cgi-bin/carddisp.pl?gene=ATR
XK	X-Linked Kx Blood Group Antigen, Kell And VPS13A Binding Protein	Protein Coding	48	GC0XP037685	11.2146	https://www.genecards.org/cgi-bin/carddisp.pl?gene=XK
STAT3	Signal Transducer And Activator Of Transcription 3	Protein Coding	61	GC17M042313	11.2126	https://www.genecards.org/cgi-bin/carddisp.pl?gene=STAT3
PRDX6	Peroxiredoxin 6	Protein Coding	53	GC01P173477	11.2125	https://www.genecards.org/cgi-bin/carddisp.pl?gene=PRDX6
HM13	Histocompatibility Minor 13	Protein Coding	45	GC20P031514	11.1775	https://www.genecards.org/cgi-bin/carddisp.pl?gene=HM13
ICMT	Isoprenylcysteine Carboxyl Methyltransferase	Protein Coding	47	GC01M009288	11.1607	https://www.genecards.org/cgi-bin/carddisp.pl?gene=ICMT
AGER	Advanced Glycosylation End-Product Specific Receptor	Protein Coding	54	GC06M032180	11.1557	https://www.genecards.org/cgi-bin/carddisp.pl?gene=AGER
UBE2G2	Ubiquitin Conjugating Enzyme E2 G2	Protein Coding	48	GC21M044768	11.1503	https://www.genecards.org/cgi-bin/carddisp.pl?gene=UBE2G2
UGT1A6	UDP Glucuronosyltransferase Family 1 Member A6	Protein Coding	49	GC02P233691	11.1452	https://www.genecards.org/cgi-bin/carddisp.pl?gene=UGT1A6
KCNE2	Potassium Voltage-Gated Channel Subfamily E Regulatory Subunit 2	Protein Coding	50	GC21P034364	11.1311	https://www.genecards.org/cgi-bin/carddisp.pl?gene=KCNE2
EMC1	ER Membrane Protein Complex Subunit 1	Protein Coding	45	GC01M019215	11.12	https://www.genecards.org/cgi-bin/carddisp.pl?gene=EMC1
IL1A	Interleukin 1 Alpha	Protein Coding	52	GC02M112773	11.1158	https://www.genecards.org/cgi-bin/carddisp.pl?gene=IL1A
TRC-GCA24-1	TRNA-Cys (GCA) 24-1	RNA Gene	8	GC17M056977	11.089	https://www.genecards.org/cgi-bin/carddisp.pl?gene=TRC-GCA24-1
CAMK2G	Calcium/Calmodulin Dependent Protein Kinase II Gamma	Protein Coding	55	GC10M073812	11.0828	https://www.genecards.org/cgi-bin/carddisp.pl?gene=CAMK2G
RNF5	Ring Finger Protein 5	Protein Coding	48	GC06P100230	11.0629	https://www.genecards.org/cgi-bin/carddisp.pl?gene=RNF5
TRIB3	Tribbles Pseudokinase 3	Protein Coding	50	GC20P000361	11.0615	https://www.genecards.org/cgi-bin/carddisp.pl?gene=TRIB3
RHOA	Ras Homolog Family Member A	Protein Coding	57	GC03M049359	11.0596	https://www.genecards.org/cgi-bin/carddisp.pl?gene=RHOA
MOSPD2	Motile Sperm Domain Containing 2	Protein Coding	42	GC0XP014891	11.0544	https://www.genecards.org/cgi-bin/carddisp.pl?gene=MOSPD2
EMD	Emerin	Protein Coding	52	GC0XP154379	11.0539	https://www.genecards.org/cgi-bin/carddisp.pl?gene=EMD
TRP-AGG2-5	TRNA-Pro (Anticodon AGG) 2-5	RNA Gene	13	GC14M024756	11.031	https://www.genecards.org/cgi-bin/carddisp.pl?gene=TRP-AGG2-5
TRP-AGG2-6	TRNA-Pro (Anticodon AGG) 2-6	RNA Gene	12	GC14M024760	11.031	https://www.genecards.org/cgi-bin/carddisp.pl?gene=TRP-AGG2-6
TRP-AGG2-1	TRNA-Pro (Anticodon AGG) 2-1	RNA Gene	10	GC01M167715	11.031	https://www.genecards.org/cgi-bin/carddisp.pl?gene=TRP-AGG2-1
TRP-AGG2-4	TRNA-Pro (Anticodon AGG) 2-4	RNA Gene	10	GC11P079001	11.031	https://www.genecards.org/cgi-bin/carddisp.pl?gene=TRP-AGG2-4
TRP-AGG2-3	TRNA-Pro (Anticodon AGG) 2-3	RNA Gene	9	GC07P133112	11.031	https://www.genecards.org/cgi-bin/carddisp.pl?gene=TRP-AGG2-3
TRP-AGG2-2	TRNA-Pro (Anticodon AGG) 2-2	RNA Gene	8	GC06P103859	11.031	https://www.genecards.org/cgi-bin/carddisp.pl?gene=TRP-AGG2-2
TRP-AGG2-7	TRNA-Pro (Anticodon AGG) 2-7	RNA Gene	8	GC16M009917	11.031	https://www.genecards.org/cgi-bin/carddisp.pl?gene=TRP-AGG2-7
TRP-AGG2-8	TRNA-Pro (Anticodon AGG) 2-8	RNA Gene	8	GC16P019922	11.031	https://www.genecards.org/cgi-bin/carddisp.pl?gene=TRP-AGG2-8
EP300	E1A Binding Protein P300	Protein Coding	59	GC22P050085	10.9891	https://www.genecards.org/cgi-bin/carddisp.pl?gene=EP300
MAP1LC3A	Microtubule Associated Protein 1 Light Chain 3 Alpha	Protein Coding	47	GC20P034546	10.9722	https://www.genecards.org/cgi-bin/carddisp.pl?gene=MAP1LC3A
TMX3	Thioredoxin Related Transmembrane Protein 3	Protein Coding	46	GC18M068673	10.9691	https://www.genecards.org/cgi-bin/carddisp.pl?gene=TMX3
SPAST	Spastin	Protein Coding	47	GC02P032063	10.9547	https://www.genecards.org/cgi-bin/carddisp.pl?gene=SPAST
CD4	CD4 Molecule	Protein Coding	57	GC12P006786	10.9435	https://www.genecards.org/cgi-bin/carddisp.pl?gene=CD4
CASP2	Caspase 2	Protein Coding	53	GC07P151527	10.9252	https://www.genecards.org/cgi-bin/carddisp.pl?gene=CASP2
MAPK13	Mitogen-Activated Protein Kinase 13	Protein Coding	53	GC06P100334	10.9041	https://www.genecards.org/cgi-bin/carddisp.pl?gene=MAPK13
AKAP9	A-Kinase Anchoring Protein 9	Protein Coding	49	GC07P091940	10.9032	https://www.genecards.org/cgi-bin/carddisp.pl?gene=AKAP9
CAMLG	Calcium Modulating Ligand	Protein Coding	47	GC05P134738	10.9001	https://www.genecards.org/cgi-bin/carddisp.pl?gene=CAMLG
POGLUT2	Protein O-Glucosyltransferase 2	Protein Coding	40	GC13M102785	10.8991	https://www.genecards.org/cgi-bin/carddisp.pl?gene=POGLUT2
CASP12	Caspase 12 (Gene/Pseudogene)	Protein Coding	39	GC11M104885	10.8814	https://www.genecards.org/cgi-bin/carddisp.pl?gene=CASP12
STARD3	StAR Related Lipid Transfer Domain Containing 3	Protein Coding	47	GC17P039637	10.8792	https://www.genecards.org/cgi-bin/carddisp.pl?gene=STARD3
PACS2	Phosphofurin Acidic Cluster Sorting Protein 2	Protein Coding	46	GC14P105300	10.8644	https://www.genecards.org/cgi-bin/carddisp.pl?gene=PACS2
AIFM1	Apoptosis Inducing Factor Mitochondria Associated 1	Protein Coding	56	GC0XM130129	10.855	https://www.genecards.org/cgi-bin/carddisp.pl?gene=AIFM1
UMOD	Uromodulin	Protein Coding	50	GC16M020344	10.8393	https://www.genecards.org/cgi-bin/carddisp.pl?gene=UMOD
HFE	Homeostatic Iron Regulator	Protein Coding	52	GC06P026087	10.8328	https://www.genecards.org/cgi-bin/carddisp.pl?gene=HFE
CCND1	Cyclin D1	Protein Coding	60	GC11P069641	10.824	https://www.genecards.org/cgi-bin/carddisp.pl?gene=CCND1
AGR2	Anterior Gradient 2, Protein Disulphide Isomerase Family Member	Protein Coding	46	GC07M017192	10.8116	https://www.genecards.org/cgi-bin/carddisp.pl?gene=AGR2
ALG2	ALG2 Alpha-1,3/1,6-Mannosyltransferase	Protein Coding	49	GC09M099216	10.7802	https://www.genecards.org/cgi-bin/carddisp.pl?gene=ALG2
MTTP	Microsomal Triglyceride Transfer Protein	Protein Coding	51	GC04P099563	10.7437	https://www.genecards.org/cgi-bin/carddisp.pl?gene=MTTP
OXTR	Oxytocin Receptor	Protein Coding	53	GC03M008767	10.7065	https://www.genecards.org/cgi-bin/carddisp.pl?gene=OXTR
MZB1	Marginal Zone B And B1 Cell Specific Protein	Protein Coding	41	GC05M139387	10.7005	https://www.genecards.org/cgi-bin/carddisp.pl?gene=MZB1
PRDX3	Peroxiredoxin 3	Protein Coding	52	GC10M119167	10.6928	https://www.genecards.org/cgi-bin/carddisp.pl?gene=PRDX3
CYP1A2	Cytochrome P450 Family 1 Subfamily A Member 2	Protein Coding	52	GC15P074748	10.6783	https://www.genecards.org/cgi-bin/carddisp.pl?gene=CYP1A2
USE1	Unconventional SNARE In The ER 1	Protein Coding	42	GC19P079213	10.654	https://www.genecards.org/cgi-bin/carddisp.pl?gene=USE1
EIF2B5	Eukaryotic Translation Initiation Factor 2B Subunit Epsilon	Protein Coding	50	GC03P184135	10.6482	https://www.genecards.org/cgi-bin/carddisp.pl?gene=EIF2B5
SP1	Sp1 Transcription Factor	Protein Coding	52	GC12P053380	10.6458	https://www.genecards.org/cgi-bin/carddisp.pl?gene=SP1
SLC2A1	Solute Carrier Family 2 Member 1	Protein Coding	60	GC01M042925	10.638	https://www.genecards.org/cgi-bin/carddisp.pl?gene=SLC2A1
OSBP	Oxysterol Binding Protein	Protein Coding	47	GC11M105824	10.629	https://www.genecards.org/cgi-bin/carddisp.pl?gene=OSBP
TMX1	Thioredoxin Related Transmembrane Protein 1	Protein Coding	44	GC14P051240	10.6044	https://www.genecards.org/cgi-bin/carddisp.pl?gene=TMX1
EPO	Erythropoietin	Protein Coding	49	GC07P100720	10.5954	https://www.genecards.org/cgi-bin/carddisp.pl?gene=EPO
PON2	Paraoxonase 2	Protein Coding	50	GC07M095404	10.5941	https://www.genecards.org/cgi-bin/carddisp.pl?gene=PON2
COL7A1	Collagen Type VII Alpha 1 Chain	Protein Coding	50	GC03M048564	10.5807	https://www.genecards.org/cgi-bin/carddisp.pl?gene=COL7A1
MIR211	MicroRNA 211	RNA Gene	24	GC15M031065	10.5464	https://www.genecards.org/cgi-bin/carddisp.pl?gene=MIR211
MIR320A	MicroRNA 320a	RNA Gene	24	GC08M022284	10.5345	https://www.genecards.org/cgi-bin/carddisp.pl?gene=MIR320A
MAP2K4	Mitogen-Activated Protein Kinase Kinase 4	Protein Coding	53	GC17P012020	10.5321	https://www.genecards.org/cgi-bin/carddisp.pl?gene=MAP2K4
TRPV4	Transient Receptor Potential Cation Channel Subfamily V Member 4	Protein Coding	56	GC12M109783	10.5215	https://www.genecards.org/cgi-bin/carddisp.pl?gene=TRPV4
MICA	MHC Class I Polypeptide-Related Sequence A	Protein Coding	46	GC06P031399	10.5072	https://www.genecards.org/cgi-bin/carddisp.pl?gene=MICA
GABARAPL2	GABA Type A Receptor Associated Protein Like 2	Protein Coding	48	GC16P075566	10.5025	https://www.genecards.org/cgi-bin/carddisp.pl?gene=GABARAPL2
SNTA1	Syntrophin Alpha 1	Protein Coding	52	GC20M033407	10.4628	https://www.genecards.org/cgi-bin/carddisp.pl?gene=SNTA1
LINC02605	Long Intergenic Non-Protein Coding RNA 2605	RNA Gene	14	GC08P078838	10.4569	https://www.genecards.org/cgi-bin/carddisp.pl?gene=LINC02605
TTR	Transthyretin	Protein Coding	55	GC18P031557	10.448	https://www.genecards.org/cgi-bin/carddisp.pl?gene=TTR
JPH4	Junctophilin 4	Protein Coding	41	GC14M023568	10.4392	https://www.genecards.org/cgi-bin/carddisp.pl?gene=JPH4
CDK1	Cyclin Dependent Kinase 1	Protein Coding	55	GC10P060772	10.4321	https://www.genecards.org/cgi-bin/carddisp.pl?gene=CDK1
RINT1	RAD50 Interactor 1	Protein Coding	45	GC07P105532	10.413	https://www.genecards.org/cgi-bin/carddisp.pl?gene=RINT1
YIF1B	Yip1 Interacting Factor Homolog B, Membrane Trafficking Protein	Protein Coding	45	GC19M038303	10.3984	https://www.genecards.org/cgi-bin/carddisp.pl?gene=YIF1B
PKD2	Polycystin 2, Transient Receptor Potential Cation Channel	Protein Coding	55	GC04P088007	10.396	https://www.genecards.org/cgi-bin/carddisp.pl?gene=PKD2
ITPR3	Inositol 1,4,5-Trisphosphate Receptor Type 3	Protein Coding	53	GC06P033620	10.3814	https://www.genecards.org/cgi-bin/carddisp.pl?gene=ITPR3
HSP90AB1	Heat Shock Protein 90 Alpha Family Class B Member 1	Protein Coding	56	GC06P044246	10.3799	https://www.genecards.org/cgi-bin/carddisp.pl?gene=HSP90AB1
IGF1	Insulin Like Growth Factor 1	Protein Coding	55	GC12M102395	10.3789	https://www.genecards.org/cgi-bin/carddisp.pl?gene=IGF1
EMC7	ER Membrane Protein Complex Subunit 7	Protein Coding	40	GC15M034084	10.3742	https://www.genecards.org/cgi-bin/carddisp.pl?gene=EMC7
EDN1	Endothelin 1	Protein Coding	55	GC06P012256	10.3555	https://www.genecards.org/cgi-bin/carddisp.pl?gene=EDN1
BET1	Bet1 Golgi Vesicular Membrane Trafficking Protein	Protein Coding	44	GC07M093962	10.3547	https://www.genecards.org/cgi-bin/carddisp.pl?gene=BET1
TMX2	Thioredoxin Related Transmembrane Protein 2	Protein Coding	46	GC11P057713	10.3375	https://www.genecards.org/cgi-bin/carddisp.pl?gene=TMX2
IFNG	Interferon Gamma	Protein Coding	57	GC12M068154	10.3288	https://www.genecards.org/cgi-bin/carddisp.pl?gene=IFNG
CAPN2	Calpain 2	Protein Coding	54	GC01P223701	10.3218	https://www.genecards.org/cgi-bin/carddisp.pl?gene=CAPN2
JKAMP	JNK1/MAPK8 Associated Membrane Protein	Protein Coding	43	GC14P059484	10.3075	https://www.genecards.org/cgi-bin/carddisp.pl?gene=JKAMP
UBB	Ubiquitin B	Protein Coding	51	GC17P016380	10.2963	https://www.genecards.org/cgi-bin/carddisp.pl?gene=UBB
DNAJB12	DnaJ Heat Shock Protein Family (Hsp40) Member B12	Protein Coding	43	GC10M072332	10.2947	https://www.genecards.org/cgi-bin/carddisp.pl?gene=DNAJB12
SHC1	SHC Adaptor Protein 1	Protein Coding	51	GC01M154962	10.2811	https://www.genecards.org/cgi-bin/carddisp.pl?gene=SHC1
HDAC6	Histone Deacetylase 6	Protein Coding	61	GC0XP048801	10.2657	https://www.genecards.org/cgi-bin/carddisp.pl?gene=HDAC6
GRAMD1B	GRAM Domain Containing 1B	Protein Coding	42	GC11P123358	10.2605	https://www.genecards.org/cgi-bin/carddisp.pl?gene=GRAMD1B
DHCR7	7-Dehydrocholesterol Reductase	Protein Coding	53	GC11M071428	10.2584	https://www.genecards.org/cgi-bin/carddisp.pl?gene=DHCR7
EMC2	ER Membrane Protein Complex Subunit 2	Protein Coding	42	GC08P108443	10.2579	https://www.genecards.org/cgi-bin/carddisp.pl?gene=EMC2
RNY5	RNA, Ro60-Associated Y5	RNA Gene	14	GC07P148941	10.2524	https://www.genecards.org/cgi-bin/carddisp.pl?gene=RNY5
STT3A	STT3 Oligosaccharyltransferase Complex Catalytic Subunit A	Protein Coding	53	GC11P125592	10.2508	https://www.genecards.org/cgi-bin/carddisp.pl?gene=STT3A
GRAMD1A	GRAM Domain Containing 1A	Protein Coding	40	GC19P079535	10.2503	https://www.genecards.org/cgi-bin/carddisp.pl?gene=GRAMD1A
FURIN	Furin, Paired Basic Amino Acid Cleaving Enzyme	Protein Coding	55	GC15P090868	10.2443	https://www.genecards.org/cgi-bin/carddisp.pl?gene=FURIN
NUPR1	Nuclear Protein 1, Transcriptional Regulator	Protein Coding	40	GC16M028532	10.2391	https://www.genecards.org/cgi-bin/carddisp.pl?gene=NUPR1
STAU1	Staufen Double-Stranded RNA Binding Protein 1	Protein Coding	44	GC20M049113	10.2387	https://www.genecards.org/cgi-bin/carddisp.pl?gene=STAU1
ANXA5	Annexin A5	Protein Coding	53	GC04M121667	10.2194	https://www.genecards.org/cgi-bin/carddisp.pl?gene=ANXA5
GSTM1	Glutathione S-Transferase Mu 1	Protein Coding	49	GC01P109687	10.1778	https://www.genecards.org/cgi-bin/carddisp.pl?gene=GSTM1
PIK3R1	Phosphoinositide-3-Kinase Regulatory Subunit 1	Protein Coding	57	GC05P068215	10.1683	https://www.genecards.org/cgi-bin/carddisp.pl?gene=PIK3R1
GPX8	Glutathione Peroxidase 8 (Putative)	Protein Coding	46	GC05P055160	10.1646	https://www.genecards.org/cgi-bin/carddisp.pl?gene=GPX8
ALDH3A2	Aldehyde Dehydrogenase 3 Family Member A2	Protein Coding	52	GC17P019648	10.1609	https://www.genecards.org/cgi-bin/carddisp.pl?gene=ALDH3A2
CLN6	CLN6 Transmembrane ER Protein	Protein Coding	45	GC15M068206	10.0942	https://www.genecards.org/cgi-bin/carddisp.pl?gene=CLN6
P3H4	Prolyl 3-Hydroxylase Family Member 4 (Inactive)	Protein Coding	43	GC17M041801	10.0938	https://www.genecards.org/cgi-bin/carddisp.pl?gene=P3H4
EEF1A1	Eukaryotic Translation Elongation Factor 1 Alpha 1	Protein Coding	50	GC06M078497	10.0931	https://www.genecards.org/cgi-bin/carddisp.pl?gene=EEF1A1
IL10	Interleukin 10	Protein Coding	55	GC01M206767	10.082	https://www.genecards.org/cgi-bin/carddisp.pl?gene=IL10
VMP1	Vacuole Membrane Protein 1	Protein Coding	42	GC17P059707	10.0807	https://www.genecards.org/cgi-bin/carddisp.pl?gene=VMP1
DRD2	Dopamine Receptor D2	Protein Coding	56	GC11M113409	10.0767	https://www.genecards.org/cgi-bin/carddisp.pl?gene=DRD2
SDHA	Succinate Dehydrogenase Complex Flavoprotein Subunit A	Protein Coding	55	GC05P000220	10.0717	https://www.genecards.org/cgi-bin/carddisp.pl?gene=SDHA
DNAJB14	DnaJ Heat Shock Protein Family (Hsp40) Member B14	Protein Coding	40	GC04M099896	10.0676	https://www.genecards.org/cgi-bin/carddisp.pl?gene=DNAJB14
ARL6IP5	ADP Ribosylation Factor Like GTPase 6 Interacting Protein 5	Protein Coding	44	GC03P069084	10.0598	https://www.genecards.org/cgi-bin/carddisp.pl?gene=ARL6IP5
SMPD4	Sphingomyelin Phosphodiesterase 4	Protein Coding	46	GC02M130151	10.054	https://www.genecards.org/cgi-bin/carddisp.pl?gene=SMPD4
F8	Coagulation Factor VIII	Protein Coding	54	GC0XM154835	10.0537	https://www.genecards.org/cgi-bin/carddisp.pl?gene=F8
GOLGA2	Golgin A2	Protein Coding	48	GC09M128255	10.051	https://www.genecards.org/cgi-bin/carddisp.pl?gene=GOLGA2
PRDX5	Peroxiredoxin 5	Protein Coding	51	GC11P064532	10.0312	https://www.genecards.org/cgi-bin/carddisp.pl?gene=PRDX5
JAK2	Janus Kinase 2	Protein Coding	61	GC09P004985	10.0234	https://www.genecards.org/cgi-bin/carddisp.pl?gene=JAK2
GPER1	G Protein-Coupled Estrogen Receptor 1	Protein Coding	48	GC07P003812	10.0198	https://www.genecards.org/cgi-bin/carddisp.pl?gene=GPER1
LPCAT3	Lysophosphatidylcholine Acyltransferase 3	Protein Coding	46	GC12M006976	10.0182	https://www.genecards.org/cgi-bin/carddisp.pl?gene=LPCAT3
RAC1	Rac Family Small GTPase 1	Protein Coding	56	GC07P006377	10.0095	https://www.genecards.org/cgi-bin/carddisp.pl?gene=RAC1
MAOA	Monoamine Oxidase A	Protein Coding	56	GC0XP043654	10.0075	https://www.genecards.org/cgi-bin/carddisp.pl?gene=MAOA
CUL3	Cullin 3	Protein Coding	55	GC02M224470	10.0023	https://www.genecards.org/cgi-bin/carddisp.pl?gene=CUL3
ZW10	Zw10 Kinetochore Protein	Protein Coding	46	GC11M113733	9.99586	https://www.genecards.org/cgi-bin/carddisp.pl?gene=ZW10
UBXN8	UBX Domain Protein 8	Protein Coding	38	GC08P030723	9.99566	https://www.genecards.org/cgi-bin/carddisp.pl?gene=UBXN8
YBX1	Y-Box Binding Protein 1	Protein Coding	47	GC01P042682	9.99184	https://www.genecards.org/cgi-bin/carddisp.pl?gene=YBX1
TRE-TTC3-1	TRNA-Glu (Anticodon TTC) 3-1	RNA Gene	11	GC01P018268	9.97952	https://www.genecards.org/cgi-bin/carddisp.pl?gene=TRE-TTC3-1
INSR	Insulin Receptor	Protein Coding	60	GC19M007112	9.97189	https://www.genecards.org/cgi-bin/carddisp.pl?gene=INSR
CDKN3	Cyclin Dependent Kinase Inhibitor 3	Protein Coding	48	GC14P054398	9.96896	https://www.genecards.org/cgi-bin/carddisp.pl?gene=CDKN3
PPARGC1A	PPARG Coactivator 1 Alpha	Protein Coding	53	GC04M023755	9.94725	https://www.genecards.org/cgi-bin/carddisp.pl?gene=PPARGC1A
MFN2	Mitofusin 2	Protein Coding	54	GC01P011980	9.93357	https://www.genecards.org/cgi-bin/carddisp.pl?gene=MFN2
PITPNB	Phosphatidylinositol Transfer Protein Beta	Protein Coding	46	GC22M027851	9.92992	https://www.genecards.org/cgi-bin/carddisp.pl?gene=PITPNB
RETREG2	Reticulophagy Regulator Family Member 2	Protein Coding	37	GC02P219177	9.92805	https://www.genecards.org/cgi-bin/carddisp.pl?gene=RETREG2
HTR2A	5-Hydroxytryptamine Receptor 2A	Protein Coding	55	GC13M046831	9.86129	https://www.genecards.org/cgi-bin/carddisp.pl?gene=HTR2A
BOK	BCL2 Family Apoptosis Regulator BOK	Protein Coding	47	GC02P241558	9.84192	https://www.genecards.org/cgi-bin/carddisp.pl?gene=BOK
FN1	Fibronectin 1	Protein Coding	57	GC02M215360	9.8352	https://www.genecards.org/cgi-bin/carddisp.pl?gene=FN1
NPLOC4	NPL4 Homolog, Ubiquitin Recognition Factor	Protein Coding	47	GC17M081556	9.81138	https://www.genecards.org/cgi-bin/carddisp.pl?gene=NPLOC4
PLEKHF2	Pleckstrin Homology And FYVE Domain Containing 2	Protein Coding	42	GC08P095115	9.79768	https://www.genecards.org/cgi-bin/carddisp.pl?gene=PLEKHF2
HLA-C	Major Histocompatibility Complex, Class I, C	Protein Coding	51	GC06M077856	9.7805	https://www.genecards.org/cgi-bin/carddisp.pl?gene=HLA-C
PTPN2	Protein Tyrosine Phosphatase Non-Receptor Type 2	Protein Coding	54	GC18M029317	9.77515	https://www.genecards.org/cgi-bin/carddisp.pl?gene=PTPN2
TMTC3	Transmembrane O-Mannosyltransferase Targeting Cadherins 3	Protein Coding	43	GC12P088142	9.76171	https://www.genecards.org/cgi-bin/carddisp.pl?gene=TMTC3
FAS	Fas Cell Surface Death Receptor	Protein Coding	57	GC10P096667	9.75964	https://www.genecards.org/cgi-bin/carddisp.pl?gene=FAS
PRKCA	Protein Kinase C Alpha	Protein Coding	57	GC17P066302	9.7575	https://www.genecards.org/cgi-bin/carddisp.pl?gene=PRKCA
GANAB	Glucosidase II Alpha Subunit	Protein Coding	54	GC11M105953	9.75344	https://www.genecards.org/cgi-bin/carddisp.pl?gene=GANAB
HSD11B1	Hydroxysteroid 11-Beta Dehydrogenase 1	Protein Coding	58	GC01P209686	9.75123	https://www.genecards.org/cgi-bin/carddisp.pl?gene=HSD11B1
ZMPSTE24	Zinc Metallopeptidase STE24	Protein Coding	48	GC01P040258	9.7462	https://www.genecards.org/cgi-bin/carddisp.pl?gene=ZMPSTE24
KDSR	3-Ketodihydrosphingosine Reductase	Protein Coding	49	GC18M063327	9.71801	https://www.genecards.org/cgi-bin/carddisp.pl?gene=KDSR
ATP1A3	ATPase Na+/K+ Transporting Subunit Alpha 3	Protein Coding	55	GC19M041966	9.70742	https://www.genecards.org/cgi-bin/carddisp.pl?gene=ATP1A3
SLC39A14	Solute Carrier Family 39 Member 14	Protein Coding	52	GC08P022367	9.70201	https://www.genecards.org/cgi-bin/carddisp.pl?gene=SLC39A14
PIGN	Phosphatidylinositol Glycan Anchor Biosynthesis Class N	Protein Coding	48	GC18M061905	9.69626	https://www.genecards.org/cgi-bin/carddisp.pl?gene=PIGN
UCP2	Uncoupling Protein 2	Protein Coding	53	GC11M073974	9.68173	https://www.genecards.org/cgi-bin/carddisp.pl?gene=UCP2
PCSK6	Proprotein Convertase Subtilisin/Kexin Type 6	Protein Coding	49	GC15M130295	9.67569	https://www.genecards.org/cgi-bin/carddisp.pl?gene=PCSK6
MAP2K1	Mitogen-Activated Protein Kinase Kinase 1	Protein Coding	61	GC15P066386	9.64829	https://www.genecards.org/cgi-bin/carddisp.pl?gene=MAP2K1
P3H1	Prolyl 3-Hydroxylase 1	Protein Coding	49	GC01M042746	9.64656	https://www.genecards.org/cgi-bin/carddisp.pl?gene=P3H1
TRV-AAC1-1	TRNA-Val (Anticodon AAC) 1-1	RNA Gene	9	GC03P169772	9.64441	https://www.genecards.org/cgi-bin/carddisp.pl?gene=TRV-AAC1-1
TRV-AAC1-3	TRNA-Val (Anticodon AAC) 1-3	RNA Gene	9	GC05P181169	9.64441	https://www.genecards.org/cgi-bin/carddisp.pl?gene=TRV-AAC1-3
TRV-AAC1-4	TRNA-Val (Anticodon AAC) 1-4	RNA Gene	9	GC05M181218	9.64441	https://www.genecards.org/cgi-bin/carddisp.pl?gene=TRV-AAC1-4
TRV-AAC1-2	TRNA-Val (Anticodon AAC) 1-2	RNA Gene	8	GC05P181164	9.64441	https://www.genecards.org/cgi-bin/carddisp.pl?gene=TRV-AAC1-2
TRV-AAC1-5	TRNA-Val (Anticodon AAC) 1-5	RNA Gene	8	GC06M027753	9.64441	https://www.genecards.org/cgi-bin/carddisp.pl?gene=TRV-AAC1-5
TRPM2	Transient Receptor Potential Cation Channel Subfamily M Member 2	Protein Coding	48	GC21P044350	9.64197	https://www.genecards.org/cgi-bin/carddisp.pl?gene=TRPM2
GRIA1	Glutamate Ionotropic Receptor AMPA Type Subunit 1	Protein Coding	57	GC05P153467	9.63149	https://www.genecards.org/cgi-bin/carddisp.pl?gene=GRIA1
HCRT	Hypocretin Neuropeptide Precursor	Protein Coding	46	GC17M057135	9.61838	https://www.genecards.org/cgi-bin/carddisp.pl?gene=HCRT
C9orf72	C9orf72-SMCR8 Complex Subunit	Protein Coding	47	GC09M028760	9.60483	https://www.genecards.org/cgi-bin/carddisp.pl?gene=C9orf72
RAB2A	RAB2A, Member RAS Oncogene Family	Protein Coding	48	GC08P060516	9.58102	https://www.genecards.org/cgi-bin/carddisp.pl?gene=RAB2A
NDRG1	N-Myc Downstream Regulated 1	Protein Coding	52	GC08M133237	9.58075	https://www.genecards.org/cgi-bin/carddisp.pl?gene=NDRG1
TMED1	Transmembrane P24 Trafficking Protein 1	Protein Coding	46	GC19M010832	9.56593	https://www.genecards.org/cgi-bin/carddisp.pl?gene=TMED1
VCAM1	Vascular Cell Adhesion Molecule 1	Protein Coding	52	GC01P100719	9.56205	https://www.genecards.org/cgi-bin/carddisp.pl?gene=VCAM1
FMR1	Fragile X Messenger Ribonucleoprotein 1	Protein Coding	51	GC0XP147964	9.5488	https://www.genecards.org/cgi-bin/carddisp.pl?gene=FMR1
F2	Coagulation Factor II, Thrombin	Protein Coding	56	GC11P046793	9.54692	https://www.genecards.org/cgi-bin/carddisp.pl?gene=F2
EMC3	ER Membrane Protein Complex Subunit 3	Protein Coding	39	GC03M010581	9.54685	https://www.genecards.org/cgi-bin/carddisp.pl?gene=EMC3
PSMD2	Proteasome 26S Subunit Ubiquitin Receptor, Non-ATPase 2	Protein Coding	50	GC03P184298	9.54679	https://www.genecards.org/cgi-bin/carddisp.pl?gene=PSMD2
SUMF2	Sulfatase Modifying Factor 2	Protein Coding	46	GC07P059450	9.53699	https://www.genecards.org/cgi-bin/carddisp.pl?gene=SUMF2
NCK1	NCK Adaptor Protein 1	Protein Coding	50	GC03P136862	9.53592	https://www.genecards.org/cgi-bin/carddisp.pl?gene=NCK1
DPAGT1	Dolichyl-Phosphate N-Acetylglucosaminephosphotransferase 1	Protein Coding	52	GC11M119356	9.52442	https://www.genecards.org/cgi-bin/carddisp.pl?gene=DPAGT1
DSPP	Dentin Sialophosphoprotein	Protein Coding	46	GC04P087608	9.52401	https://www.genecards.org/cgi-bin/carddisp.pl?gene=DSPP
PIGK	Phosphatidylinositol Glycan Anchor Biosynthesis Class K	Protein Coding	50	GC01M077088	9.5187	https://www.genecards.org/cgi-bin/carddisp.pl?gene=PIGK
RCN1	Reticulocalbin 1	Protein Coding	48	GC11P032090	9.51182	https://www.genecards.org/cgi-bin/carddisp.pl?gene=RCN1
PTGS1	Prostaglandin-Endoperoxide Synthase 1	Protein Coding	53	GC09P122370	9.50872	https://www.genecards.org/cgi-bin/carddisp.pl?gene=PTGS1
DPM1	Dolichyl-Phosphate Mannosyltransferase Subunit 1, Catalytic	Protein Coding	51	GC20M050934	9.49341	https://www.genecards.org/cgi-bin/carddisp.pl?gene=DPM1
SAMD8	Sterile Alpha Motif Domain Containing 8	Protein Coding	45	GC10P075099	9.48679	https://www.genecards.org/cgi-bin/carddisp.pl?gene=SAMD8
LEP	Leptin	Protein Coding	53	GC07P128241	9.48493	https://www.genecards.org/cgi-bin/carddisp.pl?gene=LEP
UFD1	Ubiquitin Recognition Factor In ER Associated Degradation 1	Protein Coding	51	GC22M019551	9.47134	https://www.genecards.org/cgi-bin/carddisp.pl?gene=UFD1
PABPC1	Poly(A) Binding Protein Cytoplasmic 1	Protein Coding	49	GC08M100685	9.46927	https://www.genecards.org/cgi-bin/carddisp.pl?gene=PABPC1
ITPR2	Inositol 1,4,5-Trisphosphate Receptor Type 2	Protein Coding	53	GC12M026336	9.46534	https://www.genecards.org/cgi-bin/carddisp.pl?gene=ITPR2
OSBPL3	Oxysterol Binding Protein Like 3	Protein Coding	46	GC07M024836	9.45194	https://www.genecards.org/cgi-bin/carddisp.pl?gene=OSBPL3
CERT1	Ceramide Transporter 1	Protein Coding	47	GC05M075356	9.44544	https://www.genecards.org/cgi-bin/carddisp.pl?gene=CERT1
AGR3	Anterior Gradient 3, Protein Disulphide Isomerase Family Member	Protein Coding	43	GC07M016854	9.44228	https://www.genecards.org/cgi-bin/carddisp.pl?gene=AGR3
XIAP	X-Linked Inhibitor Of Apoptosis	Protein Coding	59	GC0XP123859	9.42354	https://www.genecards.org/cgi-bin/carddisp.pl?gene=XIAP
EMC4	ER Membrane Protein Complex Subunit 4	Protein Coding	40	GC15P050473	9.41621	https://www.genecards.org/cgi-bin/carddisp.pl?gene=EMC4
UBXN4	UBX Domain Protein 4	Protein Coding	43	GC02P135741	9.41252	https://www.genecards.org/cgi-bin/carddisp.pl?gene=UBXN4
CYB5R3	Cytochrome B5 Reductase 3	Protein Coding	52	GC22M065981	9.41215	https://www.genecards.org/cgi-bin/carddisp.pl?gene=CYB5R3
PKD1	Polycystin 1, Transient Receptor Potential Channel Interacting	Protein Coding	52	GC16M009793	9.40788	https://www.genecards.org/cgi-bin/carddisp.pl?gene=PKD1
PRL	Prolactin	Protein Coding	50	GC06M022287	9.38504	https://www.genecards.org/cgi-bin/carddisp.pl?gene=PRL
CP	Ceruloplasmin	Protein Coding	55	GC03M149162	9.373	https://www.genecards.org/cgi-bin/carddisp.pl?gene=CP
CRHR2	Corticotropin Releasing Hormone Receptor 2	Protein Coding	50	GC07M030651	9.36864	https://www.genecards.org/cgi-bin/carddisp.pl?gene=CRHR2
UBA5	Ubiquitin Like Modifier Activating Enzyme 5	Protein Coding	48	GC03P132654	9.36541	https://www.genecards.org/cgi-bin/carddisp.pl?gene=UBA5
MIR34C	MicroRNA 34c	RNA Gene	24	GC11P112070	9.36214	https://www.genecards.org/cgi-bin/carddisp.pl?gene=MIR34C
SHISA5	Shisa Family Member 5	Protein Coding	44	GC03M048468	9.35916	https://www.genecards.org/cgi-bin/carddisp.pl?gene=SHISA5
SRP14	Signal Recognition Particle 14	Protein Coding	43	GC15M040035	9.35883	https://www.genecards.org/cgi-bin/carddisp.pl?gene=SRP14
C2CD2L	C2CD2 Like	Protein Coding	40	GC11P119102	9.35514	https://www.genecards.org/cgi-bin/carddisp.pl?gene=C2CD2L
CTSB	Cathepsin B	Protein Coding	59	GC08M011842	9.35301	https://www.genecards.org/cgi-bin/carddisp.pl?gene=CTSB
GLA	Galactosidase Alpha	Protein Coding	56	GC0XM101393	9.35279	https://www.genecards.org/cgi-bin/carddisp.pl?gene=GLA
JPH1	Junctophilin 1	Protein Coding	46	GC08M074234	9.3471	https://www.genecards.org/cgi-bin/carddisp.pl?gene=JPH1
RAB18	RAB18, Member RAS Oncogene Family	Protein Coding	45	GC10P027504	9.33752	https://www.genecards.org/cgi-bin/carddisp.pl?gene=RAB18
MGST1	Microsomal Glutathione S-Transferase 1	Protein Coding	50	GC12P016347	9.33424	https://www.genecards.org/cgi-bin/carddisp.pl?gene=MGST1
TMEM41B	Transmembrane Protein 41B	Protein Coding	42	GC11M009280	9.31977	https://www.genecards.org/cgi-bin/carddisp.pl?gene=TMEM41B
ZC3H12A	Zinc Finger CCCH-Type Containing 12A	Protein Coding	46	GC01P037474	9.31687	https://www.genecards.org/cgi-bin/carddisp.pl?gene=ZC3H12A
DPM3	Dolichyl-Phosphate Mannosyltransferase Subunit 3, Regulatory	Protein Coding	48	GC01M155139	9.31543	https://www.genecards.org/cgi-bin/carddisp.pl?gene=DPM3
MAP2K3	Mitogen-Activated Protein Kinase Kinase 3	Protein Coding	56	GC17P071100	9.31165	https://www.genecards.org/cgi-bin/carddisp.pl?gene=MAP2K3
EBP	EBP Cholestenol Delta-Isomerase	Protein Coding	51	GC0XP048521	9.30667	https://www.genecards.org/cgi-bin/carddisp.pl?gene=EBP
LBR	Lamin B Receptor	Protein Coding	54	GC01M225401	9.29866	https://www.genecards.org/cgi-bin/carddisp.pl?gene=LBR
GADD45A	Growth Arrest And DNA Damage Inducible Alpha	Protein Coding	50	GC01P067685	9.28679	https://www.genecards.org/cgi-bin/carddisp.pl?gene=GADD45A
CDK5	Cyclin Dependent Kinase 5	Protein Coding	60	GC07M151053	9.28124	https://www.genecards.org/cgi-bin/carddisp.pl?gene=CDK5
RFT1	RFT1 Homolog	Protein Coding	45	GC03M053071	9.27723	https://www.genecards.org/cgi-bin/carddisp.pl?gene=RFT1
KPNB1	Karyopherin Subunit Beta 1	Protein Coding	50	GC17P047649	9.26391	https://www.genecards.org/cgi-bin/carddisp.pl?gene=KPNB1
SRPRB	SRP Receptor Subunit Beta	Protein Coding	45	GC03P133784	9.26246	https://www.genecards.org/cgi-bin/carddisp.pl?gene=SRPRB
ARSA	Arylsulfatase A	Protein Coding	54	GC22M050622	9.25233	https://www.genecards.org/cgi-bin/carddisp.pl?gene=ARSA
EMC6	ER Membrane Protein Complex Subunit 6	Protein Coding	39	GC17P003668	9.24574	https://www.genecards.org/cgi-bin/carddisp.pl?gene=EMC6
TREX1	Three Prime Repair Exonuclease 1	Protein Coding	49	GC03P050895	9.2428	https://www.genecards.org/cgi-bin/carddisp.pl?gene=TREX1
RHBDD1	Rhomboid Domain Containing 1	Protein Coding	40	GC02P226825	9.24256	https://www.genecards.org/cgi-bin/carddisp.pl?gene=RHBDD1
KDR	Kinase Insert Domain Receptor	Protein Coding	60	GC04M055078	9.23549	https://www.genecards.org/cgi-bin/carddisp.pl?gene=KDR
TRPM4	Transient Receptor Potential Cation Channel Subfamily M Member 4	Protein Coding	52	GC19P049157	9.23509	https://www.genecards.org/cgi-bin/carddisp.pl?gene=TRPM4
POR	Cytochrome P450 Oxidoreductase	Protein Coding	56	GC07P075899	9.23483	https://www.genecards.org/cgi-bin/carddisp.pl?gene=POR
YKT6	YKT6 V-SNARE Homolog	Protein Coding	47	GC07P044200	9.22467	https://www.genecards.org/cgi-bin/carddisp.pl?gene=YKT6
HTR1A	5-Hydroxytryptamine Receptor 1A	Protein Coding	53	GC05M063960	9.22306	https://www.genecards.org/cgi-bin/carddisp.pl?gene=HTR1A
PIK3CG	Phosphatidylinositol-4,5-Bisphosphate 3-Kinase Catalytic Subunit Gamma	Protein Coding	55	GC07P106865	9.22218	https://www.genecards.org/cgi-bin/carddisp.pl?gene=PIK3CG
TYR	Tyrosinase	Protein Coding	55	GC11P089177	9.21675	https://www.genecards.org/cgi-bin/carddisp.pl?gene=TYR
EEF2	Eukaryotic Translation Elongation Factor 2	Protein Coding	55	GC19M003976	9.21545	https://www.genecards.org/cgi-bin/carddisp.pl?gene=EEF2
MCL1	MCL1 Apoptosis Regulator, BCL2 Family Member	Protein Coding	55	GC01M154069	9.21094	https://www.genecards.org/cgi-bin/carddisp.pl?gene=MCL1
MMGT1	Membrane Magnesium Transporter 1	Protein Coding	42	GC0XM135962	9.20991	https://www.genecards.org/cgi-bin/carddisp.pl?gene=MMGT1
YWHAZ	Tyrosine 3-Monooxygenase/Tryptophan 5-Monooxygenase Activation Protein Zeta	Protein Coding	53	GC08M100917	9.2003	https://www.genecards.org/cgi-bin/carddisp.pl?gene=YWHAZ
ADRB2	Adrenoceptor Beta 2	Protein Coding	55	GC05P148825	9.19936	https://www.genecards.org/cgi-bin/carddisp.pl?gene=ADRB2
TMCO1	Transmembrane And Coiled-Coil Domains 1	Protein Coding	47	GC01M165724	9.19701	https://www.genecards.org/cgi-bin/carddisp.pl?gene=TMCO1
CDKN2A	Cyclin Dependent Kinase Inhibitor 2A	Protein Coding	59	GC09M021967	9.19009	https://www.genecards.org/cgi-bin/carddisp.pl?gene=CDKN2A
TGM2	Transglutaminase 2	Protein Coding	54	GC20M038127	9.1853	https://www.genecards.org/cgi-bin/carddisp.pl?gene=TGM2
SACM1L	SAC1 Like Phosphatidylinositide Phosphatase	Protein Coding	46	GC03P050752	9.17377	https://www.genecards.org/cgi-bin/carddisp.pl?gene=SACM1L
SCP2	Sterol Carrier Protein 2	Protein Coding	52	GC01P052927	9.16469	https://www.genecards.org/cgi-bin/carddisp.pl?gene=SCP2
SCFD1	Sec1 Family Domain Containing 1	Protein Coding	46	GC14P030622	9.16438	https://www.genecards.org/cgi-bin/carddisp.pl?gene=SCFD1
KRAS	KRAS Proto-Oncogene, GTPase	Protein Coding	59	GC12M025204	9.15779	https://www.genecards.org/cgi-bin/carddisp.pl?gene=KRAS
NOS1	Nitric Oxide Synthase 1	Protein Coding	56	GC12M117208	9.14528	https://www.genecards.org/cgi-bin/carddisp.pl?gene=NOS1
SFTPC	Surfactant Protein C	Protein Coding	48	GC08P022156	9.1384	https://www.genecards.org/cgi-bin/carddisp.pl?gene=SFTPC
SSR1	Signal Sequence Receptor Subunit 1	Protein Coding	47	GC06M007268	9.13638	https://www.genecards.org/cgi-bin/carddisp.pl?gene=SSR1
NBAS	NBAS Subunit Of NRZ Tethering Complex	Protein Coding	47	GC02M014793	9.12882	https://www.genecards.org/cgi-bin/carddisp.pl?gene=NBAS
GABARAP	GABA Type A Receptor-Associated Protein	Protein Coding	50	GC17M007240	9.1171	https://www.genecards.org/cgi-bin/carddisp.pl?gene=GABARAP
TEX2	Testis Expressed 2	Protein Coding	42	GC17M064147	9.10596	https://www.genecards.org/cgi-bin/carddisp.pl?gene=TEX2
CNR1	Cannabinoid Receptor 1	Protein Coding	53	GC06M088139	9.09561	https://www.genecards.org/cgi-bin/carddisp.pl?gene=CNR1
NGLY1	N-Glycanase 1	Protein Coding	51	GC03M025718	9.08655	https://www.genecards.org/cgi-bin/carddisp.pl?gene=NGLY1
GABARAPL1	GABA Type A Receptor Associated Protein Like 1	Protein Coding	47	GC12P010212	9.08292	https://www.genecards.org/cgi-bin/carddisp.pl?gene=GABARAPL1
HACD3	3-Hydroxyacyl-CoA Dehydratase 3	Protein Coding	44	GC15P065530	9.04265	https://www.genecards.org/cgi-bin/carddisp.pl?gene=HACD3
ATG14	Autophagy Related 14	Protein Coding	43	GC14M055366	9.03671	https://www.genecards.org/cgi-bin/carddisp.pl?gene=ATG14
BAG3	BAG Cochaperone 3	Protein Coding	50	GC10P119651	9.01884	https://www.genecards.org/cgi-bin/carddisp.pl?gene=BAG3
CLN8	CLN8 Transmembrane ER And ERGIC Protein	Protein Coding	47	GC08P001755	9.01551	https://www.genecards.org/cgi-bin/carddisp.pl?gene=CLN8
MSRB3	Methionine Sulfoxide Reductase B3	Protein Coding	50	GC12P065279	9.00009	https://www.genecards.org/cgi-bin/carddisp.pl?gene=MSRB3
CGRRF1	Cell Growth Regulator With Ring Finger Domain 1	Protein Coding	40	GC14P054509	8.99841	https://www.genecards.org/cgi-bin/carddisp.pl?gene=CGRRF1
ATF2	Activating Transcription Factor 2	Protein Coding	54	GC02M175072	8.97761	https://www.genecards.org/cgi-bin/carddisp.pl?gene=ATF2
TRAPPC2	Trafficking Protein Particle Complex Subunit 2	Protein Coding	46	GC0XM013712	8.97496	https://www.genecards.org/cgi-bin/carddisp.pl?gene=TRAPPC2
PPP1CC	Protein Phosphatase 1 Catalytic Subunit Gamma	Protein Coding	51	GC12M110709	8.96744	https://www.genecards.org/cgi-bin/carddisp.pl?gene=PPP1CC
PROC	Protein C, Inactivator Of Coagulation Factors Va And VIIIa	Protein Coding	58	GC02P127418	8.96192	https://www.genecards.org/cgi-bin/carddisp.pl?gene=PROC
PML	PML Nuclear Body Scaffold	Protein Coding	53	GC15P073994	8.95806	https://www.genecards.org/cgi-bin/carddisp.pl?gene=PML
CAPN3	Calpain 3	Protein Coding	55	GC15P042359	8.9569	https://www.genecards.org/cgi-bin/carddisp.pl?gene=CAPN3
ELAVL1	ELAV Like RNA Binding Protein 1	Protein Coding	47	GC19M007958	8.95649	https://www.genecards.org/cgi-bin/carddisp.pl?gene=ELAVL1
HACD2	3-Hydroxyacyl-CoA Dehydratase 2	Protein Coding	42	GC03M123490	8.95607	https://www.genecards.org/cgi-bin/carddisp.pl?gene=HACD2
E2F1	E2F Transcription Factor 1	Protein Coding	50	GC20M033675	8.94687	https://www.genecards.org/cgi-bin/carddisp.pl?gene=E2F1
SGPP1	Sphingosine-1-Phosphate Phosphatase 1	Protein Coding	44	GC14M063684	8.94542	https://www.genecards.org/cgi-bin/carddisp.pl?gene=SGPP1
HMOX2	Heme Oxygenase 2	Protein Coding	52	GC16P004474	8.94341	https://www.genecards.org/cgi-bin/carddisp.pl?gene=HMOX2
NR1H2	Nuclear Receptor Subfamily 1 Group H Member 2	Protein Coding	53	GC19P050329	8.94024	https://www.genecards.org/cgi-bin/carddisp.pl?gene=NR1H2
CDH1	Cadherin 1	Protein Coding	56	GC16P068737	8.93978	https://www.genecards.org/cgi-bin/carddisp.pl?gene=CDH1
MAPKAP1	MAPK Associated Protein 1	Protein Coding	51	GC09M125437	8.93108	https://www.genecards.org/cgi-bin/carddisp.pl?gene=MAPKAP1
NPM1	Nucleophosmin 1	Protein Coding	58	GC05P171387	8.92485	https://www.genecards.org/cgi-bin/carddisp.pl?gene=NPM1
TMEM258	Transmembrane Protein 258	Protein Coding	40	GC11M061768	8.92458	https://www.genecards.org/cgi-bin/carddisp.pl?gene=TMEM258
IGF2BP1	Insulin Like Growth Factor 2 MRNA Binding Protein 1	Protein Coding	47	GC17P072236	8.91841	https://www.genecards.org/cgi-bin/carddisp.pl?gene=IGF2BP1
MTDH	Metadherin	Protein Coding	47	GC08P097644	8.91364	https://www.genecards.org/cgi-bin/carddisp.pl?gene=MTDH
FKBP1B	FKBP Prolyl Isomerase 1B	Protein Coding	45	GC02P024033	8.8955	https://www.genecards.org/cgi-bin/carddisp.pl?gene=FKBP1B
TXNRD1	Thioredoxin Reductase 1	Protein Coding	51	GC12P104215	8.88891	https://www.genecards.org/cgi-bin/carddisp.pl?gene=TXNRD1
MIR133B	MicroRNA 133b	RNA Gene	23	GC06P052148	8.88744	https://www.genecards.org/cgi-bin/carddisp.pl?gene=MIR133B
SET	SET Nuclear Proto-Oncogene	Protein Coding	51	GC09P129887	8.8842	https://www.genecards.org/cgi-bin/carddisp.pl?gene=SET
BTRC	Beta-Transducin Repeat Containing E3 Ubiquitin Protein Ligase	Protein Coding	52	GC10P101354	8.88186	https://www.genecards.org/cgi-bin/carddisp.pl?gene=BTRC
MT-TP	Mitochondrially Encoded TRNA-Pro (CCN)	RNA Gene	11	GCMTM015957	8.88164	https://www.genecards.org/cgi-bin/carddisp.pl?gene=MT-TP
POMT2	Protein O-Mannosyltransferase 2	Protein Coding	51	GC14M077274	8.87995	https://www.genecards.org/cgi-bin/carddisp.pl?gene=POMT2
ACE	Angiotensin I Converting Enzyme	Protein Coding	59	GC17P063477	8.86427	https://www.genecards.org/cgi-bin/carddisp.pl?gene=ACE
PKM	Pyruvate Kinase M1/2	Protein Coding	56	GC15M072199	8.86155	https://www.genecards.org/cgi-bin/carddisp.pl?gene=PKM
REEP1	Receptor Accessory Protein 1	Protein Coding	47	GC02M086213	8.85155	https://www.genecards.org/cgi-bin/carddisp.pl?gene=REEP1
RPL5	Ribosomal Protein L5	Protein Coding	55	GC01P092832	8.84634	https://www.genecards.org/cgi-bin/carddisp.pl?gene=RPL5
MIR34A	MicroRNA 34a	RNA Gene	25	GC01M009630	8.83053	https://www.genecards.org/cgi-bin/carddisp.pl?gene=MIR34A
UFM1	Ubiquitin Fold Modifier 1	Protein Coding	48	GC13P038349	8.82872	https://www.genecards.org/cgi-bin/carddisp.pl?gene=UFM1
PLP1	Proteolipid Protein 1	Protein Coding	50	GC0XP103773	8.8279	https://www.genecards.org/cgi-bin/carddisp.pl?gene=PLP1
PPP1CB	Protein Phosphatase 1 Catalytic Subunit Beta	Protein Coding	53	GC02P028752	8.82682	https://www.genecards.org/cgi-bin/carddisp.pl?gene=PPP1CB
SMPD1	Sphingomyelin Phosphodiesterase 1	Protein Coding	56	GC11P006390	8.82534	https://www.genecards.org/cgi-bin/carddisp.pl?gene=SMPD1
PARP16	Poly(ADP-Ribose) Polymerase Family Member 16	Protein Coding	42	GC15M129478	8.8134	https://www.genecards.org/cgi-bin/carddisp.pl?gene=PARP16
SELENOF	Selenoprotein F	Protein Coding	40	GC01M086863	8.80735	https://www.genecards.org/cgi-bin/carddisp.pl?gene=SELENOF
SEC11A	SEC11 Homolog A, Signal Peptidase Complex Subunit	Protein Coding	44	GC15M084669	8.78634	https://www.genecards.org/cgi-bin/carddisp.pl?gene=SEC11A
CD36	CD36 Molecule	Protein Coding	57	GC07P080369	8.77832	https://www.genecards.org/cgi-bin/carddisp.pl?gene=CD36
APOA1	Apolipoprotein A1	Protein Coding	57	GC11M116835	8.77592	https://www.genecards.org/cgi-bin/carddisp.pl?gene=APOA1
CDK5RAP3	CDK5 Regulatory Subunit Associated Protein 3	Protein Coding	43	GC17P047967	8.77246	https://www.genecards.org/cgi-bin/carddisp.pl?gene=CDK5RAP3
RET	Ret Proto-Oncogene	Protein Coding	61	GC10P043303	8.77071	https://www.genecards.org/cgi-bin/carddisp.pl?gene=RET
AKAP6	A-Kinase Anchoring Protein 6	Protein Coding	47	GC14P032329	8.76789	https://www.genecards.org/cgi-bin/carddisp.pl?gene=AKAP6
DST	Dystonin	Protein Coding	50	GC06M056457	8.75808	https://www.genecards.org/cgi-bin/carddisp.pl?gene=DST
PLOD1	Procollagen-Lysine,2-Oxoglutarate 5-Dioxygenase 1	Protein Coding	52	GC01P011934	8.75193	https://www.genecards.org/cgi-bin/carddisp.pl?gene=PLOD1
PPM1L	Protein Phosphatase, Mg2+/Mn2+ Dependent 1L	Protein Coding	45	GC03P160755	8.74393	https://www.genecards.org/cgi-bin/carddisp.pl?gene=PPM1L
SLC30A5	Solute Carrier Family 30 Member 5	Protein Coding	47	GC05P069093	8.7416	https://www.genecards.org/cgi-bin/carddisp.pl?gene=SLC30A5
MIR493HG	MIR493 Cluster Host Gene	RNA Gene	14	GC14P111895	8.73888	https://www.genecards.org/cgi-bin/carddisp.pl?gene=MIR493HG
ENSG00000276919		RNA Gene	10	GC14P111685	8.73888	https://www.genecards.org/cgi-bin/carddisp.pl?gene=ENSG00000276919
TNFRSF1A	TNF Receptor Superfamily Member 1A	Protein Coding	57	GC12M006328	8.7359	https://www.genecards.org/cgi-bin/carddisp.pl?gene=TNFRSF1A
LINC01554	Long Intergenic Non-Protein Coding RNA 1554	RNA Gene	25	GC05P095838	8.73514	https://www.genecards.org/cgi-bin/carddisp.pl?gene=LINC01554
SOAT2	Sterol O-Acyltransferase 2	Protein Coding	50	GC12P053103	8.72067	https://www.genecards.org/cgi-bin/carddisp.pl?gene=SOAT2
TERT	Telomerase Reverse Transcriptase	Protein Coding	59	GC05M001253	8.71763	https://www.genecards.org/cgi-bin/carddisp.pl?gene=TERT
ZFAND1	Zinc Finger AN1-Type Containing 1	Protein Coding	39	GC08M081701	8.71594	https://www.genecards.org/cgi-bin/carddisp.pl?gene=ZFAND1
AGTR1	Angiotensin II Receptor Type 1	Protein Coding	58	GC03P148697	8.7151	https://www.genecards.org/cgi-bin/carddisp.pl?gene=AGTR1
GH-LCR	Growth Hormone Locus Control Region	Functional Element	4	GC17P063917	8.70831	https://www.genecards.org/cgi-bin/carddisp.pl?gene=GH-LCR
PCNA	Proliferating Cell Nuclear Antigen	Protein Coding	57	GC20M005114	8.69973	https://www.genecards.org/cgi-bin/carddisp.pl?gene=PCNA
MX1	MX Dynamin Like GTPase 1	Protein Coding	47	GC21P041420	8.69639	https://www.genecards.org/cgi-bin/carddisp.pl?gene=MX1
EIF4E	Eukaryotic Translation Initiation Factor 4E	Protein Coding	56	GC04M098879	8.69129	https://www.genecards.org/cgi-bin/carddisp.pl?gene=EIF4E
GORASP2	Golgi Reassembly Stacking Protein 2	Protein Coding	46	GC02P170928	8.68556	https://www.genecards.org/cgi-bin/carddisp.pl?gene=GORASP2
KCNJ11	Potassium Inwardly Rectifying Channel Subfamily J Member 11	Protein Coding	53	GC11M017737	8.68312	https://www.genecards.org/cgi-bin/carddisp.pl?gene=KCNJ11
UNC93B1	Unc-93 Homolog B1, TLR Signaling Regulator	Protein Coding	47	GC11M067991	8.67264	https://www.genecards.org/cgi-bin/carddisp.pl?gene=UNC93B1
TMEM43	Transmembrane Protein 43	Protein Coding	50	GC03P014408	8.66996	https://www.genecards.org/cgi-bin/carddisp.pl?gene=TMEM43
HAX1	HCLS1 Associated Protein X-1	Protein Coding	50	GC01P154273	8.66883	https://www.genecards.org/cgi-bin/carddisp.pl?gene=HAX1
LONP1	Lon Peptidase 1, Mitochondrial	Protein Coding	52	GC19M005691	8.66019	https://www.genecards.org/cgi-bin/carddisp.pl?gene=LONP1
CLCN1	Chloride Voltage-Gated Channel 1	Protein Coding	51	GC07P143316	8.65548	https://www.genecards.org/cgi-bin/carddisp.pl?gene=CLCN1
CALHM1	Calcium Homeostasis Modulator 1	Protein Coding	42	GC10M103454	8.65541	https://www.genecards.org/cgi-bin/carddisp.pl?gene=CALHM1
KHSRP	KH-Type Splicing Regulatory Protein	Protein Coding	48	GC19M006413	8.65538	https://www.genecards.org/cgi-bin/carddisp.pl?gene=KHSRP
MYDGF	Myeloid Derived Growth Factor	Protein Coding	43	GC19M004641	8.6538	https://www.genecards.org/cgi-bin/carddisp.pl?gene=MYDGF
COPE	COPI Coat Complex Subunit Epsilon	Protein Coding	47	GC19M018899	8.65092	https://www.genecards.org/cgi-bin/carddisp.pl?gene=COPE
TRAPPC12	Trafficking Protein Particle Complex Subunit 12	Protein Coding	47	GC02P003383	8.64793	https://www.genecards.org/cgi-bin/carddisp.pl?gene=TRAPPC12
UBQLN2	Ubiquilin 2	Protein Coding	50	GC0XP056563	8.63893	https://www.genecards.org/cgi-bin/carddisp.pl?gene=UBQLN2
SCARA3	Scavenger Receptor Class A Member 3	Protein Coding	44	GC08P027633	8.63623	https://www.genecards.org/cgi-bin/carddisp.pl?gene=SCARA3
CSNK2B	Casein Kinase 2 Beta	Protein Coding	55	GC06P100206	8.63364	https://www.genecards.org/cgi-bin/carddisp.pl?gene=CSNK2B
YWHAE	Tyrosine 3-Monooxygenase/Tryptophan 5-Monooxygenase Activation Protein Epsilon	Protein Coding	56	GC17M012236	8.62722	https://www.genecards.org/cgi-bin/carddisp.pl?gene=YWHAE
TRAPPC5	Trafficking Protein Particle Complex Subunit 5	Protein Coding	42	GC19P007680	8.62613	https://www.genecards.org/cgi-bin/carddisp.pl?gene=TRAPPC5
ZFYVE27	Zinc Finger FYVE-Type Containing 27	Protein Coding	44	GC10P098130	8.61246	https://www.genecards.org/cgi-bin/carddisp.pl?gene=ZFYVE27
FUS	FUS RNA Binding Protein	Protein Coding	51	GC16P031180	8.59872	https://www.genecards.org/cgi-bin/carddisp.pl?gene=FUS
PPP1R3A	Protein Phosphatase 1 Regulatory Subunit 3A	Protein Coding	49	GC07M113876	8.57937	https://www.genecards.org/cgi-bin/carddisp.pl?gene=PPP1R3A
CAMK2B	Calcium/Calmodulin Dependent Protein Kinase II Beta	Protein Coding	57	GC07M044724	8.57087	https://www.genecards.org/cgi-bin/carddisp.pl?gene=CAMK2B
CTNNB1	Catenin Beta 1	Protein Coding	60	GC03P041194	8.56998	https://www.genecards.org/cgi-bin/carddisp.pl?gene=CTNNB1
SSR2	Signal Sequence Receptor Subunit 2	Protein Coding	46	GC01M156009	8.56531	https://www.genecards.org/cgi-bin/carddisp.pl?gene=SSR2
EIF2A	Eukaryotic Translation Initiation Factor 2A	Protein Coding	48	GC03P150546	8.56374	https://www.genecards.org/cgi-bin/carddisp.pl?gene=EIF2A
CYP2D6	Cytochrome P450 Family 2 Subfamily D Member 6	Protein Coding	53	GC22M042126	8.55822	https://www.genecards.org/cgi-bin/carddisp.pl?gene=CYP2D6
MPPE1	Metallophosphoesterase 1	Protein Coding	44	GC18M029309	8.55584	https://www.genecards.org/cgi-bin/carddisp.pl?gene=MPPE1
ICAM1	Intercellular Adhesion Molecule 1	Protein Coding	57	GC19P010988	8.55194	https://www.genecards.org/cgi-bin/carddisp.pl?gene=ICAM1
F9	Coagulation Factor IX	Protein Coding	54	GC0XP139530	8.55045	https://www.genecards.org/cgi-bin/carddisp.pl?gene=F9
SPPL2C	Signal Peptide Peptidase Like 2C	Protein Coding	42	GC17P045844	8.53782	https://www.genecards.org/cgi-bin/carddisp.pl?gene=SPPL2C
JPH3	Junctophilin 3	Protein Coding	49	GC16P087601	8.53698	https://www.genecards.org/cgi-bin/carddisp.pl?gene=JPH3
DYSF	Dysferlin	Protein Coding	50	GC02P071453	8.53166	https://www.genecards.org/cgi-bin/carddisp.pl?gene=DYSF
TLR9	Toll Like Receptor 9	Protein Coding	53	GC03M052225	8.53037	https://www.genecards.org/cgi-bin/carddisp.pl?gene=TLR9
ATP7A	ATPase Copper Transporting Alpha	Protein Coding	52	GC0XP078051	8.51806	https://www.genecards.org/cgi-bin/carddisp.pl?gene=ATP7A
G6PC3	Glucose-6-Phosphatase Catalytic Subunit 3	Protein Coding	48	GC17P044070	8.49311	https://www.genecards.org/cgi-bin/carddisp.pl?gene=G6PC3
LRRC59	Leucine Rich Repeat Containing 59	Protein Coding	42	GC17M050375	8.48895	https://www.genecards.org/cgi-bin/carddisp.pl?gene=LRRC59
BCL2L10	BCL2 Like 10	Protein Coding	46	GC15M130314	8.45342	https://www.genecards.org/cgi-bin/carddisp.pl?gene=BCL2L10
SOD3	Superoxide Dismutase 3	Protein Coding	50	GC04P024798	8.44993	https://www.genecards.org/cgi-bin/carddisp.pl?gene=SOD3
PMM2	Phosphomannomutase 2	Protein Coding	53	GC16P008788	8.44909	https://www.genecards.org/cgi-bin/carddisp.pl?gene=PMM2
CSNK2A1	Casein Kinase 2 Alpha 1	Protein Coding	57	GC20M000472	8.44681	https://www.genecards.org/cgi-bin/carddisp.pl?gene=CSNK2A1
DGAT1	Diacylglycerol O-Acyltransferase 1	Protein Coding	55	GC08M145906	8.44407	https://www.genecards.org/cgi-bin/carddisp.pl?gene=DGAT1
VKORC1	Vitamin K Epoxide Reductase Complex Subunit 1	Protein Coding	55	GC16M040147	8.44185	https://www.genecards.org/cgi-bin/carddisp.pl?gene=VKORC1
PPARA	Peroxisome Proliferator Activated Receptor Alpha	Protein Coding	51	GC22P046150	8.44106	https://www.genecards.org/cgi-bin/carddisp.pl?gene=PPARA
COL2A1	Collagen Type II Alpha 1 Chain	Protein Coding	56	GC12M047972	8.43839	https://www.genecards.org/cgi-bin/carddisp.pl?gene=COL2A1
TNFSF10	TNF Superfamily Member 10	Protein Coding	51	GC03M172505	8.43325	https://www.genecards.org/cgi-bin/carddisp.pl?gene=TNFSF10
PWAR4	Prader Willi/Angelman Region RNA 4	RNA Gene	11	GC15P025211	8.43183	https://www.genecards.org/cgi-bin/carddisp.pl?gene=PWAR4
HSD17B12	Hydroxysteroid 17-Beta Dehydrogenase 12	Protein Coding	46	GC11P043652	8.41329	https://www.genecards.org/cgi-bin/carddisp.pl?gene=HSD17B12
ERMARD	ER Membrane Associated RNA Degradation	Protein Coding	39	GC06P169751	8.41184	https://www.genecards.org/cgi-bin/carddisp.pl?gene=ERMARD
STT3B	STT3 Oligosaccharyltransferase Complex Catalytic Subunit B	Protein Coding	50	GC03P031532	8.40872	https://www.genecards.org/cgi-bin/carddisp.pl?gene=STT3B
F10	Coagulation Factor X	Protein Coding	57	GC13P113122	8.4035	https://www.genecards.org/cgi-bin/carddisp.pl?gene=F10
PSMA7	Proteasome 20S Subunit Alpha 7	Protein Coding	51	GC20M062136	8.38881	https://www.genecards.org/cgi-bin/carddisp.pl?gene=PSMA7
NOTCH2	Notch Receptor 2	Protein Coding	59	GC01M119911	8.38816	https://www.genecards.org/cgi-bin/carddisp.pl?gene=NOTCH2
RELA	RELA Proto-Oncogene, NF-KB Subunit	Protein Coding	59	GC11M065653	8.38664	https://www.genecards.org/cgi-bin/carddisp.pl?gene=RELA
GOSR2	Golgi SNAP Receptor Complex Member 2	Protein Coding	49	GC17P072133	8.38479	https://www.genecards.org/cgi-bin/carddisp.pl?gene=GOSR2
C1R	Complement C1r	Protein Coding	53	GC12M008292	8.37888	https://www.genecards.org/cgi-bin/carddisp.pl?gene=C1R
PLOD3	Procollagen-Lysine,2-Oxoglutarate 5-Dioxygenase 3	Protein Coding	53	GC07M101205	8.36304	https://www.genecards.org/cgi-bin/carddisp.pl?gene=PLOD3
EPM2A-DT	EPM2A Divergent Transcript	RNA Gene	17	GC06P145737	8.36282	https://www.genecards.org/cgi-bin/carddisp.pl?gene=EPM2A-DT
GHRL	Ghrelin And Obestatin Prepropeptide	Protein Coding	48	GC03M010285	8.35824	https://www.genecards.org/cgi-bin/carddisp.pl?gene=GHRL
HSPA6	Heat Shock Protein Family A (Hsp70) Member 6	Protein Coding	51	GC01P161524	8.35579	https://www.genecards.org/cgi-bin/carddisp.pl?gene=HSPA6
SFTA3	Surfactant Associated 3	RNA Gene	36	GC14M036474	8.35112	https://www.genecards.org/cgi-bin/carddisp.pl?gene=SFTA3
WLS	Wnt Ligand Secretion Mediator	Protein Coding	46	GC01M068098	8.35035	https://www.genecards.org/cgi-bin/carddisp.pl?gene=WLS
KNG1	Kininogen 1	Protein Coding	55	GC03P186717	8.33865	https://www.genecards.org/cgi-bin/carddisp.pl?gene=KNG1
OMA1	OMA1 Zinc Metallopeptidase	Protein Coding	43	GC01M058415	8.33787	https://www.genecards.org/cgi-bin/carddisp.pl?gene=OMA1
TECR	Trans-2,3-Enoyl-CoA Reductase	Protein Coding	51	GC19P014517	8.33112	https://www.genecards.org/cgi-bin/carddisp.pl?gene=TECR
FANCD2	FA Complementation Group D2	Protein Coding	53	GC03P010026	8.32676	https://www.genecards.org/cgi-bin/carddisp.pl?gene=FANCD2
ZFAND2B	Zinc Finger AN1-Type Containing 2B	Protein Coding	42	GC02P219195	8.3244	https://www.genecards.org/cgi-bin/carddisp.pl?gene=ZFAND2B
GRINA	Glutamate Ionotropic Receptor NMDA Type Subunit Associated Protein 1	Protein Coding	40	GC08P143990	8.32268	https://www.genecards.org/cgi-bin/carddisp.pl?gene=GRINA
UFC1	Ubiquitin-Fold Modifier Conjugating Enzyme 1	Protein Coding	44	GC01P161152	8.30302	https://www.genecards.org/cgi-bin/carddisp.pl?gene=UFC1
PDHA1	Pyruvate Dehydrogenase E1 Subunit Alpha 1	Protein Coding	54	GC0XP019343	8.2987	https://www.genecards.org/cgi-bin/carddisp.pl?gene=PDHA1
PLA2G6	Phospholipase A2 Group VI	Protein Coding	54	GC22M067580	8.2913	https://www.genecards.org/cgi-bin/carddisp.pl?gene=PLA2G6
TRPA1	Transient Receptor Potential Cation Channel Subfamily A Member 1	Protein Coding	55	GC08M072019	8.29095	https://www.genecards.org/cgi-bin/carddisp.pl?gene=TRPA1
MIR21	MicroRNA 21	RNA Gene	26	GC17P072430	8.27859	https://www.genecards.org/cgi-bin/carddisp.pl?gene=MIR21
SRP72	Signal Recognition Particle 72	Protein Coding	48	GC04P056466	8.27191	https://www.genecards.org/cgi-bin/carddisp.pl?gene=SRP72
MCFD2	Multiple Coagulation Factor Deficiency 2, ER Cargo Receptor Complex Subunit	Protein Coding	51	GC02M046901	8.26908	https://www.genecards.org/cgi-bin/carddisp.pl?gene=MCFD2
NOS1AP	Nitric Oxide Synthase 1 Adaptor Protein	Protein Coding	46	GC01P162069	8.26805	https://www.genecards.org/cgi-bin/carddisp.pl?gene=NOS1AP
F7	Coagulation Factor VII	Protein Coding	55	GC13P113105	8.25971	https://www.genecards.org/cgi-bin/carddisp.pl?gene=F7
DUSP19	Dual Specificity Phosphatase 19	Protein Coding	46	GC02P183078	8.25841	https://www.genecards.org/cgi-bin/carddisp.pl?gene=DUSP19
UGT1A9	UDP Glucuronosyltransferase Family 1 Member A9	Protein Coding	51	GC02P233671	8.25808	https://www.genecards.org/cgi-bin/carddisp.pl?gene=UGT1A9
MAN1A1	Mannosidase Alpha Class 1A Member 1	Protein Coding	47	GC06M119269	8.25519	https://www.genecards.org/cgi-bin/carddisp.pl?gene=MAN1A1
CDC42	Cell Division Cycle 42	Protein Coding	57	GC01P022052	8.25028	https://www.genecards.org/cgi-bin/carddisp.pl?gene=CDC42
BCHE	Butyrylcholinesterase	Protein Coding	57	GC03M165772	8.24433	https://www.genecards.org/cgi-bin/carddisp.pl?gene=BCHE
SIRT6	Sirtuin 6	Protein Coding	52	GC19M004174	8.23828	https://www.genecards.org/cgi-bin/carddisp.pl?gene=SIRT6
GDF15	Growth Differentiation Factor 15	Protein Coding	50	GC19P079240	8.23553	https://www.genecards.org/cgi-bin/carddisp.pl?gene=GDF15
CREBBP	CREB Binding Protein	Protein Coding	60	GC16M009954	8.2182	https://www.genecards.org/cgi-bin/carddisp.pl?gene=CREBBP
STARD3NL	STARD3 N-Terminal Like	Protein Coding	42	GC07P038218	8.21762	https://www.genecards.org/cgi-bin/carddisp.pl?gene=STARD3NL
ATXN2	Ataxin 2	Protein Coding	50	GC12M111443	8.2135	https://www.genecards.org/cgi-bin/carddisp.pl?gene=ATXN2
PTEN	Phosphatase And Tensin Homolog	Protein Coding	59	GC10P096651	8.21118	https://www.genecards.org/cgi-bin/carddisp.pl?gene=PTEN
ASNS	Asparagine Synthetase (Glutamine-Hydrolyzing)	Protein Coding	53	GC07M097854	8.20757	https://www.genecards.org/cgi-bin/carddisp.pl?gene=ASNS
VDAC1	Voltage Dependent Anion Channel 1	Protein Coding	53	GC05M133975	8.20671	https://www.genecards.org/cgi-bin/carddisp.pl?gene=VDAC1
COL1A1	Collagen Type I Alpha 1 Chain	Protein Coding	56	GC17M057583	8.2005	https://www.genecards.org/cgi-bin/carddisp.pl?gene=COL1A1
NDUFS4	NADH:Ubiquinone Oxidoreductase Subunit S4	Protein Coding	50	GC05P053560	8.19427	https://www.genecards.org/cgi-bin/carddisp.pl?gene=NDUFS4
ANK1	Ankyrin 1	Protein Coding	51	GC08M041653	8.19164	https://www.genecards.org/cgi-bin/carddisp.pl?gene=ANK1
PIK3CA	Phosphatidylinositol-4,5-Bisphosphate 3-Kinase Catalytic Subunit Alpha	Protein Coding	59	GC03P179148	8.18563	https://www.genecards.org/cgi-bin/carddisp.pl?gene=PIK3CA
SLC25A1	Solute Carrier Family 25 Member 1	Protein Coding	52	GC22M019513	8.18489	https://www.genecards.org/cgi-bin/carddisp.pl?gene=SLC25A1
CALU	Calumenin	Protein Coding	50	GC07P128739	8.1676	https://www.genecards.org/cgi-bin/carddisp.pl?gene=CALU
ZFYVE1	Zinc Finger FYVE-Type Containing 1	Protein Coding	43	GC14M072969	8.15904	https://www.genecards.org/cgi-bin/carddisp.pl?gene=ZFYVE1
RPA1	Replication Protein A1	Protein Coding	53	GC17P001829	8.15863	https://www.genecards.org/cgi-bin/carddisp.pl?gene=RPA1
NOL3	Nucleolar Protein 3	Protein Coding	49	GC16P067222	8.14841	https://www.genecards.org/cgi-bin/carddisp.pl?gene=NOL3
KCNJ2	Potassium Inwardly Rectifying Channel Subfamily J Member 2	Protein Coding	55	GC17P070168	8.14497	https://www.genecards.org/cgi-bin/carddisp.pl?gene=KCNJ2
UBE2D3	Ubiquitin Conjugating Enzyme E2 D3	Protein Coding	52	GC04M102794	8.13375	https://www.genecards.org/cgi-bin/carddisp.pl?gene=UBE2D3
NGF	Nerve Growth Factor	Protein Coding	58	GC01M115285	8.12629	https://www.genecards.org/cgi-bin/carddisp.pl?gene=NGF
MR1	Major Histocompatibility Complex, Class I-Related	Protein Coding	49	GC01P181033	8.10406	https://www.genecards.org/cgi-bin/carddisp.pl?gene=MR1
CYP1B1	Cytochrome P450 Family 1 Subfamily B Member 1	Protein Coding	55	GC02M038066	8.10048	https://www.genecards.org/cgi-bin/carddisp.pl?gene=CYP1B1
GRIN2B	Glutamate Ionotropic Receptor NMDA Type Subunit 2B	Protein Coding	59	GC12M013437	8.08171	https://www.genecards.org/cgi-bin/carddisp.pl?gene=GRIN2B
USP19	Ubiquitin Specific Peptidase 19	Protein Coding	46	GC03M052150	8.07575	https://www.genecards.org/cgi-bin/carddisp.pl?gene=USP19
CHRNE	Cholinergic Receptor Nicotinic Epsilon Subunit	Protein Coding	52	GC17M004897	8.07398	https://www.genecards.org/cgi-bin/carddisp.pl?gene=CHRNE
ECPAS	Ecm29 Proteasome Adaptor And Scaffold	Protein Coding	40	GC09M111361	8.07346	https://www.genecards.org/cgi-bin/carddisp.pl?gene=ECPAS
ABCD1	ATP Binding Cassette Subfamily D Member 1	Protein Coding	53	GC0XP153724	8.0707	https://www.genecards.org/cgi-bin/carddisp.pl?gene=ABCD1
EIF5A	Eukaryotic Translation Initiation Factor 5A	Protein Coding	52	GC17P007306	8.06049	https://www.genecards.org/cgi-bin/carddisp.pl?gene=EIF5A
GOSR1	Golgi SNAP Receptor Complex Member 1	Protein Coding	44	GC17P030477	8.05822	https://www.genecards.org/cgi-bin/carddisp.pl?gene=GOSR1
MMP9	Matrix Metallopeptidase 9	Protein Coding	61	GC20P046008	8.04539	https://www.genecards.org/cgi-bin/carddisp.pl?gene=MMP9
UGT1A10	UDP Glucuronosyltransferase Family 1 Member A10	Protein Coding	49	GC02P233636	8.04188	https://www.genecards.org/cgi-bin/carddisp.pl?gene=UGT1A10
SSR4	Signal Sequence Receptor Subunit 4	Protein Coding	49	GC0XP153793	8.04035	https://www.genecards.org/cgi-bin/carddisp.pl?gene=SSR4
SPCS2	Signal Peptidase Complex Subunit 2	Protein Coding	41	GC11P078981	8.02633	https://www.genecards.org/cgi-bin/carddisp.pl?gene=SPCS2
VAMP2	Vesicle Associated Membrane Protein 2	Protein Coding	51	GC17M012669	8.02569	https://www.genecards.org/cgi-bin/carddisp.pl?gene=VAMP2
GATA1	GATA Binding Protein 1	Protein Coding	53	GC0XP048786	8.0249	https://www.genecards.org/cgi-bin/carddisp.pl?gene=GATA1
TFRC	Transferrin Receptor	Protein Coding	58	GC03M196113	8.01837	https://www.genecards.org/cgi-bin/carddisp.pl?gene=TFRC
POMT1	Protein O-Mannosyltransferase 1	Protein Coding	51	GC09P131502	8.00734	https://www.genecards.org/cgi-bin/carddisp.pl?gene=POMT1
CTSD	Cathepsin D	Protein Coding	59	GC11M001752	8.00575	https://www.genecards.org/cgi-bin/carddisp.pl?gene=CTSD
IL24	Interleukin 24	Protein Coding	48	GC01P206897	8.00099	https://www.genecards.org/cgi-bin/carddisp.pl?gene=IL24
TRAPPC11	Trafficking Protein Particle Complex Subunit 11	Protein Coding	43	GC04P183659	7.99595	https://www.genecards.org/cgi-bin/carddisp.pl?gene=TRAPPC11
RNF13	Ring Finger Protein 13	Protein Coding	49	GC03P149812	7.99243	https://www.genecards.org/cgi-bin/carddisp.pl?gene=RNF13
ACTB	Actin Beta	Protein Coding	56	GC07M005527	7.99117	https://www.genecards.org/cgi-bin/carddisp.pl?gene=ACTB
TMEM106C	Transmembrane Protein 106C	Protein Coding	39	GC12P047963	7.98737	https://www.genecards.org/cgi-bin/carddisp.pl?gene=TMEM106C
TRAPPC4	Trafficking Protein Particle Complex Subunit 4	Protein Coding	47	GC11P119018	7.98507	https://www.genecards.org/cgi-bin/carddisp.pl?gene=TRAPPC4
AKR1B1	Aldo-Keto Reductase Family 1 Member B	Protein Coding	53	GC07M134442	7.98411	https://www.genecards.org/cgi-bin/carddisp.pl?gene=AKR1B1
PWAR1	Prader Willi/Angelman Region RNA 1	RNA Gene	17	GC15P025135	7.98184	https://www.genecards.org/cgi-bin/carddisp.pl?gene=PWAR1
PITPNM1	Phosphatidylinositol Transfer Protein Membrane Associated 1	Protein Coding	46	GC11M106225	7.97431	https://www.genecards.org/cgi-bin/carddisp.pl?gene=PITPNM1
SIRT3	Sirtuin 3	Protein Coding	54	GC11M000215	7.96773	https://www.genecards.org/cgi-bin/carddisp.pl?gene=SIRT3
PSENEN	Presenilin Enhancer, Gamma-Secretase Subunit	Protein Coding	52	GC19P079553	7.96348	https://www.genecards.org/cgi-bin/carddisp.pl?gene=PSENEN
STK25	Serine/Threonine Kinase 25	Protein Coding	48	GC02M241492	7.96206	https://www.genecards.org/cgi-bin/carddisp.pl?gene=STK25
CHEK1	Checkpoint Kinase 1	Protein Coding	57	GC11P125625	7.95202	https://www.genecards.org/cgi-bin/carddisp.pl?gene=CHEK1
GABRG2	Gamma-Aminobutyric Acid Type A Receptor Subunit Gamma2	Protein Coding	55	GC05P162000	7.94525	https://www.genecards.org/cgi-bin/carddisp.pl?gene=GABRG2
VRK2	VRK Serine/Threonine Kinase 2	Protein Coding	47	GC02P057907	7.93489	https://www.genecards.org/cgi-bin/carddisp.pl?gene=VRK2
FKBP10	FKBP Prolyl Isomerase 10	Protein Coding	50	GC17P041812	7.92992	https://www.genecards.org/cgi-bin/carddisp.pl?gene=FKBP10
DNAJA1	DnaJ Heat Shock Protein Family (Hsp40) Member A1	Protein Coding	47	GC09P033025	7.92533	https://www.genecards.org/cgi-bin/carddisp.pl?gene=DNAJA1
MIR125A	MicroRNA 125a	RNA Gene	23	GC19P080165	7.90173	https://www.genecards.org/cgi-bin/carddisp.pl?gene=MIR125A
ATP1A1	ATPase Na+/K+ Transporting Subunit Alpha 1	Protein Coding	57	GC01P116372	7.8957	https://www.genecards.org/cgi-bin/carddisp.pl?gene=ATP1A1
PPP1R12A	Protein Phosphatase 1 Regulatory Subunit 12A	Protein Coding	51	GC12M079773	7.88368	https://www.genecards.org/cgi-bin/carddisp.pl?gene=PPP1R12A
RAB4B-EGLN2	RAB4B-EGLN2 Readthrough (NMD Candidate)	RNA Gene	17	GC19P040778	7.87908	https://www.genecards.org/cgi-bin/carddisp.pl?gene=RAB4B-EGLN2
RBX1	Ring-Box 1	Protein Coding	50	GC22P040951	7.87586	https://www.genecards.org/cgi-bin/carddisp.pl?gene=RBX1
ROCK1	Rho Associated Coiled-Coil Containing Protein Kinase 1	Protein Coding	56	GC18M020946	7.87031	https://www.genecards.org/cgi-bin/carddisp.pl?gene=ROCK1
DNAJB1	DnaJ Heat Shock Protein Family (Hsp40) Member B1	Protein Coding	51	GC19M014514	7.86972	https://www.genecards.org/cgi-bin/carddisp.pl?gene=DNAJB1
BID	BH3 Interacting Domain Death Agonist	Protein Coding	52	GC22M017734	7.84895	https://www.genecards.org/cgi-bin/carddisp.pl?gene=BID
TIAL1	TIA1 Cytotoxic Granule Associated RNA Binding Protein Like 1	Protein Coding	47	GC10M119571	7.84699	https://www.genecards.org/cgi-bin/carddisp.pl?gene=TIAL1
QDPR	Quinoid Dihydropteridine Reductase	Protein Coding	53	GC04M017460	7.8458	https://www.genecards.org/cgi-bin/carddisp.pl?gene=QDPR
ARSH	Arylsulfatase Family Member H	Protein Coding	39	GC0XP003006	7.8394	https://www.genecards.org/cgi-bin/carddisp.pl?gene=ARSH
DNAJB2	DnaJ Heat Shock Protein Family (Hsp40) Member B2	Protein Coding	50	GC02P219279	7.83534	https://www.genecards.org/cgi-bin/carddisp.pl?gene=DNAJB2
PDIA5	Protein Disulfide Isomerase Family A Member 5	Protein Coding	44	GC03P123067	7.83006	https://www.genecards.org/cgi-bin/carddisp.pl?gene=PDIA5
RAD51	RAD51 Recombinase	Protein Coding	57	GC15P040694	7.82372	https://www.genecards.org/cgi-bin/carddisp.pl?gene=RAD51
TM7SF2	Transmembrane 7 Superfamily Member 2	Protein Coding	47	GC11P065111	7.81891	https://www.genecards.org/cgi-bin/carddisp.pl?gene=TM7SF2
LACC1	Laccase Domain Containing 1	Protein Coding	44	GC13P043879	7.81877	https://www.genecards.org/cgi-bin/carddisp.pl?gene=LACC1
KPNA2	Karyopherin Subunit Alpha 2	Protein Coding	52	GC17P068035	7.8176	https://www.genecards.org/cgi-bin/carddisp.pl?gene=KPNA2
MAP3K7	Mitogen-Activated Protein Kinase Kinase Kinase 7	Protein Coding	58	GC06M090513	7.81676	https://www.genecards.org/cgi-bin/carddisp.pl?gene=MAP3K7
CFLAR	CASP8 And FADD Like Apoptosis Regulator	Protein Coding	51	GC02P201131	7.81607	https://www.genecards.org/cgi-bin/carddisp.pl?gene=CFLAR
POP1	POP1 Homolog, Ribonuclease P/MRP Subunit	Protein Coding	47	GC08P098117	7.81251	https://www.genecards.org/cgi-bin/carddisp.pl?gene=POP1
VTRNA1-1	Vault RNA 1-1	RNA Gene	17	GC05P147980	7.80765	https://www.genecards.org/cgi-bin/carddisp.pl?gene=VTRNA1-1
LCN2	Lipocalin 2	Protein Coding	52	GC09P128149	7.8068	https://www.genecards.org/cgi-bin/carddisp.pl?gene=LCN2
JAGN1	Jagunal Homolog 1	Protein Coding	43	GC03P009890	7.80457	https://www.genecards.org/cgi-bin/carddisp.pl?gene=JAGN1
ATP13A2	ATPase Cation Transporting 13A2	Protein Coding	52	GC01M016985	7.80015	https://www.genecards.org/cgi-bin/carddisp.pl?gene=ATP13A2
H2AX	H2A.X Variant Histone	Protein Coding	50	GC11M119370	7.79889	https://www.genecards.org/cgi-bin/carddisp.pl?gene=H2AX
MMP2	Matrix Metallopeptidase 2	Protein Coding	60	GC16P055390	7.79706	https://www.genecards.org/cgi-bin/carddisp.pl?gene=MMP2
SLC39A7	Solute Carrier Family 39 Member 7	Protein Coding	50	GC06P033200	7.79251	https://www.genecards.org/cgi-bin/carddisp.pl?gene=SLC39A7
HSPA1L	Heat Shock Protein Family A (Hsp70) Member 1 Like	Protein Coding	51	GC06M031809	7.79026	https://www.genecards.org/cgi-bin/carddisp.pl?gene=HSPA1L
SCAPER	S-Phase Cyclin A Associated Protein In The ER	Protein Coding	43	GC15M076347	7.78918	https://www.genecards.org/cgi-bin/carddisp.pl?gene=SCAPER
SPTLC1	Serine Palmitoyltransferase Long Chain Base Subunit 1	Protein Coding	53	GC09M101736	7.7873	https://www.genecards.org/cgi-bin/carddisp.pl?gene=SPTLC1
CREB3L4	CAMP Responsive Element Binding Protein 3 Like 4	Protein Coding	43	GC01P153967	7.78425	https://www.genecards.org/cgi-bin/carddisp.pl?gene=CREB3L4
GBA2	Glucosylceramidase Beta 2	Protein Coding	47	GC09M035736	7.78333	https://www.genecards.org/cgi-bin/carddisp.pl?gene=GBA2
CHKB-CPT1B	CHKB-CPT1B Readthrough (NMD Candidate)	RNA Gene	20	GC22M050568	7.77408	https://www.genecards.org/cgi-bin/carddisp.pl?gene=CHKB-CPT1B
MYH7	Myosin Heavy Chain 7	Protein Coding	53	GC14M023412	7.77328	https://www.genecards.org/cgi-bin/carddisp.pl?gene=MYH7
ALG13	ALG13 UDP-N-Acetylglucosaminyltransferase Subunit	Protein Coding	46	GC0XP111665	7.76146	https://www.genecards.org/cgi-bin/carddisp.pl?gene=ALG13
CIRBP	Cold Inducible RNA Binding Protein	Protein Coding	44	GC19P001259	7.75877	https://www.genecards.org/cgi-bin/carddisp.pl?gene=CIRBP
ABCD4	ATP Binding Cassette Subfamily D Member 4	Protein Coding	50	GC14M074285	7.75808	https://www.genecards.org/cgi-bin/carddisp.pl?gene=ABCD4
UGT1A8	UDP Glucuronosyltransferase Family 1 Member A8	Protein Coding	44	GC02P233618	7.74869	https://www.genecards.org/cgi-bin/carddisp.pl?gene=UGT1A8
SVIP	Small VCP Interacting Protein	Protein Coding	39	GC11M022799	7.74133	https://www.genecards.org/cgi-bin/carddisp.pl?gene=SVIP
MARCHF6	Membrane Associated Ring-CH-Type Finger 6	Protein Coding	42	GC05P010547	7.73744	https://www.genecards.org/cgi-bin/carddisp.pl?gene=MARCHF6
SI	Sucrase-Isomaltase	Protein Coding	52	GC03M164978	7.73442	https://www.genecards.org/cgi-bin/carddisp.pl?gene=SI
KCNQ1OT1	KCNQ1 Opposite Strand/Antisense Transcript 1	RNA Gene	30	GC11M007381	7.73221	https://www.genecards.org/cgi-bin/carddisp.pl?gene=KCNQ1OT1
NOX5	NADPH Oxidase 5	Protein Coding	44	GC15P129580	7.72615	https://www.genecards.org/cgi-bin/carddisp.pl?gene=NOX5
UCHL1	Ubiquitin C-Terminal Hydrolase L1	Protein Coding	59	GC04P041256	7.72457	https://www.genecards.org/cgi-bin/carddisp.pl?gene=UCHL1
DPM2	Dolichyl-Phosphate Mannosyltransferase Subunit 2, Regulatory	Protein Coding	43	GC09M127935	7.72226	https://www.genecards.org/cgi-bin/carddisp.pl?gene=DPM2
ACTA1	Actin Alpha 1, Skeletal Muscle	Protein Coding	55	GC01M229799	7.71282	https://www.genecards.org/cgi-bin/carddisp.pl?gene=ACTA1
MUC5AC	Mucin 5AC, Oligomeric Mucus/Gel-Forming	Protein Coding	46	GC11P002695	7.70798	https://www.genecards.org/cgi-bin/carddisp.pl?gene=MUC5AC
TBXAS1	Thromboxane A Synthase 1	Protein Coding	56	GC07P139777	7.70653	https://www.genecards.org/cgi-bin/carddisp.pl?gene=TBXAS1
TUSC3	Tumor Suppressor Candidate 3	Protein Coding	50	GC08P015417	7.70281	https://www.genecards.org/cgi-bin/carddisp.pl?gene=TUSC3
SORT1	Sortilin 1	Protein Coding	51	GC01M109310	7.69811	https://www.genecards.org/cgi-bin/carddisp.pl?gene=SORT1
TRAP1	TNF Receptor Associated Protein 1	Protein Coding	51	GC16M009952	7.69628	https://www.genecards.org/cgi-bin/carddisp.pl?gene=TRAP1
BRAF	B-Raf Proto-Oncogene, Serine/Threonine Kinase	Protein Coding	60	GC07M140748	7.69165	https://www.genecards.org/cgi-bin/carddisp.pl?gene=BRAF
GORASP1	Golgi Reassembly Stacking Protein 1	Protein Coding	47	GC03M039096	7.68585	https://www.genecards.org/cgi-bin/carddisp.pl?gene=GORASP1
ELOVL1	ELOVL Fatty Acid Elongase 1	Protein Coding	48	GC01M043363	7.67991	https://www.genecards.org/cgi-bin/carddisp.pl?gene=ELOVL1
VAMP7	Vesicle Associated Membrane Protein 7	Protein Coding	47	GC0XP155881	7.67851	https://www.genecards.org/cgi-bin/carddisp.pl?gene=VAMP7
C1S	Complement C1s	Protein Coding	54	GC12P026369	7.67506	https://www.genecards.org/cgi-bin/carddisp.pl?gene=C1S
AQP8	Aquaporin 8	Protein Coding	45	GC16P044764	7.67193	https://www.genecards.org/cgi-bin/carddisp.pl?gene=AQP8
BCAP29	B Cell Receptor Associated Protein 29	Protein Coding	42	GC07P107579	7.66467	https://www.genecards.org/cgi-bin/carddisp.pl?gene=BCAP29
ATG2A	Autophagy Related 2A	Protein Coding	46	GC11M106058	7.66417	https://www.genecards.org/cgi-bin/carddisp.pl?gene=ATG2A
SLC6A3	Solute Carrier Family 6 Member 3	Protein Coding	57	GC05M001392	7.66371	https://www.genecards.org/cgi-bin/carddisp.pl?gene=SLC6A3
ELOVL7	ELOVL Fatty Acid Elongase 7	Protein Coding	44	GC05M060751	7.65943	https://www.genecards.org/cgi-bin/carddisp.pl?gene=ELOVL7
CD74	CD74 Molecule	Protein Coding	51	GC05M150378	7.65909	https://www.genecards.org/cgi-bin/carddisp.pl?gene=CD74
LMBRD1	LMBR1 Domain Containing 1	Protein Coding	47	GC06M078442	7.65446	https://www.genecards.org/cgi-bin/carddisp.pl?gene=LMBRD1
SERPINE1	Serpin Family E Member 1	Protein Coding	57	GC07P101127	7.65299	https://www.genecards.org/cgi-bin/carddisp.pl?gene=SERPINE1
CYP3A4	Cytochrome P450 Family 3 Subfamily A Member 4	Protein Coding	56	GC07M099759	7.65163	https://www.genecards.org/cgi-bin/carddisp.pl?gene=CYP3A4
IKBKG	Inhibitor Of Nuclear Factor Kappa B Kinase Regulatory Subunit Gamma	Protein Coding	55	GC0XP154541	7.65103	https://www.genecards.org/cgi-bin/carddisp.pl?gene=IKBKG
SGPP2	Sphingosine-1-Phosphate Phosphatase 2	Protein Coding	42	GC02P222424	7.64913	https://www.genecards.org/cgi-bin/carddisp.pl?gene=SGPP2
ATP2C1	ATPase Secretory Pathway Ca2+ Transporting 1	Protein Coding	51	GC03P130850	7.64846	https://www.genecards.org/cgi-bin/carddisp.pl?gene=ATP2C1
PRKDC	Protein Kinase, DNA-Activated, Catalytic Subunit	Protein Coding	57	GC08M047773	7.64224	https://www.genecards.org/cgi-bin/carddisp.pl?gene=PRKDC
CEBPA	CCAAT Enhancer Binding Protein Alpha	Protein Coding	53	GC19M033299	7.63258	https://www.genecards.org/cgi-bin/carddisp.pl?gene=CEBPA
PIGBOS1	PIGB Opposite Strand 1	Protein Coding	21	GC15M055317	7.63221	https://www.genecards.org/cgi-bin/carddisp.pl?gene=PIGBOS1
PLOD2	Procollagen-Lysine,2-Oxoglutarate 5-Dioxygenase 2	Protein Coding	52	GC03M146035	7.6256	https://www.genecards.org/cgi-bin/carddisp.pl?gene=PLOD2
CYP2C19	Cytochrome P450 Family 2 Subfamily C Member 19	Protein Coding	51	GC10P094762	7.61924	https://www.genecards.org/cgi-bin/carddisp.pl?gene=CYP2C19
PKP2	Plakophilin 2	Protein Coding	51	GC12M032790	7.61675	https://www.genecards.org/cgi-bin/carddisp.pl?gene=PKP2
CES1	Carboxylesterase 1	Protein Coding	55	GC16M055836	7.61559	https://www.genecards.org/cgi-bin/carddisp.pl?gene=CES1
SRP9	Signal Recognition Particle 9	Protein Coding	41	GC01P225777	7.60714	https://www.genecards.org/cgi-bin/carddisp.pl?gene=SRP9
RPS3	Ribosomal Protein S3	Protein Coding	50	GC11P078983	7.60323	https://www.genecards.org/cgi-bin/carddisp.pl?gene=RPS3
YTHDF1	YTH N6-Methyladenosine RNA Binding Protein F1	Protein Coding	43	GC20M063195	7.58123	https://www.genecards.org/cgi-bin/carddisp.pl?gene=YTHDF1
MGAT2	Alpha-1,6-Mannosyl-Glycoprotein 2-Beta-N-Acetylglucosaminyltransferase	Protein Coding	51	GC14P049620	7.57973	https://www.genecards.org/cgi-bin/carddisp.pl?gene=MGAT2
EGR1	Early Growth Response 1	Protein Coding	52	GC05P138465	7.57737	https://www.genecards.org/cgi-bin/carddisp.pl?gene=EGR1
DOLK	Dolichol Kinase	Protein Coding	46	GC09M128945	7.57731	https://www.genecards.org/cgi-bin/carddisp.pl?gene=DOLK
RPLP0	Ribosomal Protein Lateral Stalk Subunit P0	Protein Coding	47	GC12M120196	7.57596	https://www.genecards.org/cgi-bin/carddisp.pl?gene=RPLP0
DAXX	Death Domain Associated Protein	Protein Coding	50	GC06M033318	7.57041	https://www.genecards.org/cgi-bin/carddisp.pl?gene=DAXX
PSMD4	Proteasome 26S Subunit Ubiquitin Receptor, Non-ATPase 4	Protein Coding	50	GC01P153214	7.56802	https://www.genecards.org/cgi-bin/carddisp.pl?gene=PSMD4
CUL1	Cullin 1	Protein Coding	50	GC07P148697	7.56306	https://www.genecards.org/cgi-bin/carddisp.pl?gene=CUL1
ACP1	Acid Phosphatase 1	Protein Coding	51	GC02P000464	7.55649	https://www.genecards.org/cgi-bin/carddisp.pl?gene=ACP1
BSG	Basigin (Ok Blood Group)	Protein Coding	51	GC19P000571	7.55049	https://www.genecards.org/cgi-bin/carddisp.pl?gene=BSG
SSR3	Signal Sequence Receptor Subunit 3	Protein Coding	44	GC03M156540	7.54593	https://www.genecards.org/cgi-bin/carddisp.pl?gene=SSR3
TRAPPC3	Trafficking Protein Particle Complex Subunit 3	Protein Coding	46	GC01M036136	7.54248	https://www.genecards.org/cgi-bin/carddisp.pl?gene=TRAPPC3
PEMT	Phosphatidylethanolamine N-Methyltransferase	Protein Coding	47	GC17M017621	7.54101	https://www.genecards.org/cgi-bin/carddisp.pl?gene=PEMT
RTN2	Reticulon 2	Protein Coding	48	GC19M045485	7.53548	https://www.genecards.org/cgi-bin/carddisp.pl?gene=RTN2
MLEC	Malectin	Protein Coding	44	GC12P120687	7.53083	https://www.genecards.org/cgi-bin/carddisp.pl?gene=MLEC
MYH6	Myosin Heavy Chain 6	Protein Coding	52	GC14M023381	7.52874	https://www.genecards.org/cgi-bin/carddisp.pl?gene=MYH6
DAPK1	Death Associated Protein Kinase 1	Protein Coding	56	GC09P087497	7.52572	https://www.genecards.org/cgi-bin/carddisp.pl?gene=DAPK1
SERPINI1	Serpin Family I Member 1	Protein Coding	53	GC03P167735	7.52484	https://www.genecards.org/cgi-bin/carddisp.pl?gene=SERPINI1
SCYL1	SCY1 Like Pseudokinase 1	Protein Coding	49	GC11P065525	7.52211	https://www.genecards.org/cgi-bin/carddisp.pl?gene=SCYL1
LRPAP1	LDL Receptor Related Protein Associated Protein 1	Protein Coding	50	GC04M003508	7.51713	https://www.genecards.org/cgi-bin/carddisp.pl?gene=LRPAP1
BMP2	Bone Morphogenetic Protein 2	Protein Coding	53	GC20P006767	7.5114	https://www.genecards.org/cgi-bin/carddisp.pl?gene=BMP2
COL4A1	Collagen Type IV Alpha 1 Chain	Protein Coding	55	GC13M110148	7.51132	https://www.genecards.org/cgi-bin/carddisp.pl?gene=COL4A1
MAPK8IP1	Mitogen-Activated Protein Kinase 8 Interacting Protein 1	Protein Coding	51	GC11P046774	7.50938	https://www.genecards.org/cgi-bin/carddisp.pl?gene=MAPK8IP1
SRI	Sorcin	Protein Coding	50	GC07M088205	7.50937	https://www.genecards.org/cgi-bin/carddisp.pl?gene=SRI
RPL10	Ribosomal Protein L10	Protein Coding	50	GC0XP154389	7.50656	https://www.genecards.org/cgi-bin/carddisp.pl?gene=RPL10
UBE2D2	Ubiquitin Conjugating Enzyme E2 D2	Protein Coding	50	GC05P139526	7.50483	https://www.genecards.org/cgi-bin/carddisp.pl?gene=UBE2D2
KRT5	Keratin 5	Protein Coding	52	GC12M052514	7.49664	https://www.genecards.org/cgi-bin/carddisp.pl?gene=KRT5
HSPB8	Heat Shock Protein Family B (Small) Member 8	Protein Coding	52	GC12P119173	7.49609	https://www.genecards.org/cgi-bin/carddisp.pl?gene=HSPB8
FGFR3	Fibroblast Growth Factor Receptor 3	Protein Coding	63	GC04P001795	7.49388	https://www.genecards.org/cgi-bin/carddisp.pl?gene=FGFR3
ZDHHC4	Zinc Finger DHHC-Type Palmitoyltransferase 4	Protein Coding	40	GC07P006577	7.49034	https://www.genecards.org/cgi-bin/carddisp.pl?gene=ZDHHC4
CYB5R4	Cytochrome B5 Reductase 4	Protein Coding	46	GC06P083859	7.49001	https://www.genecards.org/cgi-bin/carddisp.pl?gene=CYB5R4
NSF	N-Ethylmaleimide Sensitive Factor, Vesicle Fusing ATPase	Protein Coding	52	GC17P046590	7.48722	https://www.genecards.org/cgi-bin/carddisp.pl?gene=NSF
TAPBPL	TAP Binding Protein Like	Protein Coding	41	GC12P006451	7.47017	https://www.genecards.org/cgi-bin/carddisp.pl?gene=TAPBPL
ELOVL2	ELOVL Fatty Acid Elongase 2	Protein Coding	45	GC06M010980	7.46336	https://www.genecards.org/cgi-bin/carddisp.pl?gene=ELOVL2
OPA1	OPA1 Mitochondrial Dynamin Like GTPase	Protein Coding	51	GC03P193594	7.46262	https://www.genecards.org/cgi-bin/carddisp.pl?gene=OPA1
RPTOR	Regulatory Associated Protein Of MTOR Complex 1	Protein Coding	50	GC17P080544	7.46252	https://www.genecards.org/cgi-bin/carddisp.pl?gene=RPTOR
FAM120A	Family With Sequence Similarity 120A	Protein Coding	45	GC09P094687	7.45748	https://www.genecards.org/cgi-bin/carddisp.pl?gene=FAM120A
PTPN11	Protein Tyrosine Phosphatase Non-Receptor Type 11	Protein Coding	60	GC12P112418	7.45547	https://www.genecards.org/cgi-bin/carddisp.pl?gene=PTPN11
ELOVL4	ELOVL Fatty Acid Elongase 4	Protein Coding	52	GC06M079914	7.45509	https://www.genecards.org/cgi-bin/carddisp.pl?gene=ELOVL4
ADCYAP1	Adenylate Cyclase Activating Polypeptide 1	Protein Coding	48	GC18P000895	7.45217	https://www.genecards.org/cgi-bin/carddisp.pl?gene=ADCYAP1
ATP2A1-AS1	ATP2A1 Antisense RNA 1	RNA Gene	18	GC16M039910	7.44898	https://www.genecards.org/cgi-bin/carddisp.pl?gene=ATP2A1-AS1
XIST	X Inactive Specific Transcript	RNA Gene	26	GC0XM073820	7.44857	https://www.genecards.org/cgi-bin/carddisp.pl?gene=XIST
SERPINC1	Serpin Family C Member 1	Protein Coding	57	GC01M174732	7.44807	https://www.genecards.org/cgi-bin/carddisp.pl?gene=SERPINC1
ABCA1	ATP Binding Cassette Subfamily A Member 1	Protein Coding	55	GC09M104781	7.44655	https://www.genecards.org/cgi-bin/carddisp.pl?gene=ABCA1
BAD	BCL2 Associated Agonist Of Cell Death	Protein Coding	51	GC11M106036	7.4267	https://www.genecards.org/cgi-bin/carddisp.pl?gene=BAD
ATXN2L	Ataxin 2 Like	Protein Coding	46	GC16P044903	7.42509	https://www.genecards.org/cgi-bin/carddisp.pl?gene=ATXN2L
SDHB	Succinate Dehydrogenase Complex Iron Sulfur Subunit B	Protein Coding	55	GC01M018541	7.42455	https://www.genecards.org/cgi-bin/carddisp.pl?gene=SDHB
BIRC2	Baculoviral IAP Repeat Containing 2	Protein Coding	54	GC11P102347	7.42282	https://www.genecards.org/cgi-bin/carddisp.pl?gene=BIRC2
CEMIP	Cell Migration Inducing Hyaluronidase 1	Protein Coding	44	GC15P080779	7.41996	https://www.genecards.org/cgi-bin/carddisp.pl?gene=CEMIP
RACK1	Receptor For Activated C Kinase 1	Protein Coding	50	GC05M182124	7.4187	https://www.genecards.org/cgi-bin/carddisp.pl?gene=RACK1
IL2	Interleukin 2	Protein Coding	53	GC04M122451	7.41817	https://www.genecards.org/cgi-bin/carddisp.pl?gene=IL2
LPIN1	Lipin 1	Protein Coding	55	GC02P011677	7.41286	https://www.genecards.org/cgi-bin/carddisp.pl?gene=LPIN1
UGT1A7	UDP Glucuronosyltransferase Family 1 Member A7	Protein Coding	47	GC02P233681	7.40961	https://www.genecards.org/cgi-bin/carddisp.pl?gene=UGT1A7
EMC8	ER Membrane Protein Complex Subunit 8	Protein Coding	42	GC16M085771	7.40938	https://www.genecards.org/cgi-bin/carddisp.pl?gene=EMC8
SEC31B	SEC31 Homolog B, COPII Coat Complex Component	Protein Coding	45	GC10M100486	7.40936	https://www.genecards.org/cgi-bin/carddisp.pl?gene=SEC31B
NACA	Nascent Polypeptide Associated Complex Subunit Alpha	Protein Coding	45	GC12M056712	7.40259	https://www.genecards.org/cgi-bin/carddisp.pl?gene=NACA
CPQ	Carboxypeptidase Q	Protein Coding	45	GC08P096645	7.39771	https://www.genecards.org/cgi-bin/carddisp.pl?gene=CPQ
CLGN	Calmegin	Protein Coding	45	GC04M140388	7.39311	https://www.genecards.org/cgi-bin/carddisp.pl?gene=CLGN
MIAT	Myocardial Infarction Associated Transcript	RNA Gene	27	GC22P026646	7.39274	https://www.genecards.org/cgi-bin/carddisp.pl?gene=MIAT
VCPIP1	Valosin Containing Protein Interacting Protein 1	Protein Coding	44	GC08M066628	7.39033	https://www.genecards.org/cgi-bin/carddisp.pl?gene=VCPIP1
UGT1A4	UDP Glucuronosyltransferase Family 1 Member A4	Protein Coding	50	GC02P233718	7.38893	https://www.genecards.org/cgi-bin/carddisp.pl?gene=UGT1A4
GRIN1	Glutamate Ionotropic Receptor NMDA Type Subunit 1	Protein Coding	57	GC09P137138	7.38466	https://www.genecards.org/cgi-bin/carddisp.pl?gene=GRIN1
UGT1A	UDP Glucuronosyltransferase Family 1 Member A Complex Locus	Uncategorized	13	GC02P233592	7.3818	https://www.genecards.org/cgi-bin/carddisp.pl?gene=UGT1A
ITGB1	Integrin Subunit Beta 1	Protein Coding	57	GC10M034209	7.37855	https://www.genecards.org/cgi-bin/carddisp.pl?gene=ITGB1
PRKRA	Protein Activator Of Interferon Induced Protein Kinase EIF2AK2	Protein Coding	49	GC02M178431	7.37476	https://www.genecards.org/cgi-bin/carddisp.pl?gene=PRKRA
PIK3C3	Phosphatidylinositol 3-Kinase Catalytic Subunit Type 3	Protein Coding	56	GC18P041955	7.36464	https://www.genecards.org/cgi-bin/carddisp.pl?gene=PIK3C3
PXN	Paxillin	Protein Coding	52	GC12M120210	7.35469	https://www.genecards.org/cgi-bin/carddisp.pl?gene=PXN
CYP21A2	Cytochrome P450 Family 21 Subfamily A Member 2	Protein Coding	51	GC06P100226	7.34916	https://www.genecards.org/cgi-bin/carddisp.pl?gene=CYP21A2
TLR3	Toll Like Receptor 3	Protein Coding	58	GC04P186059	7.34911	https://www.genecards.org/cgi-bin/carddisp.pl?gene=TLR3
S100A1	S100 Calcium Binding Protein A1	Protein Coding	47	GC01P153627	7.34788	https://www.genecards.org/cgi-bin/carddisp.pl?gene=S100A1
ILVBL	IlvB Acetolactate Synthase Like	Protein Coding	45	GC19M015122	7.34499	https://www.genecards.org/cgi-bin/carddisp.pl?gene=ILVBL
NCK2	NCK Adaptor Protein 2	Protein Coding	48	GC02P105744	7.34215	https://www.genecards.org/cgi-bin/carddisp.pl?gene=NCK2
UGT1A3	UDP Glucuronosyltransferase Family 1 Member A3	Protein Coding	44	GC02P233729	7.3358	https://www.genecards.org/cgi-bin/carddisp.pl?gene=UGT1A3
ENSG00000277577		RNA Gene	6	GC0XM073831	7.33566	https://www.genecards.org/cgi-bin/carddisp.pl?gene=ENSG00000277577
PTK2	Protein Tyrosine Kinase 2	Protein Coding	55	GC08M140657	7.33262	https://www.genecards.org/cgi-bin/carddisp.pl?gene=PTK2
RPL6	Ribosomal Protein L6	Protein Coding	46	GC12M112320	7.32829	https://www.genecards.org/cgi-bin/carddisp.pl?gene=RPL6
GCLC	Glutamate-Cysteine Ligase Catalytic Subunit	Protein Coding	52	GC06M053497	7.32585	https://www.genecards.org/cgi-bin/carddisp.pl?gene=GCLC
ADAMTS13	ADAM Metallopeptidase With Thrombospondin Type 1 Motif 13	Protein Coding	55	GC09P133414	7.32337	https://www.genecards.org/cgi-bin/carddisp.pl?gene=ADAMTS13
GRP	Gastrin Releasing Peptide	Protein Coding	47	GC18P059220	7.31768	https://www.genecards.org/cgi-bin/carddisp.pl?gene=GRP
RHBDF1	Rhomboid 5 Homolog 1	Protein Coding	46	GC16M000058	7.31294	https://www.genecards.org/cgi-bin/carddisp.pl?gene=RHBDF1
PSMC3	Proteasome 26S Subunit, ATPase 3	Protein Coding	51	GC11M105738	7.31276	https://www.genecards.org/cgi-bin/carddisp.pl?gene=PSMC3
ALG14	ALG14 UDP-N-Acetylglucosaminyltransferase Subunit	Protein Coding	47	GC01M094974	7.31002	https://www.genecards.org/cgi-bin/carddisp.pl?gene=ALG14
ADAMTSL1	ADAMTS Like 1	Protein Coding	50	GC09P017906	7.30217	https://www.genecards.org/cgi-bin/carddisp.pl?gene=ADAMTSL1
PSMB5	Proteasome 20S Subunit Beta 5	Protein Coding	50	GC14M023016	7.29865	https://www.genecards.org/cgi-bin/carddisp.pl?gene=PSMB5
TRIM21	Tripartite Motif Containing 21	Protein Coding	50	GC11M004384	7.29403	https://www.genecards.org/cgi-bin/carddisp.pl?gene=TRIM21
TPM1	Tropomyosin 1	Protein Coding	55	GC15P132613	7.2914	https://www.genecards.org/cgi-bin/carddisp.pl?gene=TPM1
NCSTN	Nicastrin	Protein Coding	55	GC01P160343	7.28648	https://www.genecards.org/cgi-bin/carddisp.pl?gene=NCSTN
CASP1	Caspase 1	Protein Coding	56	GC11M105025	7.28402	https://www.genecards.org/cgi-bin/carddisp.pl?gene=CASP1
UBE2D1	Ubiquitin Conjugating Enzyme E2 D1	Protein Coding	51	GC10P058334	7.28332	https://www.genecards.org/cgi-bin/carddisp.pl?gene=UBE2D1
PPP1R10	Protein Phosphatase 1 Regulatory Subunit 10	Protein Coding	46	GC06M030600	7.28323	https://www.genecards.org/cgi-bin/carddisp.pl?gene=PPP1R10
HNRNPA1	Heterogeneous Nuclear Ribonucleoprotein A1	Protein Coding	55	GC12P054280	7.26568	https://www.genecards.org/cgi-bin/carddisp.pl?gene=HNRNPA1
BRCA2	BRCA2 DNA Repair Associated	Protein Coding	54	GC13P032315	7.26409	https://www.genecards.org/cgi-bin/carddisp.pl?gene=BRCA2
SYT2	Synaptotagmin 2	Protein Coding	51	GC01M202559	7.26023	https://www.genecards.org/cgi-bin/carddisp.pl?gene=SYT2
GOLGB1	Golgin B1	Protein Coding	42	GC03M121663	7.25869	https://www.genecards.org/cgi-bin/carddisp.pl?gene=GOLGB1
PRKD1	Protein Kinase D1	Protein Coding	56	GC14M029576	7.25433	https://www.genecards.org/cgi-bin/carddisp.pl?gene=PRKD1
MSRB1	Methionine Sulfoxide Reductase B1	Protein Coding	45	GC16M009777	7.25372	https://www.genecards.org/cgi-bin/carddisp.pl?gene=MSRB1
UBXN2B	UBX Domain Protein 2B	Protein Coding	42	GC08P058411	7.2488	https://www.genecards.org/cgi-bin/carddisp.pl?gene=UBXN2B
FKBP1A	FKBP Prolyl Isomerase 1A	Protein Coding	55	GC20M001369	7.24623	https://www.genecards.org/cgi-bin/carddisp.pl?gene=FKBP1A
ANXA2	Annexin A2	Protein Coding	55	GC15M060347	7.24263	https://www.genecards.org/cgi-bin/carddisp.pl?gene=ANXA2
APAF1	Apoptotic Peptidase Activating Factor 1	Protein Coding	53	GC12P098645	7.24045	https://www.genecards.org/cgi-bin/carddisp.pl?gene=APAF1
ADAM10	ADAM Metallopeptidase Domain 10	Protein Coding	60	GC15M058588	7.23938	https://www.genecards.org/cgi-bin/carddisp.pl?gene=ADAM10
UBXN1	UBX Domain Protein 1	Protein Coding	42	GC11M105962	7.23804	https://www.genecards.org/cgi-bin/carddisp.pl?gene=UBXN1
CAMK2D	Calcium/Calmodulin Dependent Protein Kinase II Delta	Protein Coding	56	GC04M113418	7.23478	https://www.genecards.org/cgi-bin/carddisp.pl?gene=CAMK2D
RPS6	Ribosomal Protein S6	Protein Coding	50	GC09M019375	7.23156	https://www.genecards.org/cgi-bin/carddisp.pl?gene=RPS6
BFAR	Bifunctional Apoptosis Regulator	Protein Coding	46	GC16P020186	7.22863	https://www.genecards.org/cgi-bin/carddisp.pl?gene=BFAR
HRAS	HRas Proto-Oncogene, GTPase	Protein Coding	59	GC11M007272	7.22577	https://www.genecards.org/cgi-bin/carddisp.pl?gene=HRAS
ANP32A	Acidic Nuclear Phosphoprotein 32 Family Member A	Protein Coding	50	GC15M068778	7.22489	https://www.genecards.org/cgi-bin/carddisp.pl?gene=ANP32A
SCN1A	Sodium Voltage-Gated Channel Alpha Subunit 1	Protein Coding	55	GC02M165989	7.21553	https://www.genecards.org/cgi-bin/carddisp.pl?gene=SCN1A
TRPV1	Transient Receptor Potential Cation Channel Subfamily V Member 1	Protein Coding	55	GC17M003565	7.21302	https://www.genecards.org/cgi-bin/carddisp.pl?gene=TRPV1
TRAF6	TNF Receptor Associated Factor 6	Protein Coding	53	GC11M036467	7.21106	https://www.genecards.org/cgi-bin/carddisp.pl?gene=TRAF6
ATG9A	Autophagy Related 9A	Protein Coding	47	GC02M219219	7.20579	https://www.genecards.org/cgi-bin/carddisp.pl?gene=ATG9A
ACTG1	Actin Gamma 1	Protein Coding	55	GC17M081509	7.20513	https://www.genecards.org/cgi-bin/carddisp.pl?gene=ACTG1
CDNF	Cerebral Dopamine Neurotrophic Factor	Protein Coding	44	GC10M014819	7.20457	https://www.genecards.org/cgi-bin/carddisp.pl?gene=CDNF
FLT3	Fms Related Receptor Tyrosine Kinase 3	Protein Coding	60	GC13M028003	7.20116	https://www.genecards.org/cgi-bin/carddisp.pl?gene=FLT3
ENTPD5	Ectonucleoside Triphosphate Diphosphohydrolase 5 (Inactive)	Protein Coding	52	GC14M073958	7.19838	https://www.genecards.org/cgi-bin/carddisp.pl?gene=ENTPD5
PSMC6	Proteasome 26S Subunit, ATPase 6	Protein Coding	46	GC14P052707	7.18663	https://www.genecards.org/cgi-bin/carddisp.pl?gene=PSMC6
GLUD1	Glutamate Dehydrogenase 1	Protein Coding	57	GC10M087050	7.18623	https://www.genecards.org/cgi-bin/carddisp.pl?gene=GLUD1
HSPG2	Heparan Sulfate Proteoglycan 2	Protein Coding	55	GC01M021822	7.17517	https://www.genecards.org/cgi-bin/carddisp.pl?gene=HSPG2
HSPA2	Heat Shock Protein Family A (Hsp70) Member 2	Protein Coding	51	GC14P064535	7.17472	https://www.genecards.org/cgi-bin/carddisp.pl?gene=HSPA2
C3orf52	Chromosome 3 Open Reading Frame 52	Protein Coding	39	GC03P112086	7.17039	https://www.genecards.org/cgi-bin/carddisp.pl?gene=C3orf52
SLC4A1	Solute Carrier Family 4 Member 1 (Diego Blood Group)	Protein Coding	55	GC17M057258	7.16438	https://www.genecards.org/cgi-bin/carddisp.pl?gene=SLC4A1
HADHA	Hydroxyacyl-CoA Dehydrogenase Trifunctional Multienzyme Complex Subunit Alpha	Protein Coding	53	GC02M026190	7.15922	https://www.genecards.org/cgi-bin/carddisp.pl?gene=HADHA
GFPT1	Glutamine--Fructose-6-Phosphate Transaminase 1	Protein Coding	53	GC02M069283	7.15241	https://www.genecards.org/cgi-bin/carddisp.pl?gene=GFPT1
HSD17B2	Hydroxysteroid 17-Beta Dehydrogenase 2	Protein Coding	50	GC16P082068	7.15235	https://www.genecards.org/cgi-bin/carddisp.pl?gene=HSD17B2
TTF2	Transcription Termination Factor 2	Protein Coding	47	GC01P117060	7.15105	https://www.genecards.org/cgi-bin/carddisp.pl?gene=TTF2
ELOVL5	ELOVL Fatty Acid Elongase 5	Protein Coding	51	GC06M053267	7.14576	https://www.genecards.org/cgi-bin/carddisp.pl?gene=ELOVL5
AGT	Angiotensinogen	Protein Coding	56	GC01M230690	7.13431	https://www.genecards.org/cgi-bin/carddisp.pl?gene=AGT
POFUT1	Protein O-Fucosyltransferase 1	Protein Coding	51	GC20P032207	7.13259	https://www.genecards.org/cgi-bin/carddisp.pl?gene=POFUT1
LGALS3	Galectin 3	Protein Coding	52	GC14P055124	7.13155	https://www.genecards.org/cgi-bin/carddisp.pl?gene=LGALS3
PIGT	Phosphatidylinositol Glycan Anchor Biosynthesis Class T	Protein Coding	49	GC20P045416	7.13109	https://www.genecards.org/cgi-bin/carddisp.pl?gene=PIGT
PCK1	Phosphoenolpyruvate Carboxykinase 1	Protein Coding	55	GC20P057561	7.13001	https://www.genecards.org/cgi-bin/carddisp.pl?gene=PCK1
ACER1	Alkaline Ceramidase 1	Protein Coding	40	GC19M006306	7.12869	https://www.genecards.org/cgi-bin/carddisp.pl?gene=ACER1
SPCS3	Signal Peptidase Complex Subunit 3	Protein Coding	43	GC04P176319	7.12783	https://www.genecards.org/cgi-bin/carddisp.pl?gene=SPCS3
PRKCSH	Protein Kinase C Substrate 80K-H	Protein Coding	51	GC19P011435	7.12694	https://www.genecards.org/cgi-bin/carddisp.pl?gene=PRKCSH
HUWE1	HECT, UBA And WWE Domain Containing E3 Ubiquitin Protein Ligase 1	Protein Coding	52	GC0XM053532	7.12636	https://www.genecards.org/cgi-bin/carddisp.pl?gene=HUWE1
CDIPT	CDP-Diacylglycerol--Inositol 3-Phosphatidyltransferase	Protein Coding	49	GC16M040017	7.1187	https://www.genecards.org/cgi-bin/carddisp.pl?gene=CDIPT
DCSTAMP	Dendrocyte Expressed Seven Transmembrane Protein	Protein Coding	44	GC08P104339	7.11448	https://www.genecards.org/cgi-bin/carddisp.pl?gene=DCSTAMP
TLR2	Toll Like Receptor 2	Protein Coding	59	GC04P153684	7.11425	https://www.genecards.org/cgi-bin/carddisp.pl?gene=TLR2
ARRB1	Arrestin Beta 1	Protein Coding	51	GC11M106494	7.11063	https://www.genecards.org/cgi-bin/carddisp.pl?gene=ARRB1
MYBPC3	Myosin Binding Protein C3	Protein Coding	53	GC11M105736	7.10508	https://www.genecards.org/cgi-bin/carddisp.pl?gene=MYBPC3
PLA2G4A	Phospholipase A2 Group IVA	Protein Coding	55	GC01P186798	7.1036	https://www.genecards.org/cgi-bin/carddisp.pl?gene=PLA2G4A
POMGNT2	Protein O-Linked Mannose N-Acetylglucosaminyltransferase 2 (Beta 1,4-)	Protein Coding	44	GC03M043121	7.09643	https://www.genecards.org/cgi-bin/carddisp.pl?gene=POMGNT2
BAG1	BAG Cochaperone 1	Protein Coding	47	GC09M033245	7.0935	https://www.genecards.org/cgi-bin/carddisp.pl?gene=BAG1
GPAT3	Glycerol-3-Phosphate Acyltransferase 3	Protein Coding	46	GC04P083536	7.09198	https://www.genecards.org/cgi-bin/carddisp.pl?gene=GPAT3
ALPP	Alkaline Phosphatase, Placental	Protein Coding	51	GC02P232378	7.08457	https://www.genecards.org/cgi-bin/carddisp.pl?gene=ALPP
RPL11	Ribosomal Protein L11	Protein Coding	55	GC01P023691	7.08354	https://www.genecards.org/cgi-bin/carddisp.pl?gene=RPL11
PLA2G4C	Phospholipase A2 Group IVC	Protein Coding	48	GC19M048047	7.08284	https://www.genecards.org/cgi-bin/carddisp.pl?gene=PLA2G4C
THBS4	Thrombospondin 4	Protein Coding	50	GC05P079991	7.0823	https://www.genecards.org/cgi-bin/carddisp.pl?gene=THBS4
IGFBP1	Insulin Like Growth Factor Binding Protein 1	Protein Coding	51	GC07P048462	7.08057	https://www.genecards.org/cgi-bin/carddisp.pl?gene=IGFBP1
LGALS1	Galectin 1	Protein Coding	50	GC22P037675	7.07888	https://www.genecards.org/cgi-bin/carddisp.pl?gene=LGALS1
MATN3	Matrilin 3	Protein Coding	50	GC02M019992	7.07591	https://www.genecards.org/cgi-bin/carddisp.pl?gene=MATN3
CBY1	Chibby Family Member 1, Beta Catenin Antagonist	Protein Coding	46	GC22P038656	7.07468	https://www.genecards.org/cgi-bin/carddisp.pl?gene=CBY1
AQP2	Aquaporin 2	Protein Coding	53	GC12P049950	7.07228	https://www.genecards.org/cgi-bin/carddisp.pl?gene=AQP2
EPHX1	Epoxide Hydrolase 1	Protein Coding	52	GC01P225810	7.06781	https://www.genecards.org/cgi-bin/carddisp.pl?gene=EPHX1
LRP6	LDL Receptor Related Protein 6	Protein Coding	55	GC12M024126	7.06394	https://www.genecards.org/cgi-bin/carddisp.pl?gene=LRP6
ETFA	Electron Transfer Flavoprotein Subunit Alpha	Protein Coding	52	GC15M129780	7.06154	https://www.genecards.org/cgi-bin/carddisp.pl?gene=ETFA
UBQLN4	Ubiquilin 4	Protein Coding	47	GC01M156033	7.05947	https://www.genecards.org/cgi-bin/carddisp.pl?gene=UBQLN4
ABCC1	ATP Binding Cassette Subfamily C Member 1	Protein Coding	56	GC16P015949	7.05821	https://www.genecards.org/cgi-bin/carddisp.pl?gene=ABCC1
SRXN1	Sulfiredoxin 1	Protein Coding	41	GC20M000647	7.04915	https://www.genecards.org/cgi-bin/carddisp.pl?gene=SRXN1
PTGES3	Prostaglandin E Synthase 3	Protein Coding	51	GC12M057264	7.04696	https://www.genecards.org/cgi-bin/carddisp.pl?gene=PTGES3
LDHA	Lactate Dehydrogenase A	Protein Coding	57	GC11P018394	7.04408	https://www.genecards.org/cgi-bin/carddisp.pl?gene=LDHA
YY1	YY1 Transcription Factor	Protein Coding	55	GC14P100238	7.04336	https://www.genecards.org/cgi-bin/carddisp.pl?gene=YY1
MIR199A1	MicroRNA 199a-1	RNA Gene	22	GC19M010817	7.04171	https://www.genecards.org/cgi-bin/carddisp.pl?gene=MIR199A1
ZDHHC2	Zinc Finger DHHC-Type Palmitoyltransferase 2	Protein Coding	44	GC08P017156	7.04132	https://www.genecards.org/cgi-bin/carddisp.pl?gene=ZDHHC2
MAOB	Monoamine Oxidase B	Protein Coding	51	GC0XM043766	7.04124	https://www.genecards.org/cgi-bin/carddisp.pl?gene=MAOB
UBE2K	Ubiquitin Conjugating Enzyme E2 K	Protein Coding	48	GC04P039702	7.039	https://www.genecards.org/cgi-bin/carddisp.pl?gene=UBE2K
B2M	Beta-2-Microglobulin	Protein Coding	57	GC15P044711	7.02975	https://www.genecards.org/cgi-bin/carddisp.pl?gene=B2M
SGPL1	Sphingosine-1-Phosphate Lyase 1	Protein Coding	53	GC10P070815	7.02752	https://www.genecards.org/cgi-bin/carddisp.pl?gene=SGPL1
LPGAT1	Lysophosphatidylglycerol Acyltransferase 1	Protein Coding	44	GC01M211743	7.02654	https://www.genecards.org/cgi-bin/carddisp.pl?gene=LPGAT1
ATP5MK	ATP Synthase Membrane Subunit K	Protein Coding	42	GC10M103393	7.02398	https://www.genecards.org/cgi-bin/carddisp.pl?gene=ATP5MK
ABCC8	ATP Binding Cassette Subfamily C Member 8	Protein Coding	53	GC11M017392	7.02354	https://www.genecards.org/cgi-bin/carddisp.pl?gene=ABCC8
YWHAQ	Tyrosine 3-Monooxygenase/Tryptophan 5-Monooxygenase Activation Protein Theta	Protein Coding	52	GC02M009583	7.02223	https://www.genecards.org/cgi-bin/carddisp.pl?gene=YWHAQ
TRA	T Cell Receptor Alpha Locus	Protein Coding	25	GC14P021621	7.01878	https://www.genecards.org/cgi-bin/carddisp.pl?gene=TRA
NPHS2	NPHS2 Stomatin Family Member, Podocin	Protein Coding	49	GC01M179554	7.01674	https://www.genecards.org/cgi-bin/carddisp.pl?gene=NPHS2
EMC9	ER Membrane Protein Complex Subunit 9	Protein Coding	38	GC14M024138	7.0129	https://www.genecards.org/cgi-bin/carddisp.pl?gene=EMC9
EZH2	Enhancer Of Zeste 2 Polycomb Repressive Complex 2 Subunit	Protein Coding	60	GC07M148807	7.01277	https://www.genecards.org/cgi-bin/carddisp.pl?gene=EZH2
EIF2S2	Eukaryotic Translation Initiation Factor 2 Subunit Beta	Protein Coding	47	GC20M034088	7.00392	https://www.genecards.org/cgi-bin/carddisp.pl?gene=EIF2S2
CYP17A1	Cytochrome P450 Family 17 Subfamily A Member 1	Protein Coding	55	GC10M102830	6.99214	https://www.genecards.org/cgi-bin/carddisp.pl?gene=CYP17A1
DAB2IP	DAB2 Interacting Protein	Protein Coding	47	GC09P121566	6.99077	https://www.genecards.org/cgi-bin/carddisp.pl?gene=DAB2IP
FBXO6	F-Box Protein 6	Protein Coding	43	GC01P011664	6.98748	https://www.genecards.org/cgi-bin/carddisp.pl?gene=FBXO6
TUBB4A	Tubulin Beta 4A Class IVa	Protein Coding	55	GC19M008631	6.98743	https://www.genecards.org/cgi-bin/carddisp.pl?gene=TUBB4A
NR1H3	Nuclear Receptor Subfamily 1 Group H Member 3	Protein Coding	53	GC11P047248	6.98553	https://www.genecards.org/cgi-bin/carddisp.pl?gene=NR1H3
GAA	Alpha Glucosidase	Protein Coding	56	GC17P080101	6.98518	https://www.genecards.org/cgi-bin/carddisp.pl?gene=GAA
NLRP1	NLR Family Pyrin Domain Containing 1	Protein Coding	50	GC17M005499	6.98376	https://www.genecards.org/cgi-bin/carddisp.pl?gene=NLRP1
PIGA	Phosphatidylinositol Glycan Anchor Biosynthesis Class A	Protein Coding	50	GC0XM015319	6.98197	https://www.genecards.org/cgi-bin/carddisp.pl?gene=PIGA
G6PC2	Glucose-6-Phosphatase Catalytic Subunit 2	Protein Coding	45	GC02P168901	6.98106	https://www.genecards.org/cgi-bin/carddisp.pl?gene=G6PC2
UGT1A5	UDP Glucuronosyltransferase Family 1 Member A5	Protein Coding	40	GC02P233712	6.97584	https://www.genecards.org/cgi-bin/carddisp.pl?gene=UGT1A5
NR4A1	Nuclear Receptor Subfamily 4 Group A Member 1	Protein Coding	55	GC12P052022	6.96757	https://www.genecards.org/cgi-bin/carddisp.pl?gene=NR4A1
ATF1	Activating Transcription Factor 1	Protein Coding	52	GC12P050763	6.96549	https://www.genecards.org/cgi-bin/carddisp.pl?gene=ATF1
FASLG	Fas Ligand	Protein Coding	55	GC01P172628	6.96073	https://www.genecards.org/cgi-bin/carddisp.pl?gene=FASLG
ABCG1	ATP Binding Cassette Subfamily G Member 1	Protein Coding	50	GC21P042199	6.96051	https://www.genecards.org/cgi-bin/carddisp.pl?gene=ABCG1
CCDC88A	Coiled-Coil Domain Containing 88A	Protein Coding	48	GC02M055287	6.95731	https://www.genecards.org/cgi-bin/carddisp.pl?gene=CCDC88A
OAT	Ornithine Aminotransferase	Protein Coding	55	GC10M124397	6.95043	https://www.genecards.org/cgi-bin/carddisp.pl?gene=OAT
IGF1R	Insulin Like Growth Factor 1 Receptor	Protein Coding	61	GC15P098648	6.94677	https://www.genecards.org/cgi-bin/carddisp.pl?gene=IGF1R
TH	Tyrosine Hydroxylase	Protein Coding	58	GC11M002163	6.94394	https://www.genecards.org/cgi-bin/carddisp.pl?gene=TH
ACER3	Alkaline Ceramidase 3	Protein Coding	45	GC11P076860	6.93761	https://www.genecards.org/cgi-bin/carddisp.pl?gene=ACER3
COPB2	COPI Coat Complex Subunit Beta 2	Protein Coding	51	GC03M139355	6.93675	https://www.genecards.org/cgi-bin/carddisp.pl?gene=COPB2
KMT2B	Lysine Methyltransferase 2B	Protein Coding	46	GC19P079550	6.92548	https://www.genecards.org/cgi-bin/carddisp.pl?gene=KMT2B
RNF19B	Ring Finger Protein 19B	Protein Coding	41	GC01M033488	6.92064	https://www.genecards.org/cgi-bin/carddisp.pl?gene=RNF19B
ELN	Elastin	Protein Coding	50	GC07P074027	6.91834	https://www.genecards.org/cgi-bin/carddisp.pl?gene=ELN
ADAM17	ADAM Metallopeptidase Domain 17	Protein Coding	58	GC02M009488	6.91597	https://www.genecards.org/cgi-bin/carddisp.pl?gene=ADAM17
RAB3GAP1	RAB3 GTPase Activating Protein Catalytic Subunit 1	Protein Coding	48	GC02P135052	6.91574	https://www.genecards.org/cgi-bin/carddisp.pl?gene=RAB3GAP1
PDLIM1	PDZ And LIM Domain 1	Protein Coding	47	GC10M095237	6.91425	https://www.genecards.org/cgi-bin/carddisp.pl?gene=PDLIM1
AGPAT1	1-Acylglycerol-3-Phosphate O-Acyltransferase 1	Protein Coding	47	GC06M032168	6.90664	https://www.genecards.org/cgi-bin/carddisp.pl?gene=AGPAT1
MET	MET Proto-Oncogene, Receptor Tyrosine Kinase	Protein Coding	61	GC07P116672	6.90596	https://www.genecards.org/cgi-bin/carddisp.pl?gene=MET
NAMPT	Nicotinamide Phosphoribosyltransferase	Protein Coding	55	GC07M106248	6.90509	https://www.genecards.org/cgi-bin/carddisp.pl?gene=NAMPT
SCYL2	SCY1 Like Pseudokinase 2	Protein Coding	46	GC12P100267	6.90474	https://www.genecards.org/cgi-bin/carddisp.pl?gene=SCYL2
ARV1	ARV1 Homolog, Fatty Acid Homeostasis Modulator	Protein Coding	43	GC01P230978	6.90366	https://www.genecards.org/cgi-bin/carddisp.pl?gene=ARV1
MT-RNR2	Mitochondrially Encoded 16S RRNA	RNA Gene	22	GCMTP000953	6.90292	https://www.genecards.org/cgi-bin/carddisp.pl?gene=MT-RNR2
CASR	Calcium Sensing Receptor	Protein Coding	58	GC03P122183	6.90067	https://www.genecards.org/cgi-bin/carddisp.pl?gene=CASR
MIF	Macrophage Migration Inhibitory Factor	Protein Coding	55	GC22P023894	6.90046	https://www.genecards.org/cgi-bin/carddisp.pl?gene=MIF
CYP19A1	Cytochrome P450 Family 19 Subfamily A Member 1	Protein Coding	55	GC15M051208	6.89514	https://www.genecards.org/cgi-bin/carddisp.pl?gene=CYP19A1
RPL4	Ribosomal Protein L4	Protein Coding	48	GC15M066498	6.88975	https://www.genecards.org/cgi-bin/carddisp.pl?gene=RPL4
GJB1	Gap Junction Protein Beta 1	Protein Coding	53	GC0XP071212	6.8759	https://www.genecards.org/cgi-bin/carddisp.pl?gene=GJB1
KCNMA1	Potassium Calcium-Activated Channel Subfamily M Alpha 1	Protein Coding	56	GC10M076869	6.87297	https://www.genecards.org/cgi-bin/carddisp.pl?gene=KCNMA1
CDK2	Cyclin Dependent Kinase 2	Protein Coding	58	GC12P055966	6.86956	https://www.genecards.org/cgi-bin/carddisp.pl?gene=CDK2
SELP	Selectin P	Protein Coding	52	GC01M169558	6.86881	https://www.genecards.org/cgi-bin/carddisp.pl?gene=SELP
EOGT	EGF Domain Specific O-Linked N-Acetylglucosamine Transferase	Protein Coding	46	GC03M068975	6.86566	https://www.genecards.org/cgi-bin/carddisp.pl?gene=EOGT
SLX1A-SULT1A3	SLX1A-SULT1A3 Readthrough (NMD Candidate)	RNA Gene	16	GC16P045034	6.8632	https://www.genecards.org/cgi-bin/carddisp.pl?gene=SLX1A-SULT1A3
UBA1	Ubiquitin Like Modifier Activating Enzyme 1	Protein Coding	56	GC0XP047190	6.8597	https://www.genecards.org/cgi-bin/carddisp.pl?gene=UBA1
GH1	Growth Hormone 1	Protein Coding	50	GC17M063917	6.853	https://www.genecards.org/cgi-bin/carddisp.pl?gene=GH1
PNKD	PNKD Metallo-Beta-Lactamase Domain Containing	Protein Coding	49	GC02P218270	6.85229	https://www.genecards.org/cgi-bin/carddisp.pl?gene=PNKD
ENSG00000275307		RNA Gene	8	GC22P049661	6.85156	https://www.genecards.org/cgi-bin/carddisp.pl?gene=ENSG00000275307
ENSG00000276965		RNA Gene	8	GC22P049660	6.85156	https://www.genecards.org/cgi-bin/carddisp.pl?gene=ENSG00000276965
CYP51A1	Cytochrome P450 Family 51 Subfamily A Member 1	Protein Coding	50	GC07M092112	6.84939	https://www.genecards.org/cgi-bin/carddisp.pl?gene=CYP51A1
RPL18	Ribosomal Protein L18	Protein Coding	51	GC19M048615	6.84897	https://www.genecards.org/cgi-bin/carddisp.pl?gene=RPL18
RARA	Retinoic Acid Receptor Alpha	Protein Coding	57	GC17P040309	6.84895	https://www.genecards.org/cgi-bin/carddisp.pl?gene=RARA
SKP1	S-Phase Kinase Associated Protein 1	Protein Coding	51	GC05M134148	6.84794	https://www.genecards.org/cgi-bin/carddisp.pl?gene=SKP1
GPAA1	Glycosylphosphatidylinositol Anchor Attachment 1	Protein Coding	49	GC08P144082	6.8463	https://www.genecards.org/cgi-bin/carddisp.pl?gene=GPAA1
RAF1	Raf-1 Proto-Oncogene, Serine/Threonine Kinase	Protein Coding	61	GC03M012583	6.84212	https://www.genecards.org/cgi-bin/carddisp.pl?gene=RAF1
RPL26	Ribosomal Protein L26	Protein Coding	50	GC17M008377	6.84049	https://www.genecards.org/cgi-bin/carddisp.pl?gene=RPL26
PTPA	Protein Phosphatase 2 Phosphatase Activator	Protein Coding	50	GC09P129911	6.83961	https://www.genecards.org/cgi-bin/carddisp.pl?gene=PTPA
FKBP2	FKBP Prolyl Isomerase 2	Protein Coding	45	GC11P064526	6.83383	https://www.genecards.org/cgi-bin/carddisp.pl?gene=FKBP2
PLCG1	Phospholipase C Gamma 1	Protein Coding	54	GC20P041136	6.82847	https://www.genecards.org/cgi-bin/carddisp.pl?gene=PLCG1
DDX1	DEAD-Box Helicase 1	Protein Coding	50	GC02P015591	6.82561	https://www.genecards.org/cgi-bin/carddisp.pl?gene=DDX1
PMAIP1	Phorbol-12-Myristate-13-Acetate-Induced Protein 1	Protein Coding	46	GC18P059899	6.82402	https://www.genecards.org/cgi-bin/carddisp.pl?gene=PMAIP1
ALOX5	Arachidonate 5-Lipoxygenase	Protein Coding	54	GC10P045374	6.81828	https://www.genecards.org/cgi-bin/carddisp.pl?gene=ALOX5
SLC7A11	Solute Carrier Family 7 Member 11	Protein Coding	51	GC04M138164	6.81657	https://www.genecards.org/cgi-bin/carddisp.pl?gene=SLC7A11
NOX1	NADPH Oxidase 1	Protein Coding	50	GC0XM100843	6.81408	https://www.genecards.org/cgi-bin/carddisp.pl?gene=NOX1
NSFL1C	NSFL1 Cofactor	Protein Coding	47	GC20M001442	6.81264	https://www.genecards.org/cgi-bin/carddisp.pl?gene=NSFL1C
DHX9	DExH-Box Helicase 9	Protein Coding	49	GC01P182839	6.80797	https://www.genecards.org/cgi-bin/carddisp.pl?gene=DHX9
SPCS1	Signal Peptidase Complex Subunit 1	Protein Coding	40	GC03P053174	6.80695	https://www.genecards.org/cgi-bin/carddisp.pl?gene=SPCS1
GCH1	GTP Cyclohydrolase 1	Protein Coding	54	GC14M054842	6.8046	https://www.genecards.org/cgi-bin/carddisp.pl?gene=GCH1
MEG8	Maternally Expressed 8, Small Nucleolar RNA Host Gene	RNA Gene	23	GC14P111861	6.80024	https://www.genecards.org/cgi-bin/carddisp.pl?gene=MEG8
ADCYAP1R1	ADCYAP Receptor Type I	Protein Coding	52	GC07P031058	6.79968	https://www.genecards.org/cgi-bin/carddisp.pl?gene=ADCYAP1R1
NEPRO	Nucleolus And Neural Progenitor Protein	Protein Coding	42	GC03M113009	6.79775	https://www.genecards.org/cgi-bin/carddisp.pl?gene=NEPRO
DAD1	Defender Against Cell Death 1	Protein Coding	48	GC14M024847	6.79396	https://www.genecards.org/cgi-bin/carddisp.pl?gene=DAD1
MAP3K20	Mitogen-Activated Protein Kinase Kinase Kinase 20	Protein Coding	52	GC02P173076	6.79339	https://www.genecards.org/cgi-bin/carddisp.pl?gene=MAP3K20
VANGL1	VANGL Planar Cell Polarity Protein 1	Protein Coding	49	GC01P115641	6.78733	https://www.genecards.org/cgi-bin/carddisp.pl?gene=VANGL1
PSMC5	Proteasome 26S Subunit, ATPase 5	Protein Coding	48	GC17P063827	6.78548	https://www.genecards.org/cgi-bin/carddisp.pl?gene=PSMC5
IGF2BP2	Insulin Like Growth Factor 2 MRNA Binding Protein 2	Protein Coding	51	GC03M185643	6.78392	https://www.genecards.org/cgi-bin/carddisp.pl?gene=IGF2BP2
VMA21	Vacuolar ATPase Assembly Factor VMA21	Protein Coding	43	GC0XP151396	6.78292	https://www.genecards.org/cgi-bin/carddisp.pl?gene=VMA21
EEF1D	Eukaryotic Translation Elongation Factor 1 Delta	Protein Coding	48	GC08M143579	6.78186	https://www.genecards.org/cgi-bin/carddisp.pl?gene=EEF1D
TANGO2	Transport And Golgi Organization 2 Homolog	Protein Coding	42	GC22P020017	6.78117	https://www.genecards.org/cgi-bin/carddisp.pl?gene=TANGO2
GAD2	Glutamate Decarboxylase 2	Protein Coding	51	GC10P026216	6.77545	https://www.genecards.org/cgi-bin/carddisp.pl?gene=GAD2
CLPTM1L	CLPTM1 Like	Protein Coding	46	GC05M001317	6.77367	https://www.genecards.org/cgi-bin/carddisp.pl?gene=CLPTM1L
NCL	Nucleolin	Protein Coding	51	GC02M231453	6.77246	https://www.genecards.org/cgi-bin/carddisp.pl?gene=NCL
BGLAP	Bone Gamma-Carboxyglutamate Protein	Protein Coding	46	GC01P156242	6.76906	https://www.genecards.org/cgi-bin/carddisp.pl?gene=BGLAP
SIRT2	Sirtuin 2	Protein Coding	55	GC19M038878	6.76607	https://www.genecards.org/cgi-bin/carddisp.pl?gene=SIRT2
SYNCRIP	Synaptotagmin Binding Cytoplasmic RNA Interacting Protein	Protein Coding	46	GC06M085607	6.76577	https://www.genecards.org/cgi-bin/carddisp.pl?gene=SYNCRIP
MIR210	MicroRNA 210	RNA Gene	23	GC11M007277	6.76435	https://www.genecards.org/cgi-bin/carddisp.pl?gene=MIR210
GRN	Granulin Precursor	Protein Coding	55	GC17P044345	6.76301	https://www.genecards.org/cgi-bin/carddisp.pl?gene=GRN
HSD11B2	Hydroxysteroid 11-Beta Dehydrogenase 2	Protein Coding	52	GC16P067433	6.7557	https://www.genecards.org/cgi-bin/carddisp.pl?gene=HSD11B2
SLC22A5	Solute Carrier Family 22 Member 5	Protein Coding	53	GC05P132369	6.74959	https://www.genecards.org/cgi-bin/carddisp.pl?gene=SLC22A5
RAB3GAP2	RAB3 GTPase Activating Non-Catalytic Protein Subunit 2	Protein Coding	47	GC01M220156	6.74678	https://www.genecards.org/cgi-bin/carddisp.pl?gene=RAB3GAP2
AVP	Arginine Vasopressin	Protein Coding	51	GC20M003082	6.74652	https://www.genecards.org/cgi-bin/carddisp.pl?gene=AVP
HP	Haptoglobin	Protein Coding	52	GC16P073068	6.7383	https://www.genecards.org/cgi-bin/carddisp.pl?gene=HP
DELE1	DAP3 Binding Cell Death Enhancer 1	Protein Coding	41	GC05P147737	6.73693	https://www.genecards.org/cgi-bin/carddisp.pl?gene=DELE1
CHAT	Choline O-Acetyltransferase	Protein Coding	55	GC10P049609	6.73404	https://www.genecards.org/cgi-bin/carddisp.pl?gene=CHAT
PHB1	Prohibitin 1	Protein Coding	53	GC17M057571	6.73026	https://www.genecards.org/cgi-bin/carddisp.pl?gene=PHB1
BNIP3	BCL2 Interacting Protein 3	Protein Coding	47	GC10M131966	6.72718	https://www.genecards.org/cgi-bin/carddisp.pl?gene=BNIP3
GOLPH3	Golgi Phosphoprotein 3	Protein Coding	45	GC05M032124	6.72596	https://www.genecards.org/cgi-bin/carddisp.pl?gene=GOLPH3
FBXW7	F-Box And WD Repeat Domain Containing 7	Protein Coding	52	GC04M152321	6.72555	https://www.genecards.org/cgi-bin/carddisp.pl?gene=FBXW7
MIR22	MicroRNA 22	RNA Gene	23	GC17M001713	6.72358	https://www.genecards.org/cgi-bin/carddisp.pl?gene=MIR22
ERBB2	Erb-B2 Receptor Tyrosine Kinase 2	Protein Coding	62	GC17P039687	6.72295	https://www.genecards.org/cgi-bin/carddisp.pl?gene=ERBB2
COLGALT1	Collagen Beta(1-O)Galactosyltransferase 1	Protein Coding	47	GC19P017555	6.7215	https://www.genecards.org/cgi-bin/carddisp.pl?gene=COLGALT1
TLX1NB	TLX1 Neighbor	RNA Gene	27	GC10M101090	6.71942	https://www.genecards.org/cgi-bin/carddisp.pl?gene=TLX1NB
RPL27	Ribosomal Protein L27	Protein Coding	50	GC17P042998	6.71844	https://www.genecards.org/cgi-bin/carddisp.pl?gene=RPL27
PSMA4	Proteasome 20S Subunit Alpha 4	Protein Coding	50	GC15P078540	6.71709	https://www.genecards.org/cgi-bin/carddisp.pl?gene=PSMA4
TMEM30A	Transmembrane Protein 30A	Protein Coding	46	GC06M075252	6.71053	https://www.genecards.org/cgi-bin/carddisp.pl?gene=TMEM30A
UBE2N	Ubiquitin Conjugating Enzyme E2 N	Protein Coding	54	GC12M093406	6.70997	https://www.genecards.org/cgi-bin/carddisp.pl?gene=UBE2N
GCN1	GCN1 Activator Of EIF2AK4	Protein Coding	43	GC12M120128	6.70924	https://www.genecards.org/cgi-bin/carddisp.pl?gene=GCN1
SORL1	Sortilin Related Receptor 1	Protein Coding	53	GC11P121452	6.70832	https://www.genecards.org/cgi-bin/carddisp.pl?gene=SORL1
ACSL3	Acyl-CoA Synthetase Long Chain Family Member 3	Protein Coding	49	GC02P222860	6.70586	https://www.genecards.org/cgi-bin/carddisp.pl?gene=ACSL3
COPG1	COPI Coat Complex Subunit Gamma 1	Protein Coding	47	GC03P129249	6.7048	https://www.genecards.org/cgi-bin/carddisp.pl?gene=COPG1
GGCX	Gamma-Glutamyl Carboxylase	Protein Coding	55	GC02M085544	6.704	https://www.genecards.org/cgi-bin/carddisp.pl?gene=GGCX
IL15RA	Interleukin 15 Receptor Subunit Alpha	Protein Coding	47	GC10M005943	6.70212	https://www.genecards.org/cgi-bin/carddisp.pl?gene=IL15RA
NPPB	Natriuretic Peptide B	Protein Coding	50	GC01M011858	6.6984	https://www.genecards.org/cgi-bin/carddisp.pl?gene=NPPB
UQCRFS1	Ubiquinol-Cytochrome C Reductase, Rieske Iron-Sulfur Polypeptide 1	Protein Coding	53	GC19M029205	6.69623	https://www.genecards.org/cgi-bin/carddisp.pl?gene=UQCRFS1
YOD1	YOD1 Deubiquitinase	Protein Coding	40	GC01M207044	6.69482	https://www.genecards.org/cgi-bin/carddisp.pl?gene=YOD1
NOTCH4	Notch Receptor 4	Protein Coding	53	GC06M077930	6.68735	https://www.genecards.org/cgi-bin/carddisp.pl?gene=NOTCH4
SPPL3	Signal Peptide Peptidase Like 3	Protein Coding	41	GC12M122679	6.68608	https://www.genecards.org/cgi-bin/carddisp.pl?gene=SPPL3
NFYA	Nuclear Transcription Factor Y Subunit Alpha	Protein Coding	49	GC06P100374	6.68325	https://www.genecards.org/cgi-bin/carddisp.pl?gene=NFYA
RUVBL2	RuvB Like AAA ATPase 2	Protein Coding	52	GC19P048993	6.68153	https://www.genecards.org/cgi-bin/carddisp.pl?gene=RUVBL2
MUC1	Mucin 1, Cell Surface Associated	Protein Coding	55	GC01M155185	6.68047	https://www.genecards.org/cgi-bin/carddisp.pl?gene=MUC1
RPS23	Ribosomal Protein S23	Protein Coding	48	GC05M082273	6.67359	https://www.genecards.org/cgi-bin/carddisp.pl?gene=RPS23
RHO	Rhodopsin	Protein Coding	55	GC03P135771	6.67337	https://www.genecards.org/cgi-bin/carddisp.pl?gene=RHO
PLAT	Plasminogen Activator, Tissue Type	Protein Coding	56	GC08M042174	6.66633	https://www.genecards.org/cgi-bin/carddisp.pl?gene=PLAT
CRELD2	Cysteine Rich With EGF Like Domains 2	Protein Coding	47	GC22P049918	6.66177	https://www.genecards.org/cgi-bin/carddisp.pl?gene=CRELD2
LMAN1L	Lectin, Mannose Binding 1 Like	Protein Coding	43	GC15P074812	6.66109	https://www.genecards.org/cgi-bin/carddisp.pl?gene=LMAN1L
TUBA1B	Tubulin Alpha 1b	Protein Coding	51	GC12M049127	6.65954	https://www.genecards.org/cgi-bin/carddisp.pl?gene=TUBA1B
ALPL	Alkaline Phosphatase, Biomineralization Associated	Protein Coding	58	GC01P021508	6.6566	https://www.genecards.org/cgi-bin/carddisp.pl?gene=ALPL
TREM2	Triggering Receptor Expressed On Myeloid Cells 2	Protein Coding	51	GC06M078136	6.65209	https://www.genecards.org/cgi-bin/carddisp.pl?gene=TREM2
EPAS1	Endothelial PAS Domain Protein 1	Protein Coding	57	GC02P046293	6.65205	https://www.genecards.org/cgi-bin/carddisp.pl?gene=EPAS1
H2AC18	H2A Clustered Histone 18	Protein Coding	36	GC01M154032	6.64806	https://www.genecards.org/cgi-bin/carddisp.pl?gene=H2AC18
PSMC4	Proteasome 26S Subunit, ATPase 4	Protein Coding	47	GC19P079659	6.64505	https://www.genecards.org/cgi-bin/carddisp.pl?gene=PSMC4
LPL	Lipoprotein Lipase	Protein Coding	56	GC08P019901	6.64326	https://www.genecards.org/cgi-bin/carddisp.pl?gene=LPL
MMP3	Matrix Metallopeptidase 3	Protein Coding	57	GC11M102835	6.64154	https://www.genecards.org/cgi-bin/carddisp.pl?gene=MMP3
TTN-AS1	TTN Antisense RNA 1	RNA Gene	19	GC02P178521	6.6395	https://www.genecards.org/cgi-bin/carddisp.pl?gene=TTN-AS1
EXT1	Exostosin Glycosyltransferase 1	Protein Coding	54	GC08M117798	6.63753	https://www.genecards.org/cgi-bin/carddisp.pl?gene=EXT1
F5	Coagulation Factor V	Protein Coding	54	GC01M169511	6.6345	https://www.genecards.org/cgi-bin/carddisp.pl?gene=F5
ABCC6	ATP Binding Cassette Subfamily C Member 6	Protein Coding	54	GC16M016155	6.63028	https://www.genecards.org/cgi-bin/carddisp.pl?gene=ABCC6
PSMA1	Proteasome 20S Subunit Alpha 1	Protein Coding	49	GC11M014506	6.62797	https://www.genecards.org/cgi-bin/carddisp.pl?gene=PSMA1
IGF2BP3	Insulin Like Growth Factor 2 MRNA Binding Protein 3	Protein Coding	48	GC07M023396	6.62638	https://www.genecards.org/cgi-bin/carddisp.pl?gene=IGF2BP3
RBM4	RNA Binding Motif Protein 4	Protein Coding	46	GC11P066638	6.62441	https://www.genecards.org/cgi-bin/carddisp.pl?gene=RBM4
PIGB	Phosphatidylinositol Glycan Anchor Biosynthesis Class B	Protein Coding	49	GC15P055318	6.62404	https://www.genecards.org/cgi-bin/carddisp.pl?gene=PIGB
LMNB1	Lamin B1	Protein Coding	53	GC05P126776	6.62054	https://www.genecards.org/cgi-bin/carddisp.pl?gene=LMNB1
HLA-G	Major Histocompatibility Complex, Class I, G	Protein Coding	50	GC06P100145	6.61265	https://www.genecards.org/cgi-bin/carddisp.pl?gene=HLA-G
STAT1	Signal Transducer And Activator Of Transcription 1	Protein Coding	60	GC02M190908	6.61002	https://www.genecards.org/cgi-bin/carddisp.pl?gene=STAT1
HDAC1	Histone Deacetylase 1	Protein Coding	57	GC01P032292	6.59944	https://www.genecards.org/cgi-bin/carddisp.pl?gene=HDAC1
PSMG1	Proteasome Assembly Chaperone 1	Protein Coding	44	GC21M039174	6.59916	https://www.genecards.org/cgi-bin/carddisp.pl?gene=PSMG1
DHDDS	Dehydrodolichyl Diphosphate Synthase Subunit	Protein Coding	49	GC01P026432	6.59651	https://www.genecards.org/cgi-bin/carddisp.pl?gene=DHDDS
SEC61A2	SEC61 Translocon Subunit Alpha 2	Protein Coding	42	GC10P012130	6.59122	https://www.genecards.org/cgi-bin/carddisp.pl?gene=SEC61A2
PSMD11	Proteasome 26S Subunit, Non-ATPase 11	Protein Coding	47	GC17P032444	6.59104	https://www.genecards.org/cgi-bin/carddisp.pl?gene=PSMD11
PSMB3	Proteasome 20S Subunit Beta 3	Protein Coding	47	GC17P038752	6.58872	https://www.genecards.org/cgi-bin/carddisp.pl?gene=PSMB3
TBL2	Transducin Beta Like 2	Protein Coding	47	GC07M073730	6.58823	https://www.genecards.org/cgi-bin/carddisp.pl?gene=TBL2
OLR1	Oxidized Low Density Lipoprotein Receptor 1	Protein Coding	50	GC12M024096	6.58738	https://www.genecards.org/cgi-bin/carddisp.pl?gene=OLR1
PRKCB	Protein Kinase C Beta	Protein Coding	55	GC16P044702	6.58242	https://www.genecards.org/cgi-bin/carddisp.pl?gene=PRKCB
PPIA	Peptidylprolyl Isomerase A	Protein Coding	52	GC07P044811	6.57665	https://www.genecards.org/cgi-bin/carddisp.pl?gene=PPIA
YTHDF2	YTH N6-Methyladenosine RNA Binding Protein F2	Protein Coding	43	GC01P029296	6.57573	https://www.genecards.org/cgi-bin/carddisp.pl?gene=YTHDF2
MTHFR	Methylenetetrahydrofolate Reductase	Protein Coding	55	GC01M011785	6.57453	https://www.genecards.org/cgi-bin/carddisp.pl?gene=MTHFR
ORMDL1	ORMDL Sphingolipid Biosynthesis Regulator 1	Protein Coding	42	GC02M189764	6.57324	https://www.genecards.org/cgi-bin/carddisp.pl?gene=ORMDL1
IAPP	Islet Amyloid Polypeptide	Protein Coding	47	GC12P021354	6.57071	https://www.genecards.org/cgi-bin/carddisp.pl?gene=IAPP
PIGC	Phosphatidylinositol Glycan Anchor Biosynthesis Class C	Protein Coding	46	GC01M172339	6.56857	https://www.genecards.org/cgi-bin/carddisp.pl?gene=PIGC
USP14	Ubiquitin Specific Peptidase 14	Protein Coding	51	GC18P000158	6.56784	https://www.genecards.org/cgi-bin/carddisp.pl?gene=USP14
CYP2B6	Cytochrome P450 Family 2 Subfamily B Member 6	Protein Coding	52	GC19P040991	6.5659	https://www.genecards.org/cgi-bin/carddisp.pl?gene=CYP2B6
PAPPA-AS1	PAPPA Antisense RNA 1	RNA Gene	25	GC09M116398	6.56583	https://www.genecards.org/cgi-bin/carddisp.pl?gene=PAPPA-AS1
VPS33A	VPS33A Core Subunit Of CORVET And HOPS Complexes	Protein Coding	48	GC12M122229	6.56032	https://www.genecards.org/cgi-bin/carddisp.pl?gene=VPS33A
SLC27A2	Solute Carrier Family 27 Member 2	Protein Coding	52	GC15P050182	6.55706	https://www.genecards.org/cgi-bin/carddisp.pl?gene=SLC27A2
MSRA	Methionine Sulfoxide Reductase A	Protein Coding	48	GC08P010054	6.55493	https://www.genecards.org/cgi-bin/carddisp.pl?gene=MSRA
VAMP1	Vesicle Associated Membrane Protein 1	Protein Coding	50	GC12M006462	6.54981	https://www.genecards.org/cgi-bin/carddisp.pl?gene=VAMP1
KIF1C	Kinesin Family Member 1C	Protein Coding	48	GC17P005954	6.54684	https://www.genecards.org/cgi-bin/carddisp.pl?gene=KIF1C
MEF2A	Myocyte Enhancer Factor 2A	Protein Coding	52	GC15P099565	6.5455	https://www.genecards.org/cgi-bin/carddisp.pl?gene=MEF2A
FAAH	Fatty Acid Amide Hydrolase	Protein Coding	54	GC01P046394	6.53538	https://www.genecards.org/cgi-bin/carddisp.pl?gene=FAAH
GTF2I	General Transcription Factor IIi	Protein Coding	47	GC07P078451	6.53123	https://www.genecards.org/cgi-bin/carddisp.pl?gene=GTF2I
PSMA3	Proteasome 20S Subunit Alpha 3	Protein Coding	52	GC14P058244	6.52772	https://www.genecards.org/cgi-bin/carddisp.pl?gene=PSMA3
PSMB1	Proteasome 20S Subunit Beta 1	Protein Coding	52	GC06M170535	6.52451	https://www.genecards.org/cgi-bin/carddisp.pl?gene=PSMB1
FKBP4	FKBP Prolyl Isomerase 4	Protein Coding	52	GC12P002795	6.5199	https://www.genecards.org/cgi-bin/carddisp.pl?gene=FKBP4
HADHB	Hydroxyacyl-CoA Dehydrogenase Trifunctional Multienzyme Complex Subunit Beta	Protein Coding	54	GC02P026243	6.51622	https://www.genecards.org/cgi-bin/carddisp.pl?gene=HADHB
EIF2B1	Eukaryotic Translation Initiation Factor 2B Subunit Alpha	Protein Coding	50	GC12M123620	6.51109	https://www.genecards.org/cgi-bin/carddisp.pl?gene=EIF2B1
SELENOT	Selenoprotein T	Protein Coding	40	GC03P150603	6.50933	https://www.genecards.org/cgi-bin/carddisp.pl?gene=SELENOT
KRT8	Keratin 8	Protein Coding	53	GC12M052897	6.50905	https://www.genecards.org/cgi-bin/carddisp.pl?gene=KRT8
RAP1GDS1	Rap1 GTPase-GDP Dissociation Stimulator 1	Protein Coding	50	GC04P098261	6.49893	https://www.genecards.org/cgi-bin/carddisp.pl?gene=RAP1GDS1
PIGS	Phosphatidylinositol Glycan Anchor Biosynthesis Class S	Protein Coding	47	GC17M028553	6.4987	https://www.genecards.org/cgi-bin/carddisp.pl?gene=PIGS
TXN2	Thioredoxin 2	Protein Coding	50	GC22M036467	6.49561	https://www.genecards.org/cgi-bin/carddisp.pl?gene=TXN2
SLC1A1	Solute Carrier Family 1 Member 1	Protein Coding	56	GC09P004490	6.49553	https://www.genecards.org/cgi-bin/carddisp.pl?gene=SLC1A1
MIR381	MicroRNA 381	RNA Gene	20	GC14P111884	6.4903	https://www.genecards.org/cgi-bin/carddisp.pl?gene=MIR381
PDX1	Pancreatic And Duodenal Homeobox 1	Protein Coding	52	GC13P027921	6.4867	https://www.genecards.org/cgi-bin/carddisp.pl?gene=PDX1
CDH2	Cadherin 2	Protein Coding	59	GC18M029426	6.48654	https://www.genecards.org/cgi-bin/carddisp.pl?gene=CDH2
PARG	Poly(ADP-Ribose) Glycohydrolase	Protein Coding	47	GC10M049818	6.48641	https://www.genecards.org/cgi-bin/carddisp.pl?gene=PARG
PGRMC1	Progesterone Receptor Membrane Component 1	Protein Coding	51	GC0XP119236	6.48417	https://www.genecards.org/cgi-bin/carddisp.pl?gene=PGRMC1
CDKAL1	CDK5 Regulatory Subunit Associated Protein 1 Like 1	Protein Coding	47	GC06P020534	6.48395	https://www.genecards.org/cgi-bin/carddisp.pl?gene=CDKAL1
S100A13	S100 Calcium Binding Protein A13	Protein Coding	43	GC01M153618	6.48271	https://www.genecards.org/cgi-bin/carddisp.pl?gene=S100A13
KAT2B	Lysine Acetyltransferase 2B	Protein Coding	55	GC03P020043	6.48208	https://www.genecards.org/cgi-bin/carddisp.pl?gene=KAT2B
SFPQ	Splicing Factor Proline And Glutamine Rich	Protein Coding	50	GC01M035176	6.47772	https://www.genecards.org/cgi-bin/carddisp.pl?gene=SFPQ
SNHG1	Small Nucleolar RNA Host Gene 1	RNA Gene	23	GC11M105972	6.47698	https://www.genecards.org/cgi-bin/carddisp.pl?gene=SNHG1
DIABLO	Diablo IAP-Binding Mitochondrial Protein	Protein Coding	53	GC12M122747	6.47335	https://www.genecards.org/cgi-bin/carddisp.pl?gene=DIABLO
MIR200A	MicroRNA 200a	RNA Gene	23	GC01P004952	6.47105	https://www.genecards.org/cgi-bin/carddisp.pl?gene=MIR200A
ATXN3	Ataxin 3	Protein Coding	52	GC14M114120	6.46949	https://www.genecards.org/cgi-bin/carddisp.pl?gene=ATXN3
CRAT	Carnitine O-Acetyltransferase	Protein Coding	52	GC09M129094	6.46682	https://www.genecards.org/cgi-bin/carddisp.pl?gene=CRAT
OBSCN	Obscurin, Cytoskeletal Calmodulin And Titin-Interacting RhoGEF	Protein Coding	46	GC01P228208	6.46418	https://www.genecards.org/cgi-bin/carddisp.pl?gene=OBSCN
NUP210	Nucleoporin 210	Protein Coding	48	GC03M022849	6.45784	https://www.genecards.org/cgi-bin/carddisp.pl?gene=NUP210
YWHAB	Tyrosine 3-Monooxygenase/Tryptophan 5-Monooxygenase Activation Protein Beta	Protein Coding	54	GC20P044885	6.45706	https://www.genecards.org/cgi-bin/carddisp.pl?gene=YWHAB
CCN2	Cellular Communication Network Factor 2	Protein Coding	53	GC06M131948	6.45443	https://www.genecards.org/cgi-bin/carddisp.pl?gene=CCN2
USP13	Ubiquitin Specific Peptidase 13	Protein Coding	50	GC03P179652	6.4535	https://www.genecards.org/cgi-bin/carddisp.pl?gene=USP13
PSMD12	Proteasome 26S Subunit, Non-ATPase 12	Protein Coding	49	GC17M067337	6.45345	https://www.genecards.org/cgi-bin/carddisp.pl?gene=PSMD12
PSMD1	Proteasome 26S Subunit, Non-ATPase 1	Protein Coding	47	GC02P231056	6.45168	https://www.genecards.org/cgi-bin/carddisp.pl?gene=PSMD1
DLD	Dihydrolipoamide Dehydrogenase	Protein Coding	55	GC07P107890	6.43837	https://www.genecards.org/cgi-bin/carddisp.pl?gene=DLD
CLN5	CLN5 Intracellular Trafficking Protein	Protein Coding	48	GC13P076990	6.42677	https://www.genecards.org/cgi-bin/carddisp.pl?gene=CLN5
TAOK3	TAO Kinase 3	Protein Coding	47	GC12M118149	6.42553	https://www.genecards.org/cgi-bin/carddisp.pl?gene=TAOK3
ANG	Angiogenin	Protein Coding	52	GC14P037152	6.42519	https://www.genecards.org/cgi-bin/carddisp.pl?gene=ANG
TMTC1	Transmembrane O-Mannosyltransferase Targeting Cadherins 1	Protein Coding	46	GC12M029500	6.4198	https://www.genecards.org/cgi-bin/carddisp.pl?gene=TMTC1
PORCN	Porcupine O-Acyltransferase	Protein Coding	48	GC0XP051821	6.41763	https://www.genecards.org/cgi-bin/carddisp.pl?gene=PORCN
IL18	Interleukin 18	Protein Coding	51	GC11M112143	6.41421	https://www.genecards.org/cgi-bin/carddisp.pl?gene=IL18
COL25A1	Collagen Type XXV Alpha 1 Chain	Protein Coding	45	GC04M108810	6.40625	https://www.genecards.org/cgi-bin/carddisp.pl?gene=COL25A1
SNORD118	Small Nucleolar RNA, C/D Box 118	RNA Gene	22	GC17M012674	6.40617	https://www.genecards.org/cgi-bin/carddisp.pl?gene=SNORD118
CERS6	Ceramide Synthase 6	Protein Coding	47	GC02P168455	6.40343	https://www.genecards.org/cgi-bin/carddisp.pl?gene=CERS6
LPCAT1	Lysophosphatidylcholine Acyltransferase 1	Protein Coding	43	GC05M001456	6.40286	https://www.genecards.org/cgi-bin/carddisp.pl?gene=LPCAT1
MIR146A	MicroRNA 146a	RNA Gene	25	GC05P160485	6.39654	https://www.genecards.org/cgi-bin/carddisp.pl?gene=MIR146A
PEX11B	Peroxisomal Biogenesis Factor 11 Beta	Protein Coding	46	GC01M145911	6.38986	https://www.genecards.org/cgi-bin/carddisp.pl?gene=PEX11B
LAMA2	Laminin Subunit Alpha 2	Protein Coding	51	GC06P128863	6.38649	https://www.genecards.org/cgi-bin/carddisp.pl?gene=LAMA2
GJB2	Gap Junction Protein Beta 2	Protein Coding	52	GC13M020187	6.37789	https://www.genecards.org/cgi-bin/carddisp.pl?gene=GJB2
PTDSS1	Phosphatidylserine Synthase 1	Protein Coding	51	GC08P096261	6.37161	https://www.genecards.org/cgi-bin/carddisp.pl?gene=PTDSS1
AR	Androgen Receptor	Protein Coding	59	GC0XP067544	6.37131	https://www.genecards.org/cgi-bin/carddisp.pl?gene=AR
TBK1	TANK Binding Kinase 1	Protein Coding	56	GC12P064451	6.37046	https://www.genecards.org/cgi-bin/carddisp.pl?gene=TBK1
THORLNC	Testis Associated Oncogenic LncRNA	RNA Gene	16	GC02M118133	6.36911	https://www.genecards.org/cgi-bin/carddisp.pl?gene=THORLNC
MIR17	MicroRNA 17	RNA Gene	22	GC13P091350	6.36127	https://www.genecards.org/cgi-bin/carddisp.pl?gene=MIR17
DIS3	DIS3 Homolog, Exosome Endoribonuclease And 3'-5' Exoribonuclease	Protein Coding	49	GC13M072752	6.35806	https://www.genecards.org/cgi-bin/carddisp.pl?gene=DIS3
TUBB	Tubulin Beta Class I	Protein Coding	57	GC06P100175	6.35769	https://www.genecards.org/cgi-bin/carddisp.pl?gene=TUBB
PNPLA6	Patatin Like Phospholipase Domain Containing 6	Protein Coding	50	GC19P007534	6.35544	https://www.genecards.org/cgi-bin/carddisp.pl?gene=PNPLA6
PLPP3	Phospholipid Phosphatase 3	Protein Coding	47	GC01M056495	6.35077	https://www.genecards.org/cgi-bin/carddisp.pl?gene=PLPP3
CSTB	Cystatin B	Protein Coding	53	GC21M043772	6.3496	https://www.genecards.org/cgi-bin/carddisp.pl?gene=CSTB
SMIM14	Small Integral Membrane Protein 14	Protein Coding	37	GC04M039546	6.34519	https://www.genecards.org/cgi-bin/carddisp.pl?gene=SMIM14
TRPC1	Transient Receptor Potential Cation Channel Subfamily C Member 1	Protein Coding	48	GC03P142724	6.34499	https://www.genecards.org/cgi-bin/carddisp.pl?gene=TRPC1
FGFR1	Fibroblast Growth Factor Receptor 1	Protein Coding	63	GC08M038400	6.33946	https://www.genecards.org/cgi-bin/carddisp.pl?gene=FGFR1
GLRX	Glutaredoxin	Protein Coding	50	GC05M095752	6.335	https://www.genecards.org/cgi-bin/carddisp.pl?gene=GLRX
CHEK2	Checkpoint Kinase 2	Protein Coding	61	GC22M028687	6.33447	https://www.genecards.org/cgi-bin/carddisp.pl?gene=CHEK2
MYH9	Myosin Heavy Chain 9	Protein Coding	55	GC22M036281	6.33356	https://www.genecards.org/cgi-bin/carddisp.pl?gene=MYH9
SLC25A11	Solute Carrier Family 25 Member 11	Protein Coding	50	GC17M004937	6.33133	https://www.genecards.org/cgi-bin/carddisp.pl?gene=SLC25A11
FLNB	Filamin B	Protein Coding	54	GC03P058008	6.32878	https://www.genecards.org/cgi-bin/carddisp.pl?gene=FLNB
TSPO	Translocator Protein	Protein Coding	52	GC22P043151	6.32678	https://www.genecards.org/cgi-bin/carddisp.pl?gene=TSPO
RASGRF2	Ras Protein Specific Guanine Nucleotide Releasing Factor 2	Protein Coding	46	GC05P080960	6.32629	https://www.genecards.org/cgi-bin/carddisp.pl?gene=RASGRF2
CDKN1B	Cyclin Dependent Kinase Inhibitor 1B	Protein Coding	55	GC12P026558	6.32583	https://www.genecards.org/cgi-bin/carddisp.pl?gene=CDKN1B
NRAS	NRAS Proto-Oncogene, GTPase	Protein Coding	57	GC01M114704	6.31858	https://www.genecards.org/cgi-bin/carddisp.pl?gene=NRAS
STS	Steroid Sulfatase	Protein Coding	53	GC0XP007146	6.31566	https://www.genecards.org/cgi-bin/carddisp.pl?gene=STS
GLO1	Glyoxalase I	Protein Coding	52	GC06M078102	6.30704	https://www.genecards.org/cgi-bin/carddisp.pl?gene=GLO1
DBH	Dopamine Beta-Hydroxylase	Protein Coding	59	GC09P133636	6.30688	https://www.genecards.org/cgi-bin/carddisp.pl?gene=DBH
LDAF1	Lipid Droplet Assembly Factor 1	Protein Coding	38	GC16P021327	6.30542	https://www.genecards.org/cgi-bin/carddisp.pl?gene=LDAF1
SERPINA3	Serpin Family A Member 3	Protein Coding	50	GC14P094612	6.30464	https://www.genecards.org/cgi-bin/carddisp.pl?gene=SERPINA3
PSMA2	Proteasome 20S Subunit Alpha 2	Protein Coding	49	GC07M042916	6.30206	https://www.genecards.org/cgi-bin/carddisp.pl?gene=PSMA2
H4C1	H4 Clustered Histone 1	Protein Coding	42	GC06P099959	6.30155	https://www.genecards.org/cgi-bin/carddisp.pl?gene=H4C1
RNF121	Ring Finger Protein 121	Protein Coding	39	GC11P072656	6.29663	https://www.genecards.org/cgi-bin/carddisp.pl?gene=RNF121
WDR83OS	WD Repeat Domain 83 Opposite Strand	Protein Coding	40	GC19M012668	6.29236	https://www.genecards.org/cgi-bin/carddisp.pl?gene=WDR83OS
XXYLT1	Xyloside Xylosyltransferase 1	Protein Coding	42	GC03M195068	6.29071	https://www.genecards.org/cgi-bin/carddisp.pl?gene=XXYLT1
CCNA2	Cyclin A2	Protein Coding	52	GC04M121816	6.28646	https://www.genecards.org/cgi-bin/carddisp.pl?gene=CCNA2
TFEB	Transcription Factor EB	Protein Coding	48	GC06M078150	6.27871	https://www.genecards.org/cgi-bin/carddisp.pl?gene=TFEB
FGF21	Fibroblast Growth Factor 21	Protein Coding	46	GC19P080003	6.26944	https://www.genecards.org/cgi-bin/carddisp.pl?gene=FGF21
PLD3	Phospholipase D Family Member 3	Protein Coding	50	GC19P040348	6.26558	https://www.genecards.org/cgi-bin/carddisp.pl?gene=PLD3
CDK4	Cyclin Dependent Kinase 4	Protein Coding	61	GC12M058633	6.26414	https://www.genecards.org/cgi-bin/carddisp.pl?gene=CDK4
VCL	Vinculin	Protein Coding	54	GC10P073995	6.26279	https://www.genecards.org/cgi-bin/carddisp.pl?gene=VCL
MIR155	MicroRNA 155	RNA Gene	23	GC21P025573	6.25876	https://www.genecards.org/cgi-bin/carddisp.pl?gene=MIR155
IRS1	Insulin Receptor Substrate 1	Protein Coding	54	GC02M226731	6.25728	https://www.genecards.org/cgi-bin/carddisp.pl?gene=IRS1
KL	Klotho	Protein Coding	55	GC13P033016	6.25718	https://www.genecards.org/cgi-bin/carddisp.pl?gene=KL
GABRA1	Gamma-Aminobutyric Acid Type A Receptor Subunit Alpha1	Protein Coding	55	GC05P161847	6.25702	https://www.genecards.org/cgi-bin/carddisp.pl?gene=GABRA1
RNF145	Ring Finger Protein 145	Protein Coding	42	GC05M159157	6.25582	https://www.genecards.org/cgi-bin/carddisp.pl?gene=RNF145
PSMB2	Proteasome 20S Subunit Beta 2	Protein Coding	48	GC01M035599	6.25406	https://www.genecards.org/cgi-bin/carddisp.pl?gene=PSMB2
MIR451A	MicroRNA 451a	RNA Gene	19	GC17M028861	6.25023	https://www.genecards.org/cgi-bin/carddisp.pl?gene=MIR451A
CSDE1	Cold Shock Domain Containing E1	Protein Coding	46	GC01M114716	6.24978	https://www.genecards.org/cgi-bin/carddisp.pl?gene=CSDE1
BIK	BCL2 Interacting Killer	Protein Coding	46	GC22P043110	6.24866	https://www.genecards.org/cgi-bin/carddisp.pl?gene=BIK
MOV10	Mov10 RISC Complex RNA Helicase	Protein Coding	47	GC01P112673	6.24536	https://www.genecards.org/cgi-bin/carddisp.pl?gene=MOV10
HSPB2	Heat Shock Protein Family B (Small) Member 2	Protein Coding	46	GC11P112112	6.23509	https://www.genecards.org/cgi-bin/carddisp.pl?gene=HSPB2
KCNN4	Potassium Calcium-Activated Channel Subfamily N Member 4	Protein Coding	55	GC19M076687	6.23384	https://www.genecards.org/cgi-bin/carddisp.pl?gene=KCNN4
MARCHF5	Membrane Associated Ring-CH-Type Finger 5	Protein Coding	43	GC10P096725	6.23335	https://www.genecards.org/cgi-bin/carddisp.pl?gene=MARCHF5
PRKCG	Protein Kinase C Gamma	Protein Coding	58	GC19P053879	6.23305	https://www.genecards.org/cgi-bin/carddisp.pl?gene=PRKCG
SEC22A	SEC22 Homolog A, Vesicle Trafficking Protein	Protein Coding	42	GC03P123201	6.23194	https://www.genecards.org/cgi-bin/carddisp.pl?gene=SEC22A
TXNDC16	Thioredoxin Domain Containing 16	Protein Coding	40	GC14M052430	6.23137	https://www.genecards.org/cgi-bin/carddisp.pl?gene=TXNDC16
CDK6	Cyclin Dependent Kinase 6	Protein Coding	59	GC07M092604	6.22269	https://www.genecards.org/cgi-bin/carddisp.pl?gene=CDK6
RPS2	Ribosomal Protein S2	Protein Coding	48	GC16M009783	6.22196	https://www.genecards.org/cgi-bin/carddisp.pl?gene=RPS2
STARD5	StAR Related Lipid Transfer Domain Containing 5	Protein Coding	44	GC15M081309	6.21864	https://www.genecards.org/cgi-bin/carddisp.pl?gene=STARD5
PRKACA	Protein Kinase CAMP-Activated Catalytic Subunit Alpha	Protein Coding	59	GC19M015120	6.21675	https://www.genecards.org/cgi-bin/carddisp.pl?gene=PRKACA
ALDH2	Aldehyde Dehydrogenase 2 Family Member	Protein Coding	57	GC12P111766	6.21364	https://www.genecards.org/cgi-bin/carddisp.pl?gene=ALDH2
GPI	Glucose-6-Phosphate Isomerase	Protein Coding	55	GC19P034359	6.21321	https://www.genecards.org/cgi-bin/carddisp.pl?gene=GPI
HNRNPK	Heterogeneous Nuclear Ribonucleoprotein K	Protein Coding	52	GC09M101539	6.20675	https://www.genecards.org/cgi-bin/carddisp.pl?gene=HNRNPK
GFAP	Glial Fibrillary Acidic Protein	Protein Coding	55	GC17M057289	6.20251	https://www.genecards.org/cgi-bin/carddisp.pl?gene=GFAP
F3	Coagulation Factor III, Tissue Factor	Protein Coding	52	GC01M094667	6.20166	https://www.genecards.org/cgi-bin/carddisp.pl?gene=F3
SCN10A	Sodium Voltage-Gated Channel Alpha Subunit 10	Protein Coding	55	GC03M038713	6.20065	https://www.genecards.org/cgi-bin/carddisp.pl?gene=SCN10A
C6orf120	Chromosome 6 Open Reading Frame 120	Protein Coding	38	GC06P169702	6.19954	https://www.genecards.org/cgi-bin/carddisp.pl?gene=C6orf120
PAK2	P21 (RAC1) Activated Kinase 2	Protein Coding	55	GC03P196739	6.19579	https://www.genecards.org/cgi-bin/carddisp.pl?gene=PAK2
SERPINA2	Serpin Family A Member 2 (Gene/Pseudogene)	Protein Coding	32	GC14M114144	6.19527	https://www.genecards.org/cgi-bin/carddisp.pl?gene=SERPINA2
CAPN1	Calpain 1	Protein Coding	57	GC11P072171	6.19184	https://www.genecards.org/cgi-bin/carddisp.pl?gene=CAPN1
FKBP9	FKBP Prolyl Isomerase 9	Protein Coding	43	GC07P032957	6.19126	https://www.genecards.org/cgi-bin/carddisp.pl?gene=FKBP9
GSK3A	Glycogen Synthase Kinase 3 Alpha	Protein Coding	56	GC19M076639	6.19049	https://www.genecards.org/cgi-bin/carddisp.pl?gene=GSK3A
AGO1	Argonaute RISC Component 1	Protein Coding	47	GC01P035869	6.18817	https://www.genecards.org/cgi-bin/carddisp.pl?gene=AGO1
HLA-DRA	Major Histocompatibility Complex, Class II, DR Alpha	Protein Coding	52	GC06P032439	6.18759	https://www.genecards.org/cgi-bin/carddisp.pl?gene=HLA-DRA
PRKAB1	Protein Kinase AMP-Activated Non-Catalytic Subunit Beta 1	Protein Coding	53	GC12P119632	6.1862	https://www.genecards.org/cgi-bin/carddisp.pl?gene=PRKAB1
SLC25A4	Solute Carrier Family 25 Member 4	Protein Coding	56	GC04P185143	6.18522	https://www.genecards.org/cgi-bin/carddisp.pl?gene=SLC25A4
TPR	Translocated Promoter Region, Nuclear Basket Protein	Protein Coding	49	GC01M186323	6.18432	https://www.genecards.org/cgi-bin/carddisp.pl?gene=TPR
ATP2C2	ATPase Secretory Pathway Ca2+ Transporting 2	Protein Coding	48	GC16P084368	6.18422	https://www.genecards.org/cgi-bin/carddisp.pl?gene=ATP2C2
TMCC2	Transmembrane And Coiled-Coil Domain Family 2	Protein Coding	42	GC01P205197	6.18067	https://www.genecards.org/cgi-bin/carddisp.pl?gene=TMCC2
RAD23B	RAD23 Homolog B, Nucleotide Excision Repair Protein	Protein Coding	51	GC09P107283	6.17715	https://www.genecards.org/cgi-bin/carddisp.pl?gene=RAD23B
VKORC1L1	Vitamin K Epoxide Reductase Complex Subunit 1 Like 1	Protein Coding	45	GC07P078178	6.17598	https://www.genecards.org/cgi-bin/carddisp.pl?gene=VKORC1L1
UVRAG	UV Radiation Resistance Associated	Protein Coding	48	GC11P075815	6.16007	https://www.genecards.org/cgi-bin/carddisp.pl?gene=UVRAG
SLC26A4	Solute Carrier Family 26 Member 4	Protein Coding	50	GC07P107660	6.15736	https://www.genecards.org/cgi-bin/carddisp.pl?gene=SLC26A4
HNF4A	Hepatocyte Nuclear Factor 4 Alpha	Protein Coding	56	GC20P044355	6.15694	https://www.genecards.org/cgi-bin/carddisp.pl?gene=HNF4A
RPS26	Ribosomal Protein S26	Protein Coding	50	GC12P056043	6.15478	https://www.genecards.org/cgi-bin/carddisp.pl?gene=RPS26
SGF29	SAGA Complex Associated Factor 29	Protein Coding	42	GC16P044854	6.15449	https://www.genecards.org/cgi-bin/carddisp.pl?gene=SGF29
BCL2A1	BCL2 Related Protein A1	Protein Coding	48	GC15M129861	6.15039	https://www.genecards.org/cgi-bin/carddisp.pl?gene=BCL2A1
PTP4A1	Protein Tyrosine Phosphatase 4A1	Protein Coding	48	GC06P100605	6.14885	https://www.genecards.org/cgi-bin/carddisp.pl?gene=PTP4A1
ARF4	ADP Ribosylation Factor 4	Protein Coding	48	GC03M057572	6.14823	https://www.genecards.org/cgi-bin/carddisp.pl?gene=ARF4
SNAP25	Synaptosome Associated Protein 25	Protein Coding	56	GC20P010203	6.14674	https://www.genecards.org/cgi-bin/carddisp.pl?gene=SNAP25
NCLN	Nicalin	Protein Coding	44	GC19P003185	6.14554	https://www.genecards.org/cgi-bin/carddisp.pl?gene=NCLN
STK11	Serine/Threonine Kinase 11	Protein Coding	57	GC19P001177	6.1432	https://www.genecards.org/cgi-bin/carddisp.pl?gene=STK11
RPS21	Ribosomal Protein S21	Protein Coding	44	GC20P062387	6.14301	https://www.genecards.org/cgi-bin/carddisp.pl?gene=RPS21
ORMDL2	ORMDL Sphingolipid Biosynthesis Regulator 2	Protein Coding	42	GC12P055991	6.14292	https://www.genecards.org/cgi-bin/carddisp.pl?gene=ORMDL2
BLZF1	Basic Leucine Zipper Nuclear Factor 1	Protein Coding	45	GC01P169367	6.14173	https://www.genecards.org/cgi-bin/carddisp.pl?gene=BLZF1
NPHS1	NPHS1 Adhesion Molecule, Nephrin	Protein Coding	53	GC19M035825	6.13998	https://www.genecards.org/cgi-bin/carddisp.pl?gene=NPHS1
SUMO1	Small Ubiquitin Like Modifier 1	Protein Coding	53	GC02M202206	6.13868	https://www.genecards.org/cgi-bin/carddisp.pl?gene=SUMO1
TRIM32	Tripartite Motif Containing 32	Protein Coding	50	GC09P116687	6.13813	https://www.genecards.org/cgi-bin/carddisp.pl?gene=TRIM32
LCLAT1	Lysocardiolipin Acyltransferase 1	Protein Coding	44	GC02P030447	6.13616	https://www.genecards.org/cgi-bin/carddisp.pl?gene=LCLAT1
TLR7	Toll Like Receptor 7	Protein Coding	55	GC0XP012867	6.13446	https://www.genecards.org/cgi-bin/carddisp.pl?gene=TLR7
HSPH1	Heat Shock Protein Family H (Hsp110) Member 1	Protein Coding	48	GC13M031134	6.13438	https://www.genecards.org/cgi-bin/carddisp.pl?gene=HSPH1
PPIF	Peptidylprolyl Isomerase F	Protein Coding	51	GC10P096513	6.12742	https://www.genecards.org/cgi-bin/carddisp.pl?gene=PPIF
HLA-DQA1	Major Histocompatibility Complex, Class II, DQ Alpha 1	Protein Coding	50	GC06P100233	6.12495	https://www.genecards.org/cgi-bin/carddisp.pl?gene=HLA-DQA1
ERCC6	ERCC Excision Repair 6, Chromatin Remodeling Factor	Protein Coding	53	GC10M049454	6.12405	https://www.genecards.org/cgi-bin/carddisp.pl?gene=ERCC6
SLC8A3	Solute Carrier Family 8 Member A3	Protein Coding	50	GC14M070044	6.12329	https://www.genecards.org/cgi-bin/carddisp.pl?gene=SLC8A3
LRP2	LDL Receptor Related Protein 2	Protein Coding	55	GC02M169127	6.11622	https://www.genecards.org/cgi-bin/carddisp.pl?gene=LRP2
MIR146B	MicroRNA 146b	RNA Gene	24	GC10P102436	6.11336	https://www.genecards.org/cgi-bin/carddisp.pl?gene=MIR146B
MDH2	Malate Dehydrogenase 2	Protein Coding	55	GC07P076048	6.11282	https://www.genecards.org/cgi-bin/carddisp.pl?gene=MDH2
RPS6KA3	Ribosomal Protein S6 Kinase A3	Protein Coding	59	GC0XM020149	6.11178	https://www.genecards.org/cgi-bin/carddisp.pl?gene=RPS6KA3
FBN1	Fibrillin 1	Protein Coding	53	GC15M048408	6.10968	https://www.genecards.org/cgi-bin/carddisp.pl?gene=FBN1
PPP2CB	Protein Phosphatase 2 Catalytic Subunit Beta	Protein Coding	52	GC08M030762	6.10881	https://www.genecards.org/cgi-bin/carddisp.pl?gene=PPP2CB
LINC-ROR	Long Intergenic Non-Protein Coding RNA, Regulator Of Reprogramming	RNA Gene	19	GC18M057054	6.10857	https://www.genecards.org/cgi-bin/carddisp.pl?gene=LINC-ROR
SKP2	S-Phase Kinase Associated Protein 2	Protein Coding	51	GC05P036151	6.10836	https://www.genecards.org/cgi-bin/carddisp.pl?gene=SKP2
ULBP1	UL16 Binding Protein 1	Protein Coding	45	GC06P149963	6.10155	https://www.genecards.org/cgi-bin/carddisp.pl?gene=ULBP1
FIS1	Fission, Mitochondrial 1	Protein Coding	45	GC07M101239	6.09896	https://www.genecards.org/cgi-bin/carddisp.pl?gene=FIS1
NF1	Neurofibromin 1	Protein Coding	55	GC17P031094	6.09829	https://www.genecards.org/cgi-bin/carddisp.pl?gene=NF1
PSMA5	Proteasome 20S Subunit Alpha 5	Protein Coding	49	GC01M109399	6.09758	https://www.genecards.org/cgi-bin/carddisp.pl?gene=PSMA5
HULC	Hepatocellular Carcinoma Up-Regulated Long Non-Coding RNA	RNA Gene	24	GC06P008450	6.09085	https://www.genecards.org/cgi-bin/carddisp.pl?gene=HULC
CYP2C9	Cytochrome P450 Family 2 Subfamily C Member 9	Protein Coding	53	GC10P094938	6.08645	https://www.genecards.org/cgi-bin/carddisp.pl?gene=CYP2C9
SLC9A1	Solute Carrier Family 9 Member A1	Protein Coding	57	GC01M028966	6.08448	https://www.genecards.org/cgi-bin/carddisp.pl?gene=SLC9A1
TAB2	TGF-Beta Activated Kinase 1 (MAP3K7) Binding Protein 2	Protein Coding	55	GC06P149218	6.08028	https://www.genecards.org/cgi-bin/carddisp.pl?gene=TAB2
RPA2	Replication Protein A2	Protein Coding	50	GC01M029033	6.07518	https://www.genecards.org/cgi-bin/carddisp.pl?gene=RPA2
CACNA1A	Calcium Voltage-Gated Channel Subunit Alpha1 A	Protein Coding	56	GC19M013206	6.0743	https://www.genecards.org/cgi-bin/carddisp.pl?gene=CACNA1A
ARG1	Arginase 1	Protein Coding	56	GC06P131473	6.07266	https://www.genecards.org/cgi-bin/carddisp.pl?gene=ARG1
M6PR	Mannose-6-Phosphate Receptor, Cation Dependent	Protein Coding	50	GC12M009039	6.06968	https://www.genecards.org/cgi-bin/carddisp.pl?gene=M6PR
ACBD3	Acyl-CoA Binding Domain Containing 3	Protein Coding	46	GC01M226144	6.0658	https://www.genecards.org/cgi-bin/carddisp.pl?gene=ACBD3
POMP	Proteasome Maturation Protein	Protein Coding	47	GC13P028659	6.06186	https://www.genecards.org/cgi-bin/carddisp.pl?gene=POMP
BLTP1	Bridge-Like Lipid Transfer Protein Family Member 1	Protein Coding	40	GC04P122154	6.06063	https://www.genecards.org/cgi-bin/carddisp.pl?gene=BLTP1
SLC37A1	Solute Carrier Family 37 Member 1	Protein Coding	46	GC21P042593	6.05679	https://www.genecards.org/cgi-bin/carddisp.pl?gene=SLC37A1
P2RX7	Purinergic Receptor P2X 7	Protein Coding	54	GC12P127820	6.05573	https://www.genecards.org/cgi-bin/carddisp.pl?gene=P2RX7
CBS	Cystathionine Beta-Synthase	Protein Coding	57	GC21M043053	6.05268	https://www.genecards.org/cgi-bin/carddisp.pl?gene=CBS
HCCAT5	Hepatocellular Carcinoma Associated Transcript 5	RNA Gene	19	GC16P073092	6.05088	https://www.genecards.org/cgi-bin/carddisp.pl?gene=HCCAT5
TMEM201	Transmembrane Protein 201	Protein Coding	40	GC01P009588	6.04781	https://www.genecards.org/cgi-bin/carddisp.pl?gene=TMEM201
BIRC3	Baculoviral IAP Repeat Containing 3	Protein Coding	53	GC11P102317	6.04699	https://www.genecards.org/cgi-bin/carddisp.pl?gene=BIRC3
CYP46A1	Cytochrome P450 Family 46 Subfamily A Member 1	Protein Coding	49	GC14P099684	6.04641	https://www.genecards.org/cgi-bin/carddisp.pl?gene=CYP46A1
TUBB3	Tubulin Beta 3 Class III	Protein Coding	55	GC16P091899	6.04631	https://www.genecards.org/cgi-bin/carddisp.pl?gene=TUBB3
CLEC4A	C-Type Lectin Domain Family 4 Member A	Protein Coding	46	GC12P026390	6.04545	https://www.genecards.org/cgi-bin/carddisp.pl?gene=CLEC4A
FGF2	Fibroblast Growth Factor 2	Protein Coding	53	GC04P122826	6.04467	https://www.genecards.org/cgi-bin/carddisp.pl?gene=FGF2
MIR221	MicroRNA 221	RNA Gene	23	GC0XM045746	6.03828	https://www.genecards.org/cgi-bin/carddisp.pl?gene=MIR221
PSMD13	Proteasome 26S Subunit, Non-ATPase 13	Protein Coding	47	GC11P000236	6.03817	https://www.genecards.org/cgi-bin/carddisp.pl?gene=PSMD13
OTOF	Otoferlin	Protein Coding	48	GC02M026471	6.03814	https://www.genecards.org/cgi-bin/carddisp.pl?gene=OTOF
HNRNPUL2-BSCL2	HNRNPUL2-BSCL2 Readthrough (NMD Candidate)	RNA Gene	18	GC11M105964	6.03807	https://www.genecards.org/cgi-bin/carddisp.pl?gene=HNRNPUL2-BSCL2
DDX6	DEAD-Box Helicase 6	Protein Coding	52	GC11M118748	6.03399	https://www.genecards.org/cgi-bin/carddisp.pl?gene=DDX6
PLG	Plasminogen	Protein Coding	56	GC06P160702	6.03386	https://www.genecards.org/cgi-bin/carddisp.pl?gene=PLG
RPS14	Ribosomal Protein S14	Protein Coding	49	GC05M150443	6.03069	https://www.genecards.org/cgi-bin/carddisp.pl?gene=RPS14
OPRD1	Opioid Receptor Delta 1	Protein Coding	50	GC01P028812	6.03046	https://www.genecards.org/cgi-bin/carddisp.pl?gene=OPRD1
STBD1	Starch Binding Domain 1	Protein Coding	41	GC04P076306	6.02868	https://www.genecards.org/cgi-bin/carddisp.pl?gene=STBD1
GGT1	Gamma-Glutamyltransferase 1	Protein Coding	56	GC22P024583	6.02596	https://www.genecards.org/cgi-bin/carddisp.pl?gene=GGT1
EIF2B3	Eukaryotic Translation Initiation Factor 2B Subunit Gamma	Protein Coding	48	GC01M044850	6.02439	https://www.genecards.org/cgi-bin/carddisp.pl?gene=EIF2B3
EIF2S3	Eukaryotic Translation Initiation Factor 2 Subunit Gamma	Protein Coding	52	GC0XP024054	6.02302	https://www.genecards.org/cgi-bin/carddisp.pl?gene=EIF2S3
PIGH	Phosphatidylinositol Glycan Anchor Biosynthesis Class H	Protein Coding	46	GC14M067581	6.02225	https://www.genecards.org/cgi-bin/carddisp.pl?gene=PIGH
HMGCL	3-Hydroxy-3-Methylglutaryl-CoA Lyase	Protein Coding	52	GC01M023801	6.01768	https://www.genecards.org/cgi-bin/carddisp.pl?gene=HMGCL
NFYC	Nuclear Transcription Factor Y Subunit Gamma	Protein Coding	48	GC01P040691	6.01745	https://www.genecards.org/cgi-bin/carddisp.pl?gene=NFYC
C18orf32	Chromosome 18 Open Reading Frame 32	Protein Coding	40	GC18M049477	6.0142	https://www.genecards.org/cgi-bin/carddisp.pl?gene=C18orf32
PSMC2	Proteasome 26S Subunit, ATPase 2	Protein Coding	47	GC07P103328	6.01257	https://www.genecards.org/cgi-bin/carddisp.pl?gene=PSMC2
DUSP1	Dual Specificity Phosphatase 1	Protein Coding	52	GC05M172768	6.00653	https://www.genecards.org/cgi-bin/carddisp.pl?gene=DUSP1
TRAPPC10	Trafficking Protein Particle Complex Subunit 10	Protein Coding	47	GC21P044012	6.00357	https://www.genecards.org/cgi-bin/carddisp.pl?gene=TRAPPC10
HSPA14	Heat Shock Protein Family A (Hsp70) Member 14	Protein Coding	47	GC10P014860	5.99479	https://www.genecards.org/cgi-bin/carddisp.pl?gene=HSPA14
TIMP1	TIMP Metallopeptidase Inhibitor 1	Protein Coding	52	GC0XP047831	5.99329	https://www.genecards.org/cgi-bin/carddisp.pl?gene=TIMP1
NSG1	Neuronal Vesicle Trafficking Associated 1	Protein Coding	42	GC04P004350	5.99161	https://www.genecards.org/cgi-bin/carddisp.pl?gene=NSG1
PSMB8	Proteasome 20S Subunit Beta 8	Protein Coding	56	GC06M032840	5.99143	https://www.genecards.org/cgi-bin/carddisp.pl?gene=PSMB8
ENDOG	Endonuclease G	Protein Coding	50	GC09P128818	5.98927	https://www.genecards.org/cgi-bin/carddisp.pl?gene=ENDOG
HEXA	Hexosaminidase Subunit Alpha	Protein Coding	53	GC15M072340	5.98837	https://www.genecards.org/cgi-bin/carddisp.pl?gene=HEXA
CASC3	CASC3 Exon Junction Complex Subunit	Protein Coding	43	GC17P040140	5.98742	https://www.genecards.org/cgi-bin/carddisp.pl?gene=CASC3
HACE1	HECT Domain And Ankyrin Repeat Containing E3 Ubiquitin Protein Ligase 1	Protein Coding	48	GC06M104728	5.98263	https://www.genecards.org/cgi-bin/carddisp.pl?gene=HACE1
TRAM2	Translocation Associated Membrane Protein 2	Protein Coding	43	GC06M078290	5.98204	https://www.genecards.org/cgi-bin/carddisp.pl?gene=TRAM2
NSDHL	NAD(P) Dependent Steroid Dehydrogenase-Like	Protein Coding	51	GC0XP152830	5.98048	https://www.genecards.org/cgi-bin/carddisp.pl?gene=NSDHL
ABCB1	ATP Binding Cassette Subfamily B Member 1	Protein Coding	57	GC07M087504	5.9801	https://www.genecards.org/cgi-bin/carddisp.pl?gene=ABCB1
NRBP1	Nuclear Receptor Binding Protein 1	Protein Coding	44	GC02P027427	5.97597	https://www.genecards.org/cgi-bin/carddisp.pl?gene=NRBP1
STK39	Serine/Threonine Kinase 39	Protein Coding	50	GC02M167954	5.9759	https://www.genecards.org/cgi-bin/carddisp.pl?gene=STK39
MIR494	MicroRNA 494	RNA Gene	19	GC14P111896	5.97561	https://www.genecards.org/cgi-bin/carddisp.pl?gene=MIR494
PDE5A	Phosphodiesterase 5A	Protein Coding	52	GC04M119494	5.97221	https://www.genecards.org/cgi-bin/carddisp.pl?gene=PDE5A
CEBPD	CCAAT Enhancer Binding Protein Delta	Protein Coding	47	GC08M047759	5.96838	https://www.genecards.org/cgi-bin/carddisp.pl?gene=CEBPD
CTDNEP1	CTD Nuclear Envelope Phosphatase 1	Protein Coding	41	GC17M007243	5.96685	https://www.genecards.org/cgi-bin/carddisp.pl?gene=CTDNEP1
TMEM147	Transmembrane Protein 147	Protein Coding	42	GC19P035545	5.96375	https://www.genecards.org/cgi-bin/carddisp.pl?gene=TMEM147
LAMP1	Lysosomal Associated Membrane Protein 1	Protein Coding	50	GC13P113297	5.96131	https://www.genecards.org/cgi-bin/carddisp.pl?gene=LAMP1
DCN	Decorin	Protein Coding	54	GC12M091140	5.96041	https://www.genecards.org/cgi-bin/carddisp.pl?gene=DCN
DEGS1	Delta 4-Desaturase, Sphingolipid 1	Protein Coding	49	GC01P224175	5.95543	https://www.genecards.org/cgi-bin/carddisp.pl?gene=DEGS1
PCSK1	Proprotein Convertase Subtilisin/Kexin Type 1	Protein Coding	56	GC05M096391	5.95506	https://www.genecards.org/cgi-bin/carddisp.pl?gene=PCSK1
RIC3	RIC3 Acetylcholine Receptor Chaperone	Protein Coding	42	GC11M008092	5.95501	https://www.genecards.org/cgi-bin/carddisp.pl?gene=RIC3
DRD1	Dopamine Receptor D1	Protein Coding	51	GC05M175440	5.95221	https://www.genecards.org/cgi-bin/carddisp.pl?gene=DRD1
SLC2A4	Solute Carrier Family 2 Member 4	Protein Coding	52	GC17P012390	5.94336	https://www.genecards.org/cgi-bin/carddisp.pl?gene=SLC2A4
SLC35A2	Solute Carrier Family 35 Member A2	Protein Coding	48	GC0XM048903	5.9402	https://www.genecards.org/cgi-bin/carddisp.pl?gene=SLC35A2
NFE2L3	NFE2 Like BZIP Transcription Factor 3	Protein Coding	44	GC07P026152	5.93571	https://www.genecards.org/cgi-bin/carddisp.pl?gene=NFE2L3
JUP	Junction Plakoglobin	Protein Coding	55	GC17M041754	5.92803	https://www.genecards.org/cgi-bin/carddisp.pl?gene=JUP
FITM2	Fat Storage Inducing Transmembrane Protein 2	Protein Coding	42	GC20M044302	5.92693	https://www.genecards.org/cgi-bin/carddisp.pl?gene=FITM2
PSMB6	Proteasome 20S Subunit Beta 6	Protein Coding	48	GC17P004796	5.92643	https://www.genecards.org/cgi-bin/carddisp.pl?gene=PSMB6
TRPM8	Transient Receptor Potential Cation Channel Subfamily M Member 8	Protein Coding	52	GC02P233917	5.92614	https://www.genecards.org/cgi-bin/carddisp.pl?gene=TRPM8
CALCA	Calcitonin Related Polypeptide Alpha	Protein Coding	50	GC11M014966	5.9209	https://www.genecards.org/cgi-bin/carddisp.pl?gene=CALCA
CSNK2A2	Casein Kinase 2 Alpha 2	Protein Coding	53	GC16M058157	5.92078	https://www.genecards.org/cgi-bin/carddisp.pl?gene=CSNK2A2
MIR29A	MicroRNA 29a	RNA Gene	24	GC07M130876	5.91934	https://www.genecards.org/cgi-bin/carddisp.pl?gene=MIR29A
TJP1	Tight Junction Protein 1	Protein Coding	51	GC15M029699	5.91932	https://www.genecards.org/cgi-bin/carddisp.pl?gene=TJP1
AGPAT2	1-Acylglycerol-3-Phosphate O-Acyltransferase 2	Protein Coding	52	GC09M136673	5.91927	https://www.genecards.org/cgi-bin/carddisp.pl?gene=AGPAT2
MIR124-1	MicroRNA 124-1	RNA Gene	22	GC08M009903	5.91684	https://www.genecards.org/cgi-bin/carddisp.pl?gene=MIR124-1
THBD	Thrombomodulin	Protein Coding	53	GC20M023026	5.91267	https://www.genecards.org/cgi-bin/carddisp.pl?gene=THBD
TRU-TCA1-1	TRNA-SeC (Anticodon TCA) 1-1	RNA Gene	11	GC19M045478	5.91144	https://www.genecards.org/cgi-bin/carddisp.pl?gene=TRU-TCA1-1
GRIN2A	Glutamate Ionotropic Receptor NMDA Type Subunit 2A	Protein Coding	59	GC16M009753	5.91098	https://www.genecards.org/cgi-bin/carddisp.pl?gene=GRIN2A
REN	Renin	Protein Coding	55	GC01M204154	5.90244	https://www.genecards.org/cgi-bin/carddisp.pl?gene=REN
HSPBP1	HSPA (Hsp70) Binding Protein 1	Protein Coding	41	GC19M055262	5.90097	https://www.genecards.org/cgi-bin/carddisp.pl?gene=HSPBP1
SEC22C	SEC22 Homolog C, Vesicle Trafficking Protein	Protein Coding	38	GC03M042547	5.90092	https://www.genecards.org/cgi-bin/carddisp.pl?gene=SEC22C
MGAT5	Alpha-1,6-Mannosylglycoprotein 6-Beta-N-Acetylglucosaminyltransferase	Protein Coding	49	GC02P134119	5.89904	https://www.genecards.org/cgi-bin/carddisp.pl?gene=MGAT5
CCK	Cholecystokinin	Protein Coding	48	GC03M042274	5.89531	https://www.genecards.org/cgi-bin/carddisp.pl?gene=CCK
DLG1	Discs Large MAGUK Scaffold Protein 1	Protein Coding	50	GC03M197042	5.89388	https://www.genecards.org/cgi-bin/carddisp.pl?gene=DLG1
IL33	Interleukin 33	Protein Coding	46	GC09P008027	5.89255	https://www.genecards.org/cgi-bin/carddisp.pl?gene=IL33
PSMA6	Proteasome 20S Subunit Alpha 6	Protein Coding	52	GC14P035278	5.89122	https://www.genecards.org/cgi-bin/carddisp.pl?gene=PSMA6
ANXA1	Annexin A1	Protein Coding	54	GC09P073151	5.88783	https://www.genecards.org/cgi-bin/carddisp.pl?gene=ANXA1
NIBAN1	Niban Apoptosis Regulator 1	Protein Coding	45	GC01M184791	5.88213	https://www.genecards.org/cgi-bin/carddisp.pl?gene=NIBAN1
MIRLET7B	MicroRNA Let-7b	RNA Gene	23	GC22P050273	5.88148	https://www.genecards.org/cgi-bin/carddisp.pl?gene=MIRLET7B
TESPA1	Thymocyte Expressed, Positive Selection Associated 1	Protein Coding	42	GC12M055220	5.8784	https://www.genecards.org/cgi-bin/carddisp.pl?gene=TESPA1
LGI4	Leucine Rich Repeat LGI Family Member 4	Protein Coding	48	GC19M035124	5.87447	https://www.genecards.org/cgi-bin/carddisp.pl?gene=LGI4
OPRM1	Opioid Receptor Mu 1	Protein Coding	55	GC06P154158	5.86976	https://www.genecards.org/cgi-bin/carddisp.pl?gene=OPRM1
KCNIP4	Potassium Voltage-Gated Channel Interacting Protein 4	Protein Coding	46	GC04M020728	5.86953	https://www.genecards.org/cgi-bin/carddisp.pl?gene=KCNIP4
GLRX3	Glutaredoxin 3	Protein Coding	46	GC10P130136	5.86669	https://www.genecards.org/cgi-bin/carddisp.pl?gene=GLRX3
CTH	Cystathionine Gamma-Lyase	Protein Coding	57	GC01P070411	5.8655	https://www.genecards.org/cgi-bin/carddisp.pl?gene=CTH
RPL34	Ribosomal Protein L34	Protein Coding	47	GC04P108620	5.86412	https://www.genecards.org/cgi-bin/carddisp.pl?gene=RPL34
DGAT2	Diacylglycerol O-Acyltransferase 2	Protein Coding	50	GC11P075759	5.86348	https://www.genecards.org/cgi-bin/carddisp.pl?gene=DGAT2
HMGA1	High Mobility Group AT-Hook 1	Protein Coding	53	GC06P100306	5.86128	https://www.genecards.org/cgi-bin/carddisp.pl?gene=HMGA1
ATP7B	ATPase Copper Transporting Beta	Protein Coding	54	GC13M051930	5.8577	https://www.genecards.org/cgi-bin/carddisp.pl?gene=ATP7B
CTTN	Cortactin	Protein Coding	50	GC11P070398	5.85599	https://www.genecards.org/cgi-bin/carddisp.pl?gene=CTTN
NOD2	Nucleotide Binding Oligomerization Domain Containing 2	Protein Coding	55	GC16P050693	5.85599	https://www.genecards.org/cgi-bin/carddisp.pl?gene=NOD2
SESN1	Sestrin 1	Protein Coding	47	GC06M108986	5.85428	https://www.genecards.org/cgi-bin/carddisp.pl?gene=SESN1
CHP1	Calcineurin Like EF-Hand Protein 1	Protein Coding	46	GC15P041230	5.85259	https://www.genecards.org/cgi-bin/carddisp.pl?gene=CHP1
TMEM199	Transmembrane Protein 199	Protein Coding	42	GC17P071213	5.85202	https://www.genecards.org/cgi-bin/carddisp.pl?gene=TMEM199
DSG2	Desmoglein 2	Protein Coding	52	GC18P031498	5.85136	https://www.genecards.org/cgi-bin/carddisp.pl?gene=DSG2
COL13A1	Collagen Type XIII Alpha 1 Chain	Protein Coding	48	GC10P069801	5.84999	https://www.genecards.org/cgi-bin/carddisp.pl?gene=COL13A1
SRP19	Signal Recognition Particle 19	Protein Coding	46	GC05P112862	5.84869	https://www.genecards.org/cgi-bin/carddisp.pl?gene=SRP19
H4C16	H4 Histone 16	Protein Coding	42	GC12M024266	5.84746	https://www.genecards.org/cgi-bin/carddisp.pl?gene=H4C16
NAPA	NSF Attachment Protein Alpha	Protein Coding	44	GC19M076817	5.84593	https://www.genecards.org/cgi-bin/carddisp.pl?gene=NAPA
HNRNPH1	Heterogeneous Nuclear Ribonucleoprotein H1	Protein Coding	48	GC05M179614	5.84442	https://www.genecards.org/cgi-bin/carddisp.pl?gene=HNRNPH1
AIMP1	Aminoacyl TRNA Synthetase Complex Interacting Multifunctional Protein 1	Protein Coding	53	GC04P106315	5.83864	https://www.genecards.org/cgi-bin/carddisp.pl?gene=AIMP1
RXRA	Retinoid X Receptor Alpha	Protein Coding	56	GC09P134317	5.83505	https://www.genecards.org/cgi-bin/carddisp.pl?gene=RXRA
MIR214	MicroRNA 214	RNA Gene	25	GC01M172234	5.834	https://www.genecards.org/cgi-bin/carddisp.pl?gene=MIR214
STX1A	Syntaxin 1A	Protein Coding	55	GC07M074047	5.83343	https://www.genecards.org/cgi-bin/carddisp.pl?gene=STX1A
SLC25A5	Solute Carrier Family 25 Member 5	Protein Coding	51	GC0XP119468	5.82518	https://www.genecards.org/cgi-bin/carddisp.pl?gene=SLC25A5
CYP2A6	Cytochrome P450 Family 2 Subfamily A Member 6	Protein Coding	53	GC19M040843	5.82426	https://www.genecards.org/cgi-bin/carddisp.pl?gene=CYP2A6
BMP6	Bone Morphogenetic Protein 6	Protein Coding	52	GC06P007726	5.82373	https://www.genecards.org/cgi-bin/carddisp.pl?gene=BMP6
NEU1	Neuraminidase 1	Protein Coding	52	GC06M031857	5.8226	https://www.genecards.org/cgi-bin/carddisp.pl?gene=NEU1
LRIT3	Leucine Rich Repeat, Ig-Like And Transmembrane Domains 3	Protein Coding	46	GC04P109848	5.82214	https://www.genecards.org/cgi-bin/carddisp.pl?gene=LRIT3
DUOXA1	Dual Oxidase Maturation Factor 1	Protein Coding	43	GC15M045119	5.82058	https://www.genecards.org/cgi-bin/carddisp.pl?gene=DUOXA1
MYO9A	Myosin IXA	Protein Coding	46	GC15M071822	5.81494	https://www.genecards.org/cgi-bin/carddisp.pl?gene=MYO9A
HTR3A	5-Hydroxytryptamine Receptor 3A	Protein Coding	53	GC11P113975	5.81031	https://www.genecards.org/cgi-bin/carddisp.pl?gene=HTR3A
CGAS	Cyclic GMP-AMP Synthase	Protein Coding	42	GC06M078494	5.8029	https://www.genecards.org/cgi-bin/carddisp.pl?gene=CGAS
HNRNPA2B1	Heterogeneous Nuclear Ribonucleoprotein A2/B1	Protein Coding	52	GC07M026174	5.7998	https://www.genecards.org/cgi-bin/carddisp.pl?gene=HNRNPA2B1
COL1A2	Collagen Type I Alpha 2 Chain	Protein Coding	54	GC07P094394	5.79875	https://www.genecards.org/cgi-bin/carddisp.pl?gene=COL1A2
ACSL4	Acyl-CoA Synthetase Long Chain Family Member 4	Protein Coding	52	GC0XM109624	5.79461	https://www.genecards.org/cgi-bin/carddisp.pl?gene=ACSL4
NDUFS8	NADH:Ubiquinone Oxidoreductase Core Subunit S8	Protein Coding	51	GC11P068030	5.79383	https://www.genecards.org/cgi-bin/carddisp.pl?gene=NDUFS8
TMEM67	Transmembrane Protein 67	Protein Coding	47	GC08P093754	5.79083	https://www.genecards.org/cgi-bin/carddisp.pl?gene=TMEM67
RPL21	Ribosomal Protein L21	Protein Coding	51	GC13P027251	5.78975	https://www.genecards.org/cgi-bin/carddisp.pl?gene=RPL21
ANKLE2	Ankyrin Repeat And LEM Domain Containing 2	Protein Coding	47	GC12M132725	5.78661	https://www.genecards.org/cgi-bin/carddisp.pl?gene=ANKLE2
NAT8	N-Acetyltransferase 8 (Putative)	Protein Coding	44	GC02M073640	5.78465	https://www.genecards.org/cgi-bin/carddisp.pl?gene=NAT8
ITGA2B	Integrin Subunit Alpha 2b	Protein Coding	59	GC17M057266	5.78437	https://www.genecards.org/cgi-bin/carddisp.pl?gene=ITGA2B
ARCN1	Archain 1	Protein Coding	49	GC11P118572	5.78151	https://www.genecards.org/cgi-bin/carddisp.pl?gene=ARCN1
LSG1	Large 60S Subunit Nuclear Export GTPase 1	Protein Coding	43	GC03M194640	5.7809	https://www.genecards.org/cgi-bin/carddisp.pl?gene=LSG1
HSF2	Heat Shock Transcription Factor 2	Protein Coding	50	GC06P122399	5.78006	https://www.genecards.org/cgi-bin/carddisp.pl?gene=HSF2
KCNA2	Potassium Voltage-Gated Channel Subfamily A Member 2	Protein Coding	53	GC01M110519	5.78004	https://www.genecards.org/cgi-bin/carddisp.pl?gene=KCNA2
TBC1D20	TBC1 Domain Family Member 20	Protein Coding	45	GC20M000423	5.77904	https://www.genecards.org/cgi-bin/carddisp.pl?gene=TBC1D20
CHKA	Choline Kinase Alpha	Protein Coding	51	GC11M068052	5.77868	https://www.genecards.org/cgi-bin/carddisp.pl?gene=CHKA
ASS1	Argininosuccinate Synthase 1	Protein Coding	56	GC09P130444	5.77841	https://www.genecards.org/cgi-bin/carddisp.pl?gene=ASS1
HTRA1	HtrA Serine Peptidase 1	Protein Coding	52	GC10P122461	5.77671	https://www.genecards.org/cgi-bin/carddisp.pl?gene=HTRA1
SPAG5	Sperm Associated Antigen 5	Protein Coding	45	GC17M028577	5.77483	https://www.genecards.org/cgi-bin/carddisp.pl?gene=SPAG5
DES	Desmin	Protein Coding	55	GC02P219418	5.7699	https://www.genecards.org/cgi-bin/carddisp.pl?gene=DES
SMAD3	SMAD Family Member 3	Protein Coding	60	GC15P067063	5.76555	https://www.genecards.org/cgi-bin/carddisp.pl?gene=SMAD3
FKBP8	FKBP Prolyl Isomerase 8	Protein Coding	49	GC19M018503	5.76088	https://www.genecards.org/cgi-bin/carddisp.pl?gene=FKBP8
RAB9B	RAB9B, Member RAS Oncogene Family	Protein Coding	42	GC0XM103783	5.75773	https://www.genecards.org/cgi-bin/carddisp.pl?gene=RAB9B
PKMYT1	Protein Kinase, Membrane Associated Tyrosine/Threonine 1	Protein Coding	49	GC16M009896	5.75567	https://www.genecards.org/cgi-bin/carddisp.pl?gene=PKMYT1
CHGA	Chromogranin A	Protein Coding	50	GC14P092956	5.75379	https://www.genecards.org/cgi-bin/carddisp.pl?gene=CHGA
C1QBP	Complement C1q Binding Protein	Protein Coding	51	GC17M005432	5.75369	https://www.genecards.org/cgi-bin/carddisp.pl?gene=C1QBP
TM6SF2	Transmembrane 6 Superfamily Member 2	Protein Coding	36	GC19M019264	5.7524	https://www.genecards.org/cgi-bin/carddisp.pl?gene=TM6SF2
AGO2	Argonaute RISC Catalytic Component 2	Protein Coding	50	GC08M140522	5.75021	https://www.genecards.org/cgi-bin/carddisp.pl?gene=AGO2
PRRC2C	Proline Rich Coiled-Coil 2C	Protein Coding	41	GC01P171486	5.74835	https://www.genecards.org/cgi-bin/carddisp.pl?gene=PRRC2C
STEEP1	STING1 ER Exit Protein 1	Protein Coding	39	GC0XM119540	5.74139	https://www.genecards.org/cgi-bin/carddisp.pl?gene=STEEP1
ENPP1	Ectonucleotide Pyrophosphatase/Phosphodiesterase 1	Protein Coding	57	GC06P131808	5.73869	https://www.genecards.org/cgi-bin/carddisp.pl?gene=ENPP1
SDF4	Stromal Cell Derived Factor 4	Protein Coding	45	GC01M001216	5.73715	https://www.genecards.org/cgi-bin/carddisp.pl?gene=SDF4
DHX36	DEAH-Box Helicase 36	Protein Coding	47	GC03M154272	5.73351	https://www.genecards.org/cgi-bin/carddisp.pl?gene=DHX36
FGF1	Fibroblast Growth Factor 1	Protein Coding	55	GC05M142555	5.73256	https://www.genecards.org/cgi-bin/carddisp.pl?gene=FGF1
SLC3A2	Solute Carrier Family 3 Member 2	Protein Coding	50	GC11P062856	5.73165	https://www.genecards.org/cgi-bin/carddisp.pl?gene=SLC3A2
PON3	Paraoxonase 3	Protein Coding	51	GC07M095359	5.73003	https://www.genecards.org/cgi-bin/carddisp.pl?gene=PON3
LIN28A	Lin-28 Homolog A	Protein Coding	47	GC01P026410	5.72531	https://www.genecards.org/cgi-bin/carddisp.pl?gene=LIN28A
SSB	Small RNA Binding Exonuclease Protection Factor La	Protein Coding	48	GC02P169791	5.71415	https://www.genecards.org/cgi-bin/carddisp.pl?gene=SSB
NUCB2	Nucleobindin 2	Protein Coding	48	GC11P017543	5.71238	https://www.genecards.org/cgi-bin/carddisp.pl?gene=NUCB2
TOP1	DNA Topoisomerase I	Protein Coding	55	GC20P041028	5.70962	https://www.genecards.org/cgi-bin/carddisp.pl?gene=TOP1
ATP11C	ATPase Phospholipid Transporting 11C	Protein Coding	45	GC0XM139726	5.70813	https://www.genecards.org/cgi-bin/carddisp.pl?gene=ATP11C
SMPD2	Sphingomyelin Phosphodiesterase 2	Protein Coding	48	GC06P109440	5.70236	https://www.genecards.org/cgi-bin/carddisp.pl?gene=SMPD2
LNPEP	Leucyl And Cystinyl Aminopeptidase	Protein Coding	53	GC05P096935	5.70204	https://www.genecards.org/cgi-bin/carddisp.pl?gene=LNPEP
PPT1	Palmitoyl-Protein Thioesterase 1	Protein Coding	53	GC01M040121	5.70182	https://www.genecards.org/cgi-bin/carddisp.pl?gene=PPT1
PMP22	Peripheral Myelin Protein 22	Protein Coding	50	GC17M015229	5.69762	https://www.genecards.org/cgi-bin/carddisp.pl?gene=PMP22
USP10	Ubiquitin Specific Peptidase 10	Protein Coding	51	GC16P084702	5.69692	https://www.genecards.org/cgi-bin/carddisp.pl?gene=USP10
CDKN2B-AS1	CDKN2B Antisense RNA 1	RNA Gene	26	GC09P021994	5.69254	https://www.genecards.org/cgi-bin/carddisp.pl?gene=CDKN2B-AS1
IKBKB	Inhibitor Of Nuclear Factor Kappa B Kinase Subunit Beta	Protein Coding	61	GC08P042271	5.69082	https://www.genecards.org/cgi-bin/carddisp.pl?gene=IKBKB
NTRK2	Neurotrophic Receptor Tyrosine Kinase 2	Protein Coding	61	GC09P084668	5.68697	https://www.genecards.org/cgi-bin/carddisp.pl?gene=NTRK2
CHUK	Component Of Inhibitor Of Nuclear Factor Kappa B Kinase Complex	Protein Coding	58	GC10M100230	5.68323	https://www.genecards.org/cgi-bin/carddisp.pl?gene=CHUK
PLP2	Proteolipid Protein 2	Protein Coding	44	GC0XP049171	5.682	https://www.genecards.org/cgi-bin/carddisp.pl?gene=PLP2
DNAJA2	DnaJ Heat Shock Protein Family (Hsp40) Member A2	Protein Coding	46	GC16M046955	5.67459	https://www.genecards.org/cgi-bin/carddisp.pl?gene=DNAJA2
MYRF	Myelin Regulatory Factor	Protein Coding	45	GC11P061753	5.67391	https://www.genecards.org/cgi-bin/carddisp.pl?gene=MYRF
COPG2	COPI Coat Complex Subunit Gamma 2	Protein Coding	43	GC07M130506	5.67096	https://www.genecards.org/cgi-bin/carddisp.pl?gene=COPG2
ILF3	Interleukin Enhancer Binding Factor 3	Protein Coding	45	GC19P010993	5.66957	https://www.genecards.org/cgi-bin/carddisp.pl?gene=ILF3
RB1	RB Transcriptional Corepressor 1	Protein Coding	55	GC13P048303	5.66186	https://www.genecards.org/cgi-bin/carddisp.pl?gene=RB1
EXOSC9	Exosome Component 9	Protein Coding	50	GC04P121801	5.66016	https://www.genecards.org/cgi-bin/carddisp.pl?gene=EXOSC9
PROS1	Protein S	Protein Coding	55	GC03M093873	5.65165	https://www.genecards.org/cgi-bin/carddisp.pl?gene=PROS1
MME	Membrane Metalloendopeptidase	Protein Coding	57	GC03P155024	5.64881	https://www.genecards.org/cgi-bin/carddisp.pl?gene=MME
TRB	T Cell Receptor Beta Locus	Protein Coding	24	GC07P152056	5.64742	https://www.genecards.org/cgi-bin/carddisp.pl?gene=TRB
ULK1	Unc-51 Like Autophagy Activating Kinase 1	Protein Coding	52	GC12P131894	5.64573	https://www.genecards.org/cgi-bin/carddisp.pl?gene=ULK1
INS-IGF2	INS-IGF2 Readthrough	Protein Coding	32	GC11M007354	5.64064	https://www.genecards.org/cgi-bin/carddisp.pl?gene=INS-IGF2
PLEC	Plectin	Protein Coding	50	GC08M145891	5.63797	https://www.genecards.org/cgi-bin/carddisp.pl?gene=PLEC
HSP90AA2P	Heat Shock Protein 90 Alpha Family Class A Member 2, Pseudogene	Pseudogene	26	GC11M027888	5.63488	https://www.genecards.org/cgi-bin/carddisp.pl?gene=HSP90AA2P
ATG4B	Autophagy Related 4B Cysteine Peptidase	Protein Coding	48	GC02P241637	5.63472	https://www.genecards.org/cgi-bin/carddisp.pl?gene=ATG4B
NME1	NME/NM23 Nucleoside Diphosphate Kinase 1	Protein Coding	52	GC17P072302	5.63357	https://www.genecards.org/cgi-bin/carddisp.pl?gene=NME1
LRRC8D	Leucine Rich Repeat Containing 8 VRAC Subunit D	Protein Coding	44	GC01P089821	5.6308	https://www.genecards.org/cgi-bin/carddisp.pl?gene=LRRC8D
XRCC6	X-Ray Repair Cross Complementing 6	Protein Coding	52	GC22P050124	5.63022	https://www.genecards.org/cgi-bin/carddisp.pl?gene=XRCC6
FKBP7	FKBP Prolyl Isomerase 7	Protein Coding	44	GC02M178463	5.6299	https://www.genecards.org/cgi-bin/carddisp.pl?gene=FKBP7
CLTC	Clathrin Heavy Chain	Protein Coding	53	GC17P059619	5.62683	https://www.genecards.org/cgi-bin/carddisp.pl?gene=CLTC
YWHAH	Tyrosine 3-Monooxygenase/Tryptophan 5-Monooxygenase Activation Protein Eta	Protein Coding	53	GC22P031944	5.6254	https://www.genecards.org/cgi-bin/carddisp.pl?gene=YWHAH
HBB	Hemoglobin Subunit Beta	Protein Coding	52	GC11M007496	5.62414	https://www.genecards.org/cgi-bin/carddisp.pl?gene=HBB
SELE	Selectin E	Protein Coding	50	GC01M169722	5.62374	https://www.genecards.org/cgi-bin/carddisp.pl?gene=SELE
SPP1	Secreted Phosphoprotein 1	Protein Coding	53	GC04P087975	5.62271	https://www.genecards.org/cgi-bin/carddisp.pl?gene=SPP1
CHRM3	Cholinergic Receptor Muscarinic 3	Protein Coding	55	GC01P239386	5.61917	https://www.genecards.org/cgi-bin/carddisp.pl?gene=CHRM3
TP73	Tumor Protein P73	Protein Coding	52	GC01P003652	5.61867	https://www.genecards.org/cgi-bin/carddisp.pl?gene=TP73
HTR2C	5-Hydroxytryptamine Receptor 2C	Protein Coding	52	GC0XP114584	5.61351	https://www.genecards.org/cgi-bin/carddisp.pl?gene=HTR2C
PSMD10	Proteasome 26S Subunit, Non-ATPase 10	Protein Coding	47	GC0XM108084	5.61056	https://www.genecards.org/cgi-bin/carddisp.pl?gene=PSMD10
TMEM100	Transmembrane Protein 100	Protein Coding	42	GC17M055719	5.60272	https://www.genecards.org/cgi-bin/carddisp.pl?gene=TMEM100
RPSA	Ribosomal Protein SA	Protein Coding	53	GC03P039406	5.60258	https://www.genecards.org/cgi-bin/carddisp.pl?gene=RPSA
AMBP	Alpha-1-Microglobulin/Bikunin Precursor	Protein Coding	51	GC09M114060	5.60248	https://www.genecards.org/cgi-bin/carddisp.pl?gene=AMBP
CAST	Calpastatin	Protein Coding	51	GC05P096525	5.60207	https://www.genecards.org/cgi-bin/carddisp.pl?gene=CAST
COX5A	Cytochrome C Oxidase Subunit 5A	Protein Coding	50	GC15M074919	5.60047	https://www.genecards.org/cgi-bin/carddisp.pl?gene=COX5A
ENO1	Enolase 1	Protein Coding	54	GC01M008861	5.59826	https://www.genecards.org/cgi-bin/carddisp.pl?gene=ENO1
AHSA1	Activator Of HSP90 ATPase Activity 1	Protein Coding	47	GC14P077457	5.59776	https://www.genecards.org/cgi-bin/carddisp.pl?gene=AHSA1
NUDT1	Nudix Hydrolase 1	Protein Coding	48	GC07P002242	5.59226	https://www.genecards.org/cgi-bin/carddisp.pl?gene=NUDT1
FH	Fumarate Hydratase	Protein Coding	53	GC01M241499	5.59149	https://www.genecards.org/cgi-bin/carddisp.pl?gene=FH
PSMB9	Proteasome 20S Subunit Beta 9	Protein Coding	53	GC06P100236	5.59097	https://www.genecards.org/cgi-bin/carddisp.pl?gene=PSMB9
KLRK1	Killer Cell Lectin Like Receptor K1	Protein Coding	48	GC12M024097	5.59077	https://www.genecards.org/cgi-bin/carddisp.pl?gene=KLRK1
YTHDF3	YTH N6-Methyladenosine RNA Binding Protein F3	Protein Coding	43	GC08P063168	5.59032	https://www.genecards.org/cgi-bin/carddisp.pl?gene=YTHDF3
DIPK1C	Divergent Protein Kinase Domain 1C	Protein Coding	35	GC18M074435	5.59026	https://www.genecards.org/cgi-bin/carddisp.pl?gene=DIPK1C
GPX4	Glutathione Peroxidase 4	Protein Coding	53	GC19P001103	5.58533	https://www.genecards.org/cgi-bin/carddisp.pl?gene=GPX4
RUNX2	RUNX Family Transcription Factor 2	Protein Coding	53	GC06P100418	5.58371	https://www.genecards.org/cgi-bin/carddisp.pl?gene=RUNX2
CYB561D2	Cytochrome B561 Family Member D2	Protein Coding	40	GC03P050350	5.58045	https://www.genecards.org/cgi-bin/carddisp.pl?gene=CYB561D2
LRP1	LDL Receptor Related Protein 1	Protein Coding	53	GC12P057128	5.57598	https://www.genecards.org/cgi-bin/carddisp.pl?gene=LRP1
PPP1R1A	Protein Phosphatase 1 Regulatory Inhibitor Subunit 1A	Protein Coding	48	GC12M055217	5.57575	https://www.genecards.org/cgi-bin/carddisp.pl?gene=PPP1R1A
VPS13A	Vacuolar Protein Sorting 13 Homolog A	Protein Coding	49	GC09P077177	5.5738	https://www.genecards.org/cgi-bin/carddisp.pl?gene=VPS13A
RBBP4	RB Binding Protein 4, Chromatin Remodeling Factor	Protein Coding	51	GC01P032651	5.57352	https://www.genecards.org/cgi-bin/carddisp.pl?gene=RBBP4
MIR93	MicroRNA 93	RNA Gene	24	GC07M103702	5.57247	https://www.genecards.org/cgi-bin/carddisp.pl?gene=MIR93
RPL23	Ribosomal Protein L23	Protein Coding	47	GC17M038847	5.57208	https://www.genecards.org/cgi-bin/carddisp.pl?gene=RPL23
GNPTAB	N-Acetylglucosamine-1-Phosphate Transferase Subunits Alpha And Beta	Protein Coding	50	GC12M101745	5.57143	https://www.genecards.org/cgi-bin/carddisp.pl?gene=GNPTAB
VDR	Vitamin D Receptor	Protein Coding	57	GC12M047841	5.56472	https://www.genecards.org/cgi-bin/carddisp.pl?gene=VDR
PRMT1	Protein Arginine Methyltransferase 1	Protein Coding	56	GC19P049675	5.5607	https://www.genecards.org/cgi-bin/carddisp.pl?gene=PRMT1
HNRNPL	Heterogeneous Nuclear Ribonucleoprotein L	Protein Coding	47	GC19M038836	5.55982	https://www.genecards.org/cgi-bin/carddisp.pl?gene=HNRNPL
EIF2B4	Eukaryotic Translation Initiation Factor 2B Subunit Delta	Protein Coding	51	GC02M027364	5.55864	https://www.genecards.org/cgi-bin/carddisp.pl?gene=EIF2B4
ACHE	Acetylcholinesterase (Cartwright Blood Group)	Protein Coding	52	GC07M100889	5.55643	https://www.genecards.org/cgi-bin/carddisp.pl?gene=ACHE
PEF1	Penta-EF-Hand Domain Containing 1	Protein Coding	42	GC01M031630	5.55401	https://www.genecards.org/cgi-bin/carddisp.pl?gene=PEF1
PSMB4	Proteasome 20S Subunit Beta 4	Protein Coding	52	GC01P151399	5.55252	https://www.genecards.org/cgi-bin/carddisp.pl?gene=PSMB4
MIR122	MicroRNA 122	RNA Gene	25	GC18P058451	5.55201	https://www.genecards.org/cgi-bin/carddisp.pl?gene=MIR122
RPL3	Ribosomal Protein L3	Protein Coding	49	GC22M065962	5.54965	https://www.genecards.org/cgi-bin/carddisp.pl?gene=RPL3
HAMP	Hepcidin Antimicrobial Peptide	Protein Coding	50	GC19P079539	5.54788	https://www.genecards.org/cgi-bin/carddisp.pl?gene=HAMP
PLAU	Plasminogen Activator, Urokinase	Protein Coding	59	GC10P073909	5.53491	https://www.genecards.org/cgi-bin/carddisp.pl?gene=PLAU
TRPC3	Transient Receptor Potential Cation Channel Subfamily C Member 3	Protein Coding	54	GC04M121879	5.53288	https://www.genecards.org/cgi-bin/carddisp.pl?gene=TRPC3
CCDC115	Coiled-Coil Domain Containing 115	Protein Coding	44	GC02M135223	5.53166	https://www.genecards.org/cgi-bin/carddisp.pl?gene=CCDC115
DLST	Dihydrolipoamide S-Succinyltransferase	Protein Coding	53	GC14P074881	5.52752	https://www.genecards.org/cgi-bin/carddisp.pl?gene=DLST
YWHAG	Tyrosine 3-Monooxygenase/Tryptophan 5-Monooxygenase Activation Protein Gamma	Protein Coding	55	GC07M077731	5.52567	https://www.genecards.org/cgi-bin/carddisp.pl?gene=YWHAG
PAK1	P21 (RAC1) Activated Kinase 1	Protein Coding	57	GC11M106562	5.52551	https://www.genecards.org/cgi-bin/carddisp.pl?gene=PAK1
PLA2G7	Phospholipase A2 Group VII	Protein Coding	56	GC06M046704	5.5211	https://www.genecards.org/cgi-bin/carddisp.pl?gene=PLA2G7
CEBPG	CCAAT Enhancer Binding Protein Gamma	Protein Coding	43	GC19P033373	5.52086	https://www.genecards.org/cgi-bin/carddisp.pl?gene=CEBPG
UBAP2L	Ubiquitin Associated Protein 2 Like	Protein Coding	45	GC01P154219	5.52082	https://www.genecards.org/cgi-bin/carddisp.pl?gene=UBAP2L
PDCD6IP	Programmed Cell Death 6 Interacting Protein	Protein Coding	50	GC03P033798	5.52046	https://www.genecards.org/cgi-bin/carddisp.pl?gene=PDCD6IP
CAMK2A	Calcium/Calmodulin Dependent Protein Kinase II Alpha	Protein Coding	59	GC05M150219	5.51924	https://www.genecards.org/cgi-bin/carddisp.pl?gene=CAMK2A
RPS3A	Ribosomal Protein S3A	Protein Coding	47	GC04P151099	5.5166	https://www.genecards.org/cgi-bin/carddisp.pl?gene=RPS3A
TRAPPC9	Trafficking Protein Particle Complex Subunit 9	Protein Coding	46	GC08M139728	5.51565	https://www.genecards.org/cgi-bin/carddisp.pl?gene=TRAPPC9
S100A8	S100 Calcium Binding Protein A8	Protein Coding	48	GC01M154258	5.50892	https://www.genecards.org/cgi-bin/carddisp.pl?gene=S100A8
NONO	Non-POU Domain Containing Octamer Binding	Protein Coding	52	GC0XP071255	5.50644	https://www.genecards.org/cgi-bin/carddisp.pl?gene=NONO
ELANE	Elastase, Neutrophil Expressed	Protein Coding	58	GC19P005129	5.50551	https://www.genecards.org/cgi-bin/carddisp.pl?gene=ELANE
EPHA3	EPH Receptor A3	Protein Coding	53	GC03P089077	5.50182	https://www.genecards.org/cgi-bin/carddisp.pl?gene=EPHA3
SDCBP	Syndecan Binding Protein	Protein Coding	47	GC08P058539	5.50033	https://www.genecards.org/cgi-bin/carddisp.pl?gene=SDCBP
H3-3A	H3.3 Histone A	Protein Coding	48	GC01P226062	5.49891	https://www.genecards.org/cgi-bin/carddisp.pl?gene=H3-3A
CST3	Cystatin C	Protein Coding	51	GC20M023742	5.49712	https://www.genecards.org/cgi-bin/carddisp.pl?gene=CST3
PSMD14	Proteasome 26S Subunit, Non-ATPase 14	Protein Coding	51	GC02P161308	5.49403	https://www.genecards.org/cgi-bin/carddisp.pl?gene=PSMD14
JUNB	JunB Proto-Oncogene, AP-1 Transcription Factor Subunit	Protein Coding	48	GC19P012791	5.49234	https://www.genecards.org/cgi-bin/carddisp.pl?gene=JUNB
MIR215	MicroRNA 215	RNA Gene	22	GC01M220117	5.49214	https://www.genecards.org/cgi-bin/carddisp.pl?gene=MIR215
MYH10	Myosin Heavy Chain 10	Protein Coding	52	GC17M008474	5.48269	https://www.genecards.org/cgi-bin/carddisp.pl?gene=MYH10
CSE1L	Chromosome Segregation 1 Like	Protein Coding	47	GC20P049046	5.48062	https://www.genecards.org/cgi-bin/carddisp.pl?gene=CSE1L
PPM1A	Protein Phosphatase, Mg2+/Mn2+ Dependent 1A	Protein Coding	52	GC14P060245	5.48045	https://www.genecards.org/cgi-bin/carddisp.pl?gene=PPM1A
MINPP1	Multiple Inositol-Polyphosphate Phosphatase 1	Protein Coding	53	GC10P087504	5.47782	https://www.genecards.org/cgi-bin/carddisp.pl?gene=MINPP1
DIO2	Iodothyronine Deiodinase 2	Protein Coding	47	GC14M080197	5.47715	https://www.genecards.org/cgi-bin/carddisp.pl?gene=DIO2
PPP1R9B	Protein Phosphatase 1 Regulatory Subunit 9B	Protein Coding	48	GC17M050133	5.47671	https://www.genecards.org/cgi-bin/carddisp.pl?gene=PPP1R9B
SCARB2	Scavenger Receptor Class B Member 2	Protein Coding	53	GC04M076158	5.47605	https://www.genecards.org/cgi-bin/carddisp.pl?gene=SCARB2
SIK2	Salt Inducible Kinase 2	Protein Coding	52	GC11P112081	5.47402	https://www.genecards.org/cgi-bin/carddisp.pl?gene=SIK2
ARNT	Aryl Hydrocarbon Receptor Nuclear Translocator	Protein Coding	51	GC01M150809	5.47226	https://www.genecards.org/cgi-bin/carddisp.pl?gene=ARNT
CXCR4	C-X-C Motif Chemokine Receptor 4	Protein Coding	59	GC02M136114	5.47101	https://www.genecards.org/cgi-bin/carddisp.pl?gene=CXCR4
SERINC1	Serine Incorporator 1	Protein Coding	47	GC06M122443	5.46975	https://www.genecards.org/cgi-bin/carddisp.pl?gene=SERINC1
KRTCAP2	Keratinocyte Associated Protein 2	Protein Coding	39	GC01M155483	5.46892	https://www.genecards.org/cgi-bin/carddisp.pl?gene=KRTCAP2
LIMCH1	LIM And Calponin Homology Domains 1	Protein Coding	43	GC04P041362	5.46786	https://www.genecards.org/cgi-bin/carddisp.pl?gene=LIMCH1
PTPN3	Protein Tyrosine Phosphatase Non-Receptor Type 3	Protein Coding	51	GC09M109375	5.46768	https://www.genecards.org/cgi-bin/carddisp.pl?gene=PTPN3
ALG10	ALG10 Alpha-1,2-Glucosyltransferase	Protein Coding	43	GC12P034022	5.46542	https://www.genecards.org/cgi-bin/carddisp.pl?gene=ALG10
RPS6KA1	Ribosomal Protein S6 Kinase A1	Protein Coding	57	GC01P026540	5.45851	https://www.genecards.org/cgi-bin/carddisp.pl?gene=RPS6KA1
LAMP2	Lysosomal Associated Membrane Protein 2	Protein Coding	51	GC0XM120426	5.45815	https://www.genecards.org/cgi-bin/carddisp.pl?gene=LAMP2
IKBIP	IKBKB Interacting Protein	Protein Coding	42	GC12M098613	5.45773	https://www.genecards.org/cgi-bin/carddisp.pl?gene=IKBIP
PSMB7	Proteasome 20S Subunit Beta 7	Protein Coding	50	GC09M124353	5.45592	https://www.genecards.org/cgi-bin/carddisp.pl?gene=PSMB7
PARN	Poly(A)-Specific Ribonuclease	Protein Coding	52	GC16M014435	5.45467	https://www.genecards.org/cgi-bin/carddisp.pl?gene=PARN
ANTXR2	ANTXR Cell Adhesion Molecule 2	Protein Coding	52	GC04M079901	5.4543	https://www.genecards.org/cgi-bin/carddisp.pl?gene=ANTXR2
ACO1	Aconitase 1	Protein Coding	51	GC09P032374	5.44895	https://www.genecards.org/cgi-bin/carddisp.pl?gene=ACO1
ACE2	Angiotensin Converting Enzyme 2	Protein Coding	56	GC0XM015494	5.44311	https://www.genecards.org/cgi-bin/carddisp.pl?gene=ACE2
ANKS4B	Ankyrin Repeat And Sterile Alpha Motif Domain Containing 4B	Protein Coding	40	GC16P021259	5.44068	https://www.genecards.org/cgi-bin/carddisp.pl?gene=ANKS4B
NFAT5	Nuclear Factor Of Activated T Cells 5	Protein Coding	48	GC16P069565	5.44042	https://www.genecards.org/cgi-bin/carddisp.pl?gene=NFAT5
ABCB6	ATP Binding Cassette Subfamily B Member 6 (Langereis Blood Group)	Protein Coding	52	GC02M219209	5.43837	https://www.genecards.org/cgi-bin/carddisp.pl?gene=ABCB6
TMEM109	Transmembrane Protein 109	Protein Coding	38	GC11P060914	5.43604	https://www.genecards.org/cgi-bin/carddisp.pl?gene=TMEM109
KCNB1	Potassium Voltage-Gated Channel Subfamily B Member 1	Protein Coding	55	GC20M049293	5.43598	https://www.genecards.org/cgi-bin/carddisp.pl?gene=KCNB1
TPO	Thyroid Peroxidase	Protein Coding	55	GC02P001374	5.43547	https://www.genecards.org/cgi-bin/carddisp.pl?gene=TPO
ALG6	ALG6 Alpha-1,3-Glucosyltransferase	Protein Coding	47	GC01P063367	5.43509	https://www.genecards.org/cgi-bin/carddisp.pl?gene=ALG6
ENG	Endoglin	Protein Coding	55	GC09M127815	5.43135	https://www.genecards.org/cgi-bin/carddisp.pl?gene=ENG
PVALB	Parvalbumin	Protein Coding	47	GC22M036800	5.43102	https://www.genecards.org/cgi-bin/carddisp.pl?gene=PVALB
YIPF4	Yip1 Domain Family Member 4	Protein Coding	39	GC02P032661	5.43053	https://www.genecards.org/cgi-bin/carddisp.pl?gene=YIPF4
HBG2	Hemoglobin Subunit Gamma 2	Protein Coding	48	GC11M007502	5.43026	https://www.genecards.org/cgi-bin/carddisp.pl?gene=HBG2
KCNIP3	Potassium Voltage-Gated Channel Interacting Protein 3	Protein Coding	45	GC02P095919	5.42889	https://www.genecards.org/cgi-bin/carddisp.pl?gene=KCNIP3
B3GLCT	Beta 3-Glucosyltransferase	Protein Coding	46	GC13P031200	5.4266	https://www.genecards.org/cgi-bin/carddisp.pl?gene=B3GLCT
OGT	O-Linked N-Acetylglucosamine (GlcNAc) Transferase	Protein Coding	52	GC0XP071536	5.4255	https://www.genecards.org/cgi-bin/carddisp.pl?gene=OGT
EEF1G	Eukaryotic Translation Elongation Factor 1 Gamma	Protein Coding	46	GC11M105944	5.42482	https://www.genecards.org/cgi-bin/carddisp.pl?gene=EEF1G
RPL7	Ribosomal Protein L7	Protein Coding	48	GC08M073290	5.42089	https://www.genecards.org/cgi-bin/carddisp.pl?gene=RPL7
FGFR4	Fibroblast Growth Factor Receptor 4	Protein Coding	59	GC05P177086	5.41824	https://www.genecards.org/cgi-bin/carddisp.pl?gene=FGFR4
PIGL	Phosphatidylinositol Glycan Anchor Biosynthesis Class L	Protein Coding	47	GC17P016217	5.41115	https://www.genecards.org/cgi-bin/carddisp.pl?gene=PIGL
CERS4	Ceramide Synthase 4	Protein Coding	48	GC19P008206	5.40492	https://www.genecards.org/cgi-bin/carddisp.pl?gene=CERS4
ARFGAP2	ADP Ribosylation Factor GTPase Activating Protein 2	Protein Coding	43	GC11M105728	5.39904	https://www.genecards.org/cgi-bin/carddisp.pl?gene=ARFGAP2
RPS5	Ribosomal Protein S5	Protein Coding	47	GC19P058386	5.39604	https://www.genecards.org/cgi-bin/carddisp.pl?gene=RPS5
TERC	Telomerase RNA Component	RNA Gene	31	GC03M169765	5.3933	https://www.genecards.org/cgi-bin/carddisp.pl?gene=TERC
MAP2K2	Mitogen-Activated Protein Kinase Kinase 2	Protein Coding	61	GC19M004090	5.39328	https://www.genecards.org/cgi-bin/carddisp.pl?gene=MAP2K2
XRCC5	X-Ray Repair Cross Complementing 5	Protein Coding	51	GC02P216107	5.39291	https://www.genecards.org/cgi-bin/carddisp.pl?gene=XRCC5
AGRN	Agrin	Protein Coding	51	GC01P001020	5.39248	https://www.genecards.org/cgi-bin/carddisp.pl?gene=AGRN
PHB2	Prohibitin 2	Protein Coding	49	GC12M006965	5.38976	https://www.genecards.org/cgi-bin/carddisp.pl?gene=PHB2
TSC2	TSC Complex Subunit 2	Protein Coding	56	GC16P019875	5.3889	https://www.genecards.org/cgi-bin/carddisp.pl?gene=TSC2
HNRNPM	Heterogeneous Nuclear Ribonucleoprotein M	Protein Coding	47	GC19P008444	5.3883	https://www.genecards.org/cgi-bin/carddisp.pl?gene=HNRNPM
TIMELESS	Timeless Circadian Regulator	Protein Coding	46	GC12M056416	5.38807	https://www.genecards.org/cgi-bin/carddisp.pl?gene=TIMELESS
MAGEA3	MAGE Family Member A3	Protein Coding	43	GC0XP152698	5.38638	https://www.genecards.org/cgi-bin/carddisp.pl?gene=MAGEA3
RPS8	Ribosomal Protein S8	Protein Coding	45	GC01P044775	5.38534	https://www.genecards.org/cgi-bin/carddisp.pl?gene=RPS8
GDI2	GDP Dissociation Inhibitor 2	Protein Coding	46	GC10M005765	5.38503	https://www.genecards.org/cgi-bin/carddisp.pl?gene=GDI2
PFKFB3	6-Phosphofructo-2-Kinase/Fructose-2,6-Biphosphatase 3	Protein Coding	52	GC10P006144	5.37919	https://www.genecards.org/cgi-bin/carddisp.pl?gene=PFKFB3
ATRIP	ATR Interacting Protein	Protein Coding	49	GC03P050890	5.37828	https://www.genecards.org/cgi-bin/carddisp.pl?gene=ATRIP
SND1	Staphylococcal Nuclease And Tudor Domain Containing 1	Protein Coding	48	GC07P127652	5.37707	https://www.genecards.org/cgi-bin/carddisp.pl?gene=SND1
RPS7	Ribosomal Protein S7	Protein Coding	48	GC02P003575	5.37592	https://www.genecards.org/cgi-bin/carddisp.pl?gene=RPS7
TCP1	T-Complex 1	Protein Coding	50	GC06M159778	5.37547	https://www.genecards.org/cgi-bin/carddisp.pl?gene=TCP1
DHRS7	Dehydrogenase/Reductase 7	Protein Coding	42	GC14M060144	5.373	https://www.genecards.org/cgi-bin/carddisp.pl?gene=DHRS7
SDF2	Stromal Cell Derived Factor 2	Protein Coding	44	GC17M056463	5.37198	https://www.genecards.org/cgi-bin/carddisp.pl?gene=SDF2
LYN	LYN Proto-Oncogene, Src Family Tyrosine Kinase	Protein Coding	55	GC08P055879	5.36711	https://www.genecards.org/cgi-bin/carddisp.pl?gene=LYN
PTK2B	Protein Tyrosine Kinase 2 Beta	Protein Coding	56	GC08P027311	5.3663	https://www.genecards.org/cgi-bin/carddisp.pl?gene=PTK2B
NPC2	NPC Intracellular Cholesterol Transporter 2	Protein Coding	50	GC14M074476	5.36477	https://www.genecards.org/cgi-bin/carddisp.pl?gene=NPC2
TGFA	Transforming Growth Factor Alpha	Protein Coding	53	GC02M070447	5.35939	https://www.genecards.org/cgi-bin/carddisp.pl?gene=TGFA
IL1R1	Interleukin 1 Receptor Type 1	Protein Coding	53	GC02P102136	5.35501	https://www.genecards.org/cgi-bin/carddisp.pl?gene=IL1R1
SLC6A1	Solute Carrier Family 6 Member 1	Protein Coding	54	GC03P014329	5.3548	https://www.genecards.org/cgi-bin/carddisp.pl?gene=SLC6A1
SOCS3	Suppressor Of Cytokine Signaling 3	Protein Coding	50	GC17M078356	5.34621	https://www.genecards.org/cgi-bin/carddisp.pl?gene=SOCS3
ROCK2	Rho Associated Coiled-Coil Containing Protein Kinase 2	Protein Coding	53	GC02M011353	5.34545	https://www.genecards.org/cgi-bin/carddisp.pl?gene=ROCK2
IL12B	Interleukin 12B	Protein Coding	52	GC05M159314	5.33102	https://www.genecards.org/cgi-bin/carddisp.pl?gene=IL12B
ITGB3	Integrin Subunit Beta 3	Protein Coding	59	GC17P072168	5.3301	https://www.genecards.org/cgi-bin/carddisp.pl?gene=ITGB3
UPF1	UPF1 RNA Helicase And ATPase	Protein Coding	47	GC19P018831	5.32564	https://www.genecards.org/cgi-bin/carddisp.pl?gene=UPF1
ATP8B1	ATPase Phospholipid Transporting 8B1	Protein Coding	48	GC18M057646	5.32368	https://www.genecards.org/cgi-bin/carddisp.pl?gene=ATP8B1
ZDHHC16	Zinc Finger DHHC-Type Palmitoyltransferase 16	Protein Coding	42	GC10P097446	5.32215	https://www.genecards.org/cgi-bin/carddisp.pl?gene=ZDHHC16
PIGM	Phosphatidylinositol Glycan Anchor Biosynthesis Class M	Protein Coding	46	GC01M160027	5.3163	https://www.genecards.org/cgi-bin/carddisp.pl?gene=PIGM
PLIN2	Perilipin 2	Protein Coding	48	GC09M019210	5.31312	https://www.genecards.org/cgi-bin/carddisp.pl?gene=PLIN2
BACH1	BTB Domain And CNC Homolog 1	Protein Coding	48	GC21P029194	5.30812	https://www.genecards.org/cgi-bin/carddisp.pl?gene=BACH1
HLA-DPB1	Major Histocompatibility Complex, Class II, DP Beta 1	Protein Coding	52	GC06P100240	5.30764	https://www.genecards.org/cgi-bin/carddisp.pl?gene=HLA-DPB1
CNBP	CCHC-Type Zinc Finger Nucleic Acid Binding Protein	Protein Coding	50	GC03M129167	5.30734	https://www.genecards.org/cgi-bin/carddisp.pl?gene=CNBP
TMEM38B	Transmembrane Protein 38B	Protein Coding	50	GC09P105694	5.30603	https://www.genecards.org/cgi-bin/carddisp.pl?gene=TMEM38B
LRPPRC	Leucine Rich Pentatricopeptide Repeat Containing	Protein Coding	49	GC02M043886	5.30529	https://www.genecards.org/cgi-bin/carddisp.pl?gene=LRPPRC
PPP1R8	Protein Phosphatase 1 Regulatory Subunit 8	Protein Coding	46	GC01P027830	5.30497	https://www.genecards.org/cgi-bin/carddisp.pl?gene=PPP1R8
ARF1	ADP Ribosylation Factor 1	Protein Coding	52	GC01P228082	5.30334	https://www.genecards.org/cgi-bin/carddisp.pl?gene=ARF1
FABP4	Fatty Acid Binding Protein 4	Protein Coding	50	GC08M081478	5.30265	https://www.genecards.org/cgi-bin/carddisp.pl?gene=FABP4
CNEP1R1	CTD Nuclear Envelope Phosphatase 1 Regulatory Subunit 1	Protein Coding	38	GC16P050024	5.2985	https://www.genecards.org/cgi-bin/carddisp.pl?gene=CNEP1R1
ATP1A2	ATPase Na+/K+ Transporting Subunit Alpha 2	Protein Coding	55	GC01P160115	5.29832	https://www.genecards.org/cgi-bin/carddisp.pl?gene=ATP1A2
EXTL2	Exostosin Like Glycosyltransferase 2	Protein Coding	45	GC01M100872	5.29804	https://www.genecards.org/cgi-bin/carddisp.pl?gene=EXTL2
RPL7A	Ribosomal Protein L7a	Protein Coding	48	GC09P133348	5.29615	https://www.genecards.org/cgi-bin/carddisp.pl?gene=RPL7A
ELOB	Elongin B	Protein Coding	45	GC16M009866	5.29577	https://www.genecards.org/cgi-bin/carddisp.pl?gene=ELOB
FLNA	Filamin A	Protein Coding	55	GC0XM154348	5.29494	https://www.genecards.org/cgi-bin/carddisp.pl?gene=FLNA
TUBA1A	Tubulin Alpha 1a	Protein Coding	56	GC12M049184	5.29335	https://www.genecards.org/cgi-bin/carddisp.pl?gene=TUBA1A
ACTC1	Actin Alpha Cardiac Muscle 1	Protein Coding	51	GC15M034790	5.29248	https://www.genecards.org/cgi-bin/carddisp.pl?gene=ACTC1
ALG10B	ALG10 Alpha-1,2-Glucosyltransferase B	Protein Coding	42	GC12P038316	5.29163	https://www.genecards.org/cgi-bin/carddisp.pl?gene=ALG10B
SLC1A3	Solute Carrier Family 1 Member 3	Protein Coding	56	GC05P036658	5.29065	https://www.genecards.org/cgi-bin/carddisp.pl?gene=SLC1A3
HDAC2	Histone Deacetylase 2	Protein Coding	59	GC06M113933	5.29027	https://www.genecards.org/cgi-bin/carddisp.pl?gene=HDAC2
GYS1	Glycogen Synthase 1	Protein Coding	56	GC19M076871	5.28653	https://www.genecards.org/cgi-bin/carddisp.pl?gene=GYS1
RIPK1	Receptor Interacting Serine/Threonine Kinase 1	Protein Coding	56	GC06P003449	5.28627	https://www.genecards.org/cgi-bin/carddisp.pl?gene=RIPK1
IL4	Interleukin 4	Protein Coding	53	GC05P132673	5.28398	https://www.genecards.org/cgi-bin/carddisp.pl?gene=IL4
SCG5	Secretogranin V	Protein Coding	44	GC15P032641	5.28352	https://www.genecards.org/cgi-bin/carddisp.pl?gene=SCG5
PPP1R2	Protein Phosphatase 1 Regulatory Inhibitor Subunit 2	Protein Coding	46	GC03M195515	5.28175	https://www.genecards.org/cgi-bin/carddisp.pl?gene=PPP1R2
TPT1	Tumor Protein, Translationally-Controlled 1	Protein Coding	54	GC13M045333	5.28159	https://www.genecards.org/cgi-bin/carddisp.pl?gene=TPT1
P4HA1	Prolyl 4-Hydroxylase Subunit Alpha 1	Protein Coding	49	GC10M073007	5.27848	https://www.genecards.org/cgi-bin/carddisp.pl?gene=P4HA1
PPP2R1A	Protein Phosphatase 2 Scaffold Subunit Aalpha	Protein Coding	55	GC19P080179	5.27729	https://www.genecards.org/cgi-bin/carddisp.pl?gene=PPP2R1A
MIR27A	MicroRNA 27a	RNA Gene	26	GC19M015111	5.27119	https://www.genecards.org/cgi-bin/carddisp.pl?gene=MIR27A
ATG4D	Autophagy Related 4D Cysteine Peptidase	Protein Coding	44	GC19P010543	5.26691	https://www.genecards.org/cgi-bin/carddisp.pl?gene=ATG4D
STAU2	Staufen Double-Stranded RNA Binding Protein 2	Protein Coding	43	GC08M073421	5.2641	https://www.genecards.org/cgi-bin/carddisp.pl?gene=STAU2
SERPING1	Serpin Family G Member 1	Protein Coding	54	GC11P057597	5.26271	https://www.genecards.org/cgi-bin/carddisp.pl?gene=SERPING1
RPL15	Ribosomal Protein L15	Protein Coding	51	GC03P023916	5.26134	https://www.genecards.org/cgi-bin/carddisp.pl?gene=RPL15
MIRLET7C	MicroRNA Let-7c	RNA Gene	25	GC21P016559	5.25998	https://www.genecards.org/cgi-bin/carddisp.pl?gene=MIRLET7C
EEF1B2	Eukaryotic Translation Elongation Factor 1 Beta 2	Protein Coding	48	GC02P206159	5.25953	https://www.genecards.org/cgi-bin/carddisp.pl?gene=EEF1B2
TSC1	TSC Complex Subunit 1	Protein Coding	54	GC09M132891	5.25883	https://www.genecards.org/cgi-bin/carddisp.pl?gene=TSC1
MMP1	Matrix Metallopeptidase 1	Protein Coding	57	GC11M106849	5.25624	https://www.genecards.org/cgi-bin/carddisp.pl?gene=MMP1
CD1D	CD1d Molecule	Protein Coding	50	GC01P158178	5.25367	https://www.genecards.org/cgi-bin/carddisp.pl?gene=CD1D
RPL36A-HNRNPH2	RPL36A-HNRNPH2 Readthrough	Protein Coding	19	GC0XP101390	5.24859	https://www.genecards.org/cgi-bin/carddisp.pl?gene=RPL36A-HNRNPH2
NPPA	Natriuretic Peptide A	Protein Coding	52	GC01M011846	5.24261	https://www.genecards.org/cgi-bin/carddisp.pl?gene=NPPA
LOXL2	Lysyl Oxidase Like 2	Protein Coding	53	GC08M023296	5.23978	https://www.genecards.org/cgi-bin/carddisp.pl?gene=LOXL2
LIMA1	LIM Domain And Actin Binding 1	Protein Coding	47	GC12M050175	5.23944	https://www.genecards.org/cgi-bin/carddisp.pl?gene=LIMA1
HNRNPU	Heterogeneous Nuclear Ribonucleoprotein U	Protein Coding	50	GC01M244844	5.23871	https://www.genecards.org/cgi-bin/carddisp.pl?gene=HNRNPU
PENK	Proenkephalin	Protein Coding	46	GC08M056436	5.23842	https://www.genecards.org/cgi-bin/carddisp.pl?gene=PENK
UBE2I	Ubiquitin Conjugating Enzyme E2 I	Protein Coding	55	GC16P019824	5.23497	https://www.genecards.org/cgi-bin/carddisp.pl?gene=UBE2I
DDX39B	DExD-Box Helicase 39B	Protein Coding	48	GC06M031530	5.23402	https://www.genecards.org/cgi-bin/carddisp.pl?gene=DDX39B
TOP2A	DNA Topoisomerase II Alpha	Protein Coding	57	GC17M040388	5.23327	https://www.genecards.org/cgi-bin/carddisp.pl?gene=TOP2A
TMEM63C	Transmembrane Protein 63C	Protein Coding	43	GC14P077116	5.23267	https://www.genecards.org/cgi-bin/carddisp.pl?gene=TMEM63C
MSRB2	Methionine Sulfoxide Reductase B2	Protein Coding	46	GC10P023095	5.23104	https://www.genecards.org/cgi-bin/carddisp.pl?gene=MSRB2
TUBB4B	Tubulin Beta 4B Class IVb	Protein Coding	52	GC09P137241	5.22964	https://www.genecards.org/cgi-bin/carddisp.pl?gene=TUBB4B
MLANA	Melan-A	Protein Coding	47	GC09P008018	5.22523	https://www.genecards.org/cgi-bin/carddisp.pl?gene=MLANA
KSR1	Kinase Suppressor Of Ras 1	Protein Coding	48	GC17P027456	5.22462	https://www.genecards.org/cgi-bin/carddisp.pl?gene=KSR1
DAOA-AS1	DAOA Antisense RNA 1	RNA Gene	22	GC13M105459	5.22451	https://www.genecards.org/cgi-bin/carddisp.pl?gene=DAOA-AS1
MPZ	Myelin Protein Zero	Protein Coding	52	GC01M161304	5.22197	https://www.genecards.org/cgi-bin/carddisp.pl?gene=MPZ
BAG2	BAG Cochaperone 2	Protein Coding	47	GC06P057172	5.22156	https://www.genecards.org/cgi-bin/carddisp.pl?gene=BAG2
PIN1	Peptidylprolyl Cis/Trans Isomerase, NIMA-Interacting 1	Protein Coding	54	GC19P009835	5.2193	https://www.genecards.org/cgi-bin/carddisp.pl?gene=PIN1
ARSB	Arylsulfatase B	Protein Coding	54	GC05M078777	5.21627	https://www.genecards.org/cgi-bin/carddisp.pl?gene=ARSB
SLC12A2	Solute Carrier Family 12 Member 2	Protein Coding	56	GC05P128083	5.2088	https://www.genecards.org/cgi-bin/carddisp.pl?gene=SLC12A2
CERS2	Ceramide Synthase 2	Protein Coding	49	GC01M150960	5.20749	https://www.genecards.org/cgi-bin/carddisp.pl?gene=CERS2
AHR	Aryl Hydrocarbon Receptor	Protein Coding	54	GC07P016916	5.2068	https://www.genecards.org/cgi-bin/carddisp.pl?gene=AHR
HSPA4L	Heat Shock Protein Family A (Hsp70) Member 4 Like	Protein Coding	44	GC04P127781	5.20404	https://www.genecards.org/cgi-bin/carddisp.pl?gene=HSPA4L
ABCG2	ATP Binding Cassette Subfamily G Member 2 (Junior Blood Group)	Protein Coding	56	GC04M088090	5.19507	https://www.genecards.org/cgi-bin/carddisp.pl?gene=ABCG2
CXCL1	C-X-C Motif Chemokine Ligand 1	Protein Coding	50	GC04P073869	5.19404	https://www.genecards.org/cgi-bin/carddisp.pl?gene=CXCL1
HIKESHI	Heat Shock Protein Nuclear Import Factor Hikeshi	Protein Coding	43	GC11P086303	5.19378	https://www.genecards.org/cgi-bin/carddisp.pl?gene=HIKESHI
TIPIN	TIMELESS Interacting Protein	Protein Coding	44	GC15M066336	5.19236	https://www.genecards.org/cgi-bin/carddisp.pl?gene=TIPIN
TRR-TCT2-1	TRNA-Arg (Anticodon TCT) 2-1	RNA Gene	11	GC17P012440	5.19119	https://www.genecards.org/cgi-bin/carddisp.pl?gene=TRR-TCT2-1
ACTN1	Actinin Alpha 1	Protein Coding	56	GC14M068874	5.1908	https://www.genecards.org/cgi-bin/carddisp.pl?gene=ACTN1
EIF5B	Eukaryotic Translation Initiation Factor 5B	Protein Coding	46	GC02P099320	5.18878	https://www.genecards.org/cgi-bin/carddisp.pl?gene=EIF5B
SYK	Spleen Associated Tyrosine Kinase	Protein Coding	56	GC09P094000	5.18225	https://www.genecards.org/cgi-bin/carddisp.pl?gene=SYK
PSIP1	PC4 And SRSF1 Interacting Protein 1	Protein Coding	46	GC09M015464	5.18148	https://www.genecards.org/cgi-bin/carddisp.pl?gene=PSIP1
NFKBIA	NFKB Inhibitor Alpha	Protein Coding	57	GC14M035401	5.18048	https://www.genecards.org/cgi-bin/carddisp.pl?gene=NFKBIA
RPS29	Ribosomal Protein S29	Protein Coding	49	GC14M049570	5.18039	https://www.genecards.org/cgi-bin/carddisp.pl?gene=RPS29
TOR1AIP1	Torsin 1A Interacting Protein 1	Protein Coding	47	GC01P179882	5.17972	https://www.genecards.org/cgi-bin/carddisp.pl?gene=TOR1AIP1
RPL19	Ribosomal Protein L19	Protein Coding	48	GC17P039200	5.17922	https://www.genecards.org/cgi-bin/carddisp.pl?gene=RPL19
SST	Somatostatin	Protein Coding	47	GC03M187668	5.17531	https://www.genecards.org/cgi-bin/carddisp.pl?gene=SST
ADRB1	Adrenoceptor Beta 1	Protein Coding	54	GC10P114044	5.17436	https://www.genecards.org/cgi-bin/carddisp.pl?gene=ADRB1
REEP2	Receptor Accessory Protein 2	Protein Coding	47	GC05P138439	5.17382	https://www.genecards.org/cgi-bin/carddisp.pl?gene=REEP2
ATP6AP2	ATPase H+ Transporting Accessory Protein 2	Protein Coding	52	GC0XP040584	5.17255	https://www.genecards.org/cgi-bin/carddisp.pl?gene=ATP6AP2
CDC37	Cell Division Cycle 37, HSP90 Cochaperone	Protein Coding	50	GC19M010391	5.16683	https://www.genecards.org/cgi-bin/carddisp.pl?gene=CDC37
SELENOP	Selenoprotein P	Protein Coding	43	GC05M042800	5.16396	https://www.genecards.org/cgi-bin/carddisp.pl?gene=SELENOP
MACO1	Macoilin 1	Protein Coding	42	GC01P025430	5.16125	https://www.genecards.org/cgi-bin/carddisp.pl?gene=MACO1
MCTP1	Multiple C2 And Transmembrane Domain Containing 1	Protein Coding	43	GC05M094703	5.15725	https://www.genecards.org/cgi-bin/carddisp.pl?gene=MCTP1
ILDR2	Immunoglobulin Like Domain Containing Receptor 2	Protein Coding	43	GC01M166905	5.15725	https://www.genecards.org/cgi-bin/carddisp.pl?gene=ILDR2
MAN1A2	Mannosidase Alpha Class 1A Member 2	Protein Coding	50	GC01P117367	5.1558	https://www.genecards.org/cgi-bin/carddisp.pl?gene=MAN1A2
RPL13	Ribosomal Protein L13	Protein Coding	50	GC16P091883	5.15574	https://www.genecards.org/cgi-bin/carddisp.pl?gene=RPL13
CAV2	Caveolin 2	Protein Coding	50	GC07P116287	5.15282	https://www.genecards.org/cgi-bin/carddisp.pl?gene=CAV2
MMP14	Matrix Metallopeptidase 14	Protein Coding	57	GC14P037356	5.15224	https://www.genecards.org/cgi-bin/carddisp.pl?gene=MMP14
PUM3	Pumilio RNA Binding Family Member 3	Protein Coding	43	GC09M002721	5.15162	https://www.genecards.org/cgi-bin/carddisp.pl?gene=PUM3
SARS2	Seryl-TRNA Synthetase 2, Mitochondrial	Protein Coding	52	GC19M076555	5.15079	https://www.genecards.org/cgi-bin/carddisp.pl?gene=SARS2
CCT3	Chaperonin Containing TCP1 Subunit 3	Protein Coding	48	GC01M156308	5.14755	https://www.genecards.org/cgi-bin/carddisp.pl?gene=CCT3
RN7SL1	RNA Component Of Signal Recognition Particle 7SL1	RNA Gene	21	GC14P049546	5.14647	https://www.genecards.org/cgi-bin/carddisp.pl?gene=RN7SL1
MIR141	MicroRNA 141	RNA Gene	24	GC12P026366	5.145	https://www.genecards.org/cgi-bin/carddisp.pl?gene=MIR141
H2BC3	H2B Clustered Histone 3	Protein Coding	41	GC06M026078	5.14328	https://www.genecards.org/cgi-bin/carddisp.pl?gene=H2BC3
AVPR2	Arginine Vasopressin Receptor 2	Protein Coding	53	GC0XP153902	5.14049	https://www.genecards.org/cgi-bin/carddisp.pl?gene=AVPR2
RAN	RAN, Member RAS Oncogene Family	Protein Coding	50	GC12P130871	5.14017	https://www.genecards.org/cgi-bin/carddisp.pl?gene=RAN
CERCAM	Cerebral Endothelial Cell Adhesion Molecule	Protein Coding	41	GC09P128411	5.13375	https://www.genecards.org/cgi-bin/carddisp.pl?gene=CERCAM
EGLN1	Egl-9 Family Hypoxia Inducible Factor 1	Protein Coding	56	GC01M231363	5.13105	https://www.genecards.org/cgi-bin/carddisp.pl?gene=EGLN1
APOH	Apolipoprotein H	Protein Coding	51	GC17M066212	5.13039	https://www.genecards.org/cgi-bin/carddisp.pl?gene=APOH
RMDN3	Regulator Of Microtubule Dynamics 3	Protein Coding	42	GC15M040735	5.12952	https://www.genecards.org/cgi-bin/carddisp.pl?gene=RMDN3
DYRK1A	Dual Specificity Tyrosine Phosphorylation Regulated Kinase 1A	Protein Coding	57	GC21P037365	5.12625	https://www.genecards.org/cgi-bin/carddisp.pl?gene=DYRK1A
TMEM97	Transmembrane Protein 97	Protein Coding	43	GC17P028319	5.1193	https://www.genecards.org/cgi-bin/carddisp.pl?gene=TMEM97
KCNQ1-AS1	KCNQ1 Antisense RNA 1	RNA Gene	20	GC11M007382	5.11829	https://www.genecards.org/cgi-bin/carddisp.pl?gene=KCNQ1-AS1
EIF3B	Eukaryotic Translation Initiation Factor 3 Subunit B	Protein Coding	45	GC07P002354	5.11805	https://www.genecards.org/cgi-bin/carddisp.pl?gene=EIF3B
TLR8	Toll Like Receptor 8	Protein Coding	56	GC0XP012924	5.11766	https://www.genecards.org/cgi-bin/carddisp.pl?gene=TLR8
SLC25A13	Solute Carrier Family 25 Member 13	Protein Coding	53	GC07M096120	5.11539	https://www.genecards.org/cgi-bin/carddisp.pl?gene=SLC25A13
TMEM161A	Transmembrane Protein 161A	Protein Coding	43	GC19M019120	5.1132	https://www.genecards.org/cgi-bin/carddisp.pl?gene=TMEM161A
CORO1C	Coronin 1C	Protein Coding	46	GC12M108645	5.10861	https://www.genecards.org/cgi-bin/carddisp.pl?gene=CORO1C
NDUFA4	NDUFA4 Mitochondrial Complex Associated	Protein Coding	50	GC07M010938	5.10796	https://www.genecards.org/cgi-bin/carddisp.pl?gene=NDUFA4
DCTN1	Dynactin Subunit 1	Protein Coding	53	GC02M074361	5.10601	https://www.genecards.org/cgi-bin/carddisp.pl?gene=DCTN1
RIGI	RNA Sensor RIG-I	Protein Coding	54	GC09M032474	5.10482	https://www.genecards.org/cgi-bin/carddisp.pl?gene=RIGI
MGST2	Microsomal Glutathione S-Transferase 2	Protein Coding	48	GC04P139665	5.10227	https://www.genecards.org/cgi-bin/carddisp.pl?gene=MGST2
EXOSC3	Exosome Component 3	Protein Coding	50	GC09M037772	5.10106	https://www.genecards.org/cgi-bin/carddisp.pl?gene=EXOSC3
ITCH	Itchy E3 Ubiquitin Protein Ligase	Protein Coding	54	GC20P034363	5.10087	https://www.genecards.org/cgi-bin/carddisp.pl?gene=ITCH
CSNK1D	Casein Kinase 1 Delta	Protein Coding	55	GC17M082239	5.09813	https://www.genecards.org/cgi-bin/carddisp.pl?gene=CSNK1D
BCL10	BCL10 Immune Signaling Adaptor	Protein Coding	51	GC01M085265	5.09801	https://www.genecards.org/cgi-bin/carddisp.pl?gene=BCL10
CCN1	Cellular Communication Network Factor 1	Protein Coding	47	GC01P085581	5.09783	https://www.genecards.org/cgi-bin/carddisp.pl?gene=CCN1
RPL24	Ribosomal Protein L24	Protein Coding	46	GC03M101681	5.09662	https://www.genecards.org/cgi-bin/carddisp.pl?gene=RPL24
HLA-DRB5	Major Histocompatibility Complex, Class II, DR Beta 5	Protein Coding	46	GC06M077943	5.09159	https://www.genecards.org/cgi-bin/carddisp.pl?gene=HLA-DRB5
TOR3A	Torsin Family 3 Member A	Protein Coding	43	GC01P179081	5.08905	https://www.genecards.org/cgi-bin/carddisp.pl?gene=TOR3A
GRB2	Growth Factor Receptor Bound Protein 2	Protein Coding	53	GC17M075318	5.08762	https://www.genecards.org/cgi-bin/carddisp.pl?gene=GRB2
CLCN4	Chloride Voltage-Gated Channel 4	Protein Coding	48	GC0XP010156	5.08733	https://www.genecards.org/cgi-bin/carddisp.pl?gene=CLCN4
DLEU1	Deleted In Lymphocytic Leukemia 1	RNA Gene	33	GC13P050229	5.07851	https://www.genecards.org/cgi-bin/carddisp.pl?gene=DLEU1
CYGB	Cytoglobin	Protein Coding	45	GC17M076527	5.0765	https://www.genecards.org/cgi-bin/carddisp.pl?gene=CYGB
H2AC4	H2A Clustered Histone 4	Protein Coding	40	GC06M026068	5.07594	https://www.genecards.org/cgi-bin/carddisp.pl?gene=H2AC4
SNHG16	Small Nucleolar RNA Host Gene 16	RNA Gene	22	GC17P076544	5.06736	https://www.genecards.org/cgi-bin/carddisp.pl?gene=SNHG16
ATP5F1A	ATP Synthase F1 Subunit Alpha	Protein Coding	52	GC18M046081	5.06557	https://www.genecards.org/cgi-bin/carddisp.pl?gene=ATP5F1A
USP9X	Ubiquitin Specific Peptidase 9 X-Linked	Protein Coding	55	GC0XP041085	5.06535	https://www.genecards.org/cgi-bin/carddisp.pl?gene=USP9X
NUS1	NUS1 Dehydrodolichyl Diphosphate Synthase Subunit	Protein Coding	46	GC06P117675	5.06436	https://www.genecards.org/cgi-bin/carddisp.pl?gene=NUS1
TUFM	Tu Translation Elongation Factor, Mitochondrial	Protein Coding	52	GC16M039905	5.06387	https://www.genecards.org/cgi-bin/carddisp.pl?gene=TUFM
DCD	Dermcidin	Protein Coding	43	GC12M054644	5.06317	https://www.genecards.org/cgi-bin/carddisp.pl?gene=DCD
LOC107303340	3p25 Von Hippel-Lindau Tumor Suppressor, E3 Ubiquitin Protein Ligase Alu-Mediated Recombination Region	Functional Element	4	GC03P014321	5.0631	https://www.genecards.org/cgi-bin/carddisp.pl?gene=LOC107303340
CCR5	C-C Motif Chemokine Receptor 5	Protein Coding	53	GC03P050771	5.05837	https://www.genecards.org/cgi-bin/carddisp.pl?gene=CCR5
TP63	Tumor Protein P63	Protein Coding	53	GC03P189598	5.05785	https://www.genecards.org/cgi-bin/carddisp.pl?gene=TP63
CRTAP	Cartilage Associated Protein	Protein Coding	50	GC03P033113	5.05453	https://www.genecards.org/cgi-bin/carddisp.pl?gene=CRTAP
CLPTM1	CLPTM1 Regulator Of GABA Type A Receptor Forward Trafficking	Protein Coding	45	GC19P044954	5.0534	https://www.genecards.org/cgi-bin/carddisp.pl?gene=CLPTM1
FDFT1	Farnesyl-Diphosphate Farnesyltransferase 1	Protein Coding	52	GC08P011795	5.05282	https://www.genecards.org/cgi-bin/carddisp.pl?gene=FDFT1
KCTD17	Potassium Channel Tetramerization Domain Containing 17	Protein Coding	47	GC22P037051	5.0524	https://www.genecards.org/cgi-bin/carddisp.pl?gene=KCTD17
RPS27	Ribosomal Protein S27	Protein Coding	50	GC01P154023	5.05097	https://www.genecards.org/cgi-bin/carddisp.pl?gene=RPS27
FSCN1	Fascin Actin-Bundling Protein 1	Protein Coding	51	GC07P005592	5.04907	https://www.genecards.org/cgi-bin/carddisp.pl?gene=FSCN1
PABPC4	Poly(A) Binding Protein Cytoplasmic 4	Protein Coding	48	GC01M039560	5.04712	https://www.genecards.org/cgi-bin/carddisp.pl?gene=PABPC4
GSN	Gelsolin	Protein Coding	56	GC09P121201	5.04609	https://www.genecards.org/cgi-bin/carddisp.pl?gene=GSN
TUBA4A	Tubulin Alpha 4a	Protein Coding	54	GC02M219249	5.04597	https://www.genecards.org/cgi-bin/carddisp.pl?gene=TUBA4A
ATP1B1	ATPase Na+/K+ Transporting Subunit Beta 1	Protein Coding	55	GC01P169105	5.0417	https://www.genecards.org/cgi-bin/carddisp.pl?gene=ATP1B1
ALK	ALK Receptor Tyrosine Kinase	Protein Coding	58	GC02M029190	5.03978	https://www.genecards.org/cgi-bin/carddisp.pl?gene=ALK
ULBP2	UL16 Binding Protein 2	Protein Coding	46	GC06P149941	5.03945	https://www.genecards.org/cgi-bin/carddisp.pl?gene=ULBP2
HDAC3	Histone Deacetylase 3	Protein Coding	57	GC05M141620	5.03656	https://www.genecards.org/cgi-bin/carddisp.pl?gene=HDAC3
CS	Citrate Synthase	Protein Coding	52	GC12M056271	5.03179	https://www.genecards.org/cgi-bin/carddisp.pl?gene=CS
ELOC	Elongin C	Protein Coding	48	GC08M073939	5.03043	https://www.genecards.org/cgi-bin/carddisp.pl?gene=ELOC
PREP	Prolyl Endopeptidase	Protein Coding	49	GC06M105277	5.02976	https://www.genecards.org/cgi-bin/carddisp.pl?gene=PREP
CCT8	Chaperonin Containing TCP1 Subunit 8	Protein Coding	47	GC21M029055	5.0292	https://www.genecards.org/cgi-bin/carddisp.pl?gene=CCT8
RPL27A	Ribosomal Protein L27a	Protein Coding	46	GC11P008682	5.02577	https://www.genecards.org/cgi-bin/carddisp.pl?gene=RPL27A
MAGT1	Magnesium Transporter 1	Protein Coding	49	GC0XM078093	5.02575	https://www.genecards.org/cgi-bin/carddisp.pl?gene=MAGT1
[truncated: 8,531 more rows]
