# Supplementary material for: A Novel Lipid Metabolism and Endoplasmic Reticulum Stress-Related Risk Model for Predicting Immune Infiltration and Prognosis in Colorectal Cancer
Source: Int J Mol Sci. 2023 Sep 8;24(18):13854. doi: 10.3390/ijms241813854 (PMC10531437; doi:10.3390/ijms241813854)
Supplement: Supplementary file 1 [file ijms-24-13854-s001.zip › Supplementary Table S9.xlsx]

## Sheet: Sheet1
Supplementary Table S9 Lipid metabolism related genes from GeneCards
Gene Symbol	Description	Category	Gifts	GC Id	Relevance score	GeneCards Link
PNPLA2	Patatin Like Phospholipase Domain Containing 2	Protein Coding	51	GC11P002666	105.634	https://www.genecards.org/cgi-bin/carddisp.pl?gene=PNPLA2
APOE	Apolipoprotein E	Protein Coding	57	GC19P079864	92.7657	https://www.genecards.org/cgi-bin/carddisp.pl?gene=APOE
CETP	Cholesteryl Ester Transfer Protein	Protein Coding	53	GC16P056961	75.3217	https://www.genecards.org/cgi-bin/carddisp.pl?gene=CETP
LDLR	Low Density Lipoprotein Receptor	Protein Coding	59	GC19P011091	70.1318	https://www.genecards.org/cgi-bin/carddisp.pl?gene=LDLR
ACADM	Acyl-CoA Dehydrogenase Medium Chain	Protein Coding	52	GC01P075724	64.7865	https://www.genecards.org/cgi-bin/carddisp.pl?gene=ACADM
APOB	Apolipoprotein B	Protein Coding	53	GC02M020956	64.6678	https://www.genecards.org/cgi-bin/carddisp.pl?gene=APOB
LIPC	Lipase C, Hepatic Type	Protein Coding	52	GC15P058410	62.5943	https://www.genecards.org/cgi-bin/carddisp.pl?gene=LIPC
INS	Insulin	Protein Coding	54	GC11M002159	59.4787	https://www.genecards.org/cgi-bin/carddisp.pl?gene=INS
LPL	Lipoprotein Lipase	Protein Coding	56	GC08P019901	56.8613	https://www.genecards.org/cgi-bin/carddisp.pl?gene=LPL
ABCA3	ATP Binding Cassette Subfamily A Member 3	Protein Coding	55	GC16M002275	55.0315	https://www.genecards.org/cgi-bin/carddisp.pl?gene=ABCA3
ABCG5	ATP Binding Cassette Subfamily G Member 5	Protein Coding	51	GC02M043806	54.848	https://www.genecards.org/cgi-bin/carddisp.pl?gene=ABCG5
MMACHC	Metabolism Of Cobalamin Associated C	Protein Coding	50	GC01P045500	54.0403	https://www.genecards.org/cgi-bin/carddisp.pl?gene=MMACHC
MTR	5-Methyltetrahydrofolate-Homocysteine Methyltransferase	Protein Coding	54	GC01P236795	53.6372	https://www.genecards.org/cgi-bin/carddisp.pl?gene=MTR
ABCG8	ATP Binding Cassette Subfamily G Member 8	Protein Coding	50	GC02P043828	53.5668	https://www.genecards.org/cgi-bin/carddisp.pl?gene=ABCG8
APOA1	Apolipoprotein A1	Protein Coding	57	GC11M116835	52.4118	https://www.genecards.org/cgi-bin/carddisp.pl?gene=APOA1
CYP2D6	Cytochrome P450 Family 2 Subfamily D Member 6	Protein Coding	53	GC22M042126	51.8319	https://www.genecards.org/cgi-bin/carddisp.pl?gene=CYP2D6
PPARG	Peroxisome Proliferator Activated Receptor Gamma	Protein Coding	60	GC03P012287	51.6461	https://www.genecards.org/cgi-bin/carddisp.pl?gene=PPARG
CYP3A4	Cytochrome P450 Family 3 Subfamily A Member 4	Protein Coding	56	GC07M099759	48.9592	https://www.genecards.org/cgi-bin/carddisp.pl?gene=CYP3A4
FADS1	Fatty Acid Desaturase 1	Protein Coding	50	GC11M061799	47.945	https://www.genecards.org/cgi-bin/carddisp.pl?gene=FADS1
PPARA	Peroxisome Proliferator Activated Receptor Alpha	Protein Coding	51	GC22P046150	46.1937	https://www.genecards.org/cgi-bin/carddisp.pl?gene=PPARA
LEP	Leptin	Protein Coding	53	GC07P128241	45.4377	https://www.genecards.org/cgi-bin/carddisp.pl?gene=LEP
ADIPOQ	Adiponectin, C1Q And Collagen Domain Containing	Protein Coding	53	GC03P186842	45.3709	https://www.genecards.org/cgi-bin/carddisp.pl?gene=ADIPOQ
SLC19A3	Solute Carrier Family 19 Member 3	Protein Coding	53	GC02M227685	45.2646	https://www.genecards.org/cgi-bin/carddisp.pl?gene=SLC19A3
CYP2C19	Cytochrome P450 Family 2 Subfamily C Member 19	Protein Coding	51	GC10P094762	44.9525	https://www.genecards.org/cgi-bin/carddisp.pl?gene=CYP2C19
SFTPB	Surfactant Protein B	Protein Coding	51	GC02M085657	42.2861	https://www.genecards.org/cgi-bin/carddisp.pl?gene=SFTPB
ABCA1	ATP Binding Cassette Subfamily A Member 1	Protein Coding	55	GC09M104781	42.2502	https://www.genecards.org/cgi-bin/carddisp.pl?gene=ABCA1
MTTP	Microsomal Triglyceride Transfer Protein	Protein Coding	51	GC04P099563	41.1901	https://www.genecards.org/cgi-bin/carddisp.pl?gene=MTTP
SFTPC	Surfactant Protein C	Protein Coding	48	GC08P022156	40.4014	https://www.genecards.org/cgi-bin/carddisp.pl?gene=SFTPC
MTRR	5-Methyltetrahydrofolate-Homocysteine Methyltransferase Reductase	Protein Coding	51	GC05P007851	39.9663	https://www.genecards.org/cgi-bin/carddisp.pl?gene=MTRR
FLAD1	Flavin Adenine Dinucleotide Synthetase 1	Protein Coding	48	GC01P154983	39.9642	https://www.genecards.org/cgi-bin/carddisp.pl?gene=FLAD1
SMPD1	Sphingomyelin Phosphodiesterase 1	Protein Coding	56	GC11P006390	39.8665	https://www.genecards.org/cgi-bin/carddisp.pl?gene=SMPD1
ALB	Albumin	Protein Coding	56	GC04P073397	39.7257	https://www.genecards.org/cgi-bin/carddisp.pl?gene=ALB
ABHD5	Abhydrolase Domain Containing 5, Lysophosphatidic Acid Acyltransferase	Protein Coding	52	GC03P043707	39.6537	https://www.genecards.org/cgi-bin/carddisp.pl?gene=ABHD5
LINC01672	Long Intergenic Non-Protein Coding RNA 1672	RNA Gene	14	GC01P007053	39.1017	https://www.genecards.org/cgi-bin/carddisp.pl?gene=LINC01672
APOC3	Apolipoprotein C3	Protein Coding	52	GC11P116829	38.9719	https://www.genecards.org/cgi-bin/carddisp.pl?gene=APOC3
TPK1	Thiamin Pyrophosphokinase 1	Protein Coding	52	GC07M144451	38.6507	https://www.genecards.org/cgi-bin/carddisp.pl?gene=TPK1
MMADHC	Metabolism Of Cobalamin Associated D	Protein Coding	49	GC02M149569	38.2075	https://www.genecards.org/cgi-bin/carddisp.pl?gene=MMADHC
LCAT	Lecithin-Cholesterol Acyltransferase	Protein Coding	55	GC16M067939	37.5088	https://www.genecards.org/cgi-bin/carddisp.pl?gene=LCAT
IL6	Interleukin 6	Protein Coding	59	GC07P022725	37.0655	https://www.genecards.org/cgi-bin/carddisp.pl?gene=IL6
PCSK9	Proprotein Convertase Subtilisin/Kexin Type 9	Protein Coding	57	GC01P055039	36.4305	https://www.genecards.org/cgi-bin/carddisp.pl?gene=PCSK9
CRP	C-Reactive Protein	Protein Coding	53	GC01M159731	36.0142	https://www.genecards.org/cgi-bin/carddisp.pl?gene=CRP
APOA5	Apolipoprotein A5	Protein Coding	51	GC11M116789	35.1794	https://www.genecards.org/cgi-bin/carddisp.pl?gene=APOA5
NPC1	NPC Intracellular Cholesterol Transporter 1	Protein Coding	56	GC18M023506	34.816	https://www.genecards.org/cgi-bin/carddisp.pl?gene=NPC1
TNF	Tumor Necrosis Factor	Protein Coding	59	GC06P100202	34.7437	https://www.genecards.org/cgi-bin/carddisp.pl?gene=TNF
MTHFR	Methylenetetrahydrofolate Reductase	Protein Coding	55	GC01M011785	34.732	https://www.genecards.org/cgi-bin/carddisp.pl?gene=MTHFR
CPT2	Carnitine Palmitoyltransferase 2	Protein Coding	56	GC01P053196	34.6652	https://www.genecards.org/cgi-bin/carddisp.pl?gene=CPT2
CPT1A	Carnitine Palmitoyltransferase 1A	Protein Coding	55	GC11M068754	34.5515	https://www.genecards.org/cgi-bin/carddisp.pl?gene=CPT1A
LIPE	Lipase E, Hormone Sensitive Type	Protein Coding	54	GC19M042401	33.785	https://www.genecards.org/cgi-bin/carddisp.pl?gene=LIPE
CYP2C9	Cytochrome P450 Family 2 Subfamily C Member 9	Protein Coding	53	GC10P094938	33.7338	https://www.genecards.org/cgi-bin/carddisp.pl?gene=CYP2C9
CYP2E1	Cytochrome P450 Family 2 Subfamily E Member 1	Protein Coding	52	GC10P133520	33.3234	https://www.genecards.org/cgi-bin/carddisp.pl?gene=CYP2E1
ACADS	Acyl-CoA Dehydrogenase Short Chain	Protein Coding	52	GC12P127801	33.274	https://www.genecards.org/cgi-bin/carddisp.pl?gene=ACADS
HMGCR	3-Hydroxy-3-Methylglutaryl-CoA Reductase	Protein Coding	53	GC05P075336	33.1427	https://www.genecards.org/cgi-bin/carddisp.pl?gene=HMGCR
PLIN1	Perilipin 1	Protein Coding	54	GC15M089664	33.1367	https://www.genecards.org/cgi-bin/carddisp.pl?gene=PLIN1
ACADVL	Acyl-CoA Dehydrogenase Very Long Chain	Protein Coding	52	GC17P007223	33.1145	https://www.genecards.org/cgi-bin/carddisp.pl?gene=ACADVL
CYP1A2	Cytochrome P450 Family 1 Subfamily A Member 2	Protein Coding	52	GC15P074748	32.7999	https://www.genecards.org/cgi-bin/carddisp.pl?gene=CYP1A2
CYP7A1	Cytochrome P450 Family 7 Subfamily A Member 1	Protein Coding	49	GC08M058490	32.5991	https://www.genecards.org/cgi-bin/carddisp.pl?gene=CYP7A1
CSF2RA	Colony Stimulating Factor 2 Receptor Subunit Alpha	Protein Coding	52	GC0XP001990	32.5726	https://www.genecards.org/cgi-bin/carddisp.pl?gene=CSF2RA
INSR	Insulin Receptor	Protein Coding	60	GC19M007112	32.3975	https://www.genecards.org/cgi-bin/carddisp.pl?gene=INSR
SREBF1	Sterol Regulatory Element Binding Transcription Factor 1	Protein Coding	54	GC17M017810	32.1765	https://www.genecards.org/cgi-bin/carddisp.pl?gene=SREBF1
PON1	Paraoxonase 1	Protein Coding	54	GC07M095297	32.0981	https://www.genecards.org/cgi-bin/carddisp.pl?gene=PON1
PPARGC1A	PPARG Coactivator 1 Alpha	Protein Coding	53	GC04M023755	32.0018	https://www.genecards.org/cgi-bin/carddisp.pl?gene=PPARGC1A
APOA2	Apolipoprotein A2	Protein Coding	52	GC01M161222	31.9021	https://www.genecards.org/cgi-bin/carddisp.pl?gene=APOA2
CD36	CD36 Molecule	Protein Coding	57	GC07P080369	31.2592	https://www.genecards.org/cgi-bin/carddisp.pl?gene=CD36
PPARD	Peroxisome Proliferator Activated Receptor Delta	Protein Coding	52	GC06P100320	31.1554	https://www.genecards.org/cgi-bin/carddisp.pl?gene=PPARD
LIPA	Lipase A, Lysosomal Acid Type	Protein Coding	55	GC10M089213	31.0657	https://www.genecards.org/cgi-bin/carddisp.pl?gene=LIPA
OPA3	Outer Mitochondrial Membrane Lipid Metabolism Regulator OPA3	Protein Coding	44	GC19M045527	30.8703	https://www.genecards.org/cgi-bin/carddisp.pl?gene=OPA3
CBS	Cystathionine Beta-Synthase	Protein Coding	57	GC21M043053	30.7549	https://www.genecards.org/cgi-bin/carddisp.pl?gene=CBS
CYP2B6	Cytochrome P450 Family 2 Subfamily B Member 6	Protein Coding	52	GC19P040991	30.5567	https://www.genecards.org/cgi-bin/carddisp.pl?gene=CYP2B6
ACE	Angiotensin I Converting Enzyme	Protein Coding	59	GC17P063477	30.3967	https://www.genecards.org/cgi-bin/carddisp.pl?gene=ACE
CYP1A1	Cytochrome P450 Family 1 Subfamily A Member 1	Protein Coding	55	GC15M074719	30.3294	https://www.genecards.org/cgi-bin/carddisp.pl?gene=CYP1A1
GGT1	Gamma-Glutamyltransferase 1	Protein Coding	56	GC22P024583	30.3008	https://www.genecards.org/cgi-bin/carddisp.pl?gene=GGT1
MMAA	Metabolism Of Cobalamin Associated A	Protein Coding	47	GC04P145616	30.1245	https://www.genecards.org/cgi-bin/carddisp.pl?gene=MMAA
CYP2A6	Cytochrome P450 Family 2 Subfamily A Member 6	Protein Coding	53	GC19M040843	29.9384	https://www.genecards.org/cgi-bin/carddisp.pl?gene=CYP2A6
AKT1	AKT Serine/Threonine Kinase 1	Protein Coding	61	GC14M104769	29.9037	https://www.genecards.org/cgi-bin/carddisp.pl?gene=AKT1
PLTP	Phospholipid Transfer Protein	Protein Coding	52	GC20M045898	29.6642	https://www.genecards.org/cgi-bin/carddisp.pl?gene=PLTP
MMAB	Metabolism Of Cobalamin Associated B	Protein Coding	52	GC12M109553	29.5866	https://www.genecards.org/cgi-bin/carddisp.pl?gene=MMAB
HADHA	Hydroxyacyl-CoA Dehydrogenase Trifunctional Multienzyme Complex Subunit Alpha	Protein Coding	53	GC02M026190	29.5218	https://www.genecards.org/cgi-bin/carddisp.pl?gene=HADHA
NR1H2	Nuclear Receptor Subfamily 1 Group H Member 2	Protein Coding	53	GC19P050329	29.3176	https://www.genecards.org/cgi-bin/carddisp.pl?gene=NR1H2
ETFDH	Electron Transfer Flavoprotein Dehydrogenase	Protein Coding	52	GC04P158672	29.2963	https://www.genecards.org/cgi-bin/carddisp.pl?gene=ETFDH
BSCL2	BSCL2 Lipid Droplet Biogenesis Associated, Seipin	Protein Coding	51	GC11M105963	29.184	https://www.genecards.org/cgi-bin/carddisp.pl?gene=BSCL2
IGF1	Insulin Like Growth Factor 1	Protein Coding	55	GC12M102395	29.0233	https://www.genecards.org/cgi-bin/carddisp.pl?gene=IGF1
FASN	Fatty Acid Synthase	Protein Coding	55	GC17M082078	28.6756	https://www.genecards.org/cgi-bin/carddisp.pl?gene=FASN
HNF4A	Hepatocyte Nuclear Factor 4 Alpha	Protein Coding	56	GC20P044355	28.5881	https://www.genecards.org/cgi-bin/carddisp.pl?gene=HNF4A
ANGPTL3	Angiopoietin Like 3	Protein Coding	55	GC01P062597	28.5659	https://www.genecards.org/cgi-bin/carddisp.pl?gene=ANGPTL3
LEPR	Leptin Receptor	Protein Coding	57	GC01P065421	28.5288	https://www.genecards.org/cgi-bin/carddisp.pl?gene=LEPR
GHRL	Ghrelin And Obestatin Prepropeptide	Protein Coding	48	GC03M010285	28.4032	https://www.genecards.org/cgi-bin/carddisp.pl?gene=GHRL
MIR122	MicroRNA 122	RNA Gene	25	GC18P058451	28.3542	https://www.genecards.org/cgi-bin/carddisp.pl?gene=MIR122
GPT	Glutamic--Pyruvic Transaminase	Protein Coding	48	GC08P144502	27.8002	https://www.genecards.org/cgi-bin/carddisp.pl?gene=GPT
H19	H19 Imprinted Maternally Expressed Transcript	RNA Gene	30	GC11M001995	27.7059	https://www.genecards.org/cgi-bin/carddisp.pl?gene=H19
CYP2C8	Cytochrome P450 Family 2 Subfamily C Member 8	Protein Coding	53	GC10M095038	27.6946	https://www.genecards.org/cgi-bin/carddisp.pl?gene=CYP2C8
SLC25A19	Solute Carrier Family 25 Member 19	Protein Coding	50	GC17M075273	27.4502	https://www.genecards.org/cgi-bin/carddisp.pl?gene=SLC25A19
OTC	Ornithine Transcarbamylase	Protein Coding	52	GC0XP038353	27.444	https://www.genecards.org/cgi-bin/carddisp.pl?gene=OTC
CES1	Carboxylesterase 1	Protein Coding	55	GC16M055836	27.3778	https://www.genecards.org/cgi-bin/carddisp.pl?gene=CES1
CYP27A1	Cytochrome P450 Family 27 Subfamily A Member 1	Protein Coding	53	GC02P218781	27.3738	https://www.genecards.org/cgi-bin/carddisp.pl?gene=CYP27A1
GBA1	Glucosylceramidase Beta 1	Protein Coding	56	GC01M155490	26.8753	https://www.genecards.org/cgi-bin/carddisp.pl?gene=GBA1
TPMT	Thiopurine S-Methyltransferase	Protein Coding	53	GC06M018128	26.6608	https://www.genecards.org/cgi-bin/carddisp.pl?gene=TPMT
SIRT1	Sirtuin 1	Protein Coding	56	GC10P067884	26.6128	https://www.genecards.org/cgi-bin/carddisp.pl?gene=SIRT1
PSAP	Prosaposin	Protein Coding	55	GC10M071816	26.3967	https://www.genecards.org/cgi-bin/carddisp.pl?gene=PSAP
RETN	Resistin	Protein Coding	50	GC19P007669	26.3646	https://www.genecards.org/cgi-bin/carddisp.pl?gene=RETN
APOC2	Apolipoprotein C2	Protein Coding	51	GC19P079867	26.3632	https://www.genecards.org/cgi-bin/carddisp.pl?gene=APOC2
NR1H4	Nuclear Receptor Subfamily 1 Group H Member 4	Protein Coding	55	GC12P100473	26.2998	https://www.genecards.org/cgi-bin/carddisp.pl?gene=NR1H4
SOD1	Superoxide Dismutase 1	Protein Coding	60	GC21P031659	26.2238	https://www.genecards.org/cgi-bin/carddisp.pl?gene=SOD1
LMNA	Lamin A/C	Protein Coding	56	GC01P156082	26.1963	https://www.genecards.org/cgi-bin/carddisp.pl?gene=LMNA
CAT	Catalase	Protein Coding	59	GC11P034460	26.186	https://www.genecards.org/cgi-bin/carddisp.pl?gene=CAT
SCARB1	Scavenger Receptor Class B Member 1	Protein Coding	55	GC12M124776	26.1842	https://www.genecards.org/cgi-bin/carddisp.pl?gene=SCARB1
PLIN2	Perilipin 2	Protein Coding	48	GC09M019210	26.0036	https://www.genecards.org/cgi-bin/carddisp.pl?gene=PLIN2
HMGCL	3-Hydroxy-3-Methylglutaryl-CoA Lyase	Protein Coding	52	GC01M023801	25.8702	https://www.genecards.org/cgi-bin/carddisp.pl?gene=HMGCL
IRS1	Insulin Receptor Substrate 1	Protein Coding	54	GC02M226731	25.8492	https://www.genecards.org/cgi-bin/carddisp.pl?gene=IRS1
AGK	Acylglycerol Kinase	Protein Coding	47	GC07P141551	25.8465	https://www.genecards.org/cgi-bin/carddisp.pl?gene=AGK
MIR33A	MicroRNA 33a	RNA Gene	22	GC22P041900	25.8465	https://www.genecards.org/cgi-bin/carddisp.pl?gene=MIR33A
STARD3	StAR Related Lipid Transfer Domain Containing 3	Protein Coding	47	GC17P039637	25.8284	https://www.genecards.org/cgi-bin/carddisp.pl?gene=STARD3
MMUT	Methylmalonyl-CoA Mutase	Protein Coding	53	GC06M049430	25.7914	https://www.genecards.org/cgi-bin/carddisp.pl?gene=MMUT
FABP4	Fatty Acid Binding Protein 4	Protein Coding	50	GC08M081478	25.5926	https://www.genecards.org/cgi-bin/carddisp.pl?gene=FABP4
BDNF-AS	BDNF Antisense RNA	RNA Gene	24	GC11P027578	25.2523	https://www.genecards.org/cgi-bin/carddisp.pl?gene=BDNF-AS
SERPINE1	Serpin Family E Member 1	Protein Coding	57	GC07P101127	25.1444	https://www.genecards.org/cgi-bin/carddisp.pl?gene=SERPINE1
VDR	Vitamin D Receptor	Protein Coding	57	GC12M047841	25.0826	https://www.genecards.org/cgi-bin/carddisp.pl?gene=VDR
ASAH1	N-Acylsphingosine Amidohydrolase 1	Protein Coding	56	GC08M018055	24.9846	https://www.genecards.org/cgi-bin/carddisp.pl?gene=ASAH1
HSD11B1	Hydroxysteroid 11-Beta Dehydrogenase 1	Protein Coding	58	GC01P209686	24.9743	https://www.genecards.org/cgi-bin/carddisp.pl?gene=HSD11B1
GCG	Glucagon	Protein Coding	48	GC02M162142	24.9182	https://www.genecards.org/cgi-bin/carddisp.pl?gene=GCG
SLC25A13	Solute Carrier Family 25 Member 13	Protein Coding	53	GC07M096120	24.826	https://www.genecards.org/cgi-bin/carddisp.pl?gene=SLC25A13
SCD	Stearoyl-CoA Desaturase	Protein Coding	57	GC10P100347	24.7112	https://www.genecards.org/cgi-bin/carddisp.pl?gene=SCD
SLC17A5	Solute Carrier Family 17 Member 5	Protein Coding	52	GC06M073593	24.6007	https://www.genecards.org/cgi-bin/carddisp.pl?gene=SLC17A5
LPIN1	Lipin 1	Protein Coding	55	GC02P011677	24.5875	https://www.genecards.org/cgi-bin/carddisp.pl?gene=LPIN1
PTEN	Phosphatase And Tensin Homolog	Protein Coding	59	GC10P096651	24.5443	https://www.genecards.org/cgi-bin/carddisp.pl?gene=PTEN
ACACA	Acetyl-CoA Carboxylase Alpha	Protein Coding	55	GC17M037084	24.4995	https://www.genecards.org/cgi-bin/carddisp.pl?gene=ACACA
SOD2-OT1	SOD2 Overlapping Transcript 1	RNA Gene	15	GC06M159772	24.489	https://www.genecards.org/cgi-bin/carddisp.pl?gene=SOD2-OT1
XDH	Xanthine Dehydrogenase	Protein Coding	54	GC02M031334	24.4303	https://www.genecards.org/cgi-bin/carddisp.pl?gene=XDH
TLR4	Toll Like Receptor 4	Protein Coding	58	GC09P117704	24.0561	https://www.genecards.org/cgi-bin/carddisp.pl?gene=TLR4
FABP2	Fatty Acid Binding Protein 2	Protein Coding	48	GC04M119317	24.0458	https://www.genecards.org/cgi-bin/carddisp.pl?gene=FABP2
STAR	Steroidogenic Acute Regulatory Protein	Protein Coding	51	GC08M038145	23.9649	https://www.genecards.org/cgi-bin/carddisp.pl?gene=STAR
CYP3A5	Cytochrome P450 Family 3 Subfamily A Member 5	Protein Coding	51	GC07M099648	23.8649	https://www.genecards.org/cgi-bin/carddisp.pl?gene=CYP3A5
GCDH	Glutaryl-CoA Dehydrogenase	Protein Coding	52	GC19P012891	23.8506	https://www.genecards.org/cgi-bin/carddisp.pl?gene=GCDH
SMAD5-AS1	SMAD5 Antisense RNA 1	RNA Gene	26	GC05M136129	23.7556	https://www.genecards.org/cgi-bin/carddisp.pl?gene=SMAD5-AS1
LPA	Lipoprotein(A)	Protein Coding	46	GC06M160531	23.6886	https://www.genecards.org/cgi-bin/carddisp.pl?gene=LPA
PNPLA3	Patatin Like Phospholipase Domain Containing 3	Protein Coding	49	GC22P043923	23.6783	https://www.genecards.org/cgi-bin/carddisp.pl?gene=PNPLA3
G6PC1	Glucose-6-Phosphatase Catalytic Subunit 1	Protein Coding	51	GC17P072988	23.6551	https://www.genecards.org/cgi-bin/carddisp.pl?gene=G6PC1
GCK	Glucokinase	Protein Coding	56	GC07M044725	23.6263	https://www.genecards.org/cgi-bin/carddisp.pl?gene=GCK
SREBF2	Sterol Regulatory Element Binding Transcription Factor 2	Protein Coding	50	GC22P041833	23.607	https://www.genecards.org/cgi-bin/carddisp.pl?gene=SREBF2
CYP19A1	Cytochrome P450 Family 19 Subfamily A Member 1	Protein Coding	55	GC15M051208	23.5606	https://www.genecards.org/cgi-bin/carddisp.pl?gene=CYP19A1
NPC2	NPC Intracellular Cholesterol Transporter 2	Protein Coding	50	GC14M074476	23.5256	https://www.genecards.org/cgi-bin/carddisp.pl?gene=NPC2
CYP17A1	Cytochrome P450 Family 17 Subfamily A Member 1	Protein Coding	55	GC10M102830	23.5227	https://www.genecards.org/cgi-bin/carddisp.pl?gene=CYP17A1
PCCB	Propionyl-CoA Carboxylase Subunit Beta	Protein Coding	54	GC03P136250	23.4615	https://www.genecards.org/cgi-bin/carddisp.pl?gene=PCCB
MIR7-3HG	MIR7-3 Host Gene	RNA Gene	29	GC19P005386	23.4199	https://www.genecards.org/cgi-bin/carddisp.pl?gene=MIR7-3HG
ABCG1	ATP Binding Cassette Subfamily G Member 1	Protein Coding	50	GC21P042199	23.3494	https://www.genecards.org/cgi-bin/carddisp.pl?gene=ABCG1
TAFAZZIN	Tafazzin, Phospholipid-Lysophospholipid Transacylase	Protein Coding	48	GC0XP154413	23.3088	https://www.genecards.org/cgi-bin/carddisp.pl?gene=TAFAZZIN
SLC2A4	Solute Carrier Family 2 Member 4	Protein Coding	52	GC17P012390	23.2157	https://www.genecards.org/cgi-bin/carddisp.pl?gene=SLC2A4
CYP1B1	Cytochrome P450 Family 1 Subfamily B Member 1	Protein Coding	55	GC02M038066	23.1596	https://www.genecards.org/cgi-bin/carddisp.pl?gene=CYP1B1
TP53	Tumor Protein P53	Protein Coding	61	GC17M007661	23.1255	https://www.genecards.org/cgi-bin/carddisp.pl?gene=TP53
STARD4	StAR Related Lipid Transfer Domain Containing 4	Protein Coding	44	GC05M111496	23.1237	https://www.genecards.org/cgi-bin/carddisp.pl?gene=STARD4
UGT1A1	UDP Glucuronosyltransferase Family 1 Member A1	Protein Coding	57	GC02P233760	23.0855	https://www.genecards.org/cgi-bin/carddisp.pl?gene=UGT1A1
LMBRD1	LMBR1 Domain Containing 1	Protein Coding	47	GC06M078442	23.0712	https://www.genecards.org/cgi-bin/carddisp.pl?gene=LMBRD1
LDAH	Lipid Droplet Associated Hydrolase	Protein Coding	40	GC02M020684	23.0667	https://www.genecards.org/cgi-bin/carddisp.pl?gene=LDAH
IL1B	Interleukin 1 Beta	Protein Coding	54	GC02M112829	23.0162	https://www.genecards.org/cgi-bin/carddisp.pl?gene=IL1B
MLXIPL	MLX Interacting Protein Like	Protein Coding	51	GC07M073593	23.0047	https://www.genecards.org/cgi-bin/carddisp.pl?gene=MLXIPL
ETFA	Electron Transfer Flavoprotein Subunit Alpha	Protein Coding	52	GC15M129780	23.0016	https://www.genecards.org/cgi-bin/carddisp.pl?gene=ETFA
APOA4	Apolipoprotein A4	Protein Coding	48	GC11M116820	22.9836	https://www.genecards.org/cgi-bin/carddisp.pl?gene=APOA4
ESR1	Estrogen Receptor 1	Protein Coding	61	GC06P151656	22.9441	https://www.genecards.org/cgi-bin/carddisp.pl?gene=ESR1
GLA	Galactosidase Alpha	Protein Coding	56	GC0XM101393	22.9431	https://www.genecards.org/cgi-bin/carddisp.pl?gene=GLA
UCP2	Uncoupling Protein 2	Protein Coding	53	GC11M073974	22.9067	https://www.genecards.org/cgi-bin/carddisp.pl?gene=UCP2
STARD5	StAR Related Lipid Transfer Domain Containing 5	Protein Coding	44	GC15M081309	22.7819	https://www.genecards.org/cgi-bin/carddisp.pl?gene=STARD5
AUP1	AUP1 Lipid Droplet Regulating VLDL Assembly Factor	Protein Coding	43	GC02M074526	22.7778	https://www.genecards.org/cgi-bin/carddisp.pl?gene=AUP1
CYP27B1	Cytochrome P450 Family 27 Subfamily B Member 1	Protein Coding	52	GC12M058634	22.7485	https://www.genecards.org/cgi-bin/carddisp.pl?gene=CYP27B1
PLA2G4A	Phospholipase A2 Group IVA	Protein Coding	55	GC01P186798	22.7288	https://www.genecards.org/cgi-bin/carddisp.pl?gene=PLA2G4A
NOS3	Nitric Oxide Synthase 3	Protein Coding	56	GC07P151739	22.7015	https://www.genecards.org/cgi-bin/carddisp.pl?gene=NOS3
ADRB3	Adrenoceptor Beta 3	Protein Coding	50	GC08M037962	22.6977	https://www.genecards.org/cgi-bin/carddisp.pl?gene=ADRB3
SHBG	Sex Hormone Binding Globulin	Protein Coding	48	GC17P007613	22.6838	https://www.genecards.org/cgi-bin/carddisp.pl?gene=SHBG
CCL2	C-C Motif Chemokine Ligand 2	Protein Coding	56	GC17P034255	22.673	https://www.genecards.org/cgi-bin/carddisp.pl?gene=CCL2
MEG3	Maternally Expressed 3	RNA Gene	31	GC14P111860	22.5789	https://www.genecards.org/cgi-bin/carddisp.pl?gene=MEG3
HILPDA	Hypoxia Inducible Lipid Droplet Associated	Protein Coding	41	GC07P133103	22.5339	https://www.genecards.org/cgi-bin/carddisp.pl?gene=HILPDA
CAV1	Caveolin 1	Protein Coding	55	GC07P116524	22.3194	https://www.genecards.org/cgi-bin/carddisp.pl?gene=CAV1
STARD10	StAR Related Lipid Transfer Domain Containing 10	Protein Coding	43	GC11M106422	22.3053	https://www.genecards.org/cgi-bin/carddisp.pl?gene=STARD10
NR1H3	Nuclear Receptor Subfamily 1 Group H Member 3	Protein Coding	53	GC11P047248	22.3031	https://www.genecards.org/cgi-bin/carddisp.pl?gene=NR1H3
MT-ATP6	Mitochondrially Encoded ATP Synthase Membrane Subunit 6	Protein Coding	39	GCMTP008531	22.241	https://www.genecards.org/cgi-bin/carddisp.pl?gene=MT-ATP6
ALDH3A2	Aldehyde Dehydrogenase 3 Family Member A2	Protein Coding	52	GC17P019648	22.195	https://www.genecards.org/cgi-bin/carddisp.pl?gene=ALDH3A2
SECISBP2	SECIS Binding Protein 2	Protein Coding	48	GC09P089318	22.1879	https://www.genecards.org/cgi-bin/carddisp.pl?gene=SECISBP2
STARD13	StAR Related Lipid Transfer Domain Containing 13	Protein Coding	47	GC13M033103	22.07	https://www.genecards.org/cgi-bin/carddisp.pl?gene=STARD13
SLC2A1	Solute Carrier Family 2 Member 1	Protein Coding	60	GC01M042925	22.0534	https://www.genecards.org/cgi-bin/carddisp.pl?gene=SLC2A1
MT-TP	Mitochondrially Encoded TRNA-Pro (CCN)	RNA Gene	11	GCMTM015957	22.0419	https://www.genecards.org/cgi-bin/carddisp.pl?gene=MT-TP
SLC22A5	Solute Carrier Family 22 Member 5	Protein Coding	53	GC05P132369	22.0195	https://www.genecards.org/cgi-bin/carddisp.pl?gene=SLC22A5
CP	Ceruloplasmin	Protein Coding	55	GC03M149162	21.9779	https://www.genecards.org/cgi-bin/carddisp.pl?gene=CP
APP	Amyloid Beta Precursor Protein	Protein Coding	58	GC21M025880	21.9481	https://www.genecards.org/cgi-bin/carddisp.pl?gene=APP
MIR21	MicroRNA 21	RNA Gene	26	GC17P072430	21.9088	https://www.genecards.org/cgi-bin/carddisp.pl?gene=MIR21
CNR1	Cannabinoid Receptor 1	Protein Coding	53	GC06M088139	21.8997	https://www.genecards.org/cgi-bin/carddisp.pl?gene=CNR1
COG2	Component Of Oligomeric Golgi Complex 2	Protein Coding	47	GC01P230642	21.8952	https://www.genecards.org/cgi-bin/carddisp.pl?gene=COG2
PIK3CA	Phosphatidylinositol-4,5-Bisphosphate 3-Kinase Catalytic Subunit Alpha	Protein Coding	59	GC03P179148	21.8287	https://www.genecards.org/cgi-bin/carddisp.pl?gene=PIK3CA
POMC	Proopiomelanocortin	Protein Coding	55	GC02M025160	21.8226	https://www.genecards.org/cgi-bin/carddisp.pl?gene=POMC
LIPG	Lipase G, Endothelial Type	Protein Coding	49	GC18P049560	21.653	https://www.genecards.org/cgi-bin/carddisp.pl?gene=LIPG
MT-TL1	Mitochondrially Encoded TRNA-Leu (UUA/G) 1	RNA Gene	19	GCMTP003232	21.6447	https://www.genecards.org/cgi-bin/carddisp.pl?gene=MT-TL1
ARSA	Arylsulfatase A	Protein Coding	54	GC22M050622	21.5888	https://www.genecards.org/cgi-bin/carddisp.pl?gene=ARSA
PRKAA2	Protein Kinase AMP-Activated Catalytic Subunit Alpha 2	Protein Coding	57	GC01P056645	21.5743	https://www.genecards.org/cgi-bin/carddisp.pl?gene=PRKAA2
NPC1L1	NPC1 Like Intracellular Cholesterol Transporter 1	Protein Coding	51	GC07M044512	21.5596	https://www.genecards.org/cgi-bin/carddisp.pl?gene=NPC1L1
PC	Pyruvate Carboxylase	Protein Coding	54	GC11M066848	21.5423	https://www.genecards.org/cgi-bin/carddisp.pl?gene=PC
CHKB-CPT1B	CHKB-CPT1B Readthrough (NMD Candidate)	RNA Gene	20	GC22M050568	21.4096	https://www.genecards.org/cgi-bin/carddisp.pl?gene=CHKB-CPT1B
STARD6	StAR Related Lipid Transfer Domain Containing 6	Protein Coding	42	GC18M054324	21.3966	https://www.genecards.org/cgi-bin/carddisp.pl?gene=STARD6
ABCB1	ATP Binding Cassette Subfamily B Member 1	Protein Coding	57	GC07M087504	21.3651	https://www.genecards.org/cgi-bin/carddisp.pl?gene=ABCB1
PNLIP	Pancreatic Lipase	Protein Coding	55	GC10P116545	21.3615	https://www.genecards.org/cgi-bin/carddisp.pl?gene=PNLIP
C3	Complement C3	Protein Coding	56	GC19M006677	21.3485	https://www.genecards.org/cgi-bin/carddisp.pl?gene=C3
BGLAP	Bone Gamma-Carboxyglutamate Protein	Protein Coding	46	GC01P156242	21.3384	https://www.genecards.org/cgi-bin/carddisp.pl?gene=BGLAP
CIDEC	Cell Death Inducing DFFA Like Effector C	Protein Coding	47	GC03M009866	21.3149	https://www.genecards.org/cgi-bin/carddisp.pl?gene=CIDEC
PLA2G7	Phospholipase A2 Group VII	Protein Coding	56	GC06M046704	21.1525	https://www.genecards.org/cgi-bin/carddisp.pl?gene=PLA2G7
SAR1B	Secretion Associated Ras Related GTPase 1B	Protein Coding	50	GC05M134601	21.1352	https://www.genecards.org/cgi-bin/carddisp.pl?gene=SAR1B
PAH	Phenylalanine Hydroxylase	Protein Coding	55	GC12M102836	21.1251	https://www.genecards.org/cgi-bin/carddisp.pl?gene=PAH
MIR17	MicroRNA 17	RNA Gene	22	GC13P091350	21.0933	https://www.genecards.org/cgi-bin/carddisp.pl?gene=MIR17
HADHB	Hydroxyacyl-CoA Dehydrogenase Trifunctional Multienzyme Complex Subunit Beta	Protein Coding	54	GC02P026243	21.0783	https://www.genecards.org/cgi-bin/carddisp.pl?gene=HADHB
MT-CYB	Mitochondrially Encoded Cytochrome B	Protein Coding	38	GCMTP014749	20.9771	https://www.genecards.org/cgi-bin/carddisp.pl?gene=MT-CYB
ALDH2	Aldehyde Dehydrogenase 2 Family Member	Protein Coding	57	GC12P111766	20.9055	https://www.genecards.org/cgi-bin/carddisp.pl?gene=ALDH2
PRKAA1	Protein Kinase AMP-Activated Catalytic Subunit Alpha 1	Protein Coding	54	GC05M040759	20.7472	https://www.genecards.org/cgi-bin/carddisp.pl?gene=PRKAA1
HADH	Hydroxyacyl-CoA Dehydrogenase	Protein Coding	55	GC04P107989	20.7401	https://www.genecards.org/cgi-bin/carddisp.pl?gene=HADH
ALOX5	Arachidonate 5-Lipoxygenase	Protein Coding	54	GC10P045374	20.6835	https://www.genecards.org/cgi-bin/carddisp.pl?gene=ALOX5
SLC25A4	Solute Carrier Family 25 Member 4	Protein Coding	56	GC04P185143	20.6607	https://www.genecards.org/cgi-bin/carddisp.pl?gene=SLC25A4
ABCD4	ATP Binding Cassette Subfamily D Member 4	Protein Coding	50	GC14M074285	20.6221	https://www.genecards.org/cgi-bin/carddisp.pl?gene=ABCD4
SCP2	Sterol Carrier Protein 2	Protein Coding	52	GC01P052927	20.6178	https://www.genecards.org/cgi-bin/carddisp.pl?gene=SCP2
ETFB	Electron Transfer Flavoprotein Subunit Beta	Protein Coding	51	GC19M051345	20.5943	https://www.genecards.org/cgi-bin/carddisp.pl?gene=ETFB
GSTM1	Glutathione S-Transferase Mu 1	Protein Coding	49	GC01P109687	20.5787	https://www.genecards.org/cgi-bin/carddisp.pl?gene=GSTM1
LDLRAP1	Low Density Lipoprotein Receptor Adaptor Protein 1	Protein Coding	48	GC01P025543	20.5451	https://www.genecards.org/cgi-bin/carddisp.pl?gene=LDLRAP1
FGF21	Fibroblast Growth Factor 21	Protein Coding	46	GC19P080003	20.5123	https://www.genecards.org/cgi-bin/carddisp.pl?gene=FGF21
TMX2-CTNND1	TMX2-CTNND1 Readthrough (NMD Candidate)	RNA Gene	19	GC11P057712	20.4611	https://www.genecards.org/cgi-bin/carddisp.pl?gene=TMX2-CTNND1
GSTP1	Glutathione S-Transferase Pi 1	Protein Coding	57	GC11P067583	20.4471	https://www.genecards.org/cgi-bin/carddisp.pl?gene=GSTP1
IL10	Interleukin 10	Protein Coding	55	GC01M206767	20.4336	https://www.genecards.org/cgi-bin/carddisp.pl?gene=IL10
ADRB2	Adrenoceptor Beta 2	Protein Coding	55	GC05P148825	20.3082	https://www.genecards.org/cgi-bin/carddisp.pl?gene=ADRB2
HCFC1	Host Cell Factor C1	Protein Coding	53	GC0XM153947	20.1897	https://www.genecards.org/cgi-bin/carddisp.pl?gene=HCFC1
TCF7L2	Transcription Factor 7 Like 2	Protein Coding	53	GC10P112950	20.0951	https://www.genecards.org/cgi-bin/carddisp.pl?gene=TCF7L2
PLA2G6	Phospholipase A2 Group VI	Protein Coding	54	GC22M067580	20.0859	https://www.genecards.org/cgi-bin/carddisp.pl?gene=PLA2G6
PTGS2	Prostaglandin-Endoperoxide Synthase 2	Protein Coding	56	GC01M186671	20.0762	https://www.genecards.org/cgi-bin/carddisp.pl?gene=PTGS2
PCCA	Propionyl-CoA Carboxylase Subunit Alpha	Protein Coding	53	GC13P100089	20.0521	https://www.genecards.org/cgi-bin/carddisp.pl?gene=PCCA
GALC	Galactosylceramidase	Protein Coding	51	GC14M087837	20.0499	https://www.genecards.org/cgi-bin/carddisp.pl?gene=GALC
EPHX2	Epoxide Hydrolase 2	Protein Coding	55	GC08P027490	20.0025	https://www.genecards.org/cgi-bin/carddisp.pl?gene=EPHX2
CYP21A2	Cytochrome P450 Family 21 Subfamily A Member 2	Protein Coding	51	GC06P100226	19.9954	https://www.genecards.org/cgi-bin/carddisp.pl?gene=CYP21A2
MCOLN1	Mucolipin TRP Cation Channel 1	Protein Coding	50	GC19P007523	19.9922	https://www.genecards.org/cgi-bin/carddisp.pl?gene=MCOLN1
COMMD1	Copper Metabolism Domain Containing 1	Protein Coding	48	GC02P061888	19.9399	https://www.genecards.org/cgi-bin/carddisp.pl?gene=COMMD1
RBP4	Retinol Binding Protein 4	Protein Coding	52	GC10M093591	19.9282	https://www.genecards.org/cgi-bin/carddisp.pl?gene=RBP4
ENPP1	Ectonucleotide Pyrophosphatase/Phosphodiesterase 1	Protein Coding	57	GC06P131808	19.9121	https://www.genecards.org/cgi-bin/carddisp.pl?gene=ENPP1
MIR126	MicroRNA 126	RNA Gene	25	GC09P136670	19.87	https://www.genecards.org/cgi-bin/carddisp.pl?gene=MIR126
ERLIN2	ER Lipid Raft Associated 2	Protein Coding	50	GC08P037736	19.6997	https://www.genecards.org/cgi-bin/carddisp.pl?gene=ERLIN2
DPP4	Dipeptidyl Peptidase 4	Protein Coding	57	GC02M161992	19.6975	https://www.genecards.org/cgi-bin/carddisp.pl?gene=DPP4
G6PD	Glucose-6-Phosphate Dehydrogenase	Protein Coding	57	GC0XM154573	19.6974	https://www.genecards.org/cgi-bin/carddisp.pl?gene=G6PD
MTOR	Mechanistic Target Of Rapamycin Kinase	Protein Coding	63	GC01M011106	19.6912	https://www.genecards.org/cgi-bin/carddisp.pl?gene=MTOR
UCP3	Uncoupling Protein 3	Protein Coding	48	GC11M074000	19.687	https://www.genecards.org/cgi-bin/carddisp.pl?gene=UCP3
STARD7	StAR Related Lipid Transfer Domain Containing 7	Protein Coding	46	GC02M096184	19.4749	https://www.genecards.org/cgi-bin/carddisp.pl?gene=STARD7
NR1I2	Nuclear Receptor Subfamily 1 Group I Member 2	Protein Coding	51	GC03P119780	19.473	https://www.genecards.org/cgi-bin/carddisp.pl?gene=NR1I2
SLCO1B1	Solute Carrier Organic Anion Transporter Family Member 1B1	Protein Coding	55	GC12P026717	19.4413	https://www.genecards.org/cgi-bin/carddisp.pl?gene=SLCO1B1
HIF1A	Hypoxia Inducible Factor 1 Subunit Alpha	Protein Coding	55	GC14P061695	19.4082	https://www.genecards.org/cgi-bin/carddisp.pl?gene=HIF1A
DHCR7	7-Dehydrocholesterol Reductase	Protein Coding	53	GC11M071428	19.3766	https://www.genecards.org/cgi-bin/carddisp.pl?gene=DHCR7
HSD17B10	Hydroxysteroid 17-Beta Dehydrogenase 10	Protein Coding	53	GC0XM053431	19.3641	https://www.genecards.org/cgi-bin/carddisp.pl?gene=HSD17B10
ANGPTL4	Angiopoietin Like 4	Protein Coding	51	GC19P008363	19.3236	https://www.genecards.org/cgi-bin/carddisp.pl?gene=ANGPTL4
MIR34A	MicroRNA 34a	RNA Gene	25	GC01M009630	19.3099	https://www.genecards.org/cgi-bin/carddisp.pl?gene=MIR34A
UGT1A6	UDP Glucuronosyltransferase Family 1 Member A6	Protein Coding	49	GC02P233691	19.2761	https://www.genecards.org/cgi-bin/carddisp.pl?gene=UGT1A6
GPIHBP1	Glycosylphosphatidylinositol Anchored High Density Lipoprotein Binding Protein 1	Protein Coding	44	GC08P143213	19.2579	https://www.genecards.org/cgi-bin/carddisp.pl?gene=GPIHBP1
GM2A	Ganglioside GM2 Activator	Protein Coding	50	GC05P151212	19.1165	https://www.genecards.org/cgi-bin/carddisp.pl?gene=GM2A
REN	Renin	Protein Coding	55	GC01M204154	19.1161	https://www.genecards.org/cgi-bin/carddisp.pl?gene=REN
SNCA	Synuclein Alpha	Protein Coding	59	GC04M089724	19.0265	https://www.genecards.org/cgi-bin/carddisp.pl?gene=SNCA
MLYCD	Malonyl-CoA Decarboxylase	Protein Coding	50	GC16P083899	18.9169	https://www.genecards.org/cgi-bin/carddisp.pl?gene=MLYCD
PNPLA8	Patatin Like Phospholipase Domain Containing 8	Protein Coding	49	GC07M108470	18.8333	https://www.genecards.org/cgi-bin/carddisp.pl?gene=PNPLA8
CHKA	Choline Kinase Alpha	Protein Coding	51	GC11M068052	18.8316	https://www.genecards.org/cgi-bin/carddisp.pl?gene=CHKA
UCP1	Uncoupling Protein 1	Protein Coding	50	GC04M140559	18.6994	https://www.genecards.org/cgi-bin/carddisp.pl?gene=UCP1
SCAP	SREBF Chaperone	Protein Coding	49	GC03M047413	18.6725	https://www.genecards.org/cgi-bin/carddisp.pl?gene=SCAP
SLC25A20	Solute Carrier Family 25 Member 20	Protein Coding	51	GC03M048883	18.5795	https://www.genecards.org/cgi-bin/carddisp.pl?gene=SLC25A20
ABCB4	ATP Binding Cassette Subfamily B Member 4	Protein Coding	54	GC07M087365	18.5774	https://www.genecards.org/cgi-bin/carddisp.pl?gene=ABCB4
SEC14L2	SEC14 Like Lipid Binding 2	Protein Coding	47	GC22P030396	18.5077	https://www.genecards.org/cgi-bin/carddisp.pl?gene=SEC14L2
DPYD	Dihydropyrimidine Dehydrogenase	Protein Coding	59	GC01M097015	18.4067	https://www.genecards.org/cgi-bin/carddisp.pl?gene=DPYD
PDHA1	Pyruvate Dehydrogenase E1 Subunit Alpha 1	Protein Coding	54	GC0XP019343	18.3524	https://www.genecards.org/cgi-bin/carddisp.pl?gene=PDHA1
CYP24A1	Cytochrome P450 Family 24 Subfamily A Member 1	Protein Coding	53	GC20M054153	18.2402	https://www.genecards.org/cgi-bin/carddisp.pl?gene=CYP24A1
HFE	Homeostatic Iron Regulator	Protein Coding	52	GC06P026087	18.2133	https://www.genecards.org/cgi-bin/carddisp.pl?gene=HFE
CYP11A1	Cytochrome P450 Family 11 Subfamily A Member 1	Protein Coding	54	GC15M074337	18.2034	https://www.genecards.org/cgi-bin/carddisp.pl?gene=CYP11A1
ERLIN1	ER Lipid Raft Associated 1	Protein Coding	50	GC10M100150	18.2019	https://www.genecards.org/cgi-bin/carddisp.pl?gene=ERLIN1
HSD11B2	Hydroxysteroid 11-Beta Dehydrogenase 2	Protein Coding	52	GC16P067433	18.1971	https://www.genecards.org/cgi-bin/carddisp.pl?gene=HSD11B2
FGF23	Fibroblast Growth Factor 23	Protein Coding	52	GC12M004368	18.1965	https://www.genecards.org/cgi-bin/carddisp.pl?gene=FGF23
BTD	Biotinidase	Protein Coding	52	GC03P017715	18.1899	https://www.genecards.org/cgi-bin/carddisp.pl?gene=BTD
UGT1A8	UDP Glucuronosyltransferase Family 1 Member A8	Protein Coding	44	GC02P233618	18.1625	https://www.genecards.org/cgi-bin/carddisp.pl?gene=UGT1A8
SOAT1	Sterol O-Acyltransferase 1	Protein Coding	51	GC01P179262	18.1272	https://www.genecards.org/cgi-bin/carddisp.pl?gene=SOAT1
UGT1A9	UDP Glucuronosyltransferase Family 1 Member A9	Protein Coding	51	GC02P233671	18.1195	https://www.genecards.org/cgi-bin/carddisp.pl?gene=UGT1A9
MAT1A	Methionine Adenosyltransferase 1A	Protein Coding	53	GC10M080271	18.1056	https://www.genecards.org/cgi-bin/carddisp.pl?gene=MAT1A
ADSL	Adenylosuccinate Lyase	Protein Coding	54	GC22P040346	18.0516	https://www.genecards.org/cgi-bin/carddisp.pl?gene=ADSL
SOAT2	Sterol O-Acyltransferase 2	Protein Coding	50	GC12P053103	18.0452	https://www.genecards.org/cgi-bin/carddisp.pl?gene=SOAT2
TANGO2	Transport And Golgi Organization 2 Homolog	Protein Coding	42	GC22P020017	18.0309	https://www.genecards.org/cgi-bin/carddisp.pl?gene=TANGO2
PRKAG3	Protein Kinase AMP-Activated Non-Catalytic Subunit Gamma 3	Protein Coding	50	GC02M218823	17.9333	https://www.genecards.org/cgi-bin/carddisp.pl?gene=PRKAG3
SURF1	SURF1 Cytochrome C Oxidase Assembly Factor	Protein Coding	48	GC09M133351	17.8783	https://www.genecards.org/cgi-bin/carddisp.pl?gene=SURF1
STARD8	StAR Related Lipid Transfer Domain Containing 8	Protein Coding	44	GC0XP068647	17.869	https://www.genecards.org/cgi-bin/carddisp.pl?gene=STARD8
CFTR	CF Transmembrane Conductance Regulator	Protein Coding	58	GC07P117287	17.8652	https://www.genecards.org/cgi-bin/carddisp.pl?gene=CFTR
ABCD1	ATP Binding Cassette Subfamily D Member 1	Protein Coding	53	GC0XP153724	17.7977	https://www.genecards.org/cgi-bin/carddisp.pl?gene=ABCD1
NSDHL	NAD(P) Dependent Steroid Dehydrogenase-Like	Protein Coding	51	GC0XP152830	17.7951	https://www.genecards.org/cgi-bin/carddisp.pl?gene=NSDHL
F2	Coagulation Factor II, Thrombin	Protein Coding	56	GC11P046793	17.7788	https://www.genecards.org/cgi-bin/carddisp.pl?gene=F2
ADA	Adenosine Deaminase	Protein Coding	57	GC20M044620	17.7199	https://www.genecards.org/cgi-bin/carddisp.pl?gene=ADA
MIR33B	MicroRNA 33b	RNA Gene	22	GC17M017813	17.7151	https://www.genecards.org/cgi-bin/carddisp.pl?gene=MIR33B
SERPINA3	Serpin Family A Member 3	Protein Coding	50	GC14P094612	17.6974	https://www.genecards.org/cgi-bin/carddisp.pl?gene=SERPINA3
GSR	Glutathione-Disulfide Reductase	Protein Coding	56	GC08M030678	17.6264	https://www.genecards.org/cgi-bin/carddisp.pl?gene=GSR
ABCA4	ATP Binding Cassette Subfamily A Member 4	Protein Coding	52	GC01M093992	17.6067	https://www.genecards.org/cgi-bin/carddisp.pl?gene=ABCA4
ADIPOR2	Adiponectin Receptor 2	Protein Coding	48	GC12P001670	17.5818	https://www.genecards.org/cgi-bin/carddisp.pl?gene=ADIPOR2
CASR	Calcium Sensing Receptor	Protein Coding	58	GC03P122183	17.5709	https://www.genecards.org/cgi-bin/carddisp.pl?gene=CASR
PIK3CG	Phosphatidylinositol-4,5-Bisphosphate 3-Kinase Catalytic Subunit Gamma	Protein Coding	55	GC07P106865	17.555	https://www.genecards.org/cgi-bin/carddisp.pl?gene=PIK3CG
STARD9	StAR Related Lipid Transfer Domain Containing 9	Protein Coding	37	GC15P042575	17.5026	https://www.genecards.org/cgi-bin/carddisp.pl?gene=STARD9
ACAD9	Acyl-CoA Dehydrogenase Family Member 9	Protein Coding	52	GC03P135764	17.4977	https://www.genecards.org/cgi-bin/carddisp.pl?gene=ACAD9
FH	Fumarate Hydratase	Protein Coding	53	GC01M241499	17.4243	https://www.genecards.org/cgi-bin/carddisp.pl?gene=FH
FABP1	Fatty Acid Binding Protein 1	Protein Coding	50	GC02M088122	17.4006	https://www.genecards.org/cgi-bin/carddisp.pl?gene=FABP1
SCO2	Synthesis Of Cytochrome C Oxidase 2	Protein Coding	51	GC22M050523	17.398	https://www.genecards.org/cgi-bin/carddisp.pl?gene=SCO2
POR	Cytochrome P450 Oxidoreductase	Protein Coding	56	GC07P075899	17.3659	https://www.genecards.org/cgi-bin/carddisp.pl?gene=POR
NAT2	N-Acetyltransferase 2	Protein Coding	48	GC08P018391	17.3326	https://www.genecards.org/cgi-bin/carddisp.pl?gene=NAT2
LDAF1	Lipid Droplet Assembly Factor 1	Protein Coding	38	GC16P021327	17.3245	https://www.genecards.org/cgi-bin/carddisp.pl?gene=LDAF1
ANO10	Anoctamin 10	Protein Coding	46	GC03M043355	17.2875	https://www.genecards.org/cgi-bin/carddisp.pl?gene=ANO10
TF	Transferrin	Protein Coding	57	GC03P135833	17.2654	https://www.genecards.org/cgi-bin/carddisp.pl?gene=TF
FTO	FTO Alpha-Ketoglutarate Dependent Dioxygenase	Protein Coding	53	GC16P053922	17.2562	https://www.genecards.org/cgi-bin/carddisp.pl?gene=FTO
ABCC8	ATP Binding Cassette Subfamily C Member 8	Protein Coding	53	GC11M017392	17.2201	https://www.genecards.org/cgi-bin/carddisp.pl?gene=ABCC8
GALT	Galactose-1-Phosphate Uridylyltransferase	Protein Coding	53	GC09P050959	17.2163	https://www.genecards.org/cgi-bin/carddisp.pl?gene=GALT
ASS1	Argininosuccinate Synthase 1	Protein Coding	56	GC09P130444	17.2123	https://www.genecards.org/cgi-bin/carddisp.pl?gene=ASS1
TRU-TCA1-1	TRNA-SeC (Anticodon TCA) 1-1	RNA Gene	11	GC19M045478	17.1547	https://www.genecards.org/cgi-bin/carddisp.pl?gene=TRU-TCA1-1
CSF2RB	Colony Stimulating Factor 2 Receptor Subunit Beta	Protein Coding	54	GC22P036913	17.1101	https://www.genecards.org/cgi-bin/carddisp.pl?gene=CSF2RB
NR3C1	Nuclear Receptor Subfamily 3 Group C Member 1	Protein Coding	56	GC05M143277	17.1034	https://www.genecards.org/cgi-bin/carddisp.pl?gene=NR3C1
PLIN3	Perilipin 3	Protein Coding	48	GC19M008557	17.0509	https://www.genecards.org/cgi-bin/carddisp.pl?gene=PLIN3
APBB1	Amyloid Beta Precursor Protein Binding Family B Member 1	Protein Coding	51	GC11M007580	17.0236	https://www.genecards.org/cgi-bin/carddisp.pl?gene=APBB1
CYP11B1	Cytochrome P450 Family 11 Subfamily B Member 1	Protein Coding	52	GC08M142872	16.9645	https://www.genecards.org/cgi-bin/carddisp.pl?gene=CYP11B1
SI	Sucrase-Isomaltase	Protein Coding	52	GC03M164978	16.8888	https://www.genecards.org/cgi-bin/carddisp.pl?gene=SI
GSTT1	Glutathione S-Transferase Theta 1	Protein Coding	38	GC22Mi00270	16.8662	https://www.genecards.org/cgi-bin/carddisp.pl?gene=GSTT1
MTHFD1	Methylenetetrahydrofolate Dehydrogenase, Cyclohydrolase And Formyltetrahydrofolate Synthetase 1	Protein Coding	52	GC14P064388	16.7717	https://www.genecards.org/cgi-bin/carddisp.pl?gene=MTHFD1
HMOX1	Heme Oxygenase 1	Protein Coding	59	GC22P035380	16.7705	https://www.genecards.org/cgi-bin/carddisp.pl?gene=HMOX1
EPHX1	Epoxide Hydrolase 1	Protein Coding	52	GC01P225810	16.7521	https://www.genecards.org/cgi-bin/carddisp.pl?gene=EPHX1
CUBN	Cubilin	Protein Coding	52	GC10M016824	16.7438	https://www.genecards.org/cgi-bin/carddisp.pl?gene=CUBN
AHCY	Adenosylhomocysteinase	Protein Coding	57	GC20M035080	16.7072	https://www.genecards.org/cgi-bin/carddisp.pl?gene=AHCY
SLC2A2	Solute Carrier Family 2 Member 2	Protein Coding	56	GC03M170996	16.7036	https://www.genecards.org/cgi-bin/carddisp.pl?gene=SLC2A2
ALOX12	Arachidonate 12-Lipoxygenase, 12S Type	Protein Coding	52	GC17P006995	16.6805	https://www.genecards.org/cgi-bin/carddisp.pl?gene=ALOX12
SDHA	Succinate Dehydrogenase Complex Flavoprotein Subunit A	Protein Coding	55	GC05P000220	16.6476	https://www.genecards.org/cgi-bin/carddisp.pl?gene=SDHA
TKFC	Triokinase And FMN Cyclase	Protein Coding	50	GC11P061334	16.6212	https://www.genecards.org/cgi-bin/carddisp.pl?gene=TKFC
HNF1A	HNF1 Homeobox A	Protein Coding	53	GC12P120978	16.5981	https://www.genecards.org/cgi-bin/carddisp.pl?gene=HNF1A
GK	Glycerol Kinase	Protein Coding	52	GC0XP031171	16.4792	https://www.genecards.org/cgi-bin/carddisp.pl?gene=GK
COMT	Catechol-O-Methyltransferase	Protein Coding	59	GC22P019941	16.4613	https://www.genecards.org/cgi-bin/carddisp.pl?gene=COMT
DIO1	Iodothyronine Deiodinase 1	Protein Coding	48	GC01P053891	16.4359	https://www.genecards.org/cgi-bin/carddisp.pl?gene=DIO1
HEXA	Hexosaminidase Subunit Alpha	Protein Coding	53	GC15M072340	16.3885	https://www.genecards.org/cgi-bin/carddisp.pl?gene=HEXA
MVK	Mevalonate Kinase	Protein Coding	54	GC12P109573	16.3739	https://www.genecards.org/cgi-bin/carddisp.pl?gene=MVK
PRKAB1	Protein Kinase AMP-Activated Non-Catalytic Subunit Beta 1	Protein Coding	53	GC12P119632	16.3693	https://www.genecards.org/cgi-bin/carddisp.pl?gene=PRKAB1
NFE2L2	NFE2 Like BZIP Transcription Factor 2	Protein Coding	58	GC02M177227	16.3589	https://www.genecards.org/cgi-bin/carddisp.pl?gene=NFE2L2
BLTP1	Bridge-Like Lipid Transfer Protein Family Member 1	Protein Coding	40	GC04P122154	16.3188	https://www.genecards.org/cgi-bin/carddisp.pl?gene=BLTP1
SLC37A4	Solute Carrier Family 37 Member 4	Protein Coding	48	GC11M119357	16.3041	https://www.genecards.org/cgi-bin/carddisp.pl?gene=SLC37A4
AR	Androgen Receptor	Protein Coding	59	GC0XP067544	16.2691	https://www.genecards.org/cgi-bin/carddisp.pl?gene=AR
CYP4A11	Cytochrome P450 Family 4 Subfamily A Member 11	Protein Coding	50	GC01M046929	16.2374	https://www.genecards.org/cgi-bin/carddisp.pl?gene=CYP4A11
DGAT1	Diacylglycerol O-Acyltransferase 1	Protein Coding	55	GC08M145906	16.2214	https://www.genecards.org/cgi-bin/carddisp.pl?gene=DGAT1
MIR22	MicroRNA 22	RNA Gene	23	GC17M001713	16.212	https://www.genecards.org/cgi-bin/carddisp.pl?gene=MIR22
PNPO	Pyridoxamine 5'-Phosphate Oxidase	Protein Coding	53	GC17P047941	16.2099	https://www.genecards.org/cgi-bin/carddisp.pl?gene=PNPO
ABCB11	ATP Binding Cassette Subfamily B Member 11	Protein Coding	53	GC02M168922	16.2045	https://www.genecards.org/cgi-bin/carddisp.pl?gene=ABCB11
ALDH5A1	Aldehyde Dehydrogenase 5 Family Member A1	Protein Coding	54	GC06P024494	16.203	https://www.genecards.org/cgi-bin/carddisp.pl?gene=ALDH5A1
FBP1	Fructose-Bisphosphatase 1	Protein Coding	56	GC09M094603	16.2004	https://www.genecards.org/cgi-bin/carddisp.pl?gene=FBP1
BCS1L	BCS1 Homolog, Ubiquinol-Cytochrome C Reductase Complex Chaperone	Protein Coding	51	GC02P218658	16.1728	https://www.genecards.org/cgi-bin/carddisp.pl?gene=BCS1L
ACADL	Acyl-CoA Dehydrogenase Long Chain	Protein Coding	47	GC02M210187	16.1386	https://www.genecards.org/cgi-bin/carddisp.pl?gene=ACADL
PMM2	Phosphomannomutase 2	Protein Coding	53	GC16P008788	16.1237	https://www.genecards.org/cgi-bin/carddisp.pl?gene=PMM2
NR1I3	Nuclear Receptor Subfamily 1 Group I Member 3	Protein Coding	51	GC01M161229	16.1161	https://www.genecards.org/cgi-bin/carddisp.pl?gene=NR1I3
POLG	DNA Polymerase Gamma, Catalytic Subunit	Protein Coding	54	GC15M130162	16.0863	https://www.genecards.org/cgi-bin/carddisp.pl?gene=POLG
ALOX15	Arachidonate 15-Lipoxygenase	Protein Coding	52	GC17M004630	16.0616	https://www.genecards.org/cgi-bin/carddisp.pl?gene=ALOX15
MPO	Myeloperoxidase	Protein Coding	60	GC17M058269	16.0432	https://www.genecards.org/cgi-bin/carddisp.pl?gene=MPO
PLA2G2A	Phospholipase A2 Group IIA	Protein Coding	54	GC01M019975	16.0345	https://www.genecards.org/cgi-bin/carddisp.pl?gene=PLA2G2A
LRPPRC	Leucine Rich Pentatricopeptide Repeat Containing	Protein Coding	49	GC02M043886	16.0337	https://www.genecards.org/cgi-bin/carddisp.pl?gene=LRPPRC
CERNA3	Competing Endogenous LncRNA 3 For MiR-645	RNA Gene	14	GC08P056085	15.9912	https://www.genecards.org/cgi-bin/carddisp.pl?gene=CERNA3
NDUFS4	NADH:Ubiquinone Oxidoreductase Subunit S4	Protein Coding	50	GC05P053560	15.979	https://www.genecards.org/cgi-bin/carddisp.pl?gene=NDUFS4
DHFR	Dihydrofolate Reductase	Protein Coding	55	GC05M080626	15.9561	https://www.genecards.org/cgi-bin/carddisp.pl?gene=DHFR
CYP11B2	Cytochrome P450 Family 11 Subfamily B Member 2	Protein Coding	53	GC08M142910	15.9319	https://www.genecards.org/cgi-bin/carddisp.pl?gene=CYP11B2
NQO1	NAD(P)H Quinone Dehydrogenase 1	Protein Coding	55	GC16M069706	15.9294	https://www.genecards.org/cgi-bin/carddisp.pl?gene=NQO1
MIR155	MicroRNA 155	RNA Gene	23	GC21P025573	15.8949	https://www.genecards.org/cgi-bin/carddisp.pl?gene=MIR155
TRMT10A	TRNA Methyltransferase 10A	Protein Coding	44	GC04M099546	15.8935	https://www.genecards.org/cgi-bin/carddisp.pl?gene=TRMT10A
LRP1	LDL Receptor Related Protein 1	Protein Coding	53	GC12P057128	15.8935	https://www.genecards.org/cgi-bin/carddisp.pl?gene=LRP1
SELE	Selectin E	Protein Coding	50	GC01M169722	15.885	https://www.genecards.org/cgi-bin/carddisp.pl?gene=SELE
KCNJ11	Potassium Inwardly Rectifying Channel Subfamily J Member 11	Protein Coding	53	GC11M017737	15.8729	https://www.genecards.org/cgi-bin/carddisp.pl?gene=KCNJ11
IVD	Isovaleryl-CoA Dehydrogenase	Protein Coding	51	GC15P040405	15.8652	https://www.genecards.org/cgi-bin/carddisp.pl?gene=IVD
BCKDHB	Branched Chain Keto Acid Dehydrogenase E1 Subunit Beta	Protein Coding	51	GC06P080106	15.8652	https://www.genecards.org/cgi-bin/carddisp.pl?gene=BCKDHB
MPV17	Mitochondrial Inner Membrane Protein MPV17	Protein Coding	48	GC02M027309	15.864	https://www.genecards.org/cgi-bin/carddisp.pl?gene=MPV17
PLIN5	Perilipin 5	Protein Coding	40	GC19M004522	15.8613	https://www.genecards.org/cgi-bin/carddisp.pl?gene=PLIN5
MIR27B	MicroRNA 27b	RNA Gene	23	GC09P095102	15.8564	https://www.genecards.org/cgi-bin/carddisp.pl?gene=MIR27B
ICAM1	Intercellular Adhesion Molecule 1	Protein Coding	57	GC19P010988	15.8509	https://www.genecards.org/cgi-bin/carddisp.pl?gene=ICAM1
MGLL	Monoglyceride Lipase	Protein Coding	51	GC03M127689	15.8329	https://www.genecards.org/cgi-bin/carddisp.pl?gene=MGLL
CYP7B1	Cytochrome P450 Family 7 Subfamily B Member 1	Protein Coding	52	GC08M064587	15.8178	https://www.genecards.org/cgi-bin/carddisp.pl?gene=CYP7B1
PTH	Parathyroid Hormone	Protein Coding	52	GC11M013492	15.8027	https://www.genecards.org/cgi-bin/carddisp.pl?gene=PTH
NAMPT	Nicotinamide Phosphoribosyltransferase	Protein Coding	55	GC07M106248	15.7804	https://www.genecards.org/cgi-bin/carddisp.pl?gene=NAMPT
GSS	Glutathione Synthetase	Protein Coding	53	GC20M034928	15.7533	https://www.genecards.org/cgi-bin/carddisp.pl?gene=GSS
ATP5F1A	ATP Synthase F1 Subunit Alpha	Protein Coding	52	GC18M046081	15.7518	https://www.genecards.org/cgi-bin/carddisp.pl?gene=ATP5F1A
OGDH	Oxoglutarate Dehydrogenase	Protein Coding	53	GC07P044606	15.739	https://www.genecards.org/cgi-bin/carddisp.pl?gene=OGDH
BLTP3A	Bridge-Like Lipid Transfer Protein Family Member 3A	Protein Coding	42	GC06P101019	15.7012	https://www.genecards.org/cgi-bin/carddisp.pl?gene=BLTP3A
MT-ND1	Mitochondrially Encoded NADH:Ubiquinone Oxidoreductase Core Subunit 1	Protein Coding	36	GCMTP003309	15.6835	https://www.genecards.org/cgi-bin/carddisp.pl?gene=MT-ND1
SLC34A1	Solute Carrier Family 34 Member 1	Protein Coding	51	GC05P178875	15.6759	https://www.genecards.org/cgi-bin/carddisp.pl?gene=SLC34A1
CYP46A1	Cytochrome P450 Family 46 Subfamily A Member 1	Protein Coding	49	GC14P099684	15.6756	https://www.genecards.org/cgi-bin/carddisp.pl?gene=CYP46A1
ACAT1	Acetyl-CoA Acetyltransferase 1	Protein Coding	56	GC11P108121	15.6646	https://www.genecards.org/cgi-bin/carddisp.pl?gene=ACAT1
TTR	Transthyretin	Protein Coding	55	GC18P031557	15.6484	https://www.genecards.org/cgi-bin/carddisp.pl?gene=TTR
PIK3C2A	Phosphatidylinositol-4-Phosphate 3-Kinase Catalytic Subunit Type 2 Alpha	Protein Coding	55	GC11M017730	15.6432	https://www.genecards.org/cgi-bin/carddisp.pl?gene=PIK3C2A
CYP4V2	Cytochrome P450 Family 4 Subfamily V Member 2	Protein Coding	48	GC04P186191	15.6383	https://www.genecards.org/cgi-bin/carddisp.pl?gene=CYP4V2
CPS1	Carbamoyl-Phosphate Synthase 1	Protein Coding	56	GC02P210477	15.6063	https://www.genecards.org/cgi-bin/carddisp.pl?gene=CPS1
FAH	Fumarylacetoacetate Hydrolase	Protein Coding	54	GC15P080152	15.592	https://www.genecards.org/cgi-bin/carddisp.pl?gene=FAH
AGXT	Alanine--Glyoxylate Aminotransferase	Protein Coding	52	GC02P240868	15.5524	https://www.genecards.org/cgi-bin/carddisp.pl?gene=AGXT
ALOXE3	Arachidonate Lipoxygenase 3	Protein Coding	48	GC17M012661	15.5348	https://www.genecards.org/cgi-bin/carddisp.pl?gene=ALOXE3
CYP26A1	Cytochrome P450 Family 26 Subfamily A Member 1	Protein Coding	50	GC10P093073	15.502	https://www.genecards.org/cgi-bin/carddisp.pl?gene=CYP26A1
MIR140	MicroRNA 140	RNA Gene	26	GC16P069934	15.4995	https://www.genecards.org/cgi-bin/carddisp.pl?gene=MIR140
PTPN1	Protein Tyrosine Phosphatase Non-Receptor Type 1	Protein Coding	57	GC20P050510	15.4975	https://www.genecards.org/cgi-bin/carddisp.pl?gene=PTPN1
GPX4	Glutathione Peroxidase 4	Protein Coding	53	GC19P001103	15.4847	https://www.genecards.org/cgi-bin/carddisp.pl?gene=GPX4
EHHADH	Enoyl-CoA Hydratase And 3-Hydroxyacyl CoA Dehydrogenase	Protein Coding	50	GC03M185190	15.4828	https://www.genecards.org/cgi-bin/carddisp.pl?gene=EHHADH
SOD2	Superoxide Dismutase 2	Protein Coding	54	GC06M159669	15.4823	https://www.genecards.org/cgi-bin/carddisp.pl?gene=SOD2
HEXB	Hexosaminidase Subunit Beta	Protein Coding	54	GC05P074640	15.4338	https://www.genecards.org/cgi-bin/carddisp.pl?gene=HEXB
PRKAR1A	Protein Kinase CAMP-Dependent Type I Regulatory Subunit Alpha	Protein Coding	57	GC17P072708	15.4334	https://www.genecards.org/cgi-bin/carddisp.pl?gene=PRKAR1A
RYR1	Ryanodine Receptor 1	Protein Coding	54	GC19P079617	15.4199	https://www.genecards.org/cgi-bin/carddisp.pl?gene=RYR1
BCHE	Butyrylcholinesterase	Protein Coding	57	GC03M165772	15.4198	https://www.genecards.org/cgi-bin/carddisp.pl?gene=BCHE
GLB1	Galactosidase Beta 1	Protein Coding	55	GC03M032963	15.3922	https://www.genecards.org/cgi-bin/carddisp.pl?gene=GLB1
MIR223	MicroRNA 223	RNA Gene	25	GC0XP066018	15.388	https://www.genecards.org/cgi-bin/carddisp.pl?gene=MIR223
EMSLR	E2F1 MRNA Stabilizing LncRNA	RNA Gene	15	GC07P101962	15.3834	https://www.genecards.org/cgi-bin/carddisp.pl?gene=EMSLR
UGCG	UDP-Glucose Ceramide Glucosyltransferase	Protein Coding	50	GC09P111896	15.3782	https://www.genecards.org/cgi-bin/carddisp.pl?gene=UGCG
AKT2	AKT Serine/Threonine Kinase 2	Protein Coding	61	GC19M040230	15.3191	https://www.genecards.org/cgi-bin/carddisp.pl?gene=AKT2
ATP7B	ATPase Copper Transporting Beta	Protein Coding	54	GC13M051930	15.3151	https://www.genecards.org/cgi-bin/carddisp.pl?gene=ATP7B
MALAT1	Metastasis Associated Lung Adenocarcinoma Transcript 1	RNA Gene	27	GC11P072196	15.3096	https://www.genecards.org/cgi-bin/carddisp.pl?gene=MALAT1
TM6SF2	Transmembrane 6 Superfamily Member 2	Protein Coding	36	GC19M019264	15.3076	https://www.genecards.org/cgi-bin/carddisp.pl?gene=TM6SF2
MC4R	Melanocortin 4 Receptor	Protein Coding	53	GC18M060371	15.2947	https://www.genecards.org/cgi-bin/carddisp.pl?gene=MC4R
FADS2	Fatty Acid Desaturase 2	Protein Coding	51	GC11P061792	15.2935	https://www.genecards.org/cgi-bin/carddisp.pl?gene=FADS2
EDN1	Endothelin 1	Protein Coding	55	GC06P012256	15.2916	https://www.genecards.org/cgi-bin/carddisp.pl?gene=EDN1
GCKR	Glucokinase Regulator	Protein Coding	48	GC02P027496	15.2835	https://www.genecards.org/cgi-bin/carddisp.pl?gene=GCKR
MIR148A	MicroRNA 148a	RNA Gene	22	GC07M025950	15.2733	https://www.genecards.org/cgi-bin/carddisp.pl?gene=MIR148A
ACAT2	Acetyl-CoA Acetyltransferase 2	Protein Coding	51	GC06P161166	15.2677	https://www.genecards.org/cgi-bin/carddisp.pl?gene=ACAT2
ACAD8	Acyl-CoA Dehydrogenase Family Member 8	Protein Coding	51	GC11P134253	15.26	https://www.genecards.org/cgi-bin/carddisp.pl?gene=ACAD8
GALNT2	Polypeptide N-Acetylgalactosaminyltransferase 2	Protein Coding	53	GC01P230057	15.2585	https://www.genecards.org/cgi-bin/carddisp.pl?gene=GALNT2
CYP4F2	Cytochrome P450 Family 4 Subfamily F Member 2	Protein Coding	50	GC19M015878	15.2482	https://www.genecards.org/cgi-bin/carddisp.pl?gene=CYP4F2
LDHA	Lactate Dehydrogenase A	Protein Coding	57	GC11P018394	15.2313	https://www.genecards.org/cgi-bin/carddisp.pl?gene=LDHA
MT-CO1	Mitochondrially Encoded Cytochrome C Oxidase I	Protein Coding	38	GCMTP005906	15.1877	https://www.genecards.org/cgi-bin/carddisp.pl?gene=MT-CO1
PRL	Prolactin	Protein Coding	50	GC06M022287	15.1805	https://www.genecards.org/cgi-bin/carddisp.pl?gene=PRL
SLC19A1	Solute Carrier Family 19 Member 1	Protein Coding	52	GC21M045493	15.1773	https://www.genecards.org/cgi-bin/carddisp.pl?gene=SLC19A1
BLTP3B	Bridge-Like Lipid Transfer Protein Family Member 3B	Protein Coding	41	GC12M100029	15.1668	https://www.genecards.org/cgi-bin/carddisp.pl?gene=BLTP3B
GAA	Alpha Glucosidase	Protein Coding	56	GC17P080101	15.1644	https://www.genecards.org/cgi-bin/carddisp.pl?gene=GAA
UGT1A3	UDP Glucuronosyltransferase Family 1 Member A3	Protein Coding	44	GC02P233729	15.16	https://www.genecards.org/cgi-bin/carddisp.pl?gene=UGT1A3
MIR125A	MicroRNA 125a	RNA Gene	23	GC19P080165	15.1593	https://www.genecards.org/cgi-bin/carddisp.pl?gene=MIR125A
ASL	Argininosuccinate Lyase	Protein Coding	52	GC07P066075	15.1578	https://www.genecards.org/cgi-bin/carddisp.pl?gene=ASL
GNAS	GNAS Complex Locus	Protein Coding	57	GC20P058839	15.136	https://www.genecards.org/cgi-bin/carddisp.pl?gene=GNAS
MCCC2	Methylcrotonyl-CoA Carboxylase Subunit 2	Protein Coding	51	GC05P074192	15.1013	https://www.genecards.org/cgi-bin/carddisp.pl?gene=MCCC2
MCCC1	Methylcrotonyl-CoA Carboxylase Subunit 1	Protein Coding	50	GC03M183015	15.1011	https://www.genecards.org/cgi-bin/carddisp.pl?gene=MCCC1
ECHS1	Enoyl-CoA Hydratase, Short Chain 1	Protein Coding	53	GC10M133362	15.0945	https://www.genecards.org/cgi-bin/carddisp.pl?gene=ECHS1
ACACB	Acetyl-CoA Carboxylase Beta	Protein Coding	53	GC12P109116	15.09	https://www.genecards.org/cgi-bin/carddisp.pl?gene=ACACB
AGPAT2	1-Acylglycerol-3-Phosphate O-Acyltransferase 2	Protein Coding	52	GC09M136673	15.0854	https://www.genecards.org/cgi-bin/carddisp.pl?gene=AGPAT2
HPD	4-Hydroxyphenylpyruvate Dioxygenase	Protein Coding	52	GC12M121839	15.0605	https://www.genecards.org/cgi-bin/carddisp.pl?gene=HPD
SEC14L3	SEC14 Like Lipid Binding 3	Protein Coding	43	GC22M030447	15.0355	https://www.genecards.org/cgi-bin/carddisp.pl?gene=SEC14L3
ACOX1	Acyl-CoA Oxidase 1	Protein Coding	52	GC17M075941	15.0329	https://www.genecards.org/cgi-bin/carddisp.pl?gene=ACOX1
UGT1A10	UDP Glucuronosyltransferase Family 1 Member A10	Protein Coding	49	GC02P233636	15.0156	https://www.genecards.org/cgi-bin/carddisp.pl?gene=UGT1A10
MB	Myoglobin	Protein Coding	50	GC22M035606	15.0118	https://www.genecards.org/cgi-bin/carddisp.pl?gene=MB
SUCLG1	Succinate-CoA Ligase GDP/ADP-Forming Subunit Alpha	Protein Coding	53	GC02M084423	15.0101	https://www.genecards.org/cgi-bin/carddisp.pl?gene=SUCLG1
ABCC2	ATP Binding Cassette Subfamily C Member 2	Protein Coding	55	GC10P099782	14.999	https://www.genecards.org/cgi-bin/carddisp.pl?gene=ABCC2
VKORC1	Vitamin K Epoxide Reductase Complex Subunit 1	Protein Coding	55	GC16M040147	14.9857	https://www.genecards.org/cgi-bin/carddisp.pl?gene=VKORC1
AKR1A1	Aldo-Keto Reductase Family 1 Member A1	Protein Coding	52	GC01P045550	14.9369	https://www.genecards.org/cgi-bin/carddisp.pl?gene=AKR1A1
DGAT2	Diacylglycerol O-Acyltransferase 2	Protein Coding	50	GC11P075759	14.9305	https://www.genecards.org/cgi-bin/carddisp.pl?gene=DGAT2
HPRT1	Hypoxanthine Phosphoribosyltransferase 1	Protein Coding	55	GC0XP134460	14.8625	https://www.genecards.org/cgi-bin/carddisp.pl?gene=HPRT1
MIF4GD-DT	MIF4GD Divergent Transcript	RNA Gene	17	GC17P075870	14.8612	https://www.genecards.org/cgi-bin/carddisp.pl?gene=MIF4GD-DT
GH1	Growth Hormone 1	Protein Coding	50	GC17M063917	14.8547	https://www.genecards.org/cgi-bin/carddisp.pl?gene=GH1
PPT1	Palmitoyl-Protein Thioesterase 1	Protein Coding	53	GC01M040121	14.8481	https://www.genecards.org/cgi-bin/carddisp.pl?gene=PPT1
SLC16A1	Solute Carrier Family 16 Member 1	Protein Coding	54	GC01M113036	14.7838	https://www.genecards.org/cgi-bin/carddisp.pl?gene=SLC16A1
PLPP1	Phospholipid Phosphatase 1	Protein Coding	48	GC05M055425	14.7727	https://www.genecards.org/cgi-bin/carddisp.pl?gene=PLPP1
ADH1B	Alcohol Dehydrogenase 1B (Class I), Beta Polypeptide	Protein Coding	51	GC04M099304	14.7693	https://www.genecards.org/cgi-bin/carddisp.pl?gene=ADH1B
VCAM1	Vascular Cell Adhesion Molecule 1	Protein Coding	52	GC01P100719	14.7178	https://www.genecards.org/cgi-bin/carddisp.pl?gene=VCAM1
PCK1	Phosphoenolpyruvate Carboxykinase 1	Protein Coding	55	GC20P057561	14.7102	https://www.genecards.org/cgi-bin/carddisp.pl?gene=PCK1
FAM3A	FAM3 Metabolism Regulating Signaling Molecule A	Protein Coding	43	GC0XM154506	14.6836	https://www.genecards.org/cgi-bin/carddisp.pl?gene=FAM3A
GAS5	Growth Arrest Specific 5	RNA Gene	26	GC01M173947	14.6816	https://www.genecards.org/cgi-bin/carddisp.pl?gene=GAS5
AMPD3	Adenosine Monophosphate Deaminase 3	Protein Coding	51	GC11P010309	14.6783	https://www.genecards.org/cgi-bin/carddisp.pl?gene=AMPD3
NEU1	Neuraminidase 1	Protein Coding	52	GC06M031857	14.656	https://www.genecards.org/cgi-bin/carddisp.pl?gene=NEU1
HSD3B7	Hydroxy-Delta-5-Steroid Dehydrogenase, 3 Beta- And Steroid Delta-Isomerase 7	Protein Coding	47	GC16P030985	14.6555	https://www.genecards.org/cgi-bin/carddisp.pl?gene=HSD3B7
KL	Klotho	Protein Coding	55	GC13P033016	14.6419	https://www.genecards.org/cgi-bin/carddisp.pl?gene=KL
ANGPTL8	Angiopoietin Like 8	Protein Coding	40	GC19P011238	14.6164	https://www.genecards.org/cgi-bin/carddisp.pl?gene=ANGPTL8
ALPL	Alkaline Phosphatase, Biomineralization Associated	Protein Coding	58	GC01P021508	14.5745	https://www.genecards.org/cgi-bin/carddisp.pl?gene=ALPL
AHR	Aryl Hydrocarbon Receptor	Protein Coding	54	GC07P016916	14.5622	https://www.genecards.org/cgi-bin/carddisp.pl?gene=AHR
PIK3R1	Phosphoinositide-3-Kinase Regulatory Subunit 1	Protein Coding	57	GC05P068215	14.5534	https://www.genecards.org/cgi-bin/carddisp.pl?gene=PIK3R1
COX5A	Cytochrome C Oxidase Subunit 5A	Protein Coding	50	GC15M074919	14.5464	https://www.genecards.org/cgi-bin/carddisp.pl?gene=COX5A
RFTN1	Raftlin, Lipid Raft Linker 1	Protein Coding	43	GC03M022911	14.5252	https://www.genecards.org/cgi-bin/carddisp.pl?gene=RFTN1
UNC119B	Unc-119 Lipid Binding Chaperone B	Protein Coding	42	GC12P120710	14.5107	https://www.genecards.org/cgi-bin/carddisp.pl?gene=UNC119B
MIR483	MicroRNA 483	RNA Gene	23	GC11M007355	14.4994	https://www.genecards.org/cgi-bin/carddisp.pl?gene=MIR483
DLD	Dihydrolipoamide Dehydrogenase	Protein Coding	55	GC07P107890	14.489	https://www.genecards.org/cgi-bin/carddisp.pl?gene=DLD
HMGCS2	3-Hydroxy-3-Methylglutaryl-CoA Synthase 2	Protein Coding	53	GC01M119747	14.4587	https://www.genecards.org/cgi-bin/carddisp.pl?gene=HMGCS2
NDUFB11	NADH:Ubiquinone Oxidoreductase Subunit B11	Protein Coding	47	GC0XM047142	14.4078	https://www.genecards.org/cgi-bin/carddisp.pl?gene=NDUFB11
CYP4F22	Cytochrome P450 Family 4 Subfamily F Member 22	Protein Coding	44	GC19P015508	14.3432	https://www.genecards.org/cgi-bin/carddisp.pl?gene=CYP4F22
VEGFA	Vascular Endothelial Growth Factor A	Protein Coding	56	GC06P043770	14.3325	https://www.genecards.org/cgi-bin/carddisp.pl?gene=VEGFA
GPD1	Glycerol-3-Phosphate Dehydrogenase 1	Protein Coding	51	GC12P050343	14.3286	https://www.genecards.org/cgi-bin/carddisp.pl?gene=GPD1
FIG4	FIG4 Phosphoinositide 5-Phosphatase	Protein Coding	51	GC06P109691	14.3031	https://www.genecards.org/cgi-bin/carddisp.pl?gene=FIG4
ARG1	Arginase 1	Protein Coding	56	GC06P131473	14.302	https://www.genecards.org/cgi-bin/carddisp.pl?gene=ARG1
SERPINA1	Serpin Family A Member 1	Protein Coding	56	GC14M094376	14.3004	https://www.genecards.org/cgi-bin/carddisp.pl?gene=SERPINA1
TFR2	Transferrin Receptor 2	Protein Coding	52	GC07M100620	14.2783	https://www.genecards.org/cgi-bin/carddisp.pl?gene=TFR2
APRT	Adenine Phosphoribosyltransferase	Protein Coding	53	GC16M088810	14.238	https://www.genecards.org/cgi-bin/carddisp.pl?gene=APRT
FBN1	Fibrillin 1	Protein Coding	53	GC15M048408	14.2315	https://www.genecards.org/cgi-bin/carddisp.pl?gene=FBN1
ALDH9A1	Aldehyde Dehydrogenase 9 Family Member A1	Protein Coding	49	GC01M165683	14.2205	https://www.genecards.org/cgi-bin/carddisp.pl?gene=ALDH9A1
SEC14L1	SEC14 Like Lipid Binding 1	Protein Coding	46	GC17P077320	14.1869	https://www.genecards.org/cgi-bin/carddisp.pl?gene=SEC14L1
UGT1A7	UDP Glucuronosyltransferase Family 1 Member A7	Protein Coding	47	GC02P233681	14.1848	https://www.genecards.org/cgi-bin/carddisp.pl?gene=UGT1A7
GHR	Growth Hormone Receptor	Protein Coding	53	GC05P042429	14.1845	https://www.genecards.org/cgi-bin/carddisp.pl?gene=GHR
AMPD1	Adenosine Monophosphate Deaminase 1	Protein Coding	52	GC01M114673	14.1811	https://www.genecards.org/cgi-bin/carddisp.pl?gene=AMPD1
GATM	Glycine Amidinotransferase	Protein Coding	52	GC15M045361	14.1796	https://www.genecards.org/cgi-bin/carddisp.pl?gene=GATM
APOC1	Apolipoprotein C1	Protein Coding	46	GC19P044914	14.1747	https://www.genecards.org/cgi-bin/carddisp.pl?gene=APOC1
HLCS	Holocarboxylase Synthetase	Protein Coding	48	GC21M036750	14.1637	https://www.genecards.org/cgi-bin/carddisp.pl?gene=HLCS
NAGLU	N-Acetyl-Alpha-Glucosaminidase	Protein Coding	50	GC17P071886	14.161	https://www.genecards.org/cgi-bin/carddisp.pl?gene=NAGLU
NR1D1	Nuclear Receptor Subfamily 1 Group D Member 1	Protein Coding	53	GC17M040092	14.1524	https://www.genecards.org/cgi-bin/carddisp.pl?gene=NR1D1
ACSL4	Acyl-CoA Synthetase Long Chain Family Member 4	Protein Coding	52	GC0XM109624	14.1424	https://www.genecards.org/cgi-bin/carddisp.pl?gene=ACSL4
PYGM	Glycogen Phosphorylase, Muscle Associated	Protein Coding	53	GC11M064746	14.1368	https://www.genecards.org/cgi-bin/carddisp.pl?gene=PYGM
ALDH6A1	Aldehyde Dehydrogenase 6 Family Member A1	Protein Coding	52	GC14M074059	14.1319	https://www.genecards.org/cgi-bin/carddisp.pl?gene=ALDH6A1
ETHE1	ETHE1 Persulfide Dioxygenase	Protein Coding	49	GC19M043506	14.1222	https://www.genecards.org/cgi-bin/carddisp.pl?gene=ETHE1
MIR27A	MicroRNA 27a	RNA Gene	26	GC19M015111	14.1158	https://www.genecards.org/cgi-bin/carddisp.pl?gene=MIR27A
HBB	Hemoglobin Subunit Beta	Protein Coding	52	GC11M007496	14.1101	https://www.genecards.org/cgi-bin/carddisp.pl?gene=HBB
H2AC18	H2A Clustered Histone 18	Protein Coding	36	GC01M154032	14.0949	https://www.genecards.org/cgi-bin/carddisp.pl?gene=H2AC18
SPHK1	Sphingosine Kinase 1	Protein Coding	53	GC17P076376	14.0933	https://www.genecards.org/cgi-bin/carddisp.pl?gene=SPHK1
SFTA3	Surfactant Associated 3	RNA Gene	36	GC14M036474	14.0773	https://www.genecards.org/cgi-bin/carddisp.pl?gene=SFTA3
HK2	Hexokinase 2	Protein Coding	52	GC02P074833	14.0369	https://www.genecards.org/cgi-bin/carddisp.pl?gene=HK2
NR3C2	Nuclear Receptor Subfamily 3 Group C Member 2	Protein Coding	53	GC04M148078	14.0336	https://www.genecards.org/cgi-bin/carddisp.pl?gene=NR3C2
LINC02605	Long Intergenic Non-Protein Coding RNA 2605	RNA Gene	14	GC08P078838	14.0188	https://www.genecards.org/cgi-bin/carddisp.pl?gene=LINC02605
LINC-ROR	Long Intergenic Non-Protein Coding RNA, Regulator Of Reprogramming	RNA Gene	19	GC18M057054	14.0089	https://www.genecards.org/cgi-bin/carddisp.pl?gene=LINC-ROR
MIR29A	MicroRNA 29a	RNA Gene	24	GC07M130876	13.9924	https://www.genecards.org/cgi-bin/carddisp.pl?gene=MIR29A
CERT1	Ceramide Transporter 1	Protein Coding	47	GC05M075356	13.9916	https://www.genecards.org/cgi-bin/carddisp.pl?gene=CERT1
KHK	Ketohexokinase	Protein Coding	52	GC02P027086	13.989	https://www.genecards.org/cgi-bin/carddisp.pl?gene=KHK
ILRUN	Inflammation And Lipid Regulator With UBA-Like And NBR1-Like Domains	Protein Coding	42	GC06M079147	13.973	https://www.genecards.org/cgi-bin/carddisp.pl?gene=ILRUN
CS	Citrate Synthase	Protein Coding	52	GC12M056271	13.9418	https://www.genecards.org/cgi-bin/carddisp.pl?gene=CS
IGFBP1	Insulin Like Growth Factor Binding Protein 1	Protein Coding	51	GC07P048462	13.9292	https://www.genecards.org/cgi-bin/carddisp.pl?gene=IGFBP1
FMO3	Flavin Containing Dimethylaniline Monoxygenase 3	Protein Coding	53	GC01P171090	13.9243	https://www.genecards.org/cgi-bin/carddisp.pl?gene=FMO3
GLUL	Glutamate-Ammonia Ligase	Protein Coding	55	GC01M182378	13.9142	https://www.genecards.org/cgi-bin/carddisp.pl?gene=GLUL
LTC4S	Leukotriene C4 Synthase	Protein Coding	51	GC05P179793	13.9091	https://www.genecards.org/cgi-bin/carddisp.pl?gene=LTC4S
RXRA	Retinoid X Receptor Alpha	Protein Coding	56	GC09P134317	13.9035	https://www.genecards.org/cgi-bin/carddisp.pl?gene=RXRA
PIKFYVE	Phosphoinositide Kinase, FYVE-Type Zinc Finger Containing	Protein Coding	56	GC02P208266	13.8761	https://www.genecards.org/cgi-bin/carddisp.pl?gene=PIKFYVE
TTPA	Alpha Tocopherol Transfer Protein	Protein Coding	48	GC08M063048	13.8503	https://www.genecards.org/cgi-bin/carddisp.pl?gene=TTPA
SDHB	Succinate Dehydrogenase Complex Iron Sulfur Subunit B	Protein Coding	55	GC01M018541	13.8438	https://www.genecards.org/cgi-bin/carddisp.pl?gene=SDHB
DEGS1	Delta 4-Desaturase, Sphingolipid 1	Protein Coding	49	GC01P224175	13.8438	https://www.genecards.org/cgi-bin/carddisp.pl?gene=DEGS1
MCEE	Methylmalonyl-CoA Epimerase	Protein Coding	47	GC02M071110	13.8434	https://www.genecards.org/cgi-bin/carddisp.pl?gene=MCEE
GAMT	Guanidinoacetate N-Methyltransferase	Protein Coding	52	GC19M001397	13.8124	https://www.genecards.org/cgi-bin/carddisp.pl?gene=GAMT
KRAS	KRAS Proto-Oncogene, GTPase	Protein Coding	59	GC12M025204	13.7761	https://www.genecards.org/cgi-bin/carddisp.pl?gene=KRAS
PEX7	Peroxisomal Biogenesis Factor 7	Protein Coding	51	GC06P136822	13.7745	https://www.genecards.org/cgi-bin/carddisp.pl?gene=PEX7
QDPR	Quinoid Dihydropteridine Reductase	Protein Coding	53	GC04M017460	13.7405	https://www.genecards.org/cgi-bin/carddisp.pl?gene=QDPR
DPAGT1	Dolichyl-Phosphate N-Acetylglucosaminephosphotransferase 1	Protein Coding	52	GC11M119356	13.7357	https://www.genecards.org/cgi-bin/carddisp.pl?gene=DPAGT1
SUOX	Sulfite Oxidase	Protein Coding	51	GC12P055997	13.7319	https://www.genecards.org/cgi-bin/carddisp.pl?gene=SUOX
SLC12A3	Solute Carrier Family 12 Member 3	Protein Coding	55	GC16P056865	13.7257	https://www.genecards.org/cgi-bin/carddisp.pl?gene=SLC12A3
COQ8A	Coenzyme Q8A	Protein Coding	50	GC01P226939	13.7189	https://www.genecards.org/cgi-bin/carddisp.pl?gene=COQ8A
COX10	Cytochrome C Oxidase Assembly Factor Heme A:Farnesyltransferase COX10	Protein Coding	50	GC17P014069	13.7101	https://www.genecards.org/cgi-bin/carddisp.pl?gene=COX10
USF1	Upstream Transcription Factor 1	Protein Coding	50	GC01M161039	13.7093	https://www.genecards.org/cgi-bin/carddisp.pl?gene=USF1
CYP2J2	Cytochrome P450 Family 2 Subfamily J Member 2	Protein Coding	50	GC01M059893	13.7032	https://www.genecards.org/cgi-bin/carddisp.pl?gene=CYP2J2
ALDOB	Aldolase, Fructose-Bisphosphate B	Protein Coding	52	GC09M101420	13.6715	https://www.genecards.org/cgi-bin/carddisp.pl?gene=ALDOB
ADK	Adenosine Kinase	Protein Coding	57	GC10P074327	13.6675	https://www.genecards.org/cgi-bin/carddisp.pl?gene=ADK
ACADSB	Acyl-CoA Dehydrogenase Short/Branched Chain	Protein Coding	52	GC10P123008	13.6618	https://www.genecards.org/cgi-bin/carddisp.pl?gene=ACADSB
MIR143	MicroRNA 143	RNA Gene	26	GC05P149417	13.6426	https://www.genecards.org/cgi-bin/carddisp.pl?gene=MIR143
PGM1	Phosphoglucomutase 1	Protein Coding	55	GC01P063593	13.6366	https://www.genecards.org/cgi-bin/carddisp.pl?gene=PGM1
PNP	Purine Nucleoside Phosphorylase	Protein Coding	56	GC14P037115	13.6288	https://www.genecards.org/cgi-bin/carddisp.pl?gene=PNP
DDC	Dopa Decarboxylase	Protein Coding	57	GC07M050458	13.621	https://www.genecards.org/cgi-bin/carddisp.pl?gene=DDC
AGL	Amylo-Alpha-1, 6-Glucosidase, 4-Alpha-Glucanotransferase	Protein Coding	53	GC01P099850	13.6202	https://www.genecards.org/cgi-bin/carddisp.pl?gene=AGL
CALCA	Calcitonin Related Polypeptide Alpha	Protein Coding	50	GC11M014966	13.5806	https://www.genecards.org/cgi-bin/carddisp.pl?gene=CALCA
GAPDH	Glyceraldehyde-3-Phosphate Dehydrogenase	Protein Coding	57	GC12P026338	13.5674	https://www.genecards.org/cgi-bin/carddisp.pl?gene=GAPDH
CA5A	Carbonic Anhydrase 5A	Protein Coding	51	GC16M087882	13.5627	https://www.genecards.org/cgi-bin/carddisp.pl?gene=CA5A
SEC14L4	SEC14 Like Lipid Binding 4	Protein Coding	43	GC22M030488	13.5574	https://www.genecards.org/cgi-bin/carddisp.pl?gene=SEC14L4
CTH	Cystathionine Gamma-Lyase	Protein Coding	57	GC01P070411	13.5437	https://www.genecards.org/cgi-bin/carddisp.pl?gene=CTH
HSD17B4	Hydroxysteroid 17-Beta Dehydrogenase 4	Protein Coding	53	GC05P119452	13.5378	https://www.genecards.org/cgi-bin/carddisp.pl?gene=HSD17B4
CYP2R1	Cytochrome P450 Family 2 Subfamily R Member 1	Protein Coding	51	GC11M014877	13.5314	https://www.genecards.org/cgi-bin/carddisp.pl?gene=CYP2R1
GLDC	Glycine Decarboxylase	Protein Coding	53	GC09M006522	13.5301	https://www.genecards.org/cgi-bin/carddisp.pl?gene=GLDC
NPY	Neuropeptide Y	Protein Coding	51	GC07P024290	13.5226	https://www.genecards.org/cgi-bin/carddisp.pl?gene=NPY
IDUA	Alpha-L-Iduronidase	Protein Coding	52	GC04P000986	13.5196	https://www.genecards.org/cgi-bin/carddisp.pl?gene=IDUA
IGF2R	Insulin Like Growth Factor 2 Receptor	Protein Coding	52	GC06P159969	13.509	https://www.genecards.org/cgi-bin/carddisp.pl?gene=IGF2R
CLCNKB	Chloride Voltage-Gated Channel Kb	Protein Coding	50	GC01P016064	13.5052	https://www.genecards.org/cgi-bin/carddisp.pl?gene=CLCNKB
HIBCH	3-Hydroxyisobutyryl-CoA Hydrolase	Protein Coding	50	GC02M190189	13.5007	https://www.genecards.org/cgi-bin/carddisp.pl?gene=HIBCH
PHYH	Phytanoyl-CoA 2-Hydroxylase	Protein Coding	52	GC10M013277	13.4929	https://www.genecards.org/cgi-bin/carddisp.pl?gene=PHYH
CCR6	C-C Motif Chemokine Receptor 6	Protein Coding	50	GC06P167111	13.4785	https://www.genecards.org/cgi-bin/carddisp.pl?gene=CCR6
TNFSF11	TNF Superfamily Member 11	Protein Coding	56	GC13P042562	13.4739	https://www.genecards.org/cgi-bin/carddisp.pl?gene=TNFSF11
MSMO1	Methylsterol Monooxygenase 1	Protein Coding	51	GC04P165327	13.4452	https://www.genecards.org/cgi-bin/carddisp.pl?gene=MSMO1
GPX1	Glutathione Peroxidase 1	Protein Coding	52	GC03M052166	13.4282	https://www.genecards.org/cgi-bin/carddisp.pl?gene=GPX1
ALOX12B	Arachidonate 12-Lipoxygenase, 12R Type	Protein Coding	49	GC17M012664	13.4178	https://www.genecards.org/cgi-bin/carddisp.pl?gene=ALOX12B
SEC14L5	SEC14 Like Lipid Binding 5	Protein Coding	41	GC16P004958	13.4161	https://www.genecards.org/cgi-bin/carddisp.pl?gene=SEC14L5
SLC4A1	Solute Carrier Family 4 Member 1 (Diego Blood Group)	Protein Coding	55	GC17M057258	13.3911	https://www.genecards.org/cgi-bin/carddisp.pl?gene=SLC4A1
TAT	Tyrosine Aminotransferase	Protein Coding	52	GC16M071565	13.387	https://www.genecards.org/cgi-bin/carddisp.pl?gene=TAT
XIST	X Inactive Specific Transcript	RNA Gene	26	GC0XM073820	13.3847	https://www.genecards.org/cgi-bin/carddisp.pl?gene=XIST
CYCS	Cytochrome C, Somatic	Protein Coding	55	GC07M025118	13.3674	https://www.genecards.org/cgi-bin/carddisp.pl?gene=CYCS
MAPK1	Mitogen-Activated Protein Kinase 1	Protein Coding	60	GC22M021759	13.3572	https://www.genecards.org/cgi-bin/carddisp.pl?gene=MAPK1
ABCA12	ATP Binding Cassette Subfamily A Member 12	Protein Coding	50	GC02M214931	13.3398	https://www.genecards.org/cgi-bin/carddisp.pl?gene=ABCA12
ACSF3	Acyl-CoA Synthetase Family Member 3	Protein Coding	50	GC16P089088	13.3369	https://www.genecards.org/cgi-bin/carddisp.pl?gene=ACSF3
ABCG2	ATP Binding Cassette Subfamily G Member 2 (Junior Blood Group)	Protein Coding	56	GC04M088090	13.33	https://www.genecards.org/cgi-bin/carddisp.pl?gene=ABCG2
ASAH2	N-Acylsphingosine Amidohydrolase 2	Protein Coding	49	GC10M050182	13.3167	https://www.genecards.org/cgi-bin/carddisp.pl?gene=ASAH2
HRAS	HRas Proto-Oncogene, GTPase	Protein Coding	59	GC11M007272	13.3149	https://www.genecards.org/cgi-bin/carddisp.pl?gene=HRAS
SLC5A2	Solute Carrier Family 5 Member 2	Protein Coding	54	GC16P045130	13.3041	https://www.genecards.org/cgi-bin/carddisp.pl?gene=SLC5A2
TYMS	Thymidylate Synthetase	Protein Coding	57	GC18P000657	13.2981	https://www.genecards.org/cgi-bin/carddisp.pl?gene=TYMS
PRKAG2	Protein Kinase AMP-Activated Non-Catalytic Subunit Gamma 2	Protein Coding	56	GC07M151556	13.2833	https://www.genecards.org/cgi-bin/carddisp.pl?gene=PRKAG2
PCYT1A	Phosphate Cytidylyltransferase 1A, Choline	Protein Coding	55	GC03M196214	13.2732	https://www.genecards.org/cgi-bin/carddisp.pl?gene=PCYT1A
MIR23A	MicroRNA 23a	RNA Gene	23	GC19M015117	13.2615	https://www.genecards.org/cgi-bin/carddisp.pl?gene=MIR23A
SLC7A7	Solute Carrier Family 7 Member 7	Protein Coding	53	GC14M022773	13.2505	https://www.genecards.org/cgi-bin/carddisp.pl?gene=SLC7A7
SIRT6	Sirtuin 6	Protein Coding	52	GC19M004174	13.242	https://www.genecards.org/cgi-bin/carddisp.pl?gene=SIRT6
MGAM	Maltase-Glucoamylase	Protein Coding	51	GC07P151925	13.2391	https://www.genecards.org/cgi-bin/carddisp.pl?gene=MGAM
BLTP2	Bridge-Like Lipid Transfer Protein Family Member 2	Protein Coding	39	GC17M057706	13.2127	https://www.genecards.org/cgi-bin/carddisp.pl?gene=BLTP2
SCO1	Synthesis Of Cytochrome C Oxidase 1	Protein Coding	52	GC17M010672	13.2051	https://www.genecards.org/cgi-bin/carddisp.pl?gene=SCO1
NDUFS2	NADH:Ubiquinone Oxidoreductase Core Subunit S2	Protein Coding	51	GC01P161197	13.1709	https://www.genecards.org/cgi-bin/carddisp.pl?gene=NDUFS2
HAMP	Hepcidin Antimicrobial Peptide	Protein Coding	50	GC19P079539	13.1704	https://www.genecards.org/cgi-bin/carddisp.pl?gene=HAMP
PDHX	Pyruvate Dehydrogenase Complex Component X	Protein Coding	52	GC11P034894	13.1542	https://www.genecards.org/cgi-bin/carddisp.pl?gene=PDHX
BCKDHA	Branched Chain Keto Acid Dehydrogenase E1 Subunit Alpha	Protein Coding	51	GC19P079732	13.1535	https://www.genecards.org/cgi-bin/carddisp.pl?gene=BCKDHA
ACLY	ATP Citrate Lyase	Protein Coding	53	GC17M041866	13.1414	https://www.genecards.org/cgi-bin/carddisp.pl?gene=ACLY
PNPLA1	Patatin Like Phospholipase Domain Containing 1	Protein Coding	43	GC06P100336	13.1409	https://www.genecards.org/cgi-bin/carddisp.pl?gene=PNPLA1
MIR132	MicroRNA 132	RNA Gene	24	GC17M002049	13.1338	https://www.genecards.org/cgi-bin/carddisp.pl?gene=MIR132
CERK	Ceramide Kinase	Protein Coding	47	GC22M046684	13.1227	https://www.genecards.org/cgi-bin/carddisp.pl?gene=CERK
LPIN2	Lipin 2	Protein Coding	49	GC18M003386	13.1135	https://www.genecards.org/cgi-bin/carddisp.pl?gene=LPIN2
CYB5A	Cytochrome B5 Type A	Protein Coding	51	GC18M074250	13.1106	https://www.genecards.org/cgi-bin/carddisp.pl?gene=CYB5A
HSPG2	Heparan Sulfate Proteoglycan 2	Protein Coding	55	GC01M021822	13.1033	https://www.genecards.org/cgi-bin/carddisp.pl?gene=HSPG2
CYP4F3	Cytochrome P450 Family 4 Subfamily F Member 3	Protein Coding	48	GC19P015640	13.0913	https://www.genecards.org/cgi-bin/carddisp.pl?gene=CYP4F3
ECM1	Extracellular Matrix Protein 1	Protein Coding	51	GC01P150508	13.0845	https://www.genecards.org/cgi-bin/carddisp.pl?gene=ECM1
MIR30A	MicroRNA 30a	RNA Gene	22	GC06M071403	13.07	https://www.genecards.org/cgi-bin/carddisp.pl?gene=MIR30A
MT-CO2	Mitochondrially Encoded Cytochrome C Oxidase II	Protein Coding	40	GCMTP007587	13.0698	https://www.genecards.org/cgi-bin/carddisp.pl?gene=MT-CO2
PDK4	Pyruvate Dehydrogenase Kinase 4	Protein Coding	50	GC07M095583	13.0682	https://www.genecards.org/cgi-bin/carddisp.pl?gene=PDK4
VCP	Valosin Containing Protein	Protein Coding	57	GC09M035056	13.0566	https://www.genecards.org/cgi-bin/carddisp.pl?gene=VCP
FAAH	Fatty Acid Amide Hydrolase	Protein Coding	54	GC01P046394	13.0231	https://www.genecards.org/cgi-bin/carddisp.pl?gene=FAAH
APOH	Apolipoprotein H	Protein Coding	51	GC17M066212	13.0176	https://www.genecards.org/cgi-bin/carddisp.pl?gene=APOH
NPPA	Natriuretic Peptide A	Protein Coding	52	GC01M011846	13.0049	https://www.genecards.org/cgi-bin/carddisp.pl?gene=NPPA
SULT1A1	Sulfotransferase Family 1A Member 1	Protein Coding	50	GC16M039853	12.9981	https://www.genecards.org/cgi-bin/carddisp.pl?gene=SULT1A1
FAM3B	FAM3 Metabolism Regulating Signaling Molecule B	Protein Coding	46	GC21P041304	12.993	https://www.genecards.org/cgi-bin/carddisp.pl?gene=FAM3B
PIK3CB	Phosphatidylinositol-4,5-Bisphosphate 3-Kinase Catalytic Subunit Beta	Protein Coding	55	GC03M138652	12.9771	https://www.genecards.org/cgi-bin/carddisp.pl?gene=PIK3CB
IRS2	Insulin Receptor Substrate 2	Protein Coding	51	GC13M109752	12.9595	https://www.genecards.org/cgi-bin/carddisp.pl?gene=IRS2
PLPP3	Phospholipid Phosphatase 3	Protein Coding	47	GC01M056495	12.9541	https://www.genecards.org/cgi-bin/carddisp.pl?gene=PLPP3
MAOA	Monoamine Oxidase A	Protein Coding	56	GC0XP043654	12.9459	https://www.genecards.org/cgi-bin/carddisp.pl?gene=MAOA
UGT1A4	UDP Glucuronosyltransferase Family 1 Member A4	Protein Coding	50	GC02P233718	12.9441	https://www.genecards.org/cgi-bin/carddisp.pl?gene=UGT1A4
SEC14L6	SEC14 Like Lipid Binding 6	Protein Coding	34	GC22M030522	12.934	https://www.genecards.org/cgi-bin/carddisp.pl?gene=SEC14L6
PYY	Peptide YY	Protein Coding	49	GC17M043952	12.9325	https://www.genecards.org/cgi-bin/carddisp.pl?gene=PYY
PEMT	Phosphatidylethanolamine N-Methyltransferase	Protein Coding	47	GC17M017621	12.9323	https://www.genecards.org/cgi-bin/carddisp.pl?gene=PEMT
PRKACA	Protein Kinase CAMP-Activated Catalytic Subunit Alpha	Protein Coding	59	GC19M015120	12.909	https://www.genecards.org/cgi-bin/carddisp.pl?gene=PRKACA
CD4	CD4 Molecule	Protein Coding	57	GC12P006786	12.8891	https://www.genecards.org/cgi-bin/carddisp.pl?gene=CD4
MIR130A	MicroRNA 130a	RNA Gene	24	GC11P057641	12.8697	https://www.genecards.org/cgi-bin/carddisp.pl?gene=MIR130A
PRDX1	Peroxiredoxin 1	Protein Coding	56	GC01M045590	12.8621	https://www.genecards.org/cgi-bin/carddisp.pl?gene=PRDX1
FABP6	Fatty Acid Binding Protein 6	Protein Coding	48	GC05P160187	12.8607	https://www.genecards.org/cgi-bin/carddisp.pl?gene=FABP6
NAGS	N-Acetylglutamate Synthase	Protein Coding	48	GC17P044004	12.8593	https://www.genecards.org/cgi-bin/carddisp.pl?gene=NAGS
PLA2G10	Phospholipase A2 Group X	Protein Coding	50	GC16M014672	12.8583	https://www.genecards.org/cgi-bin/carddisp.pl?gene=PLA2G10
ELN	Elastin	Protein Coding	50	GC07P074027	12.8563	https://www.genecards.org/cgi-bin/carddisp.pl?gene=ELN
HJV	Hemojuvelin BMP Co-Receptor	Protein Coding	51	GC01M153701	12.8416	https://www.genecards.org/cgi-bin/carddisp.pl?gene=HJV
CUL3	Cullin 3	Protein Coding	55	GC02M224470	12.8405	https://www.genecards.org/cgi-bin/carddisp.pl?gene=CUL3
MT-TE	Mitochondrially Encoded TRNA-Glu (GAA/G)	RNA Gene	14	GCMTM014676	12.8337	https://www.genecards.org/cgi-bin/carddisp.pl?gene=MT-TE
FDFT1	Farnesyl-Diphosphate Farnesyltransferase 1	Protein Coding	52	GC08P011795	12.8051	https://www.genecards.org/cgi-bin/carddisp.pl?gene=FDFT1
LBR	Lamin B Receptor	Protein Coding	54	GC01M225401	12.7789	https://www.genecards.org/cgi-bin/carddisp.pl?gene=LBR
SGPL1	Sphingosine-1-Phosphate Lyase 1	Protein Coding	53	GC10P070815	12.7746	https://www.genecards.org/cgi-bin/carddisp.pl?gene=SGPL1
PHKA2	Phosphorylase Kinase Regulatory Subunit Alpha 2	Protein Coding	52	GC0XM018892	12.7474	https://www.genecards.org/cgi-bin/carddisp.pl?gene=PHKA2
LPCAT1	Lysophosphatidylcholine Acyltransferase 1	Protein Coding	43	GC05M001456	12.7413	https://www.genecards.org/cgi-bin/carddisp.pl?gene=LPCAT1
ACTB	Actin Beta	Protein Coding	56	GC07M005527	12.7372	https://www.genecards.org/cgi-bin/carddisp.pl?gene=ACTB
GALK1	Galactokinase 1	Protein Coding	55	GC17M075751	12.7356	https://www.genecards.org/cgi-bin/carddisp.pl?gene=GALK1
VLDLR	Very Low Density Lipoprotein Receptor	Protein Coding	56	GC09P002611	12.7302	https://www.genecards.org/cgi-bin/carddisp.pl?gene=VLDLR
ALDH4A1	Aldehyde Dehydrogenase 4 Family Member A1	Protein Coding	52	GC01M018871	12.7163	https://www.genecards.org/cgi-bin/carddisp.pl?gene=ALDH4A1
RORA	RAR Related Orphan Receptor A	Protein Coding	56	GC15M060488	12.6791	https://www.genecards.org/cgi-bin/carddisp.pl?gene=RORA
PNPLA6	Patatin Like Phospholipase Domain Containing 6	Protein Coding	50	GC19P007534	12.678	https://www.genecards.org/cgi-bin/carddisp.pl?gene=PNPLA6
PPIG	Peptidylprolyl Isomerase G	Protein Coding	48	GC02P169584	12.659	https://www.genecards.org/cgi-bin/carddisp.pl?gene=PPIG
MIRLET7C	MicroRNA Let-7c	RNA Gene	25	GC21P016559	12.6472	https://www.genecards.org/cgi-bin/carddisp.pl?gene=MIRLET7C
NDUFV1	NADH:Ubiquinone Oxidoreductase Core Subunit V1	Protein Coding	52	GC11P072417	12.6409	https://www.genecards.org/cgi-bin/carddisp.pl?gene=NDUFV1
ALG1	ALG1 Chitobiosyldiphosphodolichol Beta-Mannosyltransferase	Protein Coding	52	GC16P005033	12.6308	https://www.genecards.org/cgi-bin/carddisp.pl?gene=ALG1
MIR150	MicroRNA 150	RNA Gene	24	GC19M049500	12.6159	https://www.genecards.org/cgi-bin/carddisp.pl?gene=MIR150
MIR145	MicroRNA 145	RNA Gene	26	GC05P149430	12.5955	https://www.genecards.org/cgi-bin/carddisp.pl?gene=MIR145
COX4I1	Cytochrome C Oxidase Subunit 4I1	Protein Coding	52	GC16P085798	12.5949	https://www.genecards.org/cgi-bin/carddisp.pl?gene=COX4I1
IDH2	Isocitrate Dehydrogenase (NADP(+)) 2	Protein Coding	60	GC15M090083	12.5931	https://www.genecards.org/cgi-bin/carddisp.pl?gene=IDH2
ALDH3A1	Aldehyde Dehydrogenase 3 Family Member A1	Protein Coding	52	GC17M019737	12.5907	https://www.genecards.org/cgi-bin/carddisp.pl?gene=ALDH3A1
BHMT	Betaine--Homocysteine S-Methyltransferase	Protein Coding	48	GC05P079111	12.5866	https://www.genecards.org/cgi-bin/carddisp.pl?gene=BHMT
MT-ND2	Mitochondrially Encoded NADH:Ubiquinone Oxidoreductase Core Subunit 2	Protein Coding	40	GCMTP004472	12.586	https://www.genecards.org/cgi-bin/carddisp.pl?gene=MT-ND2
MIR144	MicroRNA 144	RNA Gene	21	GC17M056466	12.5844	https://www.genecards.org/cgi-bin/carddisp.pl?gene=MIR144
BDNF	Brain Derived Neurotrophic Factor	Protein Coding	56	GC11M027654	12.5667	https://www.genecards.org/cgi-bin/carddisp.pl?gene=BDNF
CYP3A7	Cytochrome P450 Family 3 Subfamily A Member 7	Protein Coding	47	GC07M099705	12.5398	https://www.genecards.org/cgi-bin/carddisp.pl?gene=CYP3A7
FGFR1	Fibroblast Growth Factor Receptor 1	Protein Coding	63	GC08M038400	12.5366	https://www.genecards.org/cgi-bin/carddisp.pl?gene=FGFR1
STAT3	Signal Transducer And Activator Of Transcription 3	Protein Coding	61	GC17M042313	12.5362	https://www.genecards.org/cgi-bin/carddisp.pl?gene=STAT3
GNPTAB	N-Acetylglucosamine-1-Phosphate Transferase Subunits Alpha And Beta	Protein Coding	50	GC12M101745	12.532	https://www.genecards.org/cgi-bin/carddisp.pl?gene=GNPTAB
UPB1	Beta-Ureidopropionase 1	Protein Coding	52	GC22P024494	12.5296	https://www.genecards.org/cgi-bin/carddisp.pl?gene=UPB1
MIR146B	MicroRNA 146b	RNA Gene	24	GC10P102436	12.5146	https://www.genecards.org/cgi-bin/carddisp.pl?gene=MIR146B
PKM	Pyruvate Kinase M1/2	Protein Coding	56	GC15M072199	12.4748	https://www.genecards.org/cgi-bin/carddisp.pl?gene=PKM
ALDH1A1	Aldehyde Dehydrogenase 1 Family Member A1	Protein Coding	54	GC09M072900	12.4673	https://www.genecards.org/cgi-bin/carddisp.pl?gene=ALDH1A1
MT-ATP8	Mitochondrially Encoded ATP Synthase Membrane Subunit 8	Protein Coding	36	GCMTP008368	12.4562	https://www.genecards.org/cgi-bin/carddisp.pl?gene=MT-ATP8
PCK2	Phosphoenolpyruvate Carboxykinase 2, Mitochondrial	Protein Coding	53	GC14P024094	12.455	https://www.genecards.org/cgi-bin/carddisp.pl?gene=PCK2
IGFBP3	Insulin Like Growth Factor Binding Protein 3	Protein Coding	54	GC07M045912	12.4548	https://www.genecards.org/cgi-bin/carddisp.pl?gene=IGFBP3
TFRC	Transferrin Receptor	Protein Coding	58	GC03M196113	12.4527	https://www.genecards.org/cgi-bin/carddisp.pl?gene=TFRC
GOT2	Glutamic-Oxaloacetic Transaminase 2	Protein Coding	53	GC16M058707	12.4503	https://www.genecards.org/cgi-bin/carddisp.pl?gene=GOT2
DMGDH	Dimethylglycine Dehydrogenase	Protein Coding	49	GC05M078997	12.448	https://www.genecards.org/cgi-bin/carddisp.pl?gene=DMGDH
MIRLET7D	MicroRNA Let-7d	RNA Gene	25	GC09P094178	12.424	https://www.genecards.org/cgi-bin/carddisp.pl?gene=MIRLET7D
ALDH3B1	Aldehyde Dehydrogenase 3 Family Member B1	Protein Coding	47	GC11P072440	12.4071	https://www.genecards.org/cgi-bin/carddisp.pl?gene=ALDH3B1
AMACR	Alpha-Methylacyl-CoA Racemase	Protein Coding	51	GC05M033986	12.3999	https://www.genecards.org/cgi-bin/carddisp.pl?gene=AMACR
PVT1	Pvt1 Oncogene	RNA Gene	28	GC08P127900	12.3827	https://www.genecards.org/cgi-bin/carddisp.pl?gene=PVT1
AKR1B1	Aldo-Keto Reductase Family 1 Member B	Protein Coding	53	GC07M134442	12.3818	https://www.genecards.org/cgi-bin/carddisp.pl?gene=AKR1B1
B2M	Beta-2-Microglobulin	Protein Coding	57	GC15P044711	12.3643	https://www.genecards.org/cgi-bin/carddisp.pl?gene=B2M
PDE5A	Phosphodiesterase 5A	Protein Coding	52	GC04M119494	12.3527	https://www.genecards.org/cgi-bin/carddisp.pl?gene=PDE5A
BMP6	Bone Morphogenetic Protein 6	Protein Coding	52	GC06P007726	12.3424	https://www.genecards.org/cgi-bin/carddisp.pl?gene=BMP6
IDH1	Isocitrate Dehydrogenase (NADP(+)) 1	Protein Coding	60	GC02M208236	12.3387	https://www.genecards.org/cgi-bin/carddisp.pl?gene=IDH1
SPP1	Secreted Phosphoprotein 1	Protein Coding	53	GC04P087975	12.338	https://www.genecards.org/cgi-bin/carddisp.pl?gene=SPP1
PCTP	Phosphatidylcholine Transfer Protein	Protein Coding	46	GC17P072346	12.3378	https://www.genecards.org/cgi-bin/carddisp.pl?gene=PCTP
FABP12	Fatty Acid Binding Protein 12	Protein Coding	39	GC08M081524	12.3375	https://www.genecards.org/cgi-bin/carddisp.pl?gene=FABP12
BCL2	BCL2 Apoptosis Regulator	Protein Coding	57	GC18M063123	12.3374	https://www.genecards.org/cgi-bin/carddisp.pl?gene=BCL2
NOS2	Nitric Oxide Synthase 2	Protein Coding	56	GC17M027756	12.3249	https://www.genecards.org/cgi-bin/carddisp.pl?gene=NOS2
GBA2	Glucosylceramidase Beta 2	Protein Coding	47	GC09M035736	12.3146	https://www.genecards.org/cgi-bin/carddisp.pl?gene=GBA2
GUSB	Glucuronidase Beta	Protein Coding	54	GC07M065960	12.3131	https://www.genecards.org/cgi-bin/carddisp.pl?gene=GUSB
MT-CO3	Mitochondrially Encoded Cytochrome C Oxidase III	Protein Coding	36	GCMTP009209	12.3051	https://www.genecards.org/cgi-bin/carddisp.pl?gene=MT-CO3
SLC52A1	Solute Carrier Family 52 Member 1	Protein Coding	47	GC17M005032	12.2981	https://www.genecards.org/cgi-bin/carddisp.pl?gene=SLC52A1
FAS	Fas Cell Surface Death Receptor	Protein Coding	57	GC10P096667	12.2935	https://www.genecards.org/cgi-bin/carddisp.pl?gene=FAS
FABP5	Fatty Acid Binding Protein 5	Protein Coding	49	GC08P081282	12.2796	https://www.genecards.org/cgi-bin/carddisp.pl?gene=FABP5
GLUD1	Glutamate Dehydrogenase 1	Protein Coding	57	GC10M087050	12.2718	https://www.genecards.org/cgi-bin/carddisp.pl?gene=GLUD1
CIDEA	Cell Death Inducing DFFA Like Effector A	Protein Coding	46	GC18P012254	12.2666	https://www.genecards.org/cgi-bin/carddisp.pl?gene=CIDEA
SCARB2	Scavenger Receptor Class B Member 2	Protein Coding	53	GC04M076158	12.2584	https://www.genecards.org/cgi-bin/carddisp.pl?gene=SCARB2
AOX1	Aldehyde Oxidase 1	Protein Coding	51	GC02P200585	12.2495	https://www.genecards.org/cgi-bin/carddisp.pl?gene=AOX1
DYRK1B	Dual Specificity Tyrosine Phosphorylation Regulated Kinase 1B	Protein Coding	53	GC19M039825	12.2407	https://www.genecards.org/cgi-bin/carddisp.pl?gene=DYRK1B
DDOST	Dolichyl-Diphosphooligosaccharide--Protein Glycosyltransferase Non-Catalytic Subunit	Protein Coding	52	GC01M020651	12.2334	https://www.genecards.org/cgi-bin/carddisp.pl?gene=DDOST
TPI1	Triosephosphate Isomerase 1	Protein Coding	54	GC12P006867	12.2299	https://www.genecards.org/cgi-bin/carddisp.pl?gene=TPI1
DGKE	Diacylglycerol Kinase Epsilon	Protein Coding	54	GC17P056834	12.2279	https://www.genecards.org/cgi-bin/carddisp.pl?gene=DGKE
ACOT11	Acyl-CoA Thioesterase 11	Protein Coding	47	GC01P054542	12.2149	https://www.genecards.org/cgi-bin/carddisp.pl?gene=ACOT11
PON2	Paraoxonase 2	Protein Coding	50	GC07M095404	12.2107	https://www.genecards.org/cgi-bin/carddisp.pl?gene=PON2
PLA2G5	Phospholipase A2 Group V	Protein Coding	48	GC01P020028	12.1973	https://www.genecards.org/cgi-bin/carddisp.pl?gene=PLA2G5
TGFB1	Transforming Growth Factor Beta 1	Protein Coding	60	GC19M041301	12.1876	https://www.genecards.org/cgi-bin/carddisp.pl?gene=TGFB1
MT-ND5	Mitochondrially Encoded NADH:Ubiquinone Oxidoreductase Core Subunit 5	Protein Coding	39	GCMTP012339	12.1828	https://www.genecards.org/cgi-bin/carddisp.pl?gene=MT-ND5
SRD5A2	Steroid 5 Alpha-Reductase 2	Protein Coding	49	GC02M031522	12.1786	https://www.genecards.org/cgi-bin/carddisp.pl?gene=SRD5A2
ADIPOR1	Adiponectin Receptor 1	Protein Coding	51	GC01M202940	12.1737	https://www.genecards.org/cgi-bin/carddisp.pl?gene=ADIPOR1
ISCU	Iron-Sulfur Cluster Assembly Enzyme	Protein Coding	52	GC12P108561	12.1637	https://www.genecards.org/cgi-bin/carddisp.pl?gene=ISCU
SLC27A1	Solute Carrier Family 27 Member 1	Protein Coding	47	GC19P079222	12.1396	https://www.genecards.org/cgi-bin/carddisp.pl?gene=SLC27A1
PLA2G1B	Phospholipase A2 Group IB	Protein Coding	51	GC12M120322	12.1269	https://www.genecards.org/cgi-bin/carddisp.pl?gene=PLA2G1B
CRAT	Carnitine O-Acetyltransferase	Protein Coding	52	GC09M129094	12.1252	https://www.genecards.org/cgi-bin/carddisp.pl?gene=CRAT
ALDH7A1	Aldehyde Dehydrogenase 7 Family Member A1	Protein Coding	55	GC05M126541	12.11	https://www.genecards.org/cgi-bin/carddisp.pl?gene=ALDH7A1
LPXN	Leupaxin	Protein Coding	47	GC11M105809	12.1088	https://www.genecards.org/cgi-bin/carddisp.pl?gene=LPXN
PGR-AS1	PGR Antisense RNA 1	RNA Gene	13	GC11P101131	12.1071	https://www.genecards.org/cgi-bin/carddisp.pl?gene=PGR-AS1
SLC40A1	Solute Carrier Family 40 Member 1	Protein Coding	53	GC02M189560	12.0835	https://www.genecards.org/cgi-bin/carddisp.pl?gene=SLC40A1
ABCA2	ATP Binding Cassette Subfamily A Member 2	Protein Coding	48	GC09M137007	12.0688	https://www.genecards.org/cgi-bin/carddisp.pl?gene=ABCA2
SDHD	Succinate Dehydrogenase Complex Subunit D	Protein Coding	51	GC11P112100	12.0589	https://www.genecards.org/cgi-bin/carddisp.pl?gene=SDHD
CFH	Complement Factor H	Protein Coding	54	GC01P196621	12.0476	https://www.genecards.org/cgi-bin/carddisp.pl?gene=CFH
CLOCK	Clock Circadian Regulator	Protein Coding	51	GC04M055427	12.0389	https://www.genecards.org/cgi-bin/carddisp.pl?gene=CLOCK
FOXO1	Forkhead Box O1	Protein Coding	57	GC13M040555	12.0185	https://www.genecards.org/cgi-bin/carddisp.pl?gene=FOXO1
AGPS	Alkylglycerone Phosphate Synthase	Protein Coding	51	GC02P177392	12.0144	https://www.genecards.org/cgi-bin/carddisp.pl?gene=AGPS
ECHDC1	Ethylmalonyl-CoA Decarboxylase 1	Protein Coding	43	GC06M127288	12.0085	https://www.genecards.org/cgi-bin/carddisp.pl?gene=ECHDC1
UGT1A	UDP Glucuronosyltransferase Family 1 Member A Complex Locus	Uncategorized	13	GC02P233592	12.0055	https://www.genecards.org/cgi-bin/carddisp.pl?gene=UGT1A
CYP26B1	Cytochrome P450 Family 26 Subfamily B Member 1	Protein Coding	51	GC02M072129	11.9883	https://www.genecards.org/cgi-bin/carddisp.pl?gene=CYP26B1
MIR199A1	MicroRNA 199a-1	RNA Gene	22	GC19M010817	11.9846	https://www.genecards.org/cgi-bin/carddisp.pl?gene=MIR199A1
SMPD2	Sphingomyelin Phosphodiesterase 2	Protein Coding	48	GC06P109440	11.9829	https://www.genecards.org/cgi-bin/carddisp.pl?gene=SMPD2
MT-ND3	Mitochondrially Encoded NADH:Ubiquinone Oxidoreductase Core Subunit 3	Protein Coding	39	GCMTP010061	11.9797	https://www.genecards.org/cgi-bin/carddisp.pl?gene=MT-ND3
EPO	Erythropoietin	Protein Coding	49	GC07P100720	11.9793	https://www.genecards.org/cgi-bin/carddisp.pl?gene=EPO
ABCC1	ATP Binding Cassette Subfamily C Member 1	Protein Coding	56	GC16P015949	11.973	https://www.genecards.org/cgi-bin/carddisp.pl?gene=ABCC1
SLC11A2	Solute Carrier Family 11 Member 2	Protein Coding	55	GC12M050952	11.971	https://www.genecards.org/cgi-bin/carddisp.pl?gene=SLC11A2
LEPQTL1	Leptin, Serum Levels Of	Genetic Locus	3	GC02U903086	11.9662	https://www.genecards.org/cgi-bin/carddisp.pl?gene=LEPQTL1
APOM	Apolipoprotein M	Protein Coding	48	GC06P100211	11.9659	https://www.genecards.org/cgi-bin/carddisp.pl?gene=APOM
BAAT	Bile Acid-CoA:Amino Acid N-Acyltransferase	Protein Coding	50	GC09M101354	11.9258	https://www.genecards.org/cgi-bin/carddisp.pl?gene=BAAT
SLC12A1	Solute Carrier Family 12 Member 1	Protein Coding	54	GC15P050942	11.9247	https://www.genecards.org/cgi-bin/carddisp.pl?gene=SLC12A1
CH25H	Cholesterol 25-Hydroxylase	Protein Coding	44	GC10M089205	11.9185	https://www.genecards.org/cgi-bin/carddisp.pl?gene=CH25H
DNM1L	Dynamin 1 Like	Protein Coding	54	GC12P032679	11.9119	https://www.genecards.org/cgi-bin/carddisp.pl?gene=DNM1L
AGPAT1	1-Acylglycerol-3-Phosphate O-Acyltransferase 1	Protein Coding	47	GC06M032168	11.9066	https://www.genecards.org/cgi-bin/carddisp.pl?gene=AGPAT1
TNFRSF11B	TNF Receptor Superfamily Member 11b	Protein Coding	54	GC08M118923	11.8936	https://www.genecards.org/cgi-bin/carddisp.pl?gene=TNFRSF11B
LCT	Lactase	Protein Coding	49	GC02M135787	11.893	https://www.genecards.org/cgi-bin/carddisp.pl?gene=LCT
FECH	Ferrochelatase	Protein Coding	53	GC18M057544	11.8912	https://www.genecards.org/cgi-bin/carddisp.pl?gene=FECH
HP	Haptoglobin	Protein Coding	52	GC16P073068	11.8884	https://www.genecards.org/cgi-bin/carddisp.pl?gene=HP
CERS3	Ceramide Synthase 3	Protein Coding	47	GC15M130283	11.8799	https://www.genecards.org/cgi-bin/carddisp.pl?gene=CERS3
FAM3C	FAM3 Metabolism Regulating Signaling Molecule C	Protein Coding	45	GC07M121361	11.8793	https://www.genecards.org/cgi-bin/carddisp.pl?gene=FAM3C
RARRES2	Retinoic Acid Receptor Responder 2	Protein Coding	46	GC07M150333	11.875	https://www.genecards.org/cgi-bin/carddisp.pl?gene=RARRES2
ALOX15B	Arachidonate 15-Lipoxygenase Type B	Protein Coding	48	GC17P008039	11.8669	https://www.genecards.org/cgi-bin/carddisp.pl?gene=ALOX15B
PDP1	Pyruvate Dehydrogenase Phosphatase Catalytic Subunit 1	Protein Coding	54	GC08P093857	11.8616	https://www.genecards.org/cgi-bin/carddisp.pl?gene=PDP1
SLC25A10	Solute Carrier Family 25 Member 10	Protein Coding	50	GC17P081712	11.8571	https://www.genecards.org/cgi-bin/carddisp.pl?gene=SLC25A10
INSIG1	Insulin Induced Gene 1	Protein Coding	46	GC07P155297	11.8538	https://www.genecards.org/cgi-bin/carddisp.pl?gene=INSIG1
COX6B1	Cytochrome C Oxidase Subunit 6B1	Protein Coding	50	GC19P079547	11.8529	https://www.genecards.org/cgi-bin/carddisp.pl?gene=COX6B1
PPP1R15B	Protein Phosphatase 1 Regulatory Subunit 15B	Protein Coding	44	GC01M204589	11.8523	https://www.genecards.org/cgi-bin/carddisp.pl?gene=PPP1R15B
PTPN11	Protein Tyrosine Phosphatase Non-Receptor Type 11	Protein Coding	60	GC12P112418	11.8519	https://www.genecards.org/cgi-bin/carddisp.pl?gene=PTPN11
VDAC1	Voltage Dependent Anion Channel 1	Protein Coding	53	GC05M133975	11.848	https://www.genecards.org/cgi-bin/carddisp.pl?gene=VDAC1
ALDH18A1	Aldehyde Dehydrogenase 18 Family Member A1	Protein Coding	53	GC10M095605	11.8385	https://www.genecards.org/cgi-bin/carddisp.pl?gene=ALDH18A1
CLN3	CLN3 Lysosomal/Endosomal Transmembrane Protein, Battenin	Protein Coding	50	GC16M028466	11.8325	https://www.genecards.org/cgi-bin/carddisp.pl?gene=CLN3
UGT2B7	UDP Glucuronosyltransferase Family 2 Member B7	Protein Coding	50	GC04P069051	11.8289	https://www.genecards.org/cgi-bin/carddisp.pl?gene=UGT2B7
MT-ND4	Mitochondrially Encoded NADH:Ubiquinone Oxidoreductase Core Subunit 4	Protein Coding	38	GCMTP010762	11.8287	https://www.genecards.org/cgi-bin/carddisp.pl?gene=MT-ND4
CPT1B	Carnitine Palmitoyltransferase 1B	Protein Coding	51	GC22M066104	11.814	https://www.genecards.org/cgi-bin/carddisp.pl?gene=CPT1B
GALE	UDP-Galactose-4-Epimerase	Protein Coding	50	GC01M023795	11.8131	https://www.genecards.org/cgi-bin/carddisp.pl?gene=GALE
CACNA1S	Calcium Voltage-Gated Channel Subunit Alpha1 S	Protein Coding	55	GC01M201008	11.8095	https://www.genecards.org/cgi-bin/carddisp.pl?gene=CACNA1S
ALG8	ALG8 Alpha-1,3-Glucosyltransferase	Protein Coding	51	GC11M106581	11.8034	https://www.genecards.org/cgi-bin/carddisp.pl?gene=ALG8
ACSL3	Acyl-CoA Synthetase Long Chain Family Member 3	Protein Coding	49	GC02P222860	11.8011	https://www.genecards.org/cgi-bin/carddisp.pl?gene=ACSL3
CYP4F11	Cytochrome P450 Family 4 Subfamily F Member 11	Protein Coding	46	GC19M015912	11.7949	https://www.genecards.org/cgi-bin/carddisp.pl?gene=CYP4F11
NDUFS8	NADH:Ubiquinone Oxidoreductase Core Subunit S8	Protein Coding	51	GC11P068030	11.7922	https://www.genecards.org/cgi-bin/carddisp.pl?gene=NDUFS8
TRA-TGC7-1	TRNA-Ala (Anticodon TGC) 7-1	RNA Gene	10	GC06M077733	11.781	https://www.genecards.org/cgi-bin/carddisp.pl?gene=TRA-TGC7-1
HSP90AA1	Heat Shock Protein 90 Alpha Family Class A Member 1	Protein Coding	58	GC14M102080	11.7781	https://www.genecards.org/cgi-bin/carddisp.pl?gene=HSP90AA1
HYCC1	Hyccin PI4KA Lipid Kinase Complex Subunit 1	Protein Coding	44	GC07M022891	11.768	https://www.genecards.org/cgi-bin/carddisp.pl?gene=HYCC1
PFKM	Phosphofructokinase, Muscle	Protein Coding	56	GC12P048105	11.7638	https://www.genecards.org/cgi-bin/carddisp.pl?gene=PFKM
PKLR	Pyruvate Kinase L/R	Protein Coding	53	GC01M155289	11.7471	https://www.genecards.org/cgi-bin/carddisp.pl?gene=PKLR
AKR1C3	Aldo-Keto Reductase Family 1 Member C3	Protein Coding	53	GC10P005035	11.7359	https://www.genecards.org/cgi-bin/carddisp.pl?gene=AKR1C3
RRM2B	Ribonucleotide Reductase Regulatory TP53 Inducible Subunit M2B	Protein Coding	56	GC08M102204	11.7125	https://www.genecards.org/cgi-bin/carddisp.pl?gene=RRM2B
GALM	Galactose Mutarotase	Protein Coding	52	GC02P038665	11.7118	https://www.genecards.org/cgi-bin/carddisp.pl?gene=GALM
STK11	Serine/Threonine Kinase 11	Protein Coding	57	GC19P001177	11.7102	https://www.genecards.org/cgi-bin/carddisp.pl?gene=STK11
CD1A	CD1a Molecule	Protein Coding	47	GC01P158255	11.7084	https://www.genecards.org/cgi-bin/carddisp.pl?gene=CD1A
OPA1	OPA1 Mitochondrial Dynamin Like GTPase	Protein Coding	51	GC03P193594	11.6968	https://www.genecards.org/cgi-bin/carddisp.pl?gene=OPA1
CXCL8	C-X-C Motif Chemokine Ligand 8	Protein Coding	51	GC04P073740	11.6894	https://www.genecards.org/cgi-bin/carddisp.pl?gene=CXCL8
PISD	Phosphatidylserine Decarboxylase	Protein Coding	52	GC22M065825	11.6833	https://www.genecards.org/cgi-bin/carddisp.pl?gene=PISD
KCNJ1	Potassium Inwardly Rectifying Channel Subfamily J Member 1	Protein Coding	55	GC11M128741	11.6445	https://www.genecards.org/cgi-bin/carddisp.pl?gene=KCNJ1
CYB5R3	Cytochrome B5 Reductase 3	Protein Coding	52	GC22M065981	11.6432	https://www.genecards.org/cgi-bin/carddisp.pl?gene=CYB5R3
SLC5A6	Solute Carrier Family 5 Member 6	Protein Coding	51	GC02M027201	11.6384	https://www.genecards.org/cgi-bin/carddisp.pl?gene=SLC5A6
ATP8B1	ATPase Phospholipid Transporting 8B1	Protein Coding	48	GC18M057646	11.6223	https://www.genecards.org/cgi-bin/carddisp.pl?gene=ATP8B1
FTCD	Formimidoyltransferase Cyclodeaminase	Protein Coding	49	GC21M052009	11.6169	https://www.genecards.org/cgi-bin/carddisp.pl?gene=FTCD
TYMP	Thymidine Phosphorylase	Protein Coding	54	GC22M050525	11.6163	https://www.genecards.org/cgi-bin/carddisp.pl?gene=TYMP
GPAM	Glycerol-3-Phosphate Acyltransferase, Mitochondrial	Protein Coding	50	GC10M112148	11.6064	https://www.genecards.org/cgi-bin/carddisp.pl?gene=GPAM
GCLC	Glutamate-Cysteine Ligase Catalytic Subunit	Protein Coding	52	GC06M053497	11.6022	https://www.genecards.org/cgi-bin/carddisp.pl?gene=GCLC
MIR142	MicroRNA 142	RNA Gene	24	GC17M058331	11.5932	https://www.genecards.org/cgi-bin/carddisp.pl?gene=MIR142
NDUFS1	NADH:Ubiquinone Oxidoreductase Core Subunit S1	Protein Coding	51	GC02M206114	11.5895	https://www.genecards.org/cgi-bin/carddisp.pl?gene=NDUFS1
PRKN	Parkin RBR E3 Ubiquitin Protein Ligase	Protein Coding	55	GC06M161348	11.5892	https://www.genecards.org/cgi-bin/carddisp.pl?gene=PRKN
ALG6	ALG6 Alpha-1,3-Glucosyltransferase	Protein Coding	47	GC01P063367	11.5683	https://www.genecards.org/cgi-bin/carddisp.pl?gene=ALG6
MYC	MYC Proto-Oncogene, BHLH Transcription Factor	Protein Coding	59	GC08P127735	11.5658	https://www.genecards.org/cgi-bin/carddisp.pl?gene=MYC
IFNG	Interferon Gamma	Protein Coding	57	GC12M068154	11.564	https://www.genecards.org/cgi-bin/carddisp.pl?gene=IFNG
ATM	ATM Serine/Threonine Kinase	Protein Coding	60	GC11P108222	11.5497	https://www.genecards.org/cgi-bin/carddisp.pl?gene=ATM
ERCC2	ERCC Excision Repair 2, TFIIH Core Complex Helicase Subunit	Protein Coding	54	GC19M045349	11.5467	https://www.genecards.org/cgi-bin/carddisp.pl?gene=ERCC2
BRAF	B-Raf Proto-Oncogene, Serine/Threonine Kinase	Protein Coding	60	GC07M140748	11.5465	https://www.genecards.org/cgi-bin/carddisp.pl?gene=BRAF
CEL	Carboxyl Ester Lipase	Protein Coding	52	GC09P133061	11.5462	https://www.genecards.org/cgi-bin/carddisp.pl?gene=CEL
FOXO3	Forkhead Box O3	Protein Coding	53	GC06P108559	11.5301	https://www.genecards.org/cgi-bin/carddisp.pl?gene=FOXO3
AOMS1	Abdominal Obesity-Metabolic Syndrome QTL1	Genetic Locus	2	GC03U990183	11.5231	https://www.genecards.org/cgi-bin/carddisp.pl?gene=AOMS1
PGR	Progesterone Receptor	Protein Coding	56	GC11M106823	11.5229	https://www.genecards.org/cgi-bin/carddisp.pl?gene=PGR
IGF2	Insulin Like Growth Factor 2	Protein Coding	56	GC11M007352	11.5124	https://www.genecards.org/cgi-bin/carddisp.pl?gene=IGF2
CHIT1	Chitinase 1	Protein Coding	51	GC01M203213	11.5101	https://www.genecards.org/cgi-bin/carddisp.pl?gene=CHIT1
H6PD	Hexose-6-Phosphate Dehydrogenase/Glucose 1-Dehydrogenase	Protein Coding	51	GC01P009234	11.4809	https://www.genecards.org/cgi-bin/carddisp.pl?gene=H6PD
ACSL1	Acyl-CoA Synthetase Long Chain Family Member 1	Protein Coding	53	GC04M184755	11.4692	https://www.genecards.org/cgi-bin/carddisp.pl?gene=ACSL1
MIR29C	MicroRNA 29c	RNA Gene	21	GC01M207817	11.4678	https://www.genecards.org/cgi-bin/carddisp.pl?gene=MIR29C
ATP6V1B1	ATPase H+ Transporting V1 Subunit B1	Protein Coding	52	GC02P070935	11.4565	https://www.genecards.org/cgi-bin/carddisp.pl?gene=ATP6V1B1
CTSD	Cathepsin D	Protein Coding	59	GC11M001752	11.4553	https://www.genecards.org/cgi-bin/carddisp.pl?gene=CTSD
FOXC2	Forkhead Box C2	Protein Coding	49	GC16P086617	11.4495	https://www.genecards.org/cgi-bin/carddisp.pl?gene=FOXC2
FITM2	Fat Storage Inducing Transmembrane Protein 2	Protein Coding	42	GC20M044302	11.4416	https://www.genecards.org/cgi-bin/carddisp.pl?gene=FITM2
PIK3CD	Phosphatidylinositol-4,5-Bisphosphate 3-Kinase Catalytic Subunit Delta	Protein Coding	60	GC01P009628	11.4383	https://www.genecards.org/cgi-bin/carddisp.pl?gene=PIK3CD
MT-TK	Mitochondrially Encoded TRNA-Lys (AAA/G)	RNA Gene	16	GCMTP008297	11.4337	https://www.genecards.org/cgi-bin/carddisp.pl?gene=MT-TK
ODC1	Ornithine Decarboxylase 1	Protein Coding	55	GC02M010432	11.4297	https://www.genecards.org/cgi-bin/carddisp.pl?gene=ODC1
LRP2	LDL Receptor Related Protein 2	Protein Coding	55	GC02M169127	11.4033	https://www.genecards.org/cgi-bin/carddisp.pl?gene=LRP2
TRA-TGC5-1	TRNA-Ala (Anticodon TGC) 5-1	RNA Gene	9	GC06M028817	11.396	https://www.genecards.org/cgi-bin/carddisp.pl?gene=TRA-TGC5-1
SIRT3	Sirtuin 3	Protein Coding	54	GC11M000215	11.3905	https://www.genecards.org/cgi-bin/carddisp.pl?gene=SIRT3
LIPF	Lipase F, Gastric Type	Protein Coding	50	GC10P088664	11.3777	https://www.genecards.org/cgi-bin/carddisp.pl?gene=LIPF
KCNQ1	Potassium Voltage-Gated Channel Subfamily Q Member 1	Protein Coding	57	GC11P002444	11.3503	https://www.genecards.org/cgi-bin/carddisp.pl?gene=KCNQ1
GNE	Glucosamine (UDP-N-Acetyl)-2-Epimerase/N-Acetylmannosamine Kinase	Protein Coding	48	GC09M036214	11.3294	https://www.genecards.org/cgi-bin/carddisp.pl?gene=GNE
AGT	Angiotensinogen	Protein Coding	56	GC01M230690	11.3262	https://www.genecards.org/cgi-bin/carddisp.pl?gene=AGT
SLC52A2	Solute Carrier Family 52 Member 2	Protein Coding	46	GC08P144333	11.3258	https://www.genecards.org/cgi-bin/carddisp.pl?gene=SLC52A2
IAPP	Islet Amyloid Polypeptide	Protein Coding	47	GC12P021354	11.3061	https://www.genecards.org/cgi-bin/carddisp.pl?gene=IAPP
SULT2A1	Sulfotransferase Family 2A Member 1	Protein Coding	50	GC19M047870	11.2795	https://www.genecards.org/cgi-bin/carddisp.pl?gene=SULT2A1
TMPRSS6	Transmembrane Serine Protease 6	Protein Coding	51	GC22M065939	11.2708	https://www.genecards.org/cgi-bin/carddisp.pl?gene=TMPRSS6
PTGS1	Prostaglandin-Endoperoxide Synthase 1	Protein Coding	53	GC09P122370	11.2703	https://www.genecards.org/cgi-bin/carddisp.pl?gene=PTGS1
ADH1C	Alcohol Dehydrogenase 1C (Class I), Gamma Polypeptide	Protein Coding	47	GC04M099336	11.2675	https://www.genecards.org/cgi-bin/carddisp.pl?gene=ADH1C
TLR2	Toll Like Receptor 2	Protein Coding	59	GC04P153684	11.2603	https://www.genecards.org/cgi-bin/carddisp.pl?gene=TLR2
CD1B	CD1b Molecule	Protein Coding	44	GC01M158297	11.2494	https://www.genecards.org/cgi-bin/carddisp.pl?gene=CD1B
SLC10A2	Solute Carrier Family 10 Member 2	Protein Coding	49	GC13M103043	11.2097	https://www.genecards.org/cgi-bin/carddisp.pl?gene=SLC10A2
GNB3	G Protein Subunit Beta 3	Protein Coding	53	GC12P006839	11.2075	https://www.genecards.org/cgi-bin/carddisp.pl?gene=GNB3
ACOT12	Acyl-CoA Thioesterase 12	Protein Coding	45	GC05M081309	11.205	https://www.genecards.org/cgi-bin/carddisp.pl?gene=ACOT12
GLYCTK	Glycerate Kinase	Protein Coding	48	GC03P052499	11.1932	https://www.genecards.org/cgi-bin/carddisp.pl?gene=GLYCTK
UQCRFS1	Ubiquinol-Cytochrome C Reductase, Rieske Iron-Sulfur Polypeptide 1	Protein Coding	53	GC19M029205	11.1818	https://www.genecards.org/cgi-bin/carddisp.pl?gene=UQCRFS1
CYP4F12	Cytochrome P450 Family 4 Subfamily F Member 12	Protein Coding	47	GC19P079172	11.1767	https://www.genecards.org/cgi-bin/carddisp.pl?gene=CYP4F12
CHROMR	Cholesterol Induced Regulator Of Metabolism RNA	RNA Gene	17	GC02P178416	11.1724	https://www.genecards.org/cgi-bin/carddisp.pl?gene=CHROMR
PANK2	Pantothenate Kinase 2	Protein Coding	52	GC20P004786	11.1672	https://www.genecards.org/cgi-bin/carddisp.pl?gene=PANK2
PLD1	Phospholipase D1	Protein Coding	56	GC03M171600	11.1535	https://www.genecards.org/cgi-bin/carddisp.pl?gene=PLD1
MIR342	MicroRNA 342	RNA Gene	22	GC14P100109	11.1488	https://www.genecards.org/cgi-bin/carddisp.pl?gene=MIR342
GALNS	Galactosamine (N-Acetyl)-6-Sulfatase	Protein Coding	55	GC16M088813	11.1438	https://www.genecards.org/cgi-bin/carddisp.pl?gene=GALNS
HLA-DRB1	Major Histocompatibility Complex, Class II, DR Beta 1	Protein Coding	54	GC06M077947	11.1435	https://www.genecards.org/cgi-bin/carddisp.pl?gene=HLA-DRB1
TSPO	Translocator Protein	Protein Coding	52	GC22P043151	11.1397	https://www.genecards.org/cgi-bin/carddisp.pl?gene=TSPO
SPHK2	Sphingosine Kinase 2	Protein Coding	51	GC19P048619	11.12	https://www.genecards.org/cgi-bin/carddisp.pl?gene=SPHK2
GPLD1	Glycosylphosphatidylinositol Specific Phospholipase D1	Protein Coding	50	GC06M024515	11.1093	https://www.genecards.org/cgi-bin/carddisp.pl?gene=GPLD1
FGFR4	Fibroblast Growth Factor Receptor 4	Protein Coding	59	GC05P177086	11.1007	https://www.genecards.org/cgi-bin/carddisp.pl?gene=FGFR4
ALG2	ALG2 Alpha-1,3/1,6-Mannosyltransferase	Protein Coding	49	GC09M099216	11.1001	https://www.genecards.org/cgi-bin/carddisp.pl?gene=ALG2
SRD5A3	Steroid 5 Alpha-Reductase 3	Protein Coding	50	GC04P055346	11.0873	https://www.genecards.org/cgi-bin/carddisp.pl?gene=SRD5A3
OCRL	OCRL Inositol Polyphosphate-5-Phosphatase	Protein Coding	52	GC0XP129539	11.0848	https://www.genecards.org/cgi-bin/carddisp.pl?gene=OCRL
THAP11	THAP Domain Containing 11	Protein Coding	43	GC16P067844	11.0808	https://www.genecards.org/cgi-bin/carddisp.pl?gene=THAP11
SHMT1	Serine Hydroxymethyltransferase 1	Protein Coding	52	GC17M056219	11.0805	https://www.genecards.org/cgi-bin/carddisp.pl?gene=SHMT1
NR1D2	Nuclear Receptor Subfamily 1 Group D Member 2	Protein Coding	48	GC03P023945	11.0748	https://www.genecards.org/cgi-bin/carddisp.pl?gene=NR1D2
SRD5A1	Steroid 5 Alpha-Reductase 1	Protein Coding	51	GC05P006633	11.0732	https://www.genecards.org/cgi-bin/carddisp.pl?gene=SRD5A1
HSD3B2	Hydroxy-Delta-5-Steroid Dehydrogenase, 3 Beta- And Steroid Delta-Isomerase 2	Protein Coding	52	GC01P119414	11.0716	https://www.genecards.org/cgi-bin/carddisp.pl?gene=HSD3B2
ST3GAL4	ST3 Beta-Galactoside Alpha-2,3-Sialyltransferase 4	Protein Coding	50	GC11P126355	11.0537	https://www.genecards.org/cgi-bin/carddisp.pl?gene=ST3GAL4
SCARNA5	Small Cajal Body-Specific RNA 5	RNA Gene	22	GC02P233275	11.0497	https://www.genecards.org/cgi-bin/carddisp.pl?gene=SCARNA5
ALPP	Alkaline Phosphatase, Placental	Protein Coding	51	GC02P232378	11.0478	https://www.genecards.org/cgi-bin/carddisp.pl?gene=ALPP
PPA2	Inorganic Pyrophosphatase 2	Protein Coding	48	GC04M105369	11.0217	https://www.genecards.org/cgi-bin/carddisp.pl?gene=PPA2
DDHD2	DDHD Domain Containing 2	Protein Coding	47	GC08P038225	11.0177	https://www.genecards.org/cgi-bin/carddisp.pl?gene=DDHD2
GNPAT	Glyceronephosphate O-Acyltransferase	Protein Coding	52	GC01P231241	11.0165	https://www.genecards.org/cgi-bin/carddisp.pl?gene=GNPAT
ATP7A	ATPase Copper Transporting Alpha	Protein Coding	52	GC0XP078051	11.0044	https://www.genecards.org/cgi-bin/carddisp.pl?gene=ATP7A
STX1A	Syntaxin 1A	Protein Coding	55	GC07M074047	11.0002	https://www.genecards.org/cgi-bin/carddisp.pl?gene=STX1A
NR5A1	Nuclear Receptor Subfamily 5 Group A Member 1	Protein Coding	56	GC09M124481	10.9884	https://www.genecards.org/cgi-bin/carddisp.pl?gene=NR5A1
TTN	Titin	Protein Coding	55	GC02M178525	10.9793	https://www.genecards.org/cgi-bin/carddisp.pl?gene=TTN
AHSG	Alpha 2-HS Glycoprotein	Protein Coding	51	GC03P186645	10.9768	https://www.genecards.org/cgi-bin/carddisp.pl?gene=AHSG
INPPL1	Inositol Polyphosphate Phosphatase Like 1	Protein Coding	55	GC11P072223	10.9714	https://www.genecards.org/cgi-bin/carddisp.pl?gene=INPPL1
NRAS	NRAS Proto-Oncogene, GTPase	Protein Coding	57	GC01M114704	10.9711	https://www.genecards.org/cgi-bin/carddisp.pl?gene=NRAS
DHCR24	24-Dehydrocholesterol Reductase	Protein Coding	52	GC01M054849	10.9686	https://www.genecards.org/cgi-bin/carddisp.pl?gene=DHCR24
MIR30D	MicroRNA 30d	RNA Gene	21	GC08M134804	10.9686	https://www.genecards.org/cgi-bin/carddisp.pl?gene=MIR30D
PHKG2	Phosphorylase Kinase Catalytic Subunit Gamma 2	Protein Coding	52	GC16P045082	10.9668	https://www.genecards.org/cgi-bin/carddisp.pl?gene=PHKG2
CLPS	Colipase	Protein Coding	46	GC06M078088	10.9597	https://www.genecards.org/cgi-bin/carddisp.pl?gene=CLPS
OAT	Ornithine Aminotransferase	Protein Coding	55	GC10M124397	10.9589	https://www.genecards.org/cgi-bin/carddisp.pl?gene=OAT
ATG2A	Autophagy Related 2A	Protein Coding	46	GC11M106058	10.9522	https://www.genecards.org/cgi-bin/carddisp.pl?gene=ATG2A
ARNT	Aryl Hydrocarbon Receptor Nuclear Translocator	Protein Coding	51	GC01M150809	10.9513	https://www.genecards.org/cgi-bin/carddisp.pl?gene=ARNT
DLG4	Discs Large MAGUK Scaffold Protein 4	Protein Coding	55	GC17M012606	10.9436	https://www.genecards.org/cgi-bin/carddisp.pl?gene=DLG4
TACO1	Translational Activator Of Cytochrome C Oxidase I	Protein Coding	47	GC17P063600	10.9329	https://www.genecards.org/cgi-bin/carddisp.pl?gene=TACO1
EPRS1	Glutamyl-Prolyl-TRNA Synthetase 1	Protein Coding	51	GC01M219969	10.93	https://www.genecards.org/cgi-bin/carddisp.pl?gene=EPRS1
DGKQ	Diacylglycerol Kinase Theta	Protein Coding	48	GC04M000958	10.9241	https://www.genecards.org/cgi-bin/carddisp.pl?gene=DGKQ
MIR151A	MicroRNA 151a	RNA Gene	22	GC08M140832	10.9182	https://www.genecards.org/cgi-bin/carddisp.pl?gene=MIR151A
NDUFAF6	NADH:Ubiquinone Oxidoreductase Complex Assembly Factor 6	Protein Coding	43	GC08P094895	10.9092	https://www.genecards.org/cgi-bin/carddisp.pl?gene=NDUFAF6
COQ9	Coenzyme Q9	Protein Coding	48	GC16P057447	10.8847	https://www.genecards.org/cgi-bin/carddisp.pl?gene=COQ9
CHCHD10	Coiled-Coil-Helix-Coiled-Coil-Helix Domain Containing 10	Protein Coding	46	GC22M023765	10.874	https://www.genecards.org/cgi-bin/carddisp.pl?gene=CHCHD10
RAB7A	RAB7A, Member RAS Oncogene Family	Protein Coding	56	GC03P135757	10.8714	https://www.genecards.org/cgi-bin/carddisp.pl?gene=RAB7A
CYP2A13	Cytochrome P450 Family 2 Subfamily A Member 13	Protein Coding	47	GC19P041088	10.8711	https://www.genecards.org/cgi-bin/carddisp.pl?gene=CYP2A13
DOLK	Dolichol Kinase	Protein Coding	46	GC09M128945	10.8653	https://www.genecards.org/cgi-bin/carddisp.pl?gene=DOLK
FADS3	Fatty Acid Desaturase 3	Protein Coding	44	GC11M061873	10.865	https://www.genecards.org/cgi-bin/carddisp.pl?gene=FADS3
PLPP2	Phospholipid Phosphatase 2	Protein Coding	48	GC19M008126	10.8645	https://www.genecards.org/cgi-bin/carddisp.pl?gene=PLPP2
PHKB	Phosphorylase Kinase Regulatory Subunit Beta	Protein Coding	51	GC16P047623	10.8626	https://www.genecards.org/cgi-bin/carddisp.pl?gene=PHKB
SULT2B1	Sulfotransferase Family 2B Member 1	Protein Coding	52	GC19P048552	10.8474	https://www.genecards.org/cgi-bin/carddisp.pl?gene=SULT2B1
GSK3B	Glycogen Synthase Kinase 3 Beta	Protein Coding	57	GC03M119821	10.8471	https://www.genecards.org/cgi-bin/carddisp.pl?gene=GSK3B
PEPD	Peptidase D	Protein Coding	52	GC19M033386	10.8442	https://www.genecards.org/cgi-bin/carddisp.pl?gene=PEPD
TCN2	Transcobalamin 2	Protein Coding	50	GC22P049645	10.8441	https://www.genecards.org/cgi-bin/carddisp.pl?gene=TCN2
ERCC6	ERCC Excision Repair 6, Chromatin Remodeling Factor	Protein Coding	53	GC10M049454	10.8429	https://www.genecards.org/cgi-bin/carddisp.pl?gene=ERCC6
GYS1	Glycogen Synthase 1	Protein Coding	56	GC19M076871	10.8413	https://www.genecards.org/cgi-bin/carddisp.pl?gene=GYS1
APOC4	Apolipoprotein C4	Protein Coding	43	GC19P079866	10.8098	https://www.genecards.org/cgi-bin/carddisp.pl?gene=APOC4
ANXA5	Annexin A5	Protein Coding	53	GC04M121667	10.8045	https://www.genecards.org/cgi-bin/carddisp.pl?gene=ANXA5
CYP4F8	Cytochrome P450 Family 4 Subfamily F Member 8	Protein Coding	40	GC19P079169	10.7969	https://www.genecards.org/cgi-bin/carddisp.pl?gene=CYP4F8
MAPK8	Mitogen-Activated Protein Kinase 8	Protein Coding	57	GC10P048306	10.7967	https://www.genecards.org/cgi-bin/carddisp.pl?gene=MAPK8
OSBP	Oxysterol Binding Protein	Protein Coding	47	GC11M105824	10.7959	https://www.genecards.org/cgi-bin/carddisp.pl?gene=OSBP
PTGIS	Prostaglandin I2 Synthase	Protein Coding	52	GC20M049503	10.7853	https://www.genecards.org/cgi-bin/carddisp.pl?gene=PTGIS
FABP7	Fatty Acid Binding Protein 7	Protein Coding	50	GC06P122840	10.7782	https://www.genecards.org/cgi-bin/carddisp.pl?gene=FABP7
AMT	Aminomethyltransferase	Protein Coding	51	GC03M052168	10.7778	https://www.genecards.org/cgi-bin/carddisp.pl?gene=AMT
OXCT1	3-Oxoacid CoA-Transferase 1	Protein Coding	52	GC05M041732	10.7764	https://www.genecards.org/cgi-bin/carddisp.pl?gene=OXCT1
MAPK14	Mitogen-Activated Protein Kinase 14	Protein Coding	58	GC06P100333	10.7715	https://www.genecards.org/cgi-bin/carddisp.pl?gene=MAPK14
MT-TS1	Mitochondrially Encoded TRNA-Ser (UCN) 1	RNA Gene	17	GCMTM007447	10.7682	https://www.genecards.org/cgi-bin/carddisp.pl?gene=MT-TS1
OSBPL2	Oxysterol Binding Protein Like 2	Protein Coding	47	GC20P062231	10.7675	https://www.genecards.org/cgi-bin/carddisp.pl?gene=OSBPL2
ACOT8	Acyl-CoA Thioesterase 8	Protein Coding	44	GC20M045841	10.764	https://www.genecards.org/cgi-bin/carddisp.pl?gene=ACOT8
LOC106560211	APOB 5' Regulatory Region	Functional Element	4	GC02P021041	10.7525	https://www.genecards.org/cgi-bin/carddisp.pl?gene=LOC106560211
MT-RNR1	Mitochondrially Encoded 12S RRNA	RNA Gene	19	GCMTP000642	10.7496	https://www.genecards.org/cgi-bin/carddisp.pl?gene=MT-RNR1
DCDC2	Doublecortin Domain Containing 2	Protein Coding	47	GC06M024171	10.7495	https://www.genecards.org/cgi-bin/carddisp.pl?gene=DCDC2
AKR1C4	Aldo-Keto Reductase Family 1 Member C4	Protein Coding	53	GC10P005195	10.7481	https://www.genecards.org/cgi-bin/carddisp.pl?gene=AKR1C4
MIR9-1	MicroRNA 9-1	RNA Gene	23	GC01M156420	10.7295	https://www.genecards.org/cgi-bin/carddisp.pl?gene=MIR9-1
SLC25A15	Solute Carrier Family 25 Member 15	Protein Coding	51	GC13P040789	10.7282	https://www.genecards.org/cgi-bin/carddisp.pl?gene=SLC25A15
SLC6A8	Solute Carrier Family 6 Member 8	Protein Coding	53	GC0XP153688	10.7188	https://www.genecards.org/cgi-bin/carddisp.pl?gene=SLC6A8
BMAL1	Basic Helix-Loop-Helix ARNT Like 1	Protein Coding	48	GC11P013277	10.7069	https://www.genecards.org/cgi-bin/carddisp.pl?gene=BMAL1
PEX1	Peroxisomal Biogenesis Factor 1	Protein Coding	51	GC07M092487	10.7063	https://www.genecards.org/cgi-bin/carddisp.pl?gene=PEX1
PLA2G4C	Phospholipase A2 Group IVC	Protein Coding	48	GC19M048047	10.7023	https://www.genecards.org/cgi-bin/carddisp.pl?gene=PLA2G4C
SCNN1A	Sodium Channel Epithelial 1 Subunit Alpha	Protein Coding	55	GC12M006346	10.7009	https://www.genecards.org/cgi-bin/carddisp.pl?gene=SCNN1A
ACP5	Acid Phosphatase 5, Tartrate Resistant	Protein Coding	53	GC19M011574	10.6976	https://www.genecards.org/cgi-bin/carddisp.pl?gene=ACP5
VPS13A	Vacuolar Protein Sorting 13 Homolog A	Protein Coding	49	GC09P077177	10.6934	https://www.genecards.org/cgi-bin/carddisp.pl?gene=VPS13A
EGFR	Epidermal Growth Factor Receptor	Protein Coding	62	GC07P055019	10.6909	https://www.genecards.org/cgi-bin/carddisp.pl?gene=EGFR
NDUFS7	NADH:Ubiquinone Oxidoreductase Core Subunit S7	Protein Coding	52	GC19P005193	10.6887	https://www.genecards.org/cgi-bin/carddisp.pl?gene=NDUFS7
DGKB	Diacylglycerol Kinase Beta	Protein Coding	50	GC07M014145	10.6817	https://www.genecards.org/cgi-bin/carddisp.pl?gene=DGKB
CTNNB1	Catenin Beta 1	Protein Coding	60	GC03P041194	10.6703	https://www.genecards.org/cgi-bin/carddisp.pl?gene=CTNNB1
DBT	Dihydrolipoamide Branched Chain Transacylase E2	Protein Coding	50	GC01M100186	10.6466	https://www.genecards.org/cgi-bin/carddisp.pl?gene=DBT
CELA2A	Chymotrypsin Like Elastase 2A	Protein Coding	49	GC01P015456	10.6427	https://www.genecards.org/cgi-bin/carddisp.pl?gene=CELA2A
MAN2B1	Mannosidase Alpha Class 2B Member 1	Protein Coding	52	GC19M015043	10.6396	https://www.genecards.org/cgi-bin/carddisp.pl?gene=MAN2B1
HTT	Huntingtin	Protein Coding	51	GC04P003041	10.6352	https://www.genecards.org/cgi-bin/carddisp.pl?gene=HTT
ESR2	Estrogen Receptor 2	Protein Coding	56	GC14M064084	10.6316	https://www.genecards.org/cgi-bin/carddisp.pl?gene=ESR2
SLC10A1	Solute Carrier Family 10 Member 1	Protein Coding	51	GC14M069775	10.6287	https://www.genecards.org/cgi-bin/carddisp.pl?gene=SLC10A1
BCO1	Beta-Carotene Oxygenase 1	Protein Coding	45	GC16P081238	10.6254	https://www.genecards.org/cgi-bin/carddisp.pl?gene=BCO1
HK1	Hexokinase 1	Protein Coding	56	GC10P069269	10.6024	https://www.genecards.org/cgi-bin/carddisp.pl?gene=HK1
GLP1R	Glucagon Like Peptide 1 Receptor	Protein Coding	53	GC06P039048	10.5991	https://www.genecards.org/cgi-bin/carddisp.pl?gene=GLP1R
BSND	Barttin CLCNK Type Accessory Subunit Beta	Protein Coding	46	GC01P054998	10.5855	https://www.genecards.org/cgi-bin/carddisp.pl?gene=BSND
GSTA1	Glutathione S-Transferase Alpha 1	Protein Coding	48	GC06M052791	10.5756	https://www.genecards.org/cgi-bin/carddisp.pl?gene=GSTA1
HLA-B	Major Histocompatibility Complex, Class I, B	Protein Coding	53	GC06M077857	10.5649	https://www.genecards.org/cgi-bin/carddisp.pl?gene=HLA-B
SHMT2	Serine Hydroxymethyltransferase 2	Protein Coding	53	GC12P057229	10.5617	https://www.genecards.org/cgi-bin/carddisp.pl?gene=SHMT2
MSR1	Macrophage Scavenger Receptor 1	Protein Coding	52	GC08M016107	10.5573	https://www.genecards.org/cgi-bin/carddisp.pl?gene=MSR1
SLC46A1	Solute Carrier Family 46 Member 1	Protein Coding	50	GC17M056461	10.5572	https://www.genecards.org/cgi-bin/carddisp.pl?gene=SLC46A1
MIR200B	MicroRNA 200b	RNA Gene	24	GC01P001167	10.5471	https://www.genecards.org/cgi-bin/carddisp.pl?gene=MIR200B
SLC5A1	Solute Carrier Family 5 Member 1	Protein Coding	55	GC22P032043	10.5441	https://www.genecards.org/cgi-bin/carddisp.pl?gene=SLC5A1
CD1D	CD1d Molecule	Protein Coding	50	GC01P158178	10.5432	https://www.genecards.org/cgi-bin/carddisp.pl?gene=CD1D
GLS	Glutaminase	Protein Coding	56	GC02P190880	10.5426	https://www.genecards.org/cgi-bin/carddisp.pl?gene=GLS
NDUFAF5	NADH:Ubiquinone Oxidoreductase Complex Assembly Factor 5	Protein Coding	43	GC20P013943	10.5257	https://www.genecards.org/cgi-bin/carddisp.pl?gene=NDUFAF5
MIR212	MicroRNA 212	RNA Gene	23	GC17M002050	10.5174	https://www.genecards.org/cgi-bin/carddisp.pl?gene=MIR212
TH	Tyrosine Hydroxylase	Protein Coding	58	GC11M002163	10.5164	https://www.genecards.org/cgi-bin/carddisp.pl?gene=TH
ATAD3A	ATPase Family AAA Domain Containing 3A	Protein Coding	47	GC01P004977	10.5037	https://www.genecards.org/cgi-bin/carddisp.pl?gene=ATAD3A
COSMOC	Cell Fate And Sterol Metabolism Associated Divergent Transcript Of MOCOS	RNA Gene	15	GC18M036174	10.5034	https://www.genecards.org/cgi-bin/carddisp.pl?gene=COSMOC
MT-ND6	Mitochondrially Encoded NADH:Ubiquinone Oxidoreductase Core Subunit 6	Protein Coding	38	GCMTM014151	10.5029	https://www.genecards.org/cgi-bin/carddisp.pl?gene=MT-ND6
PEX5	Peroxisomal Biogenesis Factor 5	Protein Coding	51	GC12P026374	10.4867	https://www.genecards.org/cgi-bin/carddisp.pl?gene=PEX5
MIR146A	MicroRNA 146a	RNA Gene	25	GC05P160485	10.4866	https://www.genecards.org/cgi-bin/carddisp.pl?gene=MIR146A
UMPS	Uridine Monophosphate Synthetase	Protein Coding	53	GC03P124730	10.4836	https://www.genecards.org/cgi-bin/carddisp.pl?gene=UMPS
MIRLET7B	MicroRNA Let-7b	RNA Gene	23	GC22P050273	10.4718	https://www.genecards.org/cgi-bin/carddisp.pl?gene=MIRLET7B
ASPA	Aspartoacylase	Protein Coding	50	GC17P003472	10.4634	https://www.genecards.org/cgi-bin/carddisp.pl?gene=ASPA
SPTLC1	Serine Palmitoyltransferase Long Chain Base Subunit 1	Protein Coding	53	GC09M101736	10.4488	https://www.genecards.org/cgi-bin/carddisp.pl?gene=SPTLC1
MIR214	MicroRNA 214	RNA Gene	25	GC01M172234	10.4399	https://www.genecards.org/cgi-bin/carddisp.pl?gene=MIR214
GC	GC Vitamin D Binding Protein	Protein Coding	51	GC04M071741	10.4365	https://www.genecards.org/cgi-bin/carddisp.pl?gene=GC
NDUFA1	NADH:Ubiquinone Oxidoreductase Subunit A1	Protein Coding	50	GC0XP119871	10.4062	https://www.genecards.org/cgi-bin/carddisp.pl?gene=NDUFA1
BLOC1S1	Biogenesis Of Lysosomal Organelles Complex 1 Subunit 1	Protein Coding	43	GC12P055984	10.3984	https://www.genecards.org/cgi-bin/carddisp.pl?gene=BLOC1S1
TALDO1	Transaldolase 1	Protein Coding	53	GC11P002661	10.3937	https://www.genecards.org/cgi-bin/carddisp.pl?gene=TALDO1
KYNU	Kynureninase	Protein Coding	55	GC02P142877	10.3901	https://www.genecards.org/cgi-bin/carddisp.pl?gene=KYNU
ABCD3	ATP Binding Cassette Subfamily D Member 3	Protein Coding	51	GC01P094385	10.3833	https://www.genecards.org/cgi-bin/carddisp.pl?gene=ABCD3
HSD17B13	Hydroxysteroid 17-Beta Dehydrogenase 13	Protein Coding	46	GC04M087303	10.3715	https://www.genecards.org/cgi-bin/carddisp.pl?gene=HSD17B13
TBXAS1	Thromboxane A Synthase 1	Protein Coding	56	GC07P139777	10.3704	https://www.genecards.org/cgi-bin/carddisp.pl?gene=TBXAS1
MIR192	MicroRNA 192	RNA Gene	24	GC11M064891	10.3685	https://www.genecards.org/cgi-bin/carddisp.pl?gene=MIR192
BRCA1	BRCA1 DNA Repair Associated	Protein Coding	57	GC17M043044	10.3651	https://www.genecards.org/cgi-bin/carddisp.pl?gene=BRCA1
AKR1D1	Aldo-Keto Reductase Family 1 Member D1	Protein Coding	52	GC07P138017	10.3605	https://www.genecards.org/cgi-bin/carddisp.pl?gene=AKR1D1
MMP1	Matrix Metallopeptidase 1	Protein Coding	57	GC11M106849	10.3501	https://www.genecards.org/cgi-bin/carddisp.pl?gene=MMP1
MIA2	MIA SH3 Domain ER Export Factor 2	Protein Coding	46	GC14P039230	10.3465	https://www.genecards.org/cgi-bin/carddisp.pl?gene=MIA2
ACAA1	Acetyl-CoA Acyltransferase 1	Protein Coding	48	GC03M038103	10.3449	https://www.genecards.org/cgi-bin/carddisp.pl?gene=ACAA1
APOD	Apolipoprotein D	Protein Coding	50	GC03M195568	10.3248	https://www.genecards.org/cgi-bin/carddisp.pl?gene=APOD
MAOB	Monoamine Oxidase B	Protein Coding	51	GC0XM043766	10.3211	https://www.genecards.org/cgi-bin/carddisp.pl?gene=MAOB
DECR1	2,4-Dienoyl-CoA Reductase 1	Protein Coding	47	GC08P090001	10.3162	https://www.genecards.org/cgi-bin/carddisp.pl?gene=DECR1
PRNP	Prion Protein	Protein Coding	55	GC20P004686	10.3135	https://www.genecards.org/cgi-bin/carddisp.pl?gene=PRNP
IL18	Interleukin 18	Protein Coding	51	GC11M112143	10.3104	https://www.genecards.org/cgi-bin/carddisp.pl?gene=IL18
GBE1	1,4-Alpha-Glucan Branching Enzyme 1	Protein Coding	50	GC03M081489	10.3037	https://www.genecards.org/cgi-bin/carddisp.pl?gene=GBE1
CAD	Carbamoyl-Phosphate Synthetase 2, Aspartate Transcarbamylase, And Dihydroorotase	Protein Coding	56	GC02P027217	10.2887	https://www.genecards.org/cgi-bin/carddisp.pl?gene=CAD
DBI	Diazepam Binding Inhibitor, Acyl-CoA Binding Protein	Protein Coding	52	GC02P119366	10.2873	https://www.genecards.org/cgi-bin/carddisp.pl?gene=DBI
RPIA	Ribose 5-Phosphate Isomerase A	Protein Coding	50	GC02P088691	10.2699	https://www.genecards.org/cgi-bin/carddisp.pl?gene=RPIA
FFAR4	Free Fatty Acid Receptor 4	Protein Coding	47	GC10P093566	10.267	https://www.genecards.org/cgi-bin/carddisp.pl?gene=FFAR4
CTSA	Cathepsin A	Protein Coding	53	GC20P045890	10.2664	https://www.genecards.org/cgi-bin/carddisp.pl?gene=CTSA
NADK2	NAD Kinase 2, Mitochondrial	Protein Coding	44	GC05M036194	10.2628	https://www.genecards.org/cgi-bin/carddisp.pl?gene=NADK2
MT-TN	Mitochondrially Encoded TRNA-Asn (AAU/C)	RNA Gene	15	GCMTM005659	10.2608	https://www.genecards.org/cgi-bin/carddisp.pl?gene=MT-TN
KCNQ1OT1	KCNQ1 Opposite Strand/Antisense Transcript 1	RNA Gene	30	GC11M007381	10.2549	https://www.genecards.org/cgi-bin/carddisp.pl?gene=KCNQ1OT1
MIR200A	MicroRNA 200a	RNA Gene	23	GC01P004952	10.2402	https://www.genecards.org/cgi-bin/carddisp.pl?gene=MIR200A
ALDOA	Aldolase, Fructose-Bisphosphate A	Protein Coding	55	GC16P030064	10.2387	https://www.genecards.org/cgi-bin/carddisp.pl?gene=ALDOA
ABCA7	ATP Binding Cassette Subfamily A Member 7	Protein Coding	52	GC19P005142	10.2307	https://www.genecards.org/cgi-bin/carddisp.pl?gene=ABCA7
PLCG1	Phospholipase C Gamma 1	Protein Coding	54	GC20P041136	10.2301	https://www.genecards.org/cgi-bin/carddisp.pl?gene=PLCG1
AGTR1	Angiotensin II Receptor Type 1	Protein Coding	58	GC03P148697	10.2301	https://www.genecards.org/cgi-bin/carddisp.pl?gene=AGTR1
COX8A	Cytochrome C Oxidase Subunit 8A	Protein Coding	48	GC11P064110	10.2277	https://www.genecards.org/cgi-bin/carddisp.pl?gene=COX8A
CST3	Cystatin C	Protein Coding	51	GC20M023742	10.226	https://www.genecards.org/cgi-bin/carddisp.pl?gene=CST3
ACTA1	Actin Alpha 1, Skeletal Muscle	Protein Coding	55	GC01M229799	10.2117	https://www.genecards.org/cgi-bin/carddisp.pl?gene=ACTA1
GRHPR	Glyoxylate And Hydroxypyruvate Reductase	Protein Coding	53	GC09P051050	10.2087	https://www.genecards.org/cgi-bin/carddisp.pl?gene=GRHPR
ACSS2	Acyl-CoA Synthetase Short Chain Family Member 2	Protein Coding	53	GC20P035068	10.2046	https://www.genecards.org/cgi-bin/carddisp.pl?gene=ACSS2
ABAT	4-Aminobutyrate Aminotransferase	Protein Coding	53	GC16P008674	10.2037	https://www.genecards.org/cgi-bin/carddisp.pl?gene=ABAT
SARDH	Sarcosine Dehydrogenase	Protein Coding	50	GC09M133663	10.2033	https://www.genecards.org/cgi-bin/carddisp.pl?gene=SARDH
FAR1	Fatty Acyl-CoA Reductase 1	Protein Coding	50	GC11P013668	10.1834	https://www.genecards.org/cgi-bin/carddisp.pl?gene=FAR1
TRMU	TRNA Mitochondrial 2-Thiouridylase	Protein Coding	47	GC22P046330	10.183	https://www.genecards.org/cgi-bin/carddisp.pl?gene=TRMU
AKR1C2	Aldo-Keto Reductase Family 1 Member C2	Protein Coding	52	GC10M004987	10.1799	https://www.genecards.org/cgi-bin/carddisp.pl?gene=AKR1C2
ALDH1B1	Aldehyde Dehydrogenase 1 Family Member B1	Protein Coding	51	GC09P038392	10.1679	https://www.genecards.org/cgi-bin/carddisp.pl?gene=ALDH1B1
LBP	Lipopolysaccharide Binding Protein	Protein Coding	51	GC20P038346	10.1668	https://www.genecards.org/cgi-bin/carddisp.pl?gene=LBP
CAVIN1	Caveolae Associated Protein 1	Protein Coding	48	GC17M057143	10.1613	https://www.genecards.org/cgi-bin/carddisp.pl?gene=CAVIN1
DOCK7	Dedicator Of Cytokinesis 7	Protein Coding	49	GC01M062454	10.1595	https://www.genecards.org/cgi-bin/carddisp.pl?gene=DOCK7
ADH7	Alcohol Dehydrogenase 7 (Class IV), Mu Or Sigma Polypeptide	Protein Coding	50	GC04M099412	10.1594	https://www.genecards.org/cgi-bin/carddisp.pl?gene=ADH7
MYH7	Myosin Heavy Chain 7	Protein Coding	53	GC14M023412	10.1576	https://www.genecards.org/cgi-bin/carddisp.pl?gene=MYH7
ALG9	ALG9 Alpha-1,2-Mannosyltransferase	Protein Coding	50	GC11M112657	10.1445	https://www.genecards.org/cgi-bin/carddisp.pl?gene=ALG9
L2HGDH	L-2-Hydroxyglutarate Dehydrogenase	Protein Coding	47	GC14M050237	10.1434	https://www.genecards.org/cgi-bin/carddisp.pl?gene=L2HGDH
CYP2S1	Cytochrome P450 Family 2 Subfamily S Member 1	Protein Coding	49	GC19P041193	10.1414	https://www.genecards.org/cgi-bin/carddisp.pl?gene=CYP2S1
CFHR1	Complement Factor H Related 1	Protein Coding	50	GC01P196822	10.1372	https://www.genecards.org/cgi-bin/carddisp.pl?gene=CFHR1
LRAT	Lecithin Retinol Acyltransferase	Protein Coding	51	GC04P154626	10.1315	https://www.genecards.org/cgi-bin/carddisp.pl?gene=LRAT
ARSB	Arylsulfatase B	Protein Coding	54	GC05M078777	10.121	https://www.genecards.org/cgi-bin/carddisp.pl?gene=ARSB
SLC25A12	Solute Carrier Family 25 Member 12	Protein Coding	53	GC02M171783	10.1173	https://www.genecards.org/cgi-bin/carddisp.pl?gene=SLC25A12
COQ2	Coenzyme Q2, Polyprenyltransferase	Protein Coding	47	GC04M083261	10.1088	https://www.genecards.org/cgi-bin/carddisp.pl?gene=COQ2
CD1C	CD1c Molecule	Protein Coding	45	GC01P158289	10.1079	https://www.genecards.org/cgi-bin/carddisp.pl?gene=CD1C
GPI	Glucose-6-Phosphate Isomerase	Protein Coding	55	GC19P034359	10.1037	https://www.genecards.org/cgi-bin/carddisp.pl?gene=GPI
SNORD15A	Small Nucleolar RNA, C/D Box 15A	RNA Gene	19	GC11P075400	10.0973	https://www.genecards.org/cgi-bin/carddisp.pl?gene=SNORD15A
CYP4B1	Cytochrome P450 Family 4 Subfamily B Member 1	Protein Coding	50	GC01P046757	10.0823	https://www.genecards.org/cgi-bin/carddisp.pl?gene=CYP4B1
NR0B2	Nuclear Receptor Subfamily 0 Group B Member 2	Protein Coding	48	GC01M028961	10.0788	https://www.genecards.org/cgi-bin/carddisp.pl?gene=NR0B2
CYP2C18	Cytochrome P450 Family 2 Subfamily C Member 18	Protein Coding	49	GC10P096792	10.0666	https://www.genecards.org/cgi-bin/carddisp.pl?gene=CYP2C18
FOXRED1	FAD Dependent Oxidoreductase Domain Containing 1	Protein Coding	48	GC11P126269	10.0331	https://www.genecards.org/cgi-bin/carddisp.pl?gene=FOXRED1
NEU3	Neuraminidase 3	Protein Coding	46	GC11P078980	10.022	https://www.genecards.org/cgi-bin/carddisp.pl?gene=NEU3
CD38	CD38 Molecule	Protein Coding	53	GC04P020235	10.0183	https://www.genecards.org/cgi-bin/carddisp.pl?gene=CD38
DLEU2	Deleted In Lymphocytic Leukemia 2	RNA Gene	26	GC13M049913	10.0049	https://www.genecards.org/cgi-bin/carddisp.pl?gene=DLEU2
PCSK1	Proprotein Convertase Subtilisin/Kexin Type 1	Protein Coding	56	GC05M096391	10.0041	https://www.genecards.org/cgi-bin/carddisp.pl?gene=PCSK1
MOGAT2	Monoacylglycerol O-Acyltransferase 2	Protein Coding	45	GC11P075717	9.99684	https://www.genecards.org/cgi-bin/carddisp.pl?gene=MOGAT2
PRKCA	Protein Kinase C Alpha	Protein Coding	57	GC17P066302	9.95599	https://www.genecards.org/cgi-bin/carddisp.pl?gene=PRKCA
CYP8B1	Cytochrome P450 Family 8 Subfamily B Member 1	Protein Coding	47	GC03M042856	9.95542	https://www.genecards.org/cgi-bin/carddisp.pl?gene=CYP8B1
ALAD	Aminolevulinate Dehydratase	Protein Coding	53	GC09M113386	9.9489	https://www.genecards.org/cgi-bin/carddisp.pl?gene=ALAD
ZMPSTE24	Zinc Metallopeptidase STE24	Protein Coding	48	GC01P040258	9.94642	https://www.genecards.org/cgi-bin/carddisp.pl?gene=ZMPSTE24
MBP	Myelin Basic Protein	Protein Coding	51	GC18M076978	9.93596	https://www.genecards.org/cgi-bin/carddisp.pl?gene=MBP
DYNC2LI1	Dynein Cytoplasmic 2 Light Intermediate Chain 1	Protein Coding	46	GC02P043788	9.93471	https://www.genecards.org/cgi-bin/carddisp.pl?gene=DYNC2LI1
TPO	Thyroid Peroxidase	Protein Coding	55	GC02P001374	9.93362	https://www.genecards.org/cgi-bin/carddisp.pl?gene=TPO
GNMT	Glycine N-Methyltransferase	Protein Coding	52	GC06P042960	9.9314	https://www.genecards.org/cgi-bin/carddisp.pl?gene=GNMT
POLG2	DNA Polymerase Gamma 2, Accessory Subunit	Protein Coding	47	GC17M064477	9.92956	https://www.genecards.org/cgi-bin/carddisp.pl?gene=POLG2
MFN2	Mitofusin 2	Protein Coding	54	GC01P011980	9.91756	https://www.genecards.org/cgi-bin/carddisp.pl?gene=MFN2
SLC39A8	Solute Carrier Family 39 Member 8	Protein Coding	52	GC04M102252	9.91684	https://www.genecards.org/cgi-bin/carddisp.pl?gene=SLC39A8
SCNN1G	Sodium Channel Epithelial 1 Subunit Gamma	Protein Coding	54	GC16P023182	9.90557	https://www.genecards.org/cgi-bin/carddisp.pl?gene=SCNN1G
FTH1	Ferritin Heavy Chain 1	Protein Coding	57	GC11M061959	9.90293	https://www.genecards.org/cgi-bin/carddisp.pl?gene=FTH1
SERPINC1	Serpin Family C Member 1	Protein Coding	57	GC01M174732	9.89862	https://www.genecards.org/cgi-bin/carddisp.pl?gene=SERPINC1
TRIB1	Tribbles Pseudokinase 1	Protein Coding	46	GC08P125430	9.89589	https://www.genecards.org/cgi-bin/carddisp.pl?gene=TRIB1
ATIC	5-Aminoimidazole-4-Carboxamide Ribonucleotide Formyltransferase/IMP Cyclohydrolase	Protein Coding	52	GC02P215311	9.89321	https://www.genecards.org/cgi-bin/carddisp.pl?gene=ATIC
FOS	Fos Proto-Oncogene, AP-1 Transcription Factor Subunit	Protein Coding	57	GC14P075278	9.88936	https://www.genecards.org/cgi-bin/carddisp.pl?gene=FOS
APOL1	Apolipoprotein L1	Protein Coding	51	GC22P036253	9.88255	https://www.genecards.org/cgi-bin/carddisp.pl?gene=APOL1
ACHE	Acetylcholinesterase (Cartwright Blood Group)	Protein Coding	52	GC07M100889	9.87881	https://www.genecards.org/cgi-bin/carddisp.pl?gene=ACHE
HOGA1	4-Hydroxy-2-Oxoglutarate Aldolase 1	Protein Coding	48	GC10P098117	9.87072	https://www.genecards.org/cgi-bin/carddisp.pl?gene=HOGA1
NAT1	N-Acetyltransferase 1	Protein Coding	51	GC08P018183	9.8653	https://www.genecards.org/cgi-bin/carddisp.pl?gene=NAT1
ARG2	Arginase 2	Protein Coding	52	GC14P067619	9.8585	https://www.genecards.org/cgi-bin/carddisp.pl?gene=ARG2
HNF1B	HNF1 Homeobox B	Protein Coding	50	GC17M037686	9.85768	https://www.genecards.org/cgi-bin/carddisp.pl?gene=HNF1B
ALG13	ALG13 UDP-N-Acetylglucosaminyltransferase Subunit	Protein Coding	46	GC0XP111665	9.85711	https://www.genecards.org/cgi-bin/carddisp.pl?gene=ALG13
FTL	Ferritin Light Chain	Protein Coding	52	GC19P048965	9.85462	https://www.genecards.org/cgi-bin/carddisp.pl?gene=FTL
ABHD4	Abhydrolase Domain Containing 4, N-Acyl Phospholipase B	Protein Coding	46	GC14P037354	9.85375	https://www.genecards.org/cgi-bin/carddisp.pl?gene=ABHD4
COL1A1	Collagen Type I Alpha 1 Chain	Protein Coding	56	GC17M057583	9.8507	https://www.genecards.org/cgi-bin/carddisp.pl?gene=COL1A1
UGT1A5	UDP Glucuronosyltransferase Family 1 Member A5	Protein Coding	40	GC02P233712	9.8454	https://www.genecards.org/cgi-bin/carddisp.pl?gene=UGT1A5
DBH	Dopamine Beta-Hydroxylase	Protein Coding	59	GC09P133636	9.83112	https://www.genecards.org/cgi-bin/carddisp.pl?gene=DBH
MIR451A	MicroRNA 451a	RNA Gene	19	GC17M028861	9.81303	https://www.genecards.org/cgi-bin/carddisp.pl?gene=MIR451A
MIR130B	MicroRNA 130b	RNA Gene	22	GC22P051134	9.79504	https://www.genecards.org/cgi-bin/carddisp.pl?gene=MIR130B
COX15	Cytochrome C Oxidase Assembly Homolog COX15	Protein Coding	49	GC10M099696	9.7933	https://www.genecards.org/cgi-bin/carddisp.pl?gene=COX15
SUCLA2	Succinate-CoA Ligase ADP-Forming Subunit Beta	Protein Coding	53	GC13M047745	9.78916	https://www.genecards.org/cgi-bin/carddisp.pl?gene=SUCLA2
GAL3ST1	Galactose-3-O-Sulfotransferase 1	Protein Coding	45	GC22M030554	9.78663	https://www.genecards.org/cgi-bin/carddisp.pl?gene=GAL3ST1
UGT2B15	UDP Glucuronosyltransferase Family 2 Member B15	Protein Coding	50	GC04M068646	9.78143	https://www.genecards.org/cgi-bin/carddisp.pl?gene=UGT2B15
ATG7	Autophagy Related 7	Protein Coding	50	GC03P014331	9.7724	https://www.genecards.org/cgi-bin/carddisp.pl?gene=ATG7
MMP9	Matrix Metallopeptidase 9	Protein Coding	61	GC20P046008	9.76624	https://www.genecards.org/cgi-bin/carddisp.pl?gene=MMP9
AKR1B10	Aldo-Keto Reductase Family 1 Member B10	Protein Coding	50	GC07P134527	9.76568	https://www.genecards.org/cgi-bin/carddisp.pl?gene=AKR1B10
CHKB	Choline Kinase Beta	Protein Coding	51	GC22M050578	9.76555	https://www.genecards.org/cgi-bin/carddisp.pl?gene=CHKB
DGUOK	Deoxyguanosine Kinase	Protein Coding	51	GC02P073926	9.76003	https://www.genecards.org/cgi-bin/carddisp.pl?gene=DGUOK
TGM1	Transglutaminase 1	Protein Coding	52	GC14M024249	9.75881	https://www.genecards.org/cgi-bin/carddisp.pl?gene=TGM1
SLC5A4	Solute Carrier Family 5 Member 4	Protein Coding	47	GC22M032218	9.75752	https://www.genecards.org/cgi-bin/carddisp.pl?gene=SLC5A4
SMARCA4	SWI/SNF Related, Matrix Associated, Actin Dependent Regulator Of Chromatin, Subfamily A, Member 4	Protein Coding	58	GC19P011021	9.75482	https://www.genecards.org/cgi-bin/carddisp.pl?gene=SMARCA4
CLU	Clusterin	Protein Coding	54	GC08M027596	9.74981	https://www.genecards.org/cgi-bin/carddisp.pl?gene=CLU
CDKN3	Cyclin Dependent Kinase Inhibitor 3	Protein Coding	48	GC14P054398	9.74754	https://www.genecards.org/cgi-bin/carddisp.pl?gene=CDKN3
SLC6A3	Solute Carrier Family 6 Member 3	Protein Coding	57	GC05M001392	9.74628	https://www.genecards.org/cgi-bin/carddisp.pl?gene=SLC6A3
KCNH2	Potassium Voltage-Gated Channel Subfamily H Member 2	Protein Coding	57	GC07M150944	9.74187	https://www.genecards.org/cgi-bin/carddisp.pl?gene=KCNH2
MIR19B1	MicroRNA 19b-1	RNA Gene	20	GC13P091605	9.71196	https://www.genecards.org/cgi-bin/carddisp.pl?gene=MIR19B1
HSD17B3	Hydroxysteroid 17-Beta Dehydrogenase 3	Protein Coding	54	GC09M101885	9.70963	https://www.genecards.org/cgi-bin/carddisp.pl?gene=HSD17B3
TRC-GCA24-1	TRNA-Cys (GCA) 24-1	RNA Gene	8	GC17M056977	9.69282	https://www.genecards.org/cgi-bin/carddisp.pl?gene=TRC-GCA24-1
KRT14	Keratin 14	Protein Coding	53	GC17M041582	9.69011	https://www.genecards.org/cgi-bin/carddisp.pl?gene=KRT14
PLIN4	Perilipin 4	Protein Coding	43	GC19M008543	9.68966	https://www.genecards.org/cgi-bin/carddisp.pl?gene=PLIN4
BCAT2	Branched Chain Amino Acid Transaminase 2	Protein Coding	52	GC19M048795	9.68137	https://www.genecards.org/cgi-bin/carddisp.pl?gene=BCAT2
PET100	PET100 Cytochrome C Oxidase Chaperone	Protein Coding	36	GC19P008034	9.67864	https://www.genecards.org/cgi-bin/carddisp.pl?gene=PET100
EBP	EBP Cholestenol Delta-Isomerase	Protein Coding	51	GC0XP048521	9.67076	https://www.genecards.org/cgi-bin/carddisp.pl?gene=EBP
DNMT1	DNA Methyltransferase 1	Protein Coding	59	GC19M010133	9.6694	https://www.genecards.org/cgi-bin/carddisp.pl?gene=DNMT1
PDE3B	Phosphodiesterase 3B	Protein Coding	51	GC11P014643	9.65813	https://www.genecards.org/cgi-bin/carddisp.pl?gene=PDE3B
GCH1	GTP Cyclohydrolase 1	Protein Coding	54	GC14M054842	9.64973	https://www.genecards.org/cgi-bin/carddisp.pl?gene=GCH1
PIK3C3	Phosphatidylinositol 3-Kinase Catalytic Subunit Type 3	Protein Coding	56	GC18P041955	9.64898	https://www.genecards.org/cgi-bin/carddisp.pl?gene=PIK3C3
LPCAT2	Lysophosphatidylcholine Acyltransferase 2	Protein Coding	49	GC16P055510	9.64473	https://www.genecards.org/cgi-bin/carddisp.pl?gene=LPCAT2
SRC	SRC Proto-Oncogene, Non-Receptor Tyrosine Kinase	Protein Coding	58	GC20P037344	9.63861	https://www.genecards.org/cgi-bin/carddisp.pl?gene=SRC
PLAT	Plasminogen Activator, Tissue Type	Protein Coding	56	GC08M042174	9.63346	https://www.genecards.org/cgi-bin/carddisp.pl?gene=PLAT
CTNS	Cystinosin, Lysosomal Cystine Transporter	Protein Coding	52	GC17P003636	9.62463	https://www.genecards.org/cgi-bin/carddisp.pl?gene=CTNS
ACER3	Alkaline Ceramidase 3	Protein Coding	45	GC11P076860	9.62009	https://www.genecards.org/cgi-bin/carddisp.pl?gene=ACER3
GNA11	G Protein Subunit Alpha 11	Protein Coding	54	GC19P003094	9.61584	https://www.genecards.org/cgi-bin/carddisp.pl?gene=GNA11
ABCC4	ATP Binding Cassette Subfamily C Member 4	Protein Coding	52	GC13M095019	9.60575	https://www.genecards.org/cgi-bin/carddisp.pl?gene=ABCC4
PLA2G4F	Phospholipase A2 Group IVF	Protein Coding	46	GC15M042139	9.60275	https://www.genecards.org/cgi-bin/carddisp.pl?gene=PLA2G4F
HACL1	2-Hydroxyacyl-CoA Lyase 1	Protein Coding	47	GC03M022891	9.5991	https://www.genecards.org/cgi-bin/carddisp.pl?gene=HACL1
VPS13C	Vacuolar Protein Sorting 13 Homolog C	Protein Coding	40	GC15M061852	9.59603	https://www.genecards.org/cgi-bin/carddisp.pl?gene=VPS13C
SLC27A2	Solute Carrier Family 27 Member 2	Protein Coding	52	GC15P050182	9.58707	https://www.genecards.org/cgi-bin/carddisp.pl?gene=SLC27A2
RFT1	RFT1 Homolog	Protein Coding	45	GC03M053071	9.58549	https://www.genecards.org/cgi-bin/carddisp.pl?gene=RFT1
ESRRA	Estrogen Related Receptor Alpha	Protein Coding	53	GC11P064305	9.58038	https://www.genecards.org/cgi-bin/carddisp.pl?gene=ESRRA
PTS	6-Pyruvoyltetrahydropterin Synthase	Protein Coding	52	GC11P112226	9.57727	https://www.genecards.org/cgi-bin/carddisp.pl?gene=PTS
GAREM2	GRB2 Associated Regulator Of MAPK1 Subtype 2	Protein Coding	39	GC02P026220	9.57383	https://www.genecards.org/cgi-bin/carddisp.pl?gene=GAREM2
AIFM1	Apoptosis Inducing Factor Mitochondria Associated 1	Protein Coding	56	GC0XM130129	9.57289	https://www.genecards.org/cgi-bin/carddisp.pl?gene=AIFM1
DHDDS	Dehydrodolichyl Diphosphate Synthase Subunit	Protein Coding	49	GC01P026432	9.56722	https://www.genecards.org/cgi-bin/carddisp.pl?gene=DHDDS
FABP3	Fatty Acid Binding Protein 3	Protein Coding	50	GC01M031365	9.56374	https://www.genecards.org/cgi-bin/carddisp.pl?gene=FABP3
ALDH3B2	Aldehyde Dehydrogenase 3 Family Member B2	Protein Coding	46	GC11M067662	9.55612	https://www.genecards.org/cgi-bin/carddisp.pl?gene=ALDH3B2
SQLE	Squalene Epoxidase	Protein Coding	51	GC08P124998	9.55475	https://www.genecards.org/cgi-bin/carddisp.pl?gene=SQLE
AKR1C1	Aldo-Keto Reductase Family 1 Member C1	Protein Coding	50	GC10P004963	9.54669	https://www.genecards.org/cgi-bin/carddisp.pl?gene=AKR1C1
SCNN1B	Sodium Channel Epithelial 1 Subunit Beta	Protein Coding	55	GC16P023278	9.54661	https://www.genecards.org/cgi-bin/carddisp.pl?gene=SCNN1B
PPARGC1B	PPARG Coactivator 1 Beta	Protein Coding	42	GC05P149730	9.53807	https://www.genecards.org/cgi-bin/carddisp.pl?gene=PPARGC1B
OSBPL10	Oxysterol Binding Protein Like 10	Protein Coding	42	GC03M031677	9.53569	https://www.genecards.org/cgi-bin/carddisp.pl?gene=OSBPL10
CEBPA	CCAAT Enhancer Binding Protein Alpha	Protein Coding	53	GC19M033299	9.52592	https://www.genecards.org/cgi-bin/carddisp.pl?gene=CEBPA
SQSTM1	Sequestosome 1	Protein Coding	56	GC05P179806	9.52543	https://www.genecards.org/cgi-bin/carddisp.pl?gene=SQSTM1
CAV2	Caveolin 2	Protein Coding	50	GC07P116287	9.52042	https://www.genecards.org/cgi-bin/carddisp.pl?gene=CAV2
RNF213	Ring Finger Protein 213	Protein Coding	45	GC17P080260	9.5063	https://www.genecards.org/cgi-bin/carddisp.pl?gene=RNF213
CYP2U1	Cytochrome P450 Family 2 Subfamily U Member 1	Protein Coding	50	GC04P107931	9.50044	https://www.genecards.org/cgi-bin/carddisp.pl?gene=CYP2U1
NLRP3	NLR Family Pyrin Domain Containing 3	Protein Coding	55	GC01P247415	9.49732	https://www.genecards.org/cgi-bin/carddisp.pl?gene=NLRP3
DNAJC19	DnaJ Heat Shock Protein Family (Hsp40) Member C19	Protein Coding	49	GC03M180983	9.49319	https://www.genecards.org/cgi-bin/carddisp.pl?gene=DNAJC19
MIR20A	MicroRNA 20a	RNA Gene	22	GC13P091608	9.49056	https://www.genecards.org/cgi-bin/carddisp.pl?gene=MIR20A
PLD2	Phospholipase D2	Protein Coding	54	GC17P005948	9.48828	https://www.genecards.org/cgi-bin/carddisp.pl?gene=PLD2
PIGA	Phosphatidylinositol Glycan Anchor Biosynthesis Class A	Protein Coding	50	GC0XM015319	9.48188	https://www.genecards.org/cgi-bin/carddisp.pl?gene=PIGA
AOMS2	Abdominal Obesity-Metabolic Syndrome QTL2	Genetic Locus	2	GC17U990216	9.47808	https://www.genecards.org/cgi-bin/carddisp.pl?gene=AOMS2
MBTPS1	Membrane Bound Transcription Factor Peptidase, Site 1	Protein Coding	51	GC16M084053	9.47697	https://www.genecards.org/cgi-bin/carddisp.pl?gene=MBTPS1
AMN	Amnion Associated Transmembrane Protein	Protein Coding	47	GC14P102922	9.47562	https://www.genecards.org/cgi-bin/carddisp.pl?gene=AMN
DPM2	Dolichyl-Phosphate Mannosyltransferase Subunit 2, Regulatory	Protein Coding	43	GC09M127935	9.46908	https://www.genecards.org/cgi-bin/carddisp.pl?gene=DPM2
GYS2	Glycogen Synthase 2	Protein Coding	52	GC12M024228	9.46823	https://www.genecards.org/cgi-bin/carddisp.pl?gene=GYS2
MDH2	Malate Dehydrogenase 2	Protein Coding	55	GC07P076048	9.4658	https://www.genecards.org/cgi-bin/carddisp.pl?gene=MDH2
PARP1	Poly(ADP-Ribose) Polymerase 1	Protein Coding	58	GC01M226360	9.45225	https://www.genecards.org/cgi-bin/carddisp.pl?gene=PARP1
ABCC3	ATP Binding Cassette Subfamily C Member 3	Protein Coding	53	GC17P050634	9.45078	https://www.genecards.org/cgi-bin/carddisp.pl?gene=ABCC3
PSEN1	Presenilin 1	Protein Coding	60	GC14P073136	9.4503	https://www.genecards.org/cgi-bin/carddisp.pl?gene=PSEN1
LRP5	LDL Receptor Related Protein 5	Protein Coding	57	GC11P068298	9.44801	https://www.genecards.org/cgi-bin/carddisp.pl?gene=LRP5
PNPLA7	Patatin Like Phospholipase Domain Containing 7	Protein Coding	41	GC09M137459	9.42689	https://www.genecards.org/cgi-bin/carddisp.pl?gene=PNPLA7
SP1	Sp1 Transcription Factor	Protein Coding	52	GC12P053380	9.4249	https://www.genecards.org/cgi-bin/carddisp.pl?gene=SP1
CAV3	Caveolin 3	Protein Coding	50	GC03P008733	9.42351	https://www.genecards.org/cgi-bin/carddisp.pl?gene=CAV3
ERBB2	Erb-B2 Receptor Tyrosine Kinase 2	Protein Coding	62	GC17P039687	9.42061	https://www.genecards.org/cgi-bin/carddisp.pl?gene=ERBB2
ATP8A1	ATPase Phospholipid Transporting 8A1	Protein Coding	48	GC04M042410	9.41844	https://www.genecards.org/cgi-bin/carddisp.pl?gene=ATP8A1
SMPD3	Sphingomyelin Phosphodiesterase 3	Protein Coding	48	GC16M068358	9.41342	https://www.genecards.org/cgi-bin/carddisp.pl?gene=SMPD3
ALOX5AP	Arachidonate 5-Lipoxygenase Activating Protein	Protein Coding	51	GC13P030713	9.40741	https://www.genecards.org/cgi-bin/carddisp.pl?gene=ALOX5AP
CDKAL1	CDK5 Regulatory Subunit Associated Protein 1 Like 1	Protein Coding	47	GC06P020534	9.39174	https://www.genecards.org/cgi-bin/carddisp.pl?gene=CDKAL1
PEX2	Peroxisomal Biogenesis Factor 2	Protein Coding	50	GC08M076980	9.38319	https://www.genecards.org/cgi-bin/carddisp.pl?gene=PEX2
RHOA	Ras Homolog Family Member A	Protein Coding	57	GC03M049359	9.37985	https://www.genecards.org/cgi-bin/carddisp.pl?gene=RHOA
SLC30A10	Solute Carrier Family 30 Member 10	Protein Coding	50	GC01M219685	9.37937	https://www.genecards.org/cgi-bin/carddisp.pl?gene=SLC30A10
LACTB	Lactamase Beta	Protein Coding	44	GC15P130807	9.37831	https://www.genecards.org/cgi-bin/carddisp.pl?gene=LACTB
WNK1	WNK Lysine Deficient Protein Kinase 1	Protein Coding	55	GC12P000733	9.37771	https://www.genecards.org/cgi-bin/carddisp.pl?gene=WNK1
PLCG2	Phospholipase C Gamma 2	Protein Coding	59	GC16P081773	9.37669	https://www.genecards.org/cgi-bin/carddisp.pl?gene=PLCG2
ALG12	ALG12 Alpha-1,6-Mannosyltransferase	Protein Coding	46	GC22M049859	9.37271	https://www.genecards.org/cgi-bin/carddisp.pl?gene=ALG12
HSPA8	Heat Shock Protein Family A (Hsp70) Member 8	Protein Coding	56	GC11M123057	9.36821	https://www.genecards.org/cgi-bin/carddisp.pl?gene=HSPA8
LONP1	Lon Peptidase 1, Mitochondrial	Protein Coding	52	GC19M005691	9.36416	https://www.genecards.org/cgi-bin/carddisp.pl?gene=LONP1
PIP4K2A	Phosphatidylinositol-5-Phosphate 4-Kinase Type 2 Alpha	Protein Coding	53	GC10M022534	9.36409	https://www.genecards.org/cgi-bin/carddisp.pl?gene=PIP4K2A
RAB4B-EGLN2	RAB4B-EGLN2 Readthrough (NMD Candidate)	RNA Gene	17	GC19P040778	9.36171	https://www.genecards.org/cgi-bin/carddisp.pl?gene=RAB4B-EGLN2
STS	Steroid Sulfatase	Protein Coding	53	GC0XP007146	9.36066	https://www.genecards.org/cgi-bin/carddisp.pl?gene=STS
NDUFAF1	NADH:Ubiquinone Oxidoreductase Complex Assembly Factor 1	Protein Coding	48	GC15M041387	9.35486	https://www.genecards.org/cgi-bin/carddisp.pl?gene=NDUFAF1
DSG1	Desmoglein 1	Protein Coding	49	GC18P031318	9.35291	https://www.genecards.org/cgi-bin/carddisp.pl?gene=DSG1
PRKAB2	Protein Kinase AMP-Activated Non-Catalytic Subunit Beta 2	Protein Coding	52	GC01M147155	9.34471	https://www.genecards.org/cgi-bin/carddisp.pl?gene=PRKAB2
LPIN3	Lipin 3	Protein Coding	44	GC20P041340	9.34075	https://www.genecards.org/cgi-bin/carddisp.pl?gene=LPIN3
HAO2	Hydroxyacid Oxidase 2	Protein Coding	45	GC01P119368	9.33702	https://www.genecards.org/cgi-bin/carddisp.pl?gene=HAO2
RBP1	Retinol Binding Protein 1	Protein Coding	47	GC03M139517	9.33313	https://www.genecards.org/cgi-bin/carddisp.pl?gene=RBP1
EIF2AK3	Eukaryotic Translation Initiation Factor 2 Alpha Kinase 3	Protein Coding	55	GC02M088556	9.32979	https://www.genecards.org/cgi-bin/carddisp.pl?gene=EIF2AK3
CASP3	Caspase 3	Protein Coding	56	GC04M184627	9.32054	https://www.genecards.org/cgi-bin/carddisp.pl?gene=CASP3
PHEX	Phosphate Regulating Endopeptidase X-Linked	Protein Coding	50	GC0XP022032	9.29502	https://www.genecards.org/cgi-bin/carddisp.pl?gene=PHEX
ADORA2A	Adenosine A2a Receptor	Protein Coding	53	GC22P024417	9.29396	https://www.genecards.org/cgi-bin/carddisp.pl?gene=ADORA2A
NFU1	NFU1 Iron-Sulfur Cluster Scaffold	Protein Coding	48	GC02M069395	9.2882	https://www.genecards.org/cgi-bin/carddisp.pl?gene=NFU1
NDUFB9	NADH:Ubiquinone Oxidoreductase Subunit B9	Protein Coding	51	GC08P124539	9.28797	https://www.genecards.org/cgi-bin/carddisp.pl?gene=NDUFB9
PEX3	Peroxisomal Biogenesis Factor 3	Protein Coding	49	GC06P143450	9.28574	https://www.genecards.org/cgi-bin/carddisp.pl?gene=PEX3
TECR	Trans-2,3-Enoyl-CoA Reductase	Protein Coding	51	GC19P014517	9.28117	https://www.genecards.org/cgi-bin/carddisp.pl?gene=TECR
MIR200C	MicroRNA 200c	RNA Gene	25	GC12P026365	9.28048	https://www.genecards.org/cgi-bin/carddisp.pl?gene=MIR200C
GFPT1	Glutamine--Fructose-6-Phosphate Transaminase 1	Protein Coding	53	GC02M069283	9.27929	https://www.genecards.org/cgi-bin/carddisp.pl?gene=GFPT1
SLC25A3	Solute Carrier Family 25 Member 3	Protein Coding	52	GC12P098593	9.27801	https://www.genecards.org/cgi-bin/carddisp.pl?gene=SLC25A3
TRE-TTC3-1	TRNA-Glu (Anticodon TTC) 3-1	RNA Gene	11	GC01P018268	9.27653	https://www.genecards.org/cgi-bin/carddisp.pl?gene=TRE-TTC3-1
UBIAD1	UbiA Prenyltransferase Domain Containing 1	Protein Coding	49	GC01P011273	9.27602	https://www.genecards.org/cgi-bin/carddisp.pl?gene=UBIAD1
SLC26A1	Solute Carrier Family 26 Member 1	Protein Coding	47	GC04M002962	9.27553	https://www.genecards.org/cgi-bin/carddisp.pl?gene=SLC26A1
SLC20A1	Solute Carrier Family 20 Member 1	Protein Coding	51	GC02P125222	9.26967	https://www.genecards.org/cgi-bin/carddisp.pl?gene=SLC20A1
VWF	Von Willebrand Factor	Protein Coding	55	GC12M005949	9.26813	https://www.genecards.org/cgi-bin/carddisp.pl?gene=VWF
NRF1	Nuclear Respiratory Factor 1	Protein Coding	50	GC07P129611	9.26212	https://www.genecards.org/cgi-bin/carddisp.pl?gene=NRF1
SDHAF1	Succinate Dehydrogenase Complex Assembly Factor 1	Protein Coding	42	GC19P035995	9.25934	https://www.genecards.org/cgi-bin/carddisp.pl?gene=SDHAF1
MIR181A1	MicroRNA 181a-1	RNA Gene	21	GC01M198860	9.25399	https://www.genecards.org/cgi-bin/carddisp.pl?gene=MIR181A1
PTPMT1	Protein Tyrosine Phosphatase Mitochondrial 1	Protein Coding	46	GC11P047568	9.24664	https://www.genecards.org/cgi-bin/carddisp.pl?gene=PTPMT1
PEX10	Peroxisomal Biogenesis Factor 10	Protein Coding	48	GC01M002403	9.23999	https://www.genecards.org/cgi-bin/carddisp.pl?gene=PEX10
SLC9A3	Solute Carrier Family 9 Member A3	Protein Coding	55	GC05M000472	9.23825	https://www.genecards.org/cgi-bin/carddisp.pl?gene=SLC9A3
NFS1	NFS1 Cysteine Desulfurase	Protein Coding	52	GC20M035668	9.23591	https://www.genecards.org/cgi-bin/carddisp.pl?gene=NFS1
TKT	Transketolase	Protein Coding	52	GC03M053224	9.23311	https://www.genecards.org/cgi-bin/carddisp.pl?gene=TKT
INSIG2	Insulin Induced Gene 2	Protein Coding	46	GC02P118088	9.22742	https://www.genecards.org/cgi-bin/carddisp.pl?gene=INSIG2
HMGA1	High Mobility Group AT-Hook 1	Protein Coding	53	GC06P100306	9.22668	https://www.genecards.org/cgi-bin/carddisp.pl?gene=HMGA1
OPLAH	5-Oxoprolinase, ATP-Hydrolysing	Protein Coding	50	GC08M145894	9.22162	https://www.genecards.org/cgi-bin/carddisp.pl?gene=OPLAH
RAC1	Rac Family Small GTPase 1	Protein Coding	56	GC07P006377	9.21079	https://www.genecards.org/cgi-bin/carddisp.pl?gene=RAC1
AFG3L2	AFG3 Like Matrix AAA Peptidase Subunit 2	Protein Coding	52	GC18M012328	9.20874	https://www.genecards.org/cgi-bin/carddisp.pl?gene=AFG3L2
HCRT	Hypocretin Neuropeptide Precursor	Protein Coding	46	GC17M057135	9.20802	https://www.genecards.org/cgi-bin/carddisp.pl?gene=HCRT
COX6A2	Cytochrome C Oxidase Subunit 6A2	Protein Coding	44	GC16M040159	9.20565	https://www.genecards.org/cgi-bin/carddisp.pl?gene=COX6A2
BMP1	Bone Morphogenetic Protein 1	Protein Coding	55	GC08P022164	9.2002	https://www.genecards.org/cgi-bin/carddisp.pl?gene=BMP1
TSHR	Thyroid Stimulating Hormone Receptor	Protein Coding	54	GC14P080954	9.19844	https://www.genecards.org/cgi-bin/carddisp.pl?gene=TSHR
MMP2	Matrix Metallopeptidase 2	Protein Coding	60	GC16P055390	9.19832	https://www.genecards.org/cgi-bin/carddisp.pl?gene=MMP2
AASS	Aminoadipate-Semialdehyde Synthase	Protein Coding	49	GC07M122073	9.18517	https://www.genecards.org/cgi-bin/carddisp.pl?gene=AASS
UGT2B17	UDP Glucuronosyltransferase Family 2 Member B17	Protein Coding	48	GC04M068537	9.176	https://www.genecards.org/cgi-bin/carddisp.pl?gene=UGT2B17
DGKA	Diacylglycerol Kinase Alpha	Protein Coding	51	GC12P055927	9.17066	https://www.genecards.org/cgi-bin/carddisp.pl?gene=DGKA
MIR221	MicroRNA 221	RNA Gene	23	GC0XM045746	9.167	https://www.genecards.org/cgi-bin/carddisp.pl?gene=MIR221
PRODH	Proline Dehydrogenase 1	Protein Coding	52	GC22M018912	9.16596	https://www.genecards.org/cgi-bin/carddisp.pl?gene=PRODH
MIR133B	MicroRNA 133b	RNA Gene	23	GC06P052148	9.1586	https://www.genecards.org/cgi-bin/carddisp.pl?gene=MIR133B
CLCNKA	Chloride Voltage-Gated Channel Ka	Protein Coding	47	GC01P016018	9.15186	https://www.genecards.org/cgi-bin/carddisp.pl?gene=CLCNKA
PYGL	Glycogen Phosphorylase L	Protein Coding	53	GC14M050857	9.14909	https://www.genecards.org/cgi-bin/carddisp.pl?gene=PYGL
ELOVL2	ELOVL Fatty Acid Elongase 2	Protein Coding	45	GC06M010980	9.14363	https://www.genecards.org/cgi-bin/carddisp.pl?gene=ELOVL2
CFI	Complement Factor I	Protein Coding	54	GC04M109732	9.13623	https://www.genecards.org/cgi-bin/carddisp.pl?gene=CFI
KAT5	Lysine Acetyltransferase 5	Protein Coding	57	GC11P065711	9.12965	https://www.genecards.org/cgi-bin/carddisp.pl?gene=KAT5
AQP7	Aquaporin 7	Protein Coding	51	GC09M033384	9.12853	https://www.genecards.org/cgi-bin/carddisp.pl?gene=AQP7
HAL	Histidine Ammonia-Lyase	Protein Coding	50	GC12M095972	9.12706	https://www.genecards.org/cgi-bin/carddisp.pl?gene=HAL
CD55	CD55 Molecule (Cromer Blood Group)	Protein Coding	56	GC01P207321	9.12276	https://www.genecards.org/cgi-bin/carddisp.pl?gene=CD55
WFS1	Wolframin ER Transmembrane Glycoprotein	Protein Coding	53	GC04P006260	9.11754	https://www.genecards.org/cgi-bin/carddisp.pl?gene=WFS1
UGT8	UDP Glycosyltransferase 8	Protein Coding	50	GC04P114598	9.11359	https://www.genecards.org/cgi-bin/carddisp.pl?gene=UGT8
DVL2	Dishevelled Segment Polarity Protein 2	Protein Coding	51	GC17M007225	9.11201	https://www.genecards.org/cgi-bin/carddisp.pl?gene=DVL2
SLC2A3	Solute Carrier Family 2 Member 3	Protein Coding	55	GC12M007919	9.10623	https://www.genecards.org/cgi-bin/carddisp.pl?gene=SLC2A3
CREBBP	CREB Binding Protein	Protein Coding	60	GC16M009954	9.10536	https://www.genecards.org/cgi-bin/carddisp.pl?gene=CREBBP
DSP	Desmoplakin	Protein Coding	57	GC06P007541	9.0966	https://www.genecards.org/cgi-bin/carddisp.pl?gene=DSP
PPP1R3A	Protein Phosphatase 1 Regulatory Subunit 3A	Protein Coding	49	GC07M113876	9.09545	https://www.genecards.org/cgi-bin/carddisp.pl?gene=PPP1R3A
PLG	Plasminogen	Protein Coding	56	GC06P160702	9.09443	https://www.genecards.org/cgi-bin/carddisp.pl?gene=PLG
NDUFA13	NADH:Ubiquinone Oxidoreductase Subunit A13	Protein Coding	50	GC19P019515	9.08758	https://www.genecards.org/cgi-bin/carddisp.pl?gene=NDUFA13
CD44	CD44 Molecule (Indian Blood Group)	Protein Coding	55	GC11P035139	9.08686	https://www.genecards.org/cgi-bin/carddisp.pl?gene=CD44
MIR30E	MicroRNA 30e	RNA Gene	25	GC01P040754	9.08478	https://www.genecards.org/cgi-bin/carddisp.pl?gene=MIR30E
TPP1	Tripeptidyl Peptidase 1	Protein Coding	51	GC11M007596	9.08387	https://www.genecards.org/cgi-bin/carddisp.pl?gene=TPP1
ATG2B	Autophagy Related 2B	Protein Coding	43	GC14M114168	9.08039	https://www.genecards.org/cgi-bin/carddisp.pl?gene=ATG2B
CYP39A1	Cytochrome P450 Family 39 Subfamily A Member 1	Protein Coding	46	GC06M046549	9.06996	https://www.genecards.org/cgi-bin/carddisp.pl?gene=CYP39A1
ACAA2	Acetyl-CoA Acyltransferase 2	Protein Coding	51	GC18M049782	9.06948	https://www.genecards.org/cgi-bin/carddisp.pl?gene=ACAA2
B4GALT1	Beta-1,4-Galactosyltransferase 1	Protein Coding	53	GC09M033100	9.05717	https://www.genecards.org/cgi-bin/carddisp.pl?gene=B4GALT1
CALR	Calreticulin	Protein Coding	58	GC19P012938	9.0492	https://www.genecards.org/cgi-bin/carddisp.pl?gene=CALR
HULC	Hepatocellular Carcinoma Up-Regulated Long Non-Coding RNA	RNA Gene	24	GC06P008450	9.04818	https://www.genecards.org/cgi-bin/carddisp.pl?gene=HULC
DNAH8	Dynein Axonemal Heavy Chain 8	Protein Coding	45	GC06P100360	9.04673	https://www.genecards.org/cgi-bin/carddisp.pl?gene=DNAH8
PARK7	Parkinsonism Associated Deglycase	Protein Coding	54	GC01P008181	9.04419	https://www.genecards.org/cgi-bin/carddisp.pl?gene=PARK7
HTR1A	5-Hydroxytryptamine Receptor 1A	Protein Coding	53	GC05M063960	9.04006	https://www.genecards.org/cgi-bin/carddisp.pl?gene=HTR1A
PLCB1	Phospholipase C Beta 1	Protein Coding	54	GC20P008061	9.03966	https://www.genecards.org/cgi-bin/carddisp.pl?gene=PLCB1
EGF	Epidermal Growth Factor	Protein Coding	58	GC04P109912	9.03784	https://www.genecards.org/cgi-bin/carddisp.pl?gene=EGF
ACBD5	Acyl-CoA Binding Domain Containing 5	Protein Coding	47	GC10M027182	9.02401	https://www.genecards.org/cgi-bin/carddisp.pl?gene=ACBD5
F9	Coagulation Factor IX	Protein Coding	54	GC0XP139530	9.01223	https://www.genecards.org/cgi-bin/carddisp.pl?gene=F9
NF1	Neurofibromin 1	Protein Coding	55	GC17P031094	9.0077	https://www.genecards.org/cgi-bin/carddisp.pl?gene=NF1
IGF1R	Insulin Like Growth Factor 1 Receptor	Protein Coding	61	GC15P098648	9.00488	https://www.genecards.org/cgi-bin/carddisp.pl?gene=IGF1R
CCK	Cholecystokinin	Protein Coding	48	GC03M042274	9.00308	https://www.genecards.org/cgi-bin/carddisp.pl?gene=CCK
PLPPR4	Phospholipid Phosphatase Related 4	Protein Coding	43	GC01P099262	8.99999	https://www.genecards.org/cgi-bin/carddisp.pl?gene=PLPPR4
CYBA	Cytochrome B-245 Alpha Chain	Protein Coding	55	GC16M088643	8.99034	https://www.genecards.org/cgi-bin/carddisp.pl?gene=CYBA
HSPA4	Heat Shock Protein Family A (Hsp70) Member 4	Protein Coding	50	GC05P133054	8.98557	https://www.genecards.org/cgi-bin/carddisp.pl?gene=HSPA4
MPDU1	Mannose-P-Dolichol Utilization Defect 1	Protein Coding	50	GC17P007583	8.9756	https://www.genecards.org/cgi-bin/carddisp.pl?gene=MPDU1
M6PR	Mannose-6-Phosphate Receptor, Cation Dependent	Protein Coding	50	GC12M009039	8.9734	https://www.genecards.org/cgi-bin/carddisp.pl?gene=M6PR
PEX19	Peroxisomal Biogenesis Factor 19	Protein Coding	50	GC01M160276	8.97199	https://www.genecards.org/cgi-bin/carddisp.pl?gene=PEX19
MPC1	Mitochondrial Pyruvate Carrier 1	Protein Coding	49	GC06M166364	8.9717	https://www.genecards.org/cgi-bin/carddisp.pl?gene=MPC1
APOF	Apolipoprotein F	Protein Coding	44	GC12M057252	8.96995	https://www.genecards.org/cgi-bin/carddisp.pl?gene=APOF
ACY1	Aminoacylase 1	Protein Coding	52	GC03P051983	8.96412	https://www.genecards.org/cgi-bin/carddisp.pl?gene=ACY1
PPOX	Protoporphyrinogen Oxidase	Protein Coding	51	GC01P161898	8.96294	https://www.genecards.org/cgi-bin/carddisp.pl?gene=PPOX
FBXL4	F-Box And Leucine Rich Repeat Protein 4	Protein Coding	47	GC06M098868	8.95853	https://www.genecards.org/cgi-bin/carddisp.pl?gene=FBXL4
IDS	Iduronate 2-Sulfatase	Protein Coding	55	GC0XM149476	8.95399	https://www.genecards.org/cgi-bin/carddisp.pl?gene=IDS
CDKN2A	Cyclin Dependent Kinase Inhibitor 2A	Protein Coding	59	GC09M021967	8.95353	https://www.genecards.org/cgi-bin/carddisp.pl?gene=CDKN2A
BCKDK	Branched Chain Keto Acid Dehydrogenase Kinase	Protein Coding	52	GC16P045106	8.95308	https://www.genecards.org/cgi-bin/carddisp.pl?gene=BCKDK
BMP2	Bone Morphogenetic Protein 2	Protein Coding	53	GC20P006767	8.95088	https://www.genecards.org/cgi-bin/carddisp.pl?gene=BMP2
F12	Coagulation Factor XII	Protein Coding	56	GC05M177402	8.94519	https://www.genecards.org/cgi-bin/carddisp.pl?gene=F12
MET	MET Proto-Oncogene, Receptor Tyrosine Kinase	Protein Coding	61	GC07P116672	8.94493	https://www.genecards.org/cgi-bin/carddisp.pl?gene=MET
MOCOS	Molybdenum Cofactor Sulfurase	Protein Coding	48	GC18P036187	8.94254	https://www.genecards.org/cgi-bin/carddisp.pl?gene=MOCOS
HSD3B1	Hydroxy-Delta-5-Steroid Dehydrogenase, 3 Beta- And Steroid Delta-Isomerase 1	Protein Coding	50	GC01P119507	8.93663	https://www.genecards.org/cgi-bin/carddisp.pl?gene=HSD3B1
WRN	WRN RecQ Like Helicase	Protein Coding	53	GC08P031033	8.92353	https://www.genecards.org/cgi-bin/carddisp.pl?gene=WRN
SLC39A14	Solute Carrier Family 39 Member 14	Protein Coding	52	GC08P022367	8.92192	https://www.genecards.org/cgi-bin/carddisp.pl?gene=SLC39A14
SUMF1	Sulfatase Modifying Factor 1	Protein Coding	49	GC03M003700	8.91887	https://www.genecards.org/cgi-bin/carddisp.pl?gene=SUMF1
FBP2	Fructose-Bisphosphatase 2	Protein Coding	50	GC09M094558	8.91371	https://www.genecards.org/cgi-bin/carddisp.pl?gene=FBP2
MPI	Mannose Phosphate Isomerase	Protein Coding	50	GC15P074890	8.91229	https://www.genecards.org/cgi-bin/carddisp.pl?gene=MPI
ABCB7	ATP Binding Cassette Subfamily B Member 7	Protein Coding	50	GC0XM075053	8.90724	https://www.genecards.org/cgi-bin/carddisp.pl?gene=ABCB7
KCNJ5	Potassium Inwardly Rectifying Channel Subfamily J Member 5	Protein Coding	54	GC11P128891	8.90685	https://www.genecards.org/cgi-bin/carddisp.pl?gene=KCNJ5
MTM1	Myotubularin 1	Protein Coding	50	GC0XP150562	8.90402	https://www.genecards.org/cgi-bin/carddisp.pl?gene=MTM1
ACO1	Aconitase 1	Protein Coding	51	GC09P032374	8.90061	https://www.genecards.org/cgi-bin/carddisp.pl?gene=ACO1
SGSH	N-Sulfoglucosamine Sulfohydrolase	Protein Coding	52	GC17M080206	8.90042	https://www.genecards.org/cgi-bin/carddisp.pl?gene=SGSH
MIR15B	MicroRNA 15b	RNA Gene	22	GC03P160404	8.89209	https://www.genecards.org/cgi-bin/carddisp.pl?gene=MIR15B
F5	Coagulation Factor V	Protein Coding	54	GC01M169511	8.88511	https://www.genecards.org/cgi-bin/carddisp.pl?gene=F5
CES2	Carboxylesterase 2	Protein Coding	51	GC16P066934	8.88272	https://www.genecards.org/cgi-bin/carddisp.pl?gene=CES2
PLA2G3	Phospholipase A2 Group III	Protein Coding	46	GC22M065791	8.88169	https://www.genecards.org/cgi-bin/carddisp.pl?gene=PLA2G3
ALDH1A2	Aldehyde Dehydrogenase 1 Family Member A2	Protein Coding	56	GC15M129388	8.87946	https://www.genecards.org/cgi-bin/carddisp.pl?gene=ALDH1A2
DLAT	Dihydrolipoamide S-Acetyltransferase	Protein Coding	53	GC11P112115	8.87931	https://www.genecards.org/cgi-bin/carddisp.pl?gene=DLAT
ITPA	Inosine Triphosphatase	Protein Coding	53	GC20P004770	8.8783	https://www.genecards.org/cgi-bin/carddisp.pl?gene=ITPA
HMGCS1	3-Hydroxy-3-Methylglutaryl-CoA Synthase 1	Protein Coding	48	GC05M044367	8.87674	https://www.genecards.org/cgi-bin/carddisp.pl?gene=HMGCS1
ZNF202	Zinc Finger Protein 202	Protein Coding	44	GC11M123724	8.87216	https://www.genecards.org/cgi-bin/carddisp.pl?gene=ZNF202
ELOVL4	ELOVL Fatty Acid Elongase 4	Protein Coding	52	GC06M079914	8.87137	https://www.genecards.org/cgi-bin/carddisp.pl?gene=ELOVL4
MAPK10	Mitogen-Activated Protein Kinase 10	Protein Coding	56	GC04M085990	8.8618	https://www.genecards.org/cgi-bin/carddisp.pl?gene=MAPK10
CAPN10	Calpain 10	Protein Coding	48	GC02P240586	8.84865	https://www.genecards.org/cgi-bin/carddisp.pl?gene=CAPN10
HSD17B1	Hydroxysteroid 17-Beta Dehydrogenase 1	Protein Coding	48	GC17P071884	8.84305	https://www.genecards.org/cgi-bin/carddisp.pl?gene=HSD17B1
TXNIP	Thioredoxin Interacting Protein	Protein Coding	46	GC01M145992	8.841	https://www.genecards.org/cgi-bin/carddisp.pl?gene=TXNIP
ACSL5	Acyl-CoA Synthetase Long Chain Family Member 5	Protein Coding	50	GC10P112374	8.84056	https://www.genecards.org/cgi-bin/carddisp.pl?gene=ACSL5
DGKZ	Diacylglycerol Kinase Zeta	Protein Coding	49	GC11P046332	8.83966	https://www.genecards.org/cgi-bin/carddisp.pl?gene=DGKZ
CA2	Carbonic Anhydrase 2	Protein Coding	59	GC08P085463	8.83789	https://www.genecards.org/cgi-bin/carddisp.pl?gene=CA2
LOC106627981	GBA Recombination Region	Functional Element	4	GC01P155233	8.83579	https://www.genecards.org/cgi-bin/carddisp.pl?gene=LOC106627981
NUS1	NUS1 Dehydrodolichyl Diphosphate Synthase Subunit	Protein Coding	46	GC06P117675	8.83402	https://www.genecards.org/cgi-bin/carddisp.pl?gene=NUS1
F3	Coagulation Factor III, Tissue Factor	Protein Coding	52	GC01M094667	8.82567	https://www.genecards.org/cgi-bin/carddisp.pl?gene=F3
TARDBP	TAR DNA Binding Protein	Protein Coding	53	GC01P011013	8.82203	https://www.genecards.org/cgi-bin/carddisp.pl?gene=TARDBP
PHKA1	Phosphorylase Kinase Regulatory Subunit Alpha 1	Protein Coding	49	GC0XM072578	8.81749	https://www.genecards.org/cgi-bin/carddisp.pl?gene=PHKA1
DCXR	Dicarbonyl And L-Xylulose Reductase	Protein Coding	50	GC17M082036	8.81678	https://www.genecards.org/cgi-bin/carddisp.pl?gene=DCXR
MYBPC3	Myosin Binding Protein C3	Protein Coding	53	GC11M105736	8.81297	https://www.genecards.org/cgi-bin/carddisp.pl?gene=MYBPC3
BAX	BCL2 Associated X, Apoptosis Regulator	Protein Coding	57	GC19P048954	8.80313	https://www.genecards.org/cgi-bin/carddisp.pl?gene=BAX
HNRNPA1	Heterogeneous Nuclear Ribonucleoprotein A1	Protein Coding	55	GC12P054280	8.79749	https://www.genecards.org/cgi-bin/carddisp.pl?gene=HNRNPA1
CPOX	Coproporphyrinogen Oxidase	Protein Coding	51	GC03M098576	8.79739	https://www.genecards.org/cgi-bin/carddisp.pl?gene=CPOX
JUN	Jun Proto-Oncogene, AP-1 Transcription Factor Subunit	Protein Coding	55	GC01M058780	8.7964	https://www.genecards.org/cgi-bin/carddisp.pl?gene=JUN
MAPT	Microtubule Associated Protein Tau	Protein Coding	57	GC17P045894	8.79624	https://www.genecards.org/cgi-bin/carddisp.pl?gene=MAPT
MIR378A	MicroRNA 378a	RNA Gene	23	GC05P149732	8.79499	https://www.genecards.org/cgi-bin/carddisp.pl?gene=MIR378A
BRCA2	BRCA2 DNA Repair Associated	Protein Coding	54	GC13P032315	8.79399	https://www.genecards.org/cgi-bin/carddisp.pl?gene=BRCA2
SLC25A1	Solute Carrier Family 25 Member 1	Protein Coding	52	GC22M019513	8.7824	https://www.genecards.org/cgi-bin/carddisp.pl?gene=SLC25A1
LTA4H	Leukotriene A4 Hydrolase	Protein Coding	53	GC12M096000	8.7791	https://www.genecards.org/cgi-bin/carddisp.pl?gene=LTA4H
CPT1C	Carnitine Palmitoyltransferase 1C	Protein Coding	50	GC19P049690	8.76985	https://www.genecards.org/cgi-bin/carddisp.pl?gene=CPT1C
FGFR2	Fibroblast Growth Factor Receptor 2	Protein Coding	63	GC10M121478	8.76844	https://www.genecards.org/cgi-bin/carddisp.pl?gene=FGFR2
NDUFA6	NADH:Ubiquinone Oxidoreductase Subunit A6	Protein Coding	50	GC22M042085	8.76471	https://www.genecards.org/cgi-bin/carddisp.pl?gene=NDUFA6
MIR222	MicroRNA 222	RNA Gene	23	GC0XM045747	8.74545	https://www.genecards.org/cgi-bin/carddisp.pl?gene=MIR222
SCN1A	Sodium Voltage-Gated Channel Alpha Subunit 1	Protein Coding	55	GC02M165989	8.74317	https://www.genecards.org/cgi-bin/carddisp.pl?gene=SCN1A
LMNB2	Lamin B2	Protein Coding	49	GC19M008344	8.74011	https://www.genecards.org/cgi-bin/carddisp.pl?gene=LMNB2
CD320	CD320 Molecule	Protein Coding	47	GC19M008302	8.73517	https://www.genecards.org/cgi-bin/carddisp.pl?gene=CD320
ATHS	Atherosclerosis Susceptibility (Lipoprotein Associated)	Genetic Locus	3	GC19U990005	8.73432	https://www.genecards.org/cgi-bin/carddisp.pl?gene=ATHS
UQCRC2	Ubiquinol-Cytochrome C Reductase Core Protein 2	Protein Coding	53	GC16P044654	8.72715	https://www.genecards.org/cgi-bin/carddisp.pl?gene=UQCRC2
ABHD12	Abhydrolase Domain Containing 12, Lysophospholipase	Protein Coding	50	GC20M025294	8.72679	https://www.genecards.org/cgi-bin/carddisp.pl?gene=ABHD12
HPGD	15-Hydroxyprostaglandin Dehydrogenase	Protein Coding	53	GC04M174490	8.72541	https://www.genecards.org/cgi-bin/carddisp.pl?gene=HPGD
NARS2	Asparaginyl-TRNA Synthetase 2, Mitochondrial	Protein Coding	51	GC11M078435	8.71981	https://www.genecards.org/cgi-bin/carddisp.pl?gene=NARS2
SLC19A2	Solute Carrier Family 19 Member 2	Protein Coding	52	GC01M169463	8.71404	https://www.genecards.org/cgi-bin/carddisp.pl?gene=SLC19A2
EP300	E1A Binding Protein P300	Protein Coding	59	GC22P050085	8.71287	https://www.genecards.org/cgi-bin/carddisp.pl?gene=EP300
SLC52A3	Solute Carrier Family 52 Member 3	Protein Coding	48	GC20M000741	8.71278	https://www.genecards.org/cgi-bin/carddisp.pl?gene=SLC52A3
PEX6	Peroxisomal Biogenesis Factor 6	Protein Coding	50	GC06M042963	8.70689	https://www.genecards.org/cgi-bin/carddisp.pl?gene=PEX6
RPL36A-HNRNPH2	RPL36A-HNRNPH2 Readthrough	Protein Coding	19	GC0XP101390	8.7048	https://www.genecards.org/cgi-bin/carddisp.pl?gene=RPL36A-HNRNPH2
SELP	Selectin P	Protein Coding	52	GC01M169558	8.70065	https://www.genecards.org/cgi-bin/carddisp.pl?gene=SELP
ADH5	Alcohol Dehydrogenase 5 (Class III), Chi Polypeptide	Protein Coding	53	GC04M099070	8.69888	https://www.genecards.org/cgi-bin/carddisp.pl?gene=ADH5
MME	Membrane Metalloendopeptidase	Protein Coding	57	GC03P155024	8.69835	https://www.genecards.org/cgi-bin/carddisp.pl?gene=MME
CBLIF	Cobalamin Binding Intrinsic Factor	Protein Coding	50	GC11M059829	8.6907	https://www.genecards.org/cgi-bin/carddisp.pl?gene=CBLIF
NFKB1	Nuclear Factor Kappa B Subunit 1	Protein Coding	60	GC04P102501	8.68976	https://www.genecards.org/cgi-bin/carddisp.pl?gene=NFKB1
PRKAG1	Protein Kinase AMP-Activated Non-Catalytic Subunit Gamma 1	Protein Coding	53	GC12M049002	8.68786	https://www.genecards.org/cgi-bin/carddisp.pl?gene=PRKAG1
MBOAT2	Membrane Bound O-Acyltransferase Domain Containing 2	Protein Coding	43	GC02M008853	8.68608	https://www.genecards.org/cgi-bin/carddisp.pl?gene=MBOAT2
TOMM40	Translocase Of Outer Mitochondrial Membrane 40	Protein Coding	47	GC19P044890	8.68451	https://www.genecards.org/cgi-bin/carddisp.pl?gene=TOMM40
TUFM	Tu Translation Elongation Factor, Mitochondrial	Protein Coding	52	GC16M039905	8.6813	https://www.genecards.org/cgi-bin/carddisp.pl?gene=TUFM
PFKL	Phosphofructokinase, Liver Type	Protein Coding	52	GC21P044300	8.67856	https://www.genecards.org/cgi-bin/carddisp.pl?gene=PFKL
PEX12	Peroxisomal Biogenesis Factor 12	Protein Coding	47	GC17M035574	8.67392	https://www.genecards.org/cgi-bin/carddisp.pl?gene=PEX12
ACSL6	Acyl-CoA Synthetase Long Chain Family Member 6	Protein Coding	47	GC05M131949	8.66681	https://www.genecards.org/cgi-bin/carddisp.pl?gene=ACSL6
ALMS1	ALMS1 Centrosome And Basal Body Associated Protein	Protein Coding	48	GC02P073385	8.65888	https://www.genecards.org/cgi-bin/carddisp.pl?gene=ALMS1
MIR26A1	MicroRNA 26a-1	RNA Gene	23	GC03P037969	8.65812	https://www.genecards.org/cgi-bin/carddisp.pl?gene=MIR26A1
ACOT4	Acyl-CoA Thioesterase 4	Protein Coding	43	GC14P073592	8.65704	https://www.genecards.org/cgi-bin/carddisp.pl?gene=ACOT4
HNRNPA2B1	Heterogeneous Nuclear Ribonucleoprotein A2/B1	Protein Coding	52	GC07M026174	8.65399	https://www.genecards.org/cgi-bin/carddisp.pl?gene=HNRNPA2B1
MIR98	MicroRNA 98	RNA Gene	21	GC0XM053656	8.65172	https://www.genecards.org/cgi-bin/carddisp.pl?gene=MIR98
RMRP	RNA Component Of Mitochondrial RNA Processing Endoribonuclease	RNA Gene	26	GC09M035655	8.64754	https://www.genecards.org/cgi-bin/carddisp.pl?gene=RMRP
SERPINA12	Serpin Family A Member 12	Protein Coding	47	GC14M094487	8.64712	https://www.genecards.org/cgi-bin/carddisp.pl?gene=SERPINA12
PER2	Period Circadian Regulator 2	Protein Coding	50	GC02M238244	8.63814	https://www.genecards.org/cgi-bin/carddisp.pl?gene=PER2
NDUFB10	NADH:Ubiquinone Oxidoreductase Subunit B10	Protein Coding	50	GC16P019870	8.63556	https://www.genecards.org/cgi-bin/carddisp.pl?gene=NDUFB10
ENPP2	Ectonucleotide Pyrophosphatase/Phosphodiesterase 2	Protein Coding	52	GC08M119556	8.62508	https://www.genecards.org/cgi-bin/carddisp.pl?gene=ENPP2
RDH12	Retinol Dehydrogenase 12	Protein Coding	52	GC14P067701	8.62354	https://www.genecards.org/cgi-bin/carddisp.pl?gene=RDH12
CD40LG	CD40 Ligand	Protein Coding	57	GC0XP136649	8.61959	https://www.genecards.org/cgi-bin/carddisp.pl?gene=CD40LG
CDK4	Cyclin Dependent Kinase 4	Protein Coding	61	GC12M058633	8.61543	https://www.genecards.org/cgi-bin/carddisp.pl?gene=CDK4
SFTPD	Surfactant Protein D	Protein Coding	51	GC10M079937	8.61184	https://www.genecards.org/cgi-bin/carddisp.pl?gene=SFTPD
IGF2BP2	Insulin Like Growth Factor 2 MRNA Binding Protein 2	Protein Coding	51	GC03M185643	8.58703	https://www.genecards.org/cgi-bin/carddisp.pl?gene=IGF2BP2
MIR182	MicroRNA 182	RNA Gene	24	GC07M129770	8.58406	https://www.genecards.org/cgi-bin/carddisp.pl?gene=MIR182
ADH4	Alcohol Dehydrogenase 4 (Class II), Pi Polypeptide	Protein Coding	51	GC04M099123	8.58399	https://www.genecards.org/cgi-bin/carddisp.pl?gene=ADH4
TYR	Tyrosinase	Protein Coding	55	GC11P089177	8.57746	https://www.genecards.org/cgi-bin/carddisp.pl?gene=TYR
PRKCB	Protein Kinase C Beta	Protein Coding	55	GC16P044702	8.57418	https://www.genecards.org/cgi-bin/carddisp.pl?gene=PRKCB
ACOX2	Acyl-CoA Oxidase 2	Protein Coding	51	GC03M058506	8.57128	https://www.genecards.org/cgi-bin/carddisp.pl?gene=ACOX2
FXN	Frataxin	Protein Coding	52	GC09P069035	8.56733	https://www.genecards.org/cgi-bin/carddisp.pl?gene=FXN
ACAD11	Acyl-CoA Dehydrogenase Family Member 11	Protein Coding	44	GC03M132559	8.56432	https://www.genecards.org/cgi-bin/carddisp.pl?gene=ACAD11
DNMT3A	DNA Methyltransferase 3 Alpha	Protein Coding	58	GC02M025228	8.56129	https://www.genecards.org/cgi-bin/carddisp.pl?gene=DNMT3A
GFM1	G Elongation Factor Mitochondrial 1	Protein Coding	51	GC03P158644	8.55934	https://www.genecards.org/cgi-bin/carddisp.pl?gene=GFM1
APOC4-APOC2	APOC4-APOC2 Readthrough (NMD Candidate)	RNA Gene	21	GC19P044942	8.55786	https://www.genecards.org/cgi-bin/carddisp.pl?gene=APOC4-APOC2
ANPEP	Alanyl Aminopeptidase, Membrane	Protein Coding	57	GC15M089784	8.54177	https://www.genecards.org/cgi-bin/carddisp.pl?gene=ANPEP
EIF2B5	Eukaryotic Translation Initiation Factor 2B Subunit Epsilon	Protein Coding	50	GC03P184135	8.54132	https://www.genecards.org/cgi-bin/carddisp.pl?gene=EIF2B5
IL1A	Interleukin 1 Alpha	Protein Coding	52	GC02M112773	8.53467	https://www.genecards.org/cgi-bin/carddisp.pl?gene=IL1A
PDX1	Pancreatic And Duodenal Homeobox 1	Protein Coding	52	GC13P027921	8.53403	https://www.genecards.org/cgi-bin/carddisp.pl?gene=PDX1
TRP-AGG2-6	TRNA-Pro (Anticodon AGG) 2-6	RNA Gene	12	GC14M024760	8.52903	https://www.genecards.org/cgi-bin/carddisp.pl?gene=TRP-AGG2-6
MIR423	MicroRNA 423	RNA Gene	21	GC17P030117	8.52675	https://www.genecards.org/cgi-bin/carddisp.pl?gene=MIR423
ABHD6	Abhydrolase Domain Containing 6, Acylglycerol Lipase	Protein Coding	44	GC03P058238	8.52657	https://www.genecards.org/cgi-bin/carddisp.pl?gene=ABHD6
HMBS	Hydroxymethylbilane Synthase	Protein Coding	51	GC11P119084	8.52519	https://www.genecards.org/cgi-bin/carddisp.pl?gene=HMBS
JAK2	Janus Kinase 2	Protein Coding	61	GC09P004985	8.52173	https://www.genecards.org/cgi-bin/carddisp.pl?gene=JAK2
MTNR1B	Melatonin Receptor 1B	Protein Coding	52	GC11P092969	8.52022	https://www.genecards.org/cgi-bin/carddisp.pl?gene=MTNR1B
SC5D	Sterol-C5-Desaturase	Protein Coding	48	GC11P121292	8.51797	https://www.genecards.org/cgi-bin/carddisp.pl?gene=SC5D
ACER2	Alkaline Ceramidase 2	Protein Coding	43	GC09P019408	8.51283	https://www.genecards.org/cgi-bin/carddisp.pl?gene=ACER2
NCEH1	Neutral Cholesterol Ester Hydrolase 1	Protein Coding	47	GC03M172630	8.51071	https://www.genecards.org/cgi-bin/carddisp.pl?gene=NCEH1
PRKACB	Protein Kinase CAMP-Activated Catalytic Subunit Beta	Protein Coding	56	GC01P084078	8.51034	https://www.genecards.org/cgi-bin/carddisp.pl?gene=PRKACB
ANXA2	Annexin A2	Protein Coding	55	GC15M060347	8.50525	https://www.genecards.org/cgi-bin/carddisp.pl?gene=ANXA2
HSD17B2	Hydroxysteroid 17-Beta Dehydrogenase 2	Protein Coding	50	GC16P082068	8.50432	https://www.genecards.org/cgi-bin/carddisp.pl?gene=HSD17B2
MIR93	MicroRNA 93	RNA Gene	24	GC07M103702	8.50222	https://www.genecards.org/cgi-bin/carddisp.pl?gene=MIR93
ATF4	Activating Transcription Factor 4	Protein Coding	52	GC22P039519	8.50067	https://www.genecards.org/cgi-bin/carddisp.pl?gene=ATF4
MBOAT7	Membrane Bound O-Acyltransferase Domain Containing 7	Protein Coding	47	GC19M054173	8.49631	https://www.genecards.org/cgi-bin/carddisp.pl?gene=MBOAT7
MIR203A	MicroRNA 203a	RNA Gene	23	GC14P111609	8.48321	https://www.genecards.org/cgi-bin/carddisp.pl?gene=MIR203A
ABCC6	ATP Binding Cassette Subfamily C Member 6	Protein Coding	54	GC16M016155	8.48198	https://www.genecards.org/cgi-bin/carddisp.pl?gene=ABCC6
ESYT1	Extended Synaptotagmin 1	Protein Coding	46	GC12P057798	8.4691	https://www.genecards.org/cgi-bin/carddisp.pl?gene=ESYT1
MEN1	Menin 1	Protein Coding	51	GC11M064803	8.46887	https://www.genecards.org/cgi-bin/carddisp.pl?gene=MEN1
TNFRSF11A	TNF Receptor Superfamily Member 11a	Protein Coding	54	GC18P062325	8.46625	https://www.genecards.org/cgi-bin/carddisp.pl?gene=TNFRSF11A
SHPK	Sedoheptulokinase	Protein Coding	44	GC17M003608	8.46519	https://www.genecards.org/cgi-bin/carddisp.pl?gene=SHPK
ZPR1	ZPR1 Zinc Finger	Protein Coding	46	GC11M116777	8.46045	https://www.genecards.org/cgi-bin/carddisp.pl?gene=ZPR1
TFEB	Transcription Factor EB	Protein Coding	48	GC06M078150	8.45676	https://www.genecards.org/cgi-bin/carddisp.pl?gene=TFEB
GPD2	Glycerol-3-Phosphate Dehydrogenase 2	Protein Coding	53	GC02P156401	8.45511	https://www.genecards.org/cgi-bin/carddisp.pl?gene=GPD2
PIK3R2	Phosphoinositide-3-Kinase Regulatory Subunit 2	Protein Coding	56	GC19P018153	8.4539	https://www.genecards.org/cgi-bin/carddisp.pl?gene=PIK3R2
FBXW7	F-Box And WD Repeat Domain Containing 7	Protein Coding	52	GC04M152321	8.45344	https://www.genecards.org/cgi-bin/carddisp.pl?gene=FBXW7
PSMB9	Proteasome 20S Subunit Beta 9	Protein Coding	53	GC06P100236	8.43812	https://www.genecards.org/cgi-bin/carddisp.pl?gene=PSMB9
BCAP31	B Cell Receptor Associated Protein 31	Protein Coding	48	GC0XM153701	8.43707	https://www.genecards.org/cgi-bin/carddisp.pl?gene=BCAP31
ADCY3	Adenylate Cyclase 3	Protein Coding	53	GC02M024819	8.43676	https://www.genecards.org/cgi-bin/carddisp.pl?gene=ADCY3
TMEM126B	Transmembrane Protein 126B	Protein Coding	46	GC11P085628	8.42479	https://www.genecards.org/cgi-bin/carddisp.pl?gene=TMEM126B
SULT1E1	Sulfotransferase Family 1E Member 1	Protein Coding	50	GC04M069823	8.42069	https://www.genecards.org/cgi-bin/carddisp.pl?gene=SULT1E1
OSBPL5	Oxysterol Binding Protein Like 5	Protein Coding	46	GC11M007395	8.41175	https://www.genecards.org/cgi-bin/carddisp.pl?gene=OSBPL5
DPM1	Dolichyl-Phosphate Mannosyltransferase Subunit 1, Catalytic	Protein Coding	51	GC20M050934	8.40413	https://www.genecards.org/cgi-bin/carddisp.pl?gene=DPM1
MIR141	MicroRNA 141	RNA Gene	24	GC12P026366	8.39045	https://www.genecards.org/cgi-bin/carddisp.pl?gene=MIR141
RUNX2	RUNX Family Transcription Factor 2	Protein Coding	53	GC06P100418	8.38492	https://www.genecards.org/cgi-bin/carddisp.pl?gene=RUNX2
SLC12A4	Solute Carrier Family 12 Member 4	Protein Coding	51	GC16M069217	8.37825	https://www.genecards.org/cgi-bin/carddisp.pl?gene=SLC12A4
MUC1	Mucin 1, Cell Surface Associated	Protein Coding	55	GC01M155185	8.37732	https://www.genecards.org/cgi-bin/carddisp.pl?gene=MUC1
PDK1	Pyruvate Dehydrogenase Kinase 1	Protein Coding	54	GC02P172555	8.36099	https://www.genecards.org/cgi-bin/carddisp.pl?gene=PDK1
PLAAT3	Phospholipase A And Acyltransferase 3	Protein Coding	46	GC11M106004	8.35732	https://www.genecards.org/cgi-bin/carddisp.pl?gene=PLAAT3
TSHB	Thyroid Stimulating Hormone Subunit Beta	Protein Coding	48	GC01P115029	8.35009	https://www.genecards.org/cgi-bin/carddisp.pl?gene=TSHB
FPGS	Folylpolyglutamate Synthase	Protein Coding	49	GC09P127794	8.3452	https://www.genecards.org/cgi-bin/carddisp.pl?gene=FPGS
PLA2G2D	Phospholipase A2 Group IID	Protein Coding	49	GC01M020111	8.32878	https://www.genecards.org/cgi-bin/carddisp.pl?gene=PLA2G2D
BHMT2	Betaine--Homocysteine S-Methyltransferase 2	Protein Coding	47	GC05P079071	8.32733	https://www.genecards.org/cgi-bin/carddisp.pl?gene=BHMT2
NDUFA4	NDUFA4 Mitochondrial Complex Associated	Protein Coding	50	GC07M010938	8.32645	https://www.genecards.org/cgi-bin/carddisp.pl?gene=NDUFA4
KNG1	Kininogen 1	Protein Coding	55	GC03P186717	8.32106	https://www.genecards.org/cgi-bin/carddisp.pl?gene=KNG1
CDIPT	CDP-Diacylglycerol--Inositol 3-Phosphatidyltransferase	Protein Coding	49	GC16M040017	8.321	https://www.genecards.org/cgi-bin/carddisp.pl?gene=CDIPT
DGKG	Diacylglycerol Kinase Gamma	Protein Coding	50	GC03M186105	8.31792	https://www.genecards.org/cgi-bin/carddisp.pl?gene=DGKG
DMD	Dystrophin	Protein Coding	52	GC0XM031097	8.31341	https://www.genecards.org/cgi-bin/carddisp.pl?gene=DMD
RPE65	Retinoid Isomerohydrolase RPE65	Protein Coding	52	GC01M068428	8.31263	https://www.genecards.org/cgi-bin/carddisp.pl?gene=RPE65
MIR15A	MicroRNA 15a	RNA Gene	18	GC13M050049	8.30831	https://www.genecards.org/cgi-bin/carddisp.pl?gene=MIR15A
BACE1	Beta-Secretase 1	Protein Coding	54	GC11M117285	8.3071	https://www.genecards.org/cgi-bin/carddisp.pl?gene=BACE1
ABCA8	ATP Binding Cassette Subfamily A Member 8	Protein Coding	46	GC17M068867	8.30639	https://www.genecards.org/cgi-bin/carddisp.pl?gene=ABCA8
AK1	Adenylate Kinase 1	Protein Coding	53	GC09M127866	8.30287	https://www.genecards.org/cgi-bin/carddisp.pl?gene=AK1
NR5A2	Nuclear Receptor Subfamily 5 Group A Member 2	Protein Coding	51	GC01P199996	8.3004	https://www.genecards.org/cgi-bin/carddisp.pl?gene=NR5A2
CYP51A1	Cytochrome P450 Family 51 Subfamily A Member 1	Protein Coding	50	GC07M092112	8.29207	https://www.genecards.org/cgi-bin/carddisp.pl?gene=CYP51A1
ACSBG1	Acyl-CoA Synthetase Bubblegum Family Member 1	Protein Coding	48	GC15M078167	8.28932	https://www.genecards.org/cgi-bin/carddisp.pl?gene=ACSBG1
PGK1	Phosphoglycerate Kinase 1	Protein Coding	56	GC0XP078052	8.28654	https://www.genecards.org/cgi-bin/carddisp.pl?gene=PGK1
TSC2	TSC Complex Subunit 2	Protein Coding	56	GC16P019875	8.27468	https://www.genecards.org/cgi-bin/carddisp.pl?gene=TSC2
CASP8	Caspase 8	Protein Coding	59	GC02P201233	8.27191	https://www.genecards.org/cgi-bin/carddisp.pl?gene=CASP8
PON3	Paraoxonase 3	Protein Coding	51	GC07M095359	8.27077	https://www.genecards.org/cgi-bin/carddisp.pl?gene=PON3
MIR335	MicroRNA 335	RNA Gene	22	GC07P130496	8.27075	https://www.genecards.org/cgi-bin/carddisp.pl?gene=MIR335
MIR106B	MicroRNA 106b	RNA Gene	24	GC07M103707	8.2698	https://www.genecards.org/cgi-bin/carddisp.pl?gene=MIR106B
ADRB1	Adrenoceptor Beta 1	Protein Coding	54	GC10P114044	8.26743	https://www.genecards.org/cgi-bin/carddisp.pl?gene=ADRB1
NDUFS3	NADH:Ubiquinone Oxidoreductase Core Subunit S3	Protein Coding	52	GC11P047567	8.26291	https://www.genecards.org/cgi-bin/carddisp.pl?gene=NDUFS3
NCF1	Neutrophil Cytosolic Factor 1	Protein Coding	53	GC07P078456	8.26088	https://www.genecards.org/cgi-bin/carddisp.pl?gene=NCF1
DLC1	DLC1 Rho GTPase Activating Protein	Protein Coding	52	GC08M013083	8.2599	https://www.genecards.org/cgi-bin/carddisp.pl?gene=DLC1
NCOR2	Nuclear Receptor Corepressor 2	Protein Coding	50	GC12M124324	8.25643	https://www.genecards.org/cgi-bin/carddisp.pl?gene=NCOR2
ARID1A	AT-Rich Interaction Domain 1A	Protein Coding	52	GC01P026693	8.2528	https://www.genecards.org/cgi-bin/carddisp.pl?gene=ARID1A
FYN	FYN Proto-Oncogene, Src Family Tyrosine Kinase	Protein Coding	53	GC06M111660	8.24541	https://www.genecards.org/cgi-bin/carddisp.pl?gene=FYN
DDHD1	DDHD Domain Containing 1	Protein Coding	46	GC14M053036	8.23526	https://www.genecards.org/cgi-bin/carddisp.pl?gene=DDHD1
OSBPL8	Oxysterol Binding Protein Like 8	Protein Coding	44	GC12M076354	8.23033	https://www.genecards.org/cgi-bin/carddisp.pl?gene=OSBPL8
RPS6KB1	Ribosomal Protein S6 Kinase B1	Protein Coding	56	GC17P059893	8.22648	https://www.genecards.org/cgi-bin/carddisp.pl?gene=RPS6KB1
ERFE	Erythroferrone	Protein Coding	39	GC02P238159	8.22375	https://www.genecards.org/cgi-bin/carddisp.pl?gene=ERFE
COA6	Cytochrome C Oxidase Assembly Factor 6	Protein Coding	46	GC01P234374	8.21892	https://www.genecards.org/cgi-bin/carddisp.pl?gene=COA6
MIR494	MicroRNA 494	RNA Gene	19	GC14P111896	8.21838	https://www.genecards.org/cgi-bin/carddisp.pl?gene=MIR494
SETD2	SET Domain Containing 2, Histone Lysine Methyltransferase	Protein Coding	53	GC03M047033	8.21695	https://www.genecards.org/cgi-bin/carddisp.pl?gene=SETD2
MIRLET7E	MicroRNA Let-7e	RNA Gene	22	GC19P080164	8.21125	https://www.genecards.org/cgi-bin/carddisp.pl?gene=MIRLET7E
EPAS1	Endothelial PAS Domain Protein 1	Protein Coding	57	GC02P046293	8.20891	https://www.genecards.org/cgi-bin/carddisp.pl?gene=EPAS1
CRYAA	Crystallin Alpha A	Protein Coding	52	GC21P043169	8.20828	https://www.genecards.org/cgi-bin/carddisp.pl?gene=CRYAA
ATP6V0A2	ATPase H+ Transporting V0 Subunit A2	Protein Coding	51	GC12P123712	8.20669	https://www.genecards.org/cgi-bin/carddisp.pl?gene=ATP6V0A2
LIPT1	Lipoyltransferase 1	Protein Coding	48	GC02P099206	8.19964	https://www.genecards.org/cgi-bin/carddisp.pl?gene=LIPT1
HSPD1	Heat Shock Protein Family D (Hsp60) Member 1	Protein Coding	55	GC02M197486	8.19512	https://www.genecards.org/cgi-bin/carddisp.pl?gene=HSPD1
F7	Coagulation Factor VII	Protein Coding	55	GC13P113105	8.19261	https://www.genecards.org/cgi-bin/carddisp.pl?gene=F7
NIPAL4	NIPA Like Domain Containing 4	Protein Coding	47	GC05P157460	8.19205	https://www.genecards.org/cgi-bin/carddisp.pl?gene=NIPAL4
GATA6	GATA Binding Protein 6	Protein Coding	53	GC18P022169	8.19172	https://www.genecards.org/cgi-bin/carddisp.pl?gene=GATA6
ALG3	ALG3 Alpha-1,3- Mannosyltransferase	Protein Coding	48	GC03M184244	8.19137	https://www.genecards.org/cgi-bin/carddisp.pl?gene=ALG3
MAP2K1	Mitogen-Activated Protein Kinase Kinase 1	Protein Coding	61	GC15P066386	8.18946	https://www.genecards.org/cgi-bin/carddisp.pl?gene=MAP2K1
MTFMT	Mitochondrial Methionyl-TRNA Formyltransferase	Protein Coding	48	GC15M065001	8.18739	https://www.genecards.org/cgi-bin/carddisp.pl?gene=MTFMT
ACO2	Aconitase 2	Protein Coding	54	GC22P050116	8.18233	https://www.genecards.org/cgi-bin/carddisp.pl?gene=ACO2
PHGDH	Phosphoglycerate Dehydrogenase	Protein Coding	57	GC01P119660	8.17619	https://www.genecards.org/cgi-bin/carddisp.pl?gene=PHGDH
SERPINA6	Serpin Family A Member 6	Protein Coding	52	GC14M114143	8.1623	https://www.genecards.org/cgi-bin/carddisp.pl?gene=SERPINA6
TGM2	Transglutaminase 2	Protein Coding	54	GC20M038127	8.15889	https://www.genecards.org/cgi-bin/carddisp.pl?gene=TGM2
TREM2	Triggering Receptor Expressed On Myeloid Cells 2	Protein Coding	51	GC06M078136	8.14891	https://www.genecards.org/cgi-bin/carddisp.pl?gene=TREM2
TRP-AGG2-5	TRNA-Pro (Anticodon AGG) 2-5	RNA Gene	13	GC14M024756	8.14827	https://www.genecards.org/cgi-bin/carddisp.pl?gene=TRP-AGG2-5
TBL2	Transducin Beta Like 2	Protein Coding	47	GC07M073730	8.14794	https://www.genecards.org/cgi-bin/carddisp.pl?gene=TBL2
MTHFS	Methenyltetrahydrofolate Synthetase	Protein Coding	50	GC15M079833	8.14691	https://www.genecards.org/cgi-bin/carddisp.pl?gene=MTHFS
TRP-AGG2-1	TRNA-Pro (Anticodon AGG) 2-1	RNA Gene	10	GC01M167715	8.14406	https://www.genecards.org/cgi-bin/carddisp.pl?gene=TRP-AGG2-1
TRP-AGG2-4	TRNA-Pro (Anticodon AGG) 2-4	RNA Gene	10	GC11P079001	8.14406	https://www.genecards.org/cgi-bin/carddisp.pl?gene=TRP-AGG2-4
TRP-AGG2-3	TRNA-Pro (Anticodon AGG) 2-3	RNA Gene	9	GC07P133112	8.14406	https://www.genecards.org/cgi-bin/carddisp.pl?gene=TRP-AGG2-3
TRP-AGG2-2	TRNA-Pro (Anticodon AGG) 2-2	RNA Gene	8	GC06P103859	8.14406	https://www.genecards.org/cgi-bin/carddisp.pl?gene=TRP-AGG2-2
TRP-AGG2-7	TRNA-Pro (Anticodon AGG) 2-7	RNA Gene	8	GC16M009917	8.14406	https://www.genecards.org/cgi-bin/carddisp.pl?gene=TRP-AGG2-7
TRP-AGG2-8	TRNA-Pro (Anticodon AGG) 2-8	RNA Gene	8	GC16P019922	8.14406	https://www.genecards.org/cgi-bin/carddisp.pl?gene=TRP-AGG2-8
GLTP	Glycolipid Transfer Protein	Protein Coding	43	GC12M109850	8.14009	https://www.genecards.org/cgi-bin/carddisp.pl?gene=GLTP
NOS1	Nitric Oxide Synthase 1	Protein Coding	56	GC12M117208	8.1376	https://www.genecards.org/cgi-bin/carddisp.pl?gene=NOS1
FUT2	Fucosyltransferase 2	Protein Coding	52	GC19P048695	8.13292	https://www.genecards.org/cgi-bin/carddisp.pl?gene=FUT2
PRKCZ	Protein Kinase C Zeta	Protein Coding	56	GC01P005001	8.13259	https://www.genecards.org/cgi-bin/carddisp.pl?gene=PRKCZ
MIR25	MicroRNA 25	RNA Gene	22	GC07M100093	8.12697	https://www.genecards.org/cgi-bin/carddisp.pl?gene=MIR25
MED23	Mediator Complex Subunit 23	Protein Coding	50	GC06M131573	8.12057	https://www.genecards.org/cgi-bin/carddisp.pl?gene=MED23
LAMP2	Lysosomal Associated Membrane Protein 2	Protein Coding	51	GC0XM120426	8.11832	https://www.genecards.org/cgi-bin/carddisp.pl?gene=LAMP2
FA2H	Fatty Acid 2-Hydroxylase	Protein Coding	52	GC16M074712	8.11824	https://www.genecards.org/cgi-bin/carddisp.pl?gene=FA2H
IDO1	Indoleamine 2,3-Dioxygenase 1	Protein Coding	53	GC08P039891	8.11785	https://www.genecards.org/cgi-bin/carddisp.pl?gene=IDO1
COPB1	COPI Coat Complex Subunit Beta 1	Protein Coding	48	GC11M014436	8.1172	https://www.genecards.org/cgi-bin/carddisp.pl?gene=COPB1
MIR26B	MicroRNA 26b	RNA Gene	25	GC02P218402	8.1159	https://www.genecards.org/cgi-bin/carddisp.pl?gene=MIR26B
CDKN2B-AS1	CDKN2B Antisense RNA 1	RNA Gene	26	GC09P021994	8.11348	https://www.genecards.org/cgi-bin/carddisp.pl?gene=CDKN2B-AS1
GCSH	Glycine Cleavage System Protein H	Protein Coding	50	GC16M081081	8.1077	https://www.genecards.org/cgi-bin/carddisp.pl?gene=GCSH
SST	Somatostatin	Protein Coding	47	GC03M187668	8.10714	https://www.genecards.org/cgi-bin/carddisp.pl?gene=SST
INPP5K	Inositol Polyphosphate-5-Phosphatase K	Protein Coding	49	GC17M001494	8.10566	https://www.genecards.org/cgi-bin/carddisp.pl?gene=INPP5K
GPX3	Glutathione Peroxidase 3	Protein Coding	48	GC05P150997	8.10363	https://www.genecards.org/cgi-bin/carddisp.pl?gene=GPX3
ATXN2	Ataxin 2	Protein Coding	50	GC12M111443	8.10362	https://www.genecards.org/cgi-bin/carddisp.pl?gene=ATXN2
SPTLC3	Serine Palmitoyltransferase Long Chain Base Subunit 3	Protein Coding	46	GC20P013008	8.09681	https://www.genecards.org/cgi-bin/carddisp.pl?gene=SPTLC3
HBG2	Hemoglobin Subunit Gamma 2	Protein Coding	48	GC11M007502	8.09154	https://www.genecards.org/cgi-bin/carddisp.pl?gene=HBG2
ESYT2	Extended Synaptotagmin 2	Protein Coding	44	GC07M158730	8.09149	https://www.genecards.org/cgi-bin/carddisp.pl?gene=ESYT2
SIRT2	Sirtuin 2	Protein Coding	55	GC19M038878	8.08968	https://www.genecards.org/cgi-bin/carddisp.pl?gene=SIRT2
SLC26A3	Solute Carrier Family 26 Member 3	Protein Coding	52	GC07M107765	8.08411	https://www.genecards.org/cgi-bin/carddisp.pl?gene=SLC26A3
MIR10B	MicroRNA 10b	RNA Gene	24	GC02P176150	8.0826	https://www.genecards.org/cgi-bin/carddisp.pl?gene=MIR10B
BAZ1B	Bromodomain Adjacent To Zinc Finger Domain 1B	Protein Coding	48	GC07M073440	8.07429	https://www.genecards.org/cgi-bin/carddisp.pl?gene=BAZ1B
MTHFD1L	Methylenetetrahydrofolate Dehydrogenase (NADP+ Dependent) 1 Like	Protein Coding	48	GC06P150865	8.07282	https://www.genecards.org/cgi-bin/carddisp.pl?gene=MTHFD1L
PGAP3	Post-GPI Attachment To Proteins Phospholipase 3	Protein Coding	48	GC17M057015	8.07259	https://www.genecards.org/cgi-bin/carddisp.pl?gene=PGAP3
ELOVL6	ELOVL Fatty Acid Elongase 6	Protein Coding	48	GC04M110045	8.07056	https://www.genecards.org/cgi-bin/carddisp.pl?gene=ELOVL6
CSF1	Colony Stimulating Factor 1	Protein Coding	51	GC01P109911	8.06927	https://www.genecards.org/cgi-bin/carddisp.pl?gene=CSF1
NT5E	5'-Nucleotidase Ecto	Protein Coding	59	GC06P085449	8.06599	https://www.genecards.org/cgi-bin/carddisp.pl?gene=NT5E
LALBA	Lactalbumin Alpha	Protein Coding	45	GC12M048567	8.06531	https://www.genecards.org/cgi-bin/carddisp.pl?gene=LALBA
ELOVL5	ELOVL Fatty Acid Elongase 5	Protein Coding	51	GC06M053267	8.06183	https://www.genecards.org/cgi-bin/carddisp.pl?gene=ELOVL5
SULT1A2	Sulfotransferase Family 1A Member 2	Protein Coding	48	GC16M028591	8.05989	https://www.genecards.org/cgi-bin/carddisp.pl?gene=SULT1A2
IREB2	Iron Responsive Element Binding Protein 2	Protein Coding	51	GC15P078437	8.0559	https://www.genecards.org/cgi-bin/carddisp.pl?gene=IREB2
THBD	Thrombomodulin	Protein Coding	53	GC20M023026	8.05385	https://www.genecards.org/cgi-bin/carddisp.pl?gene=THBD
P4HB	Prolyl 4-Hydroxylase Subunit Beta	Protein Coding	56	GC17M081843	8.04524	https://www.genecards.org/cgi-bin/carddisp.pl?gene=P4HB
TNFRSF1A	TNF Receptor Superfamily Member 1A	Protein Coding	57	GC12M006328	8.04493	https://www.genecards.org/cgi-bin/carddisp.pl?gene=TNFRSF1A
HSD17B11	Hydroxysteroid 17-Beta Dehydrogenase 11	Protein Coding	46	GC04M087336	8.04378	https://www.genecards.org/cgi-bin/carddisp.pl?gene=HSD17B11
MIR532	MicroRNA 532	RNA Gene	19	GC0XP051943	8.04179	https://www.genecards.org/cgi-bin/carddisp.pl?gene=MIR532
DHTKD1	Dehydrogenase E1 And Transketolase Domain Containing 1	Protein Coding	49	GC10P012068	8.03339	https://www.genecards.org/cgi-bin/carddisp.pl?gene=DHTKD1
NNMT	Nicotinamide N-Methyltransferase	Protein Coding	51	GC11P114257	8.02894	https://www.genecards.org/cgi-bin/carddisp.pl?gene=NNMT
DGKD	Diacylglycerol Kinase Delta	Protein Coding	50	GC02P233405	8.02726	https://www.genecards.org/cgi-bin/carddisp.pl?gene=DGKD
LINC01554	Long Intergenic Non-Protein Coding RNA 1554	RNA Gene	25	GC05P095838	8.02059	https://www.genecards.org/cgi-bin/carddisp.pl?gene=LINC01554
SPTLC2	Serine Palmitoyltransferase Long Chain Base Subunit 2	Protein Coding	54	GC14M077505	8.01699	https://www.genecards.org/cgi-bin/carddisp.pl?gene=SPTLC2
PFKFB3	6-Phosphofructo-2-Kinase/Fructose-2,6-Biphosphatase 3	Protein Coding	52	GC10P006144	8.01497	https://www.genecards.org/cgi-bin/carddisp.pl?gene=PFKFB3
VHL	Von Hippel-Lindau Tumor Suppressor	Protein Coding	54	GC03P014317	8.01218	https://www.genecards.org/cgi-bin/carddisp.pl?gene=VHL
KARS1	Lysyl-TRNA Synthetase 1	Protein Coding	52	GC16M075857	8.00665	https://www.genecards.org/cgi-bin/carddisp.pl?gene=KARS1
PTHLH	Parathyroid Hormone Like Hormone	Protein Coding	52	GC12M027959	8.00579	https://www.genecards.org/cgi-bin/carddisp.pl?gene=PTHLH
MIR107	MicroRNA 107	RNA Gene	23	GC10M089604	8.00343	https://www.genecards.org/cgi-bin/carddisp.pl?gene=MIR107
POLR3A	RNA Polymerase III Subunit A	Protein Coding	52	GC10M078802	7.9971	https://www.genecards.org/cgi-bin/carddisp.pl?gene=POLR3A
ATP6V0A4	ATPase H+ Transporting V0 Subunit A4	Protein Coding	50	GC07M138721	7.99612	https://www.genecards.org/cgi-bin/carddisp.pl?gene=ATP6V0A4
DEGS2	Delta 4-Desaturase, Sphingolipid 2	Protein Coding	44	GC14M100143	7.99595	https://www.genecards.org/cgi-bin/carddisp.pl?gene=DEGS2
ITGB3	Integrin Subunit Beta 3	Protein Coding	59	GC17P072168	7.99584	https://www.genecards.org/cgi-bin/carddisp.pl?gene=ITGB3
EIF2S1	Eukaryotic Translation Initiation Factor 2 Subunit Alpha	Protein Coding	50	GC14P067359	7.99495	https://www.genecards.org/cgi-bin/carddisp.pl?gene=EIF2S1
ATP8A2	ATPase Phospholipid Transporting 8A2	Protein Coding	47	GC13P025885	7.99045	https://www.genecards.org/cgi-bin/carddisp.pl?gene=ATP8A2
NUBPL	NUBP Iron-Sulfur Cluster Assembly Factor, Mitochondrial	Protein Coding	47	GC14P031489	7.98805	https://www.genecards.org/cgi-bin/carddisp.pl?gene=NUBPL
SERAC1	Serine Active Site Containing 1	Protein Coding	43	GC06M158109	7.98792	https://www.genecards.org/cgi-bin/carddisp.pl?gene=SERAC1
CBR1	Carbonyl Reductase 1	Protein Coding	51	GC21P036069	7.98564	https://www.genecards.org/cgi-bin/carddisp.pl?gene=CBR1
GSTA4	Glutathione S-Transferase Alpha 4	Protein Coding	47	GC06M052977	7.98349	https://www.genecards.org/cgi-bin/carddisp.pl?gene=GSTA4
CFHR3	Complement Factor H Related 3	Protein Coding	48	GC01P196774	7.98021	https://www.genecards.org/cgi-bin/carddisp.pl?gene=CFHR3
LPCAT3	Lysophosphatidylcholine Acyltransferase 3	Protein Coding	46	GC12M006976	7.97556	https://www.genecards.org/cgi-bin/carddisp.pl?gene=LPCAT3
AWAT2	Acyl-CoA Wax Alcohol Acyltransferase 2	Protein Coding	38	GC0XM070040	7.97259	https://www.genecards.org/cgi-bin/carddisp.pl?gene=AWAT2
MGAT2	Alpha-1,6-Mannosyl-Glycoprotein 2-Beta-N-Acetylglucosaminyltransferase	Protein Coding	51	GC14P049620	7.96676	https://www.genecards.org/cgi-bin/carddisp.pl?gene=MGAT2
G0S2	G0/G1 Switch 2	Protein Coding	39	GC01P209675	7.96515	https://www.genecards.org/cgi-bin/carddisp.pl?gene=G0S2
MC3R	Melanocortin 3 Receptor	Protein Coding	48	GC20P056248	7.96216	https://www.genecards.org/cgi-bin/carddisp.pl?gene=MC3R
SLC22A1	Solute Carrier Family 22 Member 1	Protein Coding	51	GC06P160121	7.96125	https://www.genecards.org/cgi-bin/carddisp.pl?gene=SLC22A1
VPS13B	Vacuolar Protein Sorting 13 Homolog B	Protein Coding	48	GC08P099011	7.95613	https://www.genecards.org/cgi-bin/carddisp.pl?gene=VPS13B
PYCR1	Pyrroline-5-Carboxylate Reductase 1	Protein Coding	52	GC17M081932	7.95212	https://www.genecards.org/cgi-bin/carddisp.pl?gene=PYCR1
CCND1	Cyclin D1	Protein Coding	60	GC11P069641	7.95166	https://www.genecards.org/cgi-bin/carddisp.pl?gene=CCND1
THBS1	Thrombospondin 1	Protein Coding	52	GC15P039581	7.95071	https://www.genecards.org/cgi-bin/carddisp.pl?gene=THBS1
PDXK	Pyridoxal Kinase	Protein Coding	53	GC21P043719	7.9446	https://www.genecards.org/cgi-bin/carddisp.pl?gene=PDXK
FNDC5	Fibronectin Type III Domain Containing 5	Protein Coding	42	GC01M033500	7.9429	https://www.genecards.org/cgi-bin/carddisp.pl?gene=FNDC5
TXN	Thioredoxin	Protein Coding	52	GC09M110243	7.94097	https://www.genecards.org/cgi-bin/carddisp.pl?gene=TXN
MIRLET7A1	MicroRNA Let-7a-1	RNA Gene	24	GC09P094175	7.93894	https://www.genecards.org/cgi-bin/carddisp.pl?gene=MIRLET7A1
SPAST	Spastin	Protein Coding	47	GC02P032063	7.93353	https://www.genecards.org/cgi-bin/carddisp.pl?gene=SPAST
ACSM1	Acyl-CoA Synthetase Medium Chain Family Member 1	Protein Coding	47	GC16M020634	7.93115	https://www.genecards.org/cgi-bin/carddisp.pl?gene=ACSM1
HDAC3	Histone Deacetylase 3	Protein Coding	57	GC05M141620	7.92744	https://www.genecards.org/cgi-bin/carddisp.pl?gene=HDAC3
ICOSLG	Inducible T Cell Costimulator Ligand	Protein Coding	48	GC21M044222	7.92425	https://www.genecards.org/cgi-bin/carddisp.pl?gene=ICOSLG
RLBP1	Retinaldehyde Binding Protein 1	Protein Coding	51	GC15M089209	7.92302	https://www.genecards.org/cgi-bin/carddisp.pl?gene=RLBP1
PRKACG	Protein Kinase CAMP-Activated Catalytic Subunit Gamma	Protein Coding	53	GC09M069460	7.92101	https://www.genecards.org/cgi-bin/carddisp.pl?gene=PRKACG
IL4	Interleukin 4	Protein Coding	53	GC05P132673	7.91915	https://www.genecards.org/cgi-bin/carddisp.pl?gene=IL4
COA8	Cytochrome C Oxidase Assembly Factor 8	Protein Coding	38	GC14P111675	7.91613	https://www.genecards.org/cgi-bin/carddisp.pl?gene=COA8
BTK	Bruton Tyrosine Kinase	Protein Coding	60	GC0XM101349	7.91463	https://www.genecards.org/cgi-bin/carddisp.pl?gene=BTK
DAGLB	Diacylglycerol Lipase Beta	Protein Coding	44	GC07M006416	7.90782	https://www.genecards.org/cgi-bin/carddisp.pl?gene=DAGLB
SNAP25	Synaptosome Associated Protein 25	Protein Coding	56	GC20P010203	7.90636	https://www.genecards.org/cgi-bin/carddisp.pl?gene=SNAP25
MAPK3	Mitogen-Activated Protein Kinase 3	Protein Coding	56	GC16M040043	7.89293	https://www.genecards.org/cgi-bin/carddisp.pl?gene=MAPK3
RELA	RELA Proto-Oncogene, NF-KB Subunit	Protein Coding	59	GC11M065653	7.88724	https://www.genecards.org/cgi-bin/carddisp.pl?gene=RELA
GPHN	Gephyrin	Protein Coding	55	GC14P066507	7.88655	https://www.genecards.org/cgi-bin/carddisp.pl?gene=GPHN
ENSG00000277577		RNA Gene	6	GC0XM073831	7.88568	https://www.genecards.org/cgi-bin/carddisp.pl?gene=ENSG00000277577
FDX1	Ferredoxin 1	Protein Coding	46	GC11P110429	7.88226	https://www.genecards.org/cgi-bin/carddisp.pl?gene=FDX1
NCOA2	Nuclear Receptor Coactivator 2	Protein Coding	52	GC08M070109	7.87787	https://www.genecards.org/cgi-bin/carddisp.pl?gene=NCOA2
C1QBP	Complement C1q Binding Protein	Protein Coding	51	GC17M005432	7.87615	https://www.genecards.org/cgi-bin/carddisp.pl?gene=C1QBP
MIR210	MicroRNA 210	RNA Gene	23	GC11M007277	7.87593	https://www.genecards.org/cgi-bin/carddisp.pl?gene=MIR210
CACNA1A	Calcium Voltage-Gated Channel Subunit Alpha1 A	Protein Coding	56	GC19M013206	7.87094	https://www.genecards.org/cgi-bin/carddisp.pl?gene=CACNA1A
TIMMDC1	Translocase Of Inner Mitochondrial Membrane Domain Containing 1	Protein Coding	45	GC03P119498	7.87082	https://www.genecards.org/cgi-bin/carddisp.pl?gene=TIMMDC1
SLC6A4	Solute Carrier Family 6 Member 4	Protein Coding	55	GC17M030194	7.87068	https://www.genecards.org/cgi-bin/carddisp.pl?gene=SLC6A4
LTF	Lactotransferrin	Protein Coding	52	GC03M046435	7.86916	https://www.genecards.org/cgi-bin/carddisp.pl?gene=LTF
CD1E	CD1e Molecule	Protein Coding	44	GC01P158354	7.84745	https://www.genecards.org/cgi-bin/carddisp.pl?gene=CD1E
FOXA2	Forkhead Box A2	Protein Coding	53	GC20M022581	7.84667	https://www.genecards.org/cgi-bin/carddisp.pl?gene=FOXA2
ATP5F1E	ATP Synthase F1 Subunit Epsilon	Protein Coding	50	GC20M059026	7.8358	https://www.genecards.org/cgi-bin/carddisp.pl?gene=ATP5F1E
GNPTG	N-Acetylglucosamine-1-Phosphate Transferase Subunit Gamma	Protein Coding	46	GC16P001351	7.83509	https://www.genecards.org/cgi-bin/carddisp.pl?gene=GNPTG
PRKCD	Protein Kinase C Delta	Protein Coding	59	GC03P053156	7.83313	https://www.genecards.org/cgi-bin/carddisp.pl?gene=PRKCD
IL1RN	Interleukin 1 Receptor Antagonist	Protein Coding	57	GC02P125228	7.83101	https://www.genecards.org/cgi-bin/carddisp.pl?gene=IL1RN
MAGT1	Magnesium Transporter 1	Protein Coding	49	GC0XM078093	7.83046	https://www.genecards.org/cgi-bin/carddisp.pl?gene=MAGT1
ELOVL1	ELOVL Fatty Acid Elongase 1	Protein Coding	48	GC01M043363	7.82771	https://www.genecards.org/cgi-bin/carddisp.pl?gene=ELOVL1
TNXB	Tenascin XB	Protein Coding	50	GC06M077922	7.8266	https://www.genecards.org/cgi-bin/carddisp.pl?gene=TNXB
RSAD2	Radical S-Adenosyl Methionine Domain Containing 2	Protein Coding	47	GC02P006865	7.82278	https://www.genecards.org/cgi-bin/carddisp.pl?gene=RSAD2
ACER1	Alkaline Ceramidase 1	Protein Coding	40	GC19M006306	7.82218	https://www.genecards.org/cgi-bin/carddisp.pl?gene=ACER1
DOCK6	Dedicator Of Cytokinesis 6	Protein Coding	50	GC19M011199	7.82205	https://www.genecards.org/cgi-bin/carddisp.pl?gene=DOCK6
SELENOI	Selenoprotein I	Protein Coding	44	GC02P026310	7.82043	https://www.genecards.org/cgi-bin/carddisp.pl?gene=SELENOI
PGAM2	Phosphoglycerate Mutase 2	Protein Coding	51	GC07M044062	7.81871	https://www.genecards.org/cgi-bin/carddisp.pl?gene=PGAM2
ACOT1	Acyl-CoA Thioesterase 1	Protein Coding	43	GC14P073493	7.81865	https://www.genecards.org/cgi-bin/carddisp.pl?gene=ACOT1
SLC9A1	Solute Carrier Family 9 Member A1	Protein Coding	57	GC01M028966	7.81683	https://www.genecards.org/cgi-bin/carddisp.pl?gene=SLC9A1
VAPB	VAMP Associated Protein B And C	Protein Coding	52	GC20P058389	7.81376	https://www.genecards.org/cgi-bin/carddisp.pl?gene=VAPB
CFHR4	Complement Factor H Related 4	Protein Coding	44	GC01P196888	7.80965	https://www.genecards.org/cgi-bin/carddisp.pl?gene=CFHR4
CLN6	CLN6 Transmembrane ER Protein	Protein Coding	45	GC15M068206	7.80152	https://www.genecards.org/cgi-bin/carddisp.pl?gene=CLN6
CCAT1	Colon Cancer Associated Transcript 1	RNA Gene	17	GC08M127207	7.80059	https://www.genecards.org/cgi-bin/carddisp.pl?gene=CCAT1
ELANE	Elastase, Neutrophil Expressed	Protein Coding	58	GC19P005129	7.79603	https://www.genecards.org/cgi-bin/carddisp.pl?gene=ELANE
ATP13A2	ATPase Cation Transporting 13A2	Protein Coding	52	GC01M016985	7.78444	https://www.genecards.org/cgi-bin/carddisp.pl?gene=ATP13A2
TPH1	Tryptophan Hydroxylase 1	Protein Coding	52	GC11M018040	7.78287	https://www.genecards.org/cgi-bin/carddisp.pl?gene=TPH1
GOT1	Glutamic-Oxaloacetic Transaminase 1	Protein Coding	53	GC10M099396	7.77862	https://www.genecards.org/cgi-bin/carddisp.pl?gene=GOT1
UBC	Ubiquitin C	Protein Coding	50	GC12M124911	7.77669	https://www.genecards.org/cgi-bin/carddisp.pl?gene=UBC
NAGA	Alpha-N-Acetylgalactosaminidase	Protein Coding	52	GC22M042058	7.7763	https://www.genecards.org/cgi-bin/carddisp.pl?gene=NAGA
SGPP1	Sphingosine-1-Phosphate Phosphatase 1	Protein Coding	44	GC14M063684	7.77601	https://www.genecards.org/cgi-bin/carddisp.pl?gene=SGPP1
PLAAT1	Phospholipase A And Acyltransferase 1	Protein Coding	36	GC03P193244	7.77585	https://www.genecards.org/cgi-bin/carddisp.pl?gene=PLAAT1
WWOX	WW Domain Containing Oxidoreductase	Protein Coding	52	GC16P078099	7.77262	https://www.genecards.org/cgi-bin/carddisp.pl?gene=WWOX
SGMS1	Sphingomyelin Synthase 1	Protein Coding	46	GC10M050305	7.7725	https://www.genecards.org/cgi-bin/carddisp.pl?gene=SGMS1
SLC30A8	Solute Carrier Family 30 Member 8	Protein Coding	49	GC08P116950	7.76551	https://www.genecards.org/cgi-bin/carddisp.pl?gene=SLC30A8
NDUFAF2	NADH:Ubiquinone Oxidoreductase Complex Assembly Factor 2	Protein Coding	48	GC05P060945	7.75518	https://www.genecards.org/cgi-bin/carddisp.pl?gene=NDUFAF2
SLCO1B3	Solute Carrier Organic Anion Transporter Family Member 1B3	Protein Coding	52	GC12P020810	7.75346	https://www.genecards.org/cgi-bin/carddisp.pl?gene=SLCO1B3
PEX14	Peroxisomal Biogenesis Factor 14	Protein Coding	50	GC01P010472	7.74989	https://www.genecards.org/cgi-bin/carddisp.pl?gene=PEX14
UROD	Uroporphyrinogen Decarboxylase	Protein Coding	52	GC01P045572	7.74981	https://www.genecards.org/cgi-bin/carddisp.pl?gene=UROD
ABO	ABO, Alpha 1-3-N-Acetylgalactosaminyltransferase And Alpha 1-3-Galactosyltransferase	Protein Coding	44	GC09M133250	7.74557	https://www.genecards.org/cgi-bin/carddisp.pl?gene=ABO
PTGDS	Prostaglandin D2 Synthase	Protein Coding	52	GC09P137295	7.74343	https://www.genecards.org/cgi-bin/carddisp.pl?gene=PTGDS
RPS27A	Ribosomal Protein S27a	Protein Coding	49	GC02P055231	7.74295	https://www.genecards.org/cgi-bin/carddisp.pl?gene=RPS27A
HSD17B12	Hydroxysteroid 17-Beta Dehydrogenase 12	Protein Coding	46	GC11P043652	7.74274	https://www.genecards.org/cgi-bin/carddisp.pl?gene=HSD17B12
CD40	CD40 Molecule	Protein Coding	57	GC20P046118	7.74215	https://www.genecards.org/cgi-bin/carddisp.pl?gene=CD40
PGS1	Phosphatidylglycerophosphate Synthase 1	Protein Coding	44	GC17P078378	7.73904	https://www.genecards.org/cgi-bin/carddisp.pl?gene=PGS1
APC	APC Regulator Of WNT Signaling Pathway	Protein Coding	56	GC05P112707	7.73851	https://www.genecards.org/cgi-bin/carddisp.pl?gene=APC
SLC27A5	Solute Carrier Family 27 Member 5	Protein Coding	48	GC19M058479	7.73042	https://www.genecards.org/cgi-bin/carddisp.pl?gene=SLC27A5
AGRP	Agouti Related Neuropeptide	Protein Coding	48	GC16M067482	7.7293	https://www.genecards.org/cgi-bin/carddisp.pl?gene=AGRP
PLPP6	Phospholipid Phosphatase 6	Protein Coding	40	GC09P004663	7.72851	https://www.genecards.org/cgi-bin/carddisp.pl?gene=PLPP6
SOCS3	Suppressor Of Cytokine Signaling 3	Protein Coding	50	GC17M078356	7.72832	https://www.genecards.org/cgi-bin/carddisp.pl?gene=SOCS3
CEPT1	Choline/Ethanolamine Phosphotransferase 1	Protein Coding	47	GC01P111139	7.72107	https://www.genecards.org/cgi-bin/carddisp.pl?gene=CEPT1
CROT	Carnitine O-Octanoyltransferase	Protein Coding	47	GC07P087369	7.7198	https://www.genecards.org/cgi-bin/carddisp.pl?gene=CROT
AARS2	Alanyl-TRNA Synthetase 2, Mitochondrial	Protein Coding	49	GC06M078216	7.71967	https://www.genecards.org/cgi-bin/carddisp.pl?gene=AARS2
CSN1S1	Casein Alpha S1	Protein Coding	43	GC04P069938	7.7189	https://www.genecards.org/cgi-bin/carddisp.pl?gene=CSN1S1
NDUFV2	NADH:Ubiquinone Oxidoreductase Core Subunit V2	Protein Coding	50	GC18P009092	7.71728	https://www.genecards.org/cgi-bin/carddisp.pl?gene=NDUFV2
CELSR2	Cadherin EGF LAG Seven-Pass G-Type Receptor 2	Protein Coding	49	GC01P109250	7.71481	https://www.genecards.org/cgi-bin/carddisp.pl?gene=CELSR2
COA3	Cytochrome C Oxidase Assembly Factor 3	Protein Coding	41	GC17M042795	7.71327	https://www.genecards.org/cgi-bin/carddisp.pl?gene=COA3
MIR183	MicroRNA 183	RNA Gene	22	GC07M129855	7.71152	https://www.genecards.org/cgi-bin/carddisp.pl?gene=MIR183
SIRT4	Sirtuin 4	Protein Coding	48	GC12P120291	7.70953	https://www.genecards.org/cgi-bin/carddisp.pl?gene=SIRT4
SAA1	Serum Amyloid A1	Protein Coding	46	GC11P018755	7.70634	https://www.genecards.org/cgi-bin/carddisp.pl?gene=SAA1
PGP	Phosphoglycolate Phosphatase	Protein Coding	44	GC16M009804	7.70402	https://www.genecards.org/cgi-bin/carddisp.pl?gene=PGP
OLR1	Oxidized Low Density Lipoprotein Receptor 1	Protein Coding	50	GC12M024096	7.70331	https://www.genecards.org/cgi-bin/carddisp.pl?gene=OLR1
MIR31	MicroRNA 31	RNA Gene	22	GC09M021913	7.70317	https://www.genecards.org/cgi-bin/carddisp.pl?gene=MIR31
SLC16A11	Solute Carrier Family 16 Member 11	Protein Coding	40	GC17M007041	7.7009	https://www.genecards.org/cgi-bin/carddisp.pl?gene=SLC16A11
GMPS	Guanine Monophosphate Synthase	Protein Coding	52	GC03P155870	7.69557	https://www.genecards.org/cgi-bin/carddisp.pl?gene=GMPS
MIR191	MicroRNA 191	RNA Gene	24	GC03M052145	7.68879	https://www.genecards.org/cgi-bin/carddisp.pl?gene=MIR191
RHO	Rhodopsin	Protein Coding	55	GC03P135771	7.68607	https://www.genecards.org/cgi-bin/carddisp.pl?gene=RHO
C9orf72	C9orf72-SMCR8 Complex Subunit	Protein Coding	47	GC09M028760	7.68436	https://www.genecards.org/cgi-bin/carddisp.pl?gene=C9orf72
YAP1	Yes1 Associated Transcriptional Regulator	Protein Coding	55	GC11P102110	7.67815	https://www.genecards.org/cgi-bin/carddisp.pl?gene=YAP1
MIR493HG	MIR493 Cluster Host Gene	RNA Gene	14	GC14P111895	7.67787	https://www.genecards.org/cgi-bin/carddisp.pl?gene=MIR493HG
ENSG00000276919		RNA Gene	10	GC14P111685	7.67787	https://www.genecards.org/cgi-bin/carddisp.pl?gene=ENSG00000276919
FDXR	Ferredoxin Reductase	Protein Coding	51	GC17M074862	7.67768	https://www.genecards.org/cgi-bin/carddisp.pl?gene=FDXR
ELAVL1	ELAV Like RNA Binding Protein 1	Protein Coding	47	GC19M007958	7.67447	https://www.genecards.org/cgi-bin/carddisp.pl?gene=ELAVL1
LIAS	Lipoic Acid Synthetase	Protein Coding	50	GC04P039506	7.67443	https://www.genecards.org/cgi-bin/carddisp.pl?gene=LIAS
VPS33A	VPS33A Core Subunit Of CORVET And HOPS Complexes	Protein Coding	48	GC12M122229	7.67351	https://www.genecards.org/cgi-bin/carddisp.pl?gene=VPS33A
TRPV6	Transient Receptor Potential Cation Channel Subfamily V Member 6	Protein Coding	55	GC07M142871	7.67237	https://www.genecards.org/cgi-bin/carddisp.pl?gene=TRPV6
PRKD1	Protein Kinase D1	Protein Coding	56	GC14M029576	7.66955	https://www.genecards.org/cgi-bin/carddisp.pl?gene=PRKD1
FASLG	Fas Ligand	Protein Coding	55	GC01P172628	7.66597	https://www.genecards.org/cgi-bin/carddisp.pl?gene=FASLG
CHPT1	Choline Phosphotransferase 1	Protein Coding	47	GC12P101696	7.66193	https://www.genecards.org/cgi-bin/carddisp.pl?gene=CHPT1
GLS2	Glutaminase 2	Protein Coding	49	GC12M056470	7.66033	https://www.genecards.org/cgi-bin/carddisp.pl?gene=GLS2
PFKP	Phosphofructokinase, Platelet	Protein Coding	52	GC10P003066	7.6578	https://www.genecards.org/cgi-bin/carddisp.pl?gene=PFKP
GSTZ1	Glutathione S-Transferase Zeta 1	Protein Coding	49	GC14P077320	7.65671	https://www.genecards.org/cgi-bin/carddisp.pl?gene=GSTZ1
AGER	Advanced Glycosylation End-Product Specific Receptor	Protein Coding	54	GC06M032180	7.65174	https://www.genecards.org/cgi-bin/carddisp.pl?gene=AGER
MYD88	MYD88 Innate Immune Signal Transduction Adaptor	Protein Coding	56	GC03P038172	7.64537	https://www.genecards.org/cgi-bin/carddisp.pl?gene=MYD88
ABCD2	ATP Binding Cassette Subfamily D Member 2	Protein Coding	47	GC12M039530	7.64521	https://www.genecards.org/cgi-bin/carddisp.pl?gene=ABCD2
PNPLA5	Patatin Like Phospholipase Domain Containing 5	Protein Coding	42	GC22M043879	7.64127	https://www.genecards.org/cgi-bin/carddisp.pl?gene=PNPLA5
CD14	CD14 Molecule	Protein Coding	53	GC05M140631	7.63897	https://www.genecards.org/cgi-bin/carddisp.pl?gene=CD14
PDK2	Pyruvate Dehydrogenase Kinase 2	Protein Coding	49	GC17P072262	7.63751	https://www.genecards.org/cgi-bin/carddisp.pl?gene=PDK2
APOO	Apolipoprotein O	Protein Coding	44	GC0XM023834	7.63637	https://www.genecards.org/cgi-bin/carddisp.pl?gene=APOO
AFP	Alpha Fetoprotein	Protein Coding	53	GC04P073431	7.63537	https://www.genecards.org/cgi-bin/carddisp.pl?gene=AFP
IL6R	Interleukin 6 Receptor	Protein Coding	57	GC01P154405	7.63406	https://www.genecards.org/cgi-bin/carddisp.pl?gene=IL6R
ENO3	Enolase 3	Protein Coding	55	GC17P004948	7.63403	https://www.genecards.org/cgi-bin/carddisp.pl?gene=ENO3
NCOA1	Nuclear Receptor Coactivator 1	Protein Coding	51	GC02P024492	7.63296	https://www.genecards.org/cgi-bin/carddisp.pl?gene=NCOA1
LYRM4	LYR Motif Containing 4	Protein Coding	45	GC06M005033	7.62298	https://www.genecards.org/cgi-bin/carddisp.pl?gene=LYRM4
MGST3	Microsomal Glutathione S-Transferase 3	Protein Coding	48	GC01P165632	7.62125	https://www.genecards.org/cgi-bin/carddisp.pl?gene=MGST3
NPPB	Natriuretic Peptide B	Protein Coding	50	GC01M011858	7.62027	https://www.genecards.org/cgi-bin/carddisp.pl?gene=NPPB
PTGES	Prostaglandin E Synthase	Protein Coding	49	GC09M129738	7.61691	https://www.genecards.org/cgi-bin/carddisp.pl?gene=PTGES
OSBPL9	Oxysterol Binding Protein Like 9	Protein Coding	47	GC01P051577	7.61484	https://www.genecards.org/cgi-bin/carddisp.pl?gene=OSBPL9
ARSH	Arylsulfatase Family Member H	Protein Coding	39	GC0XP003006	7.61421	https://www.genecards.org/cgi-bin/carddisp.pl?gene=ARSH
LSS	Lanosterol Synthase	Protein Coding	53	GC21M052011	7.61107	https://www.genecards.org/cgi-bin/carddisp.pl?gene=LSS
POLD1	DNA Polymerase Delta 1, Catalytic Subunit	Protein Coding	53	GC19P080099	7.61077	https://www.genecards.org/cgi-bin/carddisp.pl?gene=POLD1
IDE	Insulin Degrading Enzyme	Protein Coding	56	GC10M092451	7.61059	https://www.genecards.org/cgi-bin/carddisp.pl?gene=IDE
NPHS2	NPHS2 Stomatin Family Member, Podocin	Protein Coding	49	GC01M179554	7.60957	https://www.genecards.org/cgi-bin/carddisp.pl?gene=NPHS2
GCLM	Glutamate-Cysteine Ligase Modifier Subunit	Protein Coding	48	GC01M093885	7.60131	https://www.genecards.org/cgi-bin/carddisp.pl?gene=GCLM
PDGFRB	Platelet Derived Growth Factor Receptor Beta	Protein Coding	60	GC05M150113	7.60049	https://www.genecards.org/cgi-bin/carddisp.pl?gene=PDGFRB
CDC42	Cell Division Cycle 42	Protein Coding	57	GC01P022052	7.59365	https://www.genecards.org/cgi-bin/carddisp.pl?gene=CDC42
AGMO	Alkylglycerol Monooxygenase	Protein Coding	42	GC07M015117	7.59083	https://www.genecards.org/cgi-bin/carddisp.pl?gene=AGMO
FOLH1	Folate Hydrolase 1	Protein Coding	54	GC11M105762	7.58835	https://www.genecards.org/cgi-bin/carddisp.pl?gene=FOLH1
PITPNB	Phosphatidylinositol Transfer Protein Beta	Protein Coding	46	GC22M027851	7.58745	https://www.genecards.org/cgi-bin/carddisp.pl?gene=PITPNB
TFAM	Transcription Factor A, Mitochondrial	Protein Coding	50	GC10P058385	7.58265	https://www.genecards.org/cgi-bin/carddisp.pl?gene=TFAM
LAMP1	Lysosomal Associated Membrane Protein 1	Protein Coding	50	GC13P113297	7.58188	https://www.genecards.org/cgi-bin/carddisp.pl?gene=LAMP1
CREB1	CAMP Responsive Element Binding Protein 1	Protein Coding	56	GC02P207529	7.57814	https://www.genecards.org/cgi-bin/carddisp.pl?gene=CREB1
WNK4	WNK Lysine Deficient Protein Kinase 4	Protein Coding	52	GC17P042780	7.57248	https://www.genecards.org/cgi-bin/carddisp.pl?gene=WNK4
LOC107133510	Origin Of Replication At HBB	Functional Element	4	GC11P005222	7.56767	https://www.genecards.org/cgi-bin/carddisp.pl?gene=LOC107133510
MIR125B1	MicroRNA 125b-1	RNA Gene	24	GC11M122100	7.56111	https://www.genecards.org/cgi-bin/carddisp.pl?gene=MIR125B1
BOLA3	BolA Family Member 3	Protein Coding	45	GC02M074136	7.56105	https://www.genecards.org/cgi-bin/carddisp.pl?gene=BOLA3
BAP1	BRCA1 Associated Protein 1	Protein Coding	54	GC03M052401	7.55896	https://www.genecards.org/cgi-bin/carddisp.pl?gene=BAP1
PLCD1	Phospholipase C Delta 1	Protein Coding	55	GC03M038008	7.55801	https://www.genecards.org/cgi-bin/carddisp.pl?gene=PLCD1
RHEB	Ras Homolog, MTORC1 Binding	Protein Coding	56	GC07M151466	7.55486	https://www.genecards.org/cgi-bin/carddisp.pl?gene=RHEB
SLC35C1	Solute Carrier Family 35 Member C1	Protein Coding	47	GC11P046770	7.5544	https://www.genecards.org/cgi-bin/carddisp.pl?gene=SLC35C1
RARA	Retinoic Acid Receptor Alpha	Protein Coding	57	GC17P040309	7.54939	https://www.genecards.org/cgi-bin/carddisp.pl?gene=RARA
TIMP1	TIMP Metallopeptidase Inhibitor 1	Protein Coding	52	GC0XP047831	7.54703	https://www.genecards.org/cgi-bin/carddisp.pl?gene=TIMP1
PNLIPRP2	Pancreatic Lipase Related Protein 2 (Gene/Pseudogene)	Protein Coding	43	GC10P116620	7.54618	https://www.genecards.org/cgi-bin/carddisp.pl?gene=PNLIPRP2
HSP90B1	Heat Shock Protein 90 Beta Family Member 1	Protein Coding	54	GC12P103930	7.5459	https://www.genecards.org/cgi-bin/carddisp.pl?gene=HSP90B1
NCOR1	Nuclear Receptor Corepressor 1	Protein Coding	51	GC17M016029	7.54494	https://www.genecards.org/cgi-bin/carddisp.pl?gene=NCOR1
ALDH1A3	Aldehyde Dehydrogenase 1 Family Member A3	Protein Coding	52	GC15P100877	7.53798	https://www.genecards.org/cgi-bin/carddisp.pl?gene=ALDH1A3
IL12RB1	Interleukin 12 Receptor Subunit Beta 1	Protein Coding	52	GC19M018058	7.53522	https://www.genecards.org/cgi-bin/carddisp.pl?gene=IL12RB1
LOX	Lysyl Oxidase	Protein Coding	54	GC05M122063	7.53149	https://www.genecards.org/cgi-bin/carddisp.pl?gene=LOX
LRRK2	Leucine Rich Repeat Kinase 2	Protein Coding	57	GC12P040196	7.53135	https://www.genecards.org/cgi-bin/carddisp.pl?gene=LRRK2
CBL	Cbl Proto-Oncogene	Protein Coding	59	GC11P119206	7.52869	https://www.genecards.org/cgi-bin/carddisp.pl?gene=CBL
LOC106099062	HBB Recombination Region	Functional Element	4	GC11P005482	7.52587	https://www.genecards.org/cgi-bin/carddisp.pl?gene=LOC106099062
MAT2A	Methionine Adenosyltransferase 2A	Protein Coding	53	GC02P085984	7.52429	https://www.genecards.org/cgi-bin/carddisp.pl?gene=MAT2A
MTO1	Mitochondrial TRNA Translation Optimization 1	Protein Coding	50	GC06P073461	7.52153	https://www.genecards.org/cgi-bin/carddisp.pl?gene=MTO1
HBA1	Hemoglobin Subunit Alpha 1	Protein Coding	49	GC16P019794	7.52009	https://www.genecards.org/cgi-bin/carddisp.pl?gene=HBA1
GYG1	Glycogenin 1	Protein Coding	53	GC03P148991	7.5198	https://www.genecards.org/cgi-bin/carddisp.pl?gene=GYG1
SORT1	Sortilin 1	Protein Coding	51	GC01M109310	7.5189	https://www.genecards.org/cgi-bin/carddisp.pl?gene=SORT1
FGFR3	Fibroblast Growth Factor Receptor 3	Protein Coding	63	GC04P001795	7.51196	https://www.genecards.org/cgi-bin/carddisp.pl?gene=FGFR3
THRSP	Thyroid Hormone Responsive	Protein Coding	42	GC11P078063	7.51099	https://www.genecards.org/cgi-bin/carddisp.pl?gene=THRSP
HSPA5	Heat Shock Protein Family A (Hsp70) Member 5	Protein Coding	55	GC09M125234	7.49766	https://www.genecards.org/cgi-bin/carddisp.pl?gene=HSPA5
JAZF1	JAZF Zinc Finger 1	Protein Coding	46	GC07M027830	7.49448	https://www.genecards.org/cgi-bin/carddisp.pl?gene=JAZF1
GSTM3	Glutathione S-Transferase Mu 3	Protein Coding	53	GC01M109733	7.49074	https://www.genecards.org/cgi-bin/carddisp.pl?gene=GSTM3
COASY	Coenzyme A Synthase	Protein Coding	52	GC17P042561	7.48933	https://www.genecards.org/cgi-bin/carddisp.pl?gene=COASY
BPI	Bactericidal Permeability Increasing Protein	Protein Coding	48	GC20P038304	7.48715	https://www.genecards.org/cgi-bin/carddisp.pl?gene=BPI
CERS6	Ceramide Synthase 6	Protein Coding	47	GC02P168455	7.48207	https://www.genecards.org/cgi-bin/carddisp.pl?gene=CERS6
DHRS4	Dehydrogenase/Reductase 4	Protein Coding	49	GC14P023953	7.47926	https://www.genecards.org/cgi-bin/carddisp.pl?gene=DHRS4
AOC3	Amine Oxidase Copper Containing 3	Protein Coding	53	GC17P042851	7.47591	https://www.genecards.org/cgi-bin/carddisp.pl?gene=AOC3
CFB	Complement Factor B	Protein Coding	54	GC06P031945	7.47573	https://www.genecards.org/cgi-bin/carddisp.pl?gene=CFB
FGA	Fibrinogen Alpha Chain	Protein Coding	56	GC04M154583	7.47284	https://www.genecards.org/cgi-bin/carddisp.pl?gene=FGA
SCN4A	Sodium Voltage-Gated Channel Alpha Subunit 4	Protein Coding	53	GC17M063938	7.4718	https://www.genecards.org/cgi-bin/carddisp.pl?gene=SCN4A
TMEM70	Transmembrane Protein 70	Protein Coding	46	GC08P073972	7.47067	https://www.genecards.org/cgi-bin/carddisp.pl?gene=TMEM70
GPBAR1	G Protein-Coupled Bile Acid Receptor 1	Protein Coding	47	GC02P218259	7.46748	https://www.genecards.org/cgi-bin/carddisp.pl?gene=GPBAR1
GHSR	Growth Hormone Secretagogue Receptor	Protein Coding	53	GC03M172443	7.46672	https://www.genecards.org/cgi-bin/carddisp.pl?gene=GHSR
CRY2	Cryptochrome Circadian Regulator 2	Protein Coding	47	GC11P046773	7.45691	https://www.genecards.org/cgi-bin/carddisp.pl?gene=CRY2
F10	Coagulation Factor X	Protein Coding	57	GC13P113122	7.45579	https://www.genecards.org/cgi-bin/carddisp.pl?gene=F10
RAB18	RAB18, Member RAS Oncogene Family	Protein Coding	45	GC10P027504	7.45472	https://www.genecards.org/cgi-bin/carddisp.pl?gene=RAB18
SSR4	Signal Sequence Receptor Subunit 4	Protein Coding	49	GC0XP153793	7.45468	https://www.genecards.org/cgi-bin/carddisp.pl?gene=SSR4
PIP5K1A	Phosphatidylinositol-4-Phosphate 5-Kinase Type 1 Alpha	Protein Coding	50	GC01P153211	7.45274	https://www.genecards.org/cgi-bin/carddisp.pl?gene=PIP5K1A
CALM1	Calmodulin 1	Protein Coding	53	GC14P090396	7.44653	https://www.genecards.org/cgi-bin/carddisp.pl?gene=CALM1
FOLR1	Folate Receptor Alpha	Protein Coding	54	GC11P072717	7.44611	https://www.genecards.org/cgi-bin/carddisp.pl?gene=FOLR1
IL2	Interleukin 2	Protein Coding	53	GC04M122451	7.44435	https://www.genecards.org/cgi-bin/carddisp.pl?gene=IL2
GCM2	Glial Cells Missing Transcription Factor 2	Protein Coding	47	GC06M010873	7.44373	https://www.genecards.org/cgi-bin/carddisp.pl?gene=GCM2
OXA1L	OXA1L Mitochondrial Inner Membrane Protein	Protein Coding	45	GC14P022766	7.43816	https://www.genecards.org/cgi-bin/carddisp.pl?gene=OXA1L
SPG11	SPG11 Vesicle Trafficking Associated, Spatacsin	Protein Coding	47	GC15M044562	7.43737	https://www.genecards.org/cgi-bin/carddisp.pl?gene=SPG11
COA5	Cytochrome C Oxidase Assembly Factor 5	Protein Coding	42	GC02M098599	7.43326	https://www.genecards.org/cgi-bin/carddisp.pl?gene=COA5
DIO2	Iodothyronine Deiodinase 2	Protein Coding	47	GC14M080197	7.4236	https://www.genecards.org/cgi-bin/carddisp.pl?gene=DIO2
STAT1	Signal Transducer And Activator Of Transcription 1	Protein Coding	60	GC02M190908	7.42198	https://www.genecards.org/cgi-bin/carddisp.pl?gene=STAT1
SPTA1	Spectrin Alpha, Erythrocytic 1	Protein Coding	51	GC01M158610	7.4155	https://www.genecards.org/cgi-bin/carddisp.pl?gene=SPTA1
RAB3GAP1	RAB3 GTPase Activating Protein Catalytic Subunit 1	Protein Coding	48	GC02P135052	7.41291	https://www.genecards.org/cgi-bin/carddisp.pl?gene=RAB3GAP1
PLSCR1	Phospholipid Scramblase 1	Protein Coding	49	GC03M146515	7.41138	https://www.genecards.org/cgi-bin/carddisp.pl?gene=PLSCR1
HACD3	3-Hydroxyacyl-CoA Dehydratase 3	Protein Coding	44	GC15P065530	7.40254	https://www.genecards.org/cgi-bin/carddisp.pl?gene=HACD3
MTARC1	Mitochondrial Amidoxime Reducing Component 1	Protein Coding	39	GC01P220788	7.39959	https://www.genecards.org/cgi-bin/carddisp.pl?gene=MTARC1
SSR3	Signal Sequence Receptor Subunit 3	Protein Coding	44	GC03M156540	7.39957	https://www.genecards.org/cgi-bin/carddisp.pl?gene=SSR3
KEAP1	Kelch Like ECH Associated Protein 1	Protein Coding	56	GC19M010486	7.39726	https://www.genecards.org/cgi-bin/carddisp.pl?gene=KEAP1
CSNK2B	Casein Kinase 2 Beta	Protein Coding	55	GC06P100206	7.39396	https://www.genecards.org/cgi-bin/carddisp.pl?gene=CSNK2B
VAPA	VAMP Associated Protein A	Protein Coding	49	GC18P009904	7.39256	https://www.genecards.org/cgi-bin/carddisp.pl?gene=VAPA
ITGB1	Integrin Subunit Beta 1	Protein Coding	57	GC10M034209	7.385	https://www.genecards.org/cgi-bin/carddisp.pl?gene=ITGB1
RB1	RB Transcriptional Corepressor 1	Protein Coding	55	GC13P048303	7.37613	https://www.genecards.org/cgi-bin/carddisp.pl?gene=RB1
GRB2	Growth Factor Receptor Bound Protein 2	Protein Coding	53	GC17M075318	7.37563	https://www.genecards.org/cgi-bin/carddisp.pl?gene=GRB2
SDC1	Syndecan 1	Protein Coding	50	GC02M020200	7.36956	https://www.genecards.org/cgi-bin/carddisp.pl?gene=SDC1
TERC	Telomerase RNA Component	RNA Gene	31	GC03M169765	7.36886	https://www.genecards.org/cgi-bin/carddisp.pl?gene=TERC
PRKCQ	Protein Kinase C Theta	Protein Coding	56	GC10M006670	7.36419	https://www.genecards.org/cgi-bin/carddisp.pl?gene=PRKCQ
NDUFAF4	NADH:Ubiquinone Oxidoreductase Complex Assembly Factor 4	Protein Coding	49	GC06M096889	7.35341	https://www.genecards.org/cgi-bin/carddisp.pl?gene=NDUFAF4
CYP4A22	Cytochrome P450 Family 4 Subfamily A Member 22	Protein Coding	42	GC01P047142	7.35198	https://www.genecards.org/cgi-bin/carddisp.pl?gene=CYP4A22
HSD17B7	Hydroxysteroid 17-Beta Dehydrogenase 7	Protein Coding	50	GC01P162790	7.35049	https://www.genecards.org/cgi-bin/carddisp.pl?gene=HSD17B7
DMP1	Dentin Matrix Acidic Phosphoprotein 1	Protein Coding	51	GC04P087650	7.34597	https://www.genecards.org/cgi-bin/carddisp.pl?gene=DMP1
PITPNM1	Phosphatidylinositol Transfer Protein Membrane Associated 1	Protein Coding	46	GC11M106225	7.34564	https://www.genecards.org/cgi-bin/carddisp.pl?gene=PITPNM1
KCNJ18	Potassium Inwardly Rectifying Channel Subfamily J Member 18	Protein Coding	32	GC17P073392	7.34191	https://www.genecards.org/cgi-bin/carddisp.pl?gene=KCNJ18
ALDH1L1	Aldehyde Dehydrogenase 1 Family Member L1	Protein Coding	47	GC03M126103	7.33986	https://www.genecards.org/cgi-bin/carddisp.pl?gene=ALDH1L1
CARTPT	CART Prepropeptide	Protein Coding	49	GC05P071719	7.33836	https://www.genecards.org/cgi-bin/carddisp.pl?gene=CARTPT
LCN2	Lipocalin 2	Protein Coding	52	GC09P128149	7.33439	https://www.genecards.org/cgi-bin/carddisp.pl?gene=LCN2
CDS2	CDP-Diacylglycerol Synthase 2	Protein Coding	46	GC20P005126	7.33426	https://www.genecards.org/cgi-bin/carddisp.pl?gene=CDS2
PITPNA	Phosphatidylinositol Transfer Protein Alpha	Protein Coding	47	GC17M012250	7.32888	https://www.genecards.org/cgi-bin/carddisp.pl?gene=PITPNA
FGF2	Fibroblast Growth Factor 2	Protein Coding	53	GC04P122826	7.32792	https://www.genecards.org/cgi-bin/carddisp.pl?gene=FGF2
TUG1	Taurine Up-Regulated 1	Protein Coding	26	GC22P030969	7.32579	https://www.genecards.org/cgi-bin/carddisp.pl?gene=TUG1
CDKN1A	Cyclin Dependent Kinase Inhibitor 1A	Protein Coding	56	GC06P100341	7.32522	https://www.genecards.org/cgi-bin/carddisp.pl?gene=CDKN1A
STEAP4	STEAP4 Metalloreductase	Protein Coding	48	GC07M088430	7.32431	https://www.genecards.org/cgi-bin/carddisp.pl?gene=STEAP4
SORD	Sorbitol Dehydrogenase	Protein Coding	55	GC15P045023	7.32288	https://www.genecards.org/cgi-bin/carddisp.pl?gene=SORD
VTN	Vitronectin	Protein Coding	51	GC17M056460	7.31868	https://www.genecards.org/cgi-bin/carddisp.pl?gene=VTN
MDH1	Malate Dehydrogenase 1	Protein Coding	53	GC02P063557	7.31431	https://www.genecards.org/cgi-bin/carddisp.pl?gene=MDH1
ALAS2	5'-Aminolevulinate Synthase 2	Protein Coding	52	GC0XM055009	7.31367	https://www.genecards.org/cgi-bin/carddisp.pl?gene=ALAS2
ME1	Malic Enzyme 1	Protein Coding	48	GC06M083210	7.31291	https://www.genecards.org/cgi-bin/carddisp.pl?gene=ME1
NME4	NME/NM23 Nucleoside Diphosphate Kinase 4	Protein Coding	50	GC16P000396	7.29928	https://www.genecards.org/cgi-bin/carddisp.pl?gene=NME4
PDE3A	Phosphodiesterase 3A	Protein Coding	56	GC12P026706	7.2889	https://www.genecards.org/cgi-bin/carddisp.pl?gene=PDE3A
ATG5	Autophagy Related 5	Protein Coding	52	GC06M106045	7.27735	https://www.genecards.org/cgi-bin/carddisp.pl?gene=ATG5
PINK1-AS	PINK1 Antisense RNA	RNA Gene	17	GC01M020642	7.27537	https://www.genecards.org/cgi-bin/carddisp.pl?gene=PINK1-AS
TUSC3	Tumor Suppressor Candidate 3	Protein Coding	50	GC08P015417	7.27397	https://www.genecards.org/cgi-bin/carddisp.pl?gene=TUSC3
SPTB	Spectrin Beta, Erythrocytic	Protein Coding	48	GC14M064746	7.26797	https://www.genecards.org/cgi-bin/carddisp.pl?gene=SPTB
C4A	Complement C4A (Rodgers Blood Group)	Protein Coding	50	GC06P100225	7.2643	https://www.genecards.org/cgi-bin/carddisp.pl?gene=C4A
YARS2	Tyrosyl-TRNA Synthetase 2	Protein Coding	52	GC12M032837	7.26135	https://www.genecards.org/cgi-bin/carddisp.pl?gene=YARS2
ACE2	Angiotensin Converting Enzyme 2	Protein Coding	56	GC0XM015494	7.25922	https://www.genecards.org/cgi-bin/carddisp.pl?gene=ACE2
ITPR3	Inositol 1,4,5-Trisphosphate Receptor Type 3	Protein Coding	53	GC06P033620	7.2569	https://www.genecards.org/cgi-bin/carddisp.pl?gene=ITPR3
CNP	2',3'-Cyclic Nucleotide 3' Phosphodiesterase	Protein Coding	50	GC17P041966	7.25646	https://www.genecards.org/cgi-bin/carddisp.pl?gene=CNP
CHAT	Choline O-Acetyltransferase	Protein Coding	55	GC10P049609	7.25558	https://www.genecards.org/cgi-bin/carddisp.pl?gene=CHAT
KYAT1	Kynurenine Aminotransferase 1	Protein Coding	47	GC09M128902	7.25379	https://www.genecards.org/cgi-bin/carddisp.pl?gene=KYAT1
SHH	Sonic Hedgehog Signaling Molecule	Protein Coding	57	GC07M155799	7.25285	https://www.genecards.org/cgi-bin/carddisp.pl?gene=SHH
SULT1A3	Sulfotransferase Family 1A Member 3	Protein Coding	43	GC16P030199	7.24928	https://www.genecards.org/cgi-bin/carddisp.pl?gene=SULT1A3
PRLR	Prolactin Receptor	Protein Coding	56	GC05M035048	7.23937	https://www.genecards.org/cgi-bin/carddisp.pl?gene=PRLR
COX14	Cytochrome C Oxidase Assembly Factor COX14	Protein Coding	45	GC12P050342	7.23743	https://www.genecards.org/cgi-bin/carddisp.pl?gene=COX14
MIF	Macrophage Migration Inhibitory Factor	Protein Coding	55	GC22P023894	7.2317	https://www.genecards.org/cgi-bin/carddisp.pl?gene=MIF
MIR320A	MicroRNA 320a	RNA Gene	24	GC08M022284	7.22667	https://www.genecards.org/cgi-bin/carddisp.pl?gene=MIR320A
LDLR-AS1	LDLR Antisense RNA 1	RNA Gene	10	GC19M011125	7.22642	https://www.genecards.org/cgi-bin/carddisp.pl?gene=LDLR-AS1
PIP5K1C	Phosphatidylinositol-4-Phosphate 5-Kinase Type 1 Gamma	Protein Coding	56	GC19M008409	7.2201	https://www.genecards.org/cgi-bin/carddisp.pl?gene=PIP5K1C
NGF	Nerve Growth Factor	Protein Coding	58	GC01M115285	7.21125	https://www.genecards.org/cgi-bin/carddisp.pl?gene=NGF
DHODH	Dihydroorotate Dehydrogenase (Quinone)	Protein Coding	52	GC16P072008	7.21031	https://www.genecards.org/cgi-bin/carddisp.pl?gene=DHODH
SPG7	SPG7 Matrix AAA Peptidase Subunit, Paraplegin	Protein Coding	51	GC16P091871	7.2097	https://www.genecards.org/cgi-bin/carddisp.pl?gene=SPG7
SOST	Sclerostin	Protein Coding	51	GC17M043753	7.20741	https://www.genecards.org/cgi-bin/carddisp.pl?gene=SOST
NDUFA9	NADH:Ubiquinone Oxidoreductase Subunit A9	Protein Coding	50	GC12P004649	7.20465	https://www.genecards.org/cgi-bin/carddisp.pl?gene=NDUFA9
SLC25A42	Solute Carrier Family 25 Member 42	Protein Coding	46	GC19P019063	7.20413	https://www.genecards.org/cgi-bin/carddisp.pl?gene=SLC25A42
CX3CR1	C-X3-C Motif Chemokine Receptor 1	Protein Coding	50	GC03M039279	7.20387	https://www.genecards.org/cgi-bin/carddisp.pl?gene=CX3CR1
TWNK	Twinkle MtDNA Helicase	Protein Coding	47	GC10P101022	7.19775	https://www.genecards.org/cgi-bin/carddisp.pl?gene=TWNK
PDK3	Pyruvate Dehydrogenase Kinase 3	Protein Coding	52	GC0XP024465	7.19159	https://www.genecards.org/cgi-bin/carddisp.pl?gene=PDK3
CTSG	Cathepsin G	Protein Coding	52	GC14M024573	7.18445	https://www.genecards.org/cgi-bin/carddisp.pl?gene=CTSG
CERS2	Ceramide Synthase 2	Protein Coding	49	GC01M150960	7.18136	https://www.genecards.org/cgi-bin/carddisp.pl?gene=CERS2
TXNRD2	Thioredoxin Reductase 2	Protein Coding	51	GC22M019863	7.18063	https://www.genecards.org/cgi-bin/carddisp.pl?gene=TXNRD2
TPTE2	Transmembrane Phosphoinositide 3-Phosphatase And Tensin Homolog 2	Protein Coding	39	GC13M019422	7.17835	https://www.genecards.org/cgi-bin/carddisp.pl?gene=TPTE2
RAF1	Raf-1 Proto-Oncogene, Serine/Threonine Kinase	Protein Coding	61	GC03M012583	7.17585	https://www.genecards.org/cgi-bin/carddisp.pl?gene=RAF1
SLC27A4	Solute Carrier Family 27 Member 4	Protein Coding	51	GC09P128340	7.16705	https://www.genecards.org/cgi-bin/carddisp.pl?gene=SLC27A4
MIR30C1	MicroRNA 30c-1	RNA Gene	24	GC01P040757	7.16586	https://www.genecards.org/cgi-bin/carddisp.pl?gene=MIR30C1
ACOX3	Acyl-CoA Oxidase 3, Pristanoyl	Protein Coding	47	GC04M008360	7.16324	https://www.genecards.org/cgi-bin/carddisp.pl?gene=ACOX3
GSN	Gelsolin	Protein Coding	56	GC09P121201	7.16079	https://www.genecards.org/cgi-bin/carddisp.pl?gene=GSN
MTHFD2	Methylenetetrahydrofolate Dehydrogenase (NADP+ Dependent) 2, Methenyltetrahydrofolate Cyclohydrolase	Protein Coding	48	GC02P074186	7.15896	https://www.genecards.org/cgi-bin/carddisp.pl?gene=MTHFD2
HSPA1A	Heat Shock Protein Family A (Hsp70) Member 1A	Protein Coding	53	GC06P100221	7.15896	https://www.genecards.org/cgi-bin/carddisp.pl?gene=HSPA1A
LCK	LCK Proto-Oncogene, Src Family Tyrosine Kinase	Protein Coding	59	GC01P032251	7.15682	https://www.genecards.org/cgi-bin/carddisp.pl?gene=LCK
CDS1	CDP-Diacylglycerol Synthase 1	Protein Coding	49	GC04P084582	7.15444	https://www.genecards.org/cgi-bin/carddisp.pl?gene=CDS1
NCOA3	Nuclear Receptor Coactivator 3	Protein Coding	54	GC20P047501	7.15403	https://www.genecards.org/cgi-bin/carddisp.pl?gene=NCOA3
PI4KA	Phosphatidylinositol 4-Kinase Alpha	Protein Coding	55	GC22M020707	7.15194	https://www.genecards.org/cgi-bin/carddisp.pl?gene=PI4KA
ADRA2A	Adrenoceptor Alpha 2A	Protein Coding	52	GC10P111077	7.15049	https://www.genecards.org/cgi-bin/carddisp.pl?gene=ADRA2A
VIM	Vimentin	Protein Coding	58	GC10P017227	7.14544	https://www.genecards.org/cgi-bin/carddisp.pl?gene=VIM
MIAT	Myocardial Infarction Associated Transcript	RNA Gene	27	GC22P026646	7.14543	https://www.genecards.org/cgi-bin/carddisp.pl?gene=MIAT
LTA	Lymphotoxin Alpha	Protein Coding	49	GC06P100200	7.14418	https://www.genecards.org/cgi-bin/carddisp.pl?gene=LTA
DPEP1	Dipeptidase 1	Protein Coding	51	GC16P089613	7.14273	https://www.genecards.org/cgi-bin/carddisp.pl?gene=DPEP1
PRKAR2B	Protein Kinase CAMP-Dependent Type II Regulatory Subunit Beta	Protein Coding	51	GC07P107044	7.14092	https://www.genecards.org/cgi-bin/carddisp.pl?gene=PRKAR2B
PIK3C2B	Phosphatidylinositol-4-Phosphate 3-Kinase Catalytic Subunit Type 2 Beta	Protein Coding	53	GC01M204422	7.13726	https://www.genecards.org/cgi-bin/carddisp.pl?gene=PIK3C2B
CLPB	Caseinolytic Mitochondrial Matrix Peptidase Chaperone Subunit B	Protein Coding	51	GC11M106406	7.13243	https://www.genecards.org/cgi-bin/carddisp.pl?gene=CLPB
NGLY1	N-Glycanase 1	Protein Coding	51	GC03M025718	7.12758	https://www.genecards.org/cgi-bin/carddisp.pl?gene=NGLY1
GSTO1	Glutathione S-Transferase Omega 1	Protein Coding	52	GC10P104235	7.12672	https://www.genecards.org/cgi-bin/carddisp.pl?gene=GSTO1
TRAF6	TNF Receptor Associated Factor 6	Protein Coding	53	GC11M036467	7.12328	https://www.genecards.org/cgi-bin/carddisp.pl?gene=TRAF6
SLC34A3	Solute Carrier Family 34 Member 3	Protein Coding	50	GC09P137314	7.12204	https://www.genecards.org/cgi-bin/carddisp.pl?gene=SLC34A3
CD59	CD59 Molecule (CD59 Blood Group)	Protein Coding	53	GC11M033704	7.12158	https://www.genecards.org/cgi-bin/carddisp.pl?gene=CD59
PSMB8	Proteasome 20S Subunit Beta 8	Protein Coding	56	GC06M032840	7.10794	https://www.genecards.org/cgi-bin/carddisp.pl?gene=PSMB8
FASTKD2	FAST Kinase Domains 2	Protein Coding	46	GC02P206766	7.1064	https://www.genecards.org/cgi-bin/carddisp.pl?gene=FASTKD2
FDPS	Farnesyl Diphosphate Synthase	Protein Coding	53	GC01P155308	7.105	https://www.genecards.org/cgi-bin/carddisp.pl?gene=FDPS
XBP1	X-Box Binding Protein 1	Protein Coding	52	GC22M028794	7.10454	https://www.genecards.org/cgi-bin/carddisp.pl?gene=XBP1
PPM1K	Protein Phosphatase, Mg2+/Mn2+ Dependent 1K	Protein Coding	48	GC04M088258	7.10261	https://www.genecards.org/cgi-bin/carddisp.pl?gene=PPM1K
MIR195	MicroRNA 195	RNA Gene	22	GC17M012589	7.10247	https://www.genecards.org/cgi-bin/carddisp.pl?gene=MIR195
CERS1	Ceramide Synthase 1	Protein Coding	50	GC19M018868	7.10185	https://www.genecards.org/cgi-bin/carddisp.pl?gene=CERS1
PEX16	Peroxisomal Biogenesis Factor 16	Protein Coding	46	GC11M105714	7.09666	https://www.genecards.org/cgi-bin/carddisp.pl?gene=PEX16
PKHD1	PKHD1 Ciliary IPT Domain Containing Fibrocystin/Polyductin	Protein Coding	46	GC06M078277	7.09585	https://www.genecards.org/cgi-bin/carddisp.pl?gene=PKHD1
CYP2F1	Cytochrome P450 Family 2 Subfamily F Member 1	Protein Coding	47	GC19P041114	7.09571	https://www.genecards.org/cgi-bin/carddisp.pl?gene=CYP2F1
ARF1	ADP Ribosylation Factor 1	Protein Coding	52	GC01P228082	7.09492	https://www.genecards.org/cgi-bin/carddisp.pl?gene=ARF1
HKDC1	Hexokinase Domain Containing 1	Protein Coding	48	GC10P069220	7.09462	https://www.genecards.org/cgi-bin/carddisp.pl?gene=HKDC1
FAAH2	Fatty Acid Amide Hydrolase 2	Protein Coding	42	GC0XP057121	7.0883	https://www.genecards.org/cgi-bin/carddisp.pl?gene=FAAH2
DRD2	Dopamine Receptor D2	Protein Coding	56	GC11M113409	7.08734	https://www.genecards.org/cgi-bin/carddisp.pl?gene=DRD2
ISCA2	Iron-Sulfur Cluster Assembly 2	Protein Coding	47	GC14P074493	7.08189	https://www.genecards.org/cgi-bin/carddisp.pl?gene=ISCA2
SCD5	Stearoyl-CoA Desaturase 5	Protein Coding	49	GC04M082629	7.08112	https://www.genecards.org/cgi-bin/carddisp.pl?gene=SCD5
BDH1	3-Hydroxybutyrate Dehydrogenase 1	Protein Coding	51	GC03M197529	7.07811	https://www.genecards.org/cgi-bin/carddisp.pl?gene=BDH1
THRA	Thyroid Hormone Receptor Alpha	Protein Coding	55	GC17P040058	7.0778	https://www.genecards.org/cgi-bin/carddisp.pl?gene=THRA
HLA-DQB1	Major Histocompatibility Complex, Class II, DQ Beta 1	Protein Coding	49	GC06M077956	7.07545	https://www.genecards.org/cgi-bin/carddisp.pl?gene=HLA-DQB1
SMPDL3B	Sphingomyelin Phosphodiesterase Acid Like 3B	Protein Coding	46	GC01P029262	7.06152	https://www.genecards.org/cgi-bin/carddisp.pl?gene=SMPDL3B
PAX4	Paired Box 4	Protein Coding	48	GC07M127610	7.05878	https://www.genecards.org/cgi-bin/carddisp.pl?gene=PAX4
BCO2	Beta-Carotene Oxygenase 2	Protein Coding	46	GC11P112175	7.04225	https://www.genecards.org/cgi-bin/carddisp.pl?gene=BCO2
RETSAT	Retinol Saturase	Protein Coding	45	GC02M085344	7.04189	https://www.genecards.org/cgi-bin/carddisp.pl?gene=RETSAT
INPP4B	Inositol Polyphosphate-4-Phosphatase Type II B	Protein Coding	46	GC04M142023	7.04076	https://www.genecards.org/cgi-bin/carddisp.pl?gene=INPP4B
CYP20A1	Cytochrome P450 Family 20 Subfamily A Member 1	Protein Coding	44	GC02P203238	7.03787	https://www.genecards.org/cgi-bin/carddisp.pl?gene=CYP20A1
DAO	D-Amino Acid Oxidase	Protein Coding	52	GC12P108859	7.03429	https://www.genecards.org/cgi-bin/carddisp.pl?gene=DAO
PRDX5	Peroxiredoxin 5	Protein Coding	51	GC11P064532	7.02264	https://www.genecards.org/cgi-bin/carddisp.pl?gene=PRDX5
SYNJ1	Synaptojanin 1	Protein Coding	52	GC21M032628	7.02158	https://www.genecards.org/cgi-bin/carddisp.pl?gene=SYNJ1
FGB	Fibrinogen Beta Chain	Protein Coding	53	GC04P154616	7.01725	https://www.genecards.org/cgi-bin/carddisp.pl?gene=FGB
LIPK	Lipase Family Member K	Protein Coding	43	GC10P096662	7.01718	https://www.genecards.org/cgi-bin/carddisp.pl?gene=LIPK
PI4KB	Phosphatidylinositol 4-Kinase Beta	Protein Coding	52	GC01M151291	7.01121	https://www.genecards.org/cgi-bin/carddisp.pl?gene=PI4KB
ACOT2	Acyl-CoA Thioesterase 2	Protein Coding	44	GC14P073567	7.00736	https://www.genecards.org/cgi-bin/carddisp.pl?gene=ACOT2
UGT2B4	UDP Glucuronosyltransferase Family 2 Member B4	Protein Coding	47	GC04M069484	7.00626	https://www.genecards.org/cgi-bin/carddisp.pl?gene=UGT2B4
IMMT	Inner Membrane Mitochondrial Protein	Protein Coding	47	GC02M086144	7.00465	https://www.genecards.org/cgi-bin/carddisp.pl?gene=IMMT
BECN1	Beclin 1	Protein Coding	52	GC17M042810	7.00309	https://www.genecards.org/cgi-bin/carddisp.pl?gene=BECN1
HNMT	Histamine N-Methyltransferase	Protein Coding	52	GC02P137964	6.99048	https://www.genecards.org/cgi-bin/carddisp.pl?gene=HNMT
TERT	Telomerase Reverse Transcriptase	Protein Coding	59	GC05M001253	6.985	https://www.genecards.org/cgi-bin/carddisp.pl?gene=TERT
DUOX2	Dual Oxidase 2	Protein Coding	51	GC15M045092	6.98383	https://www.genecards.org/cgi-bin/carddisp.pl?gene=DUOX2
ACSM3	Acyl-CoA Synthetase Medium Chain Family Member 3	Protein Coding	46	GC16P020610	6.97963	https://www.genecards.org/cgi-bin/carddisp.pl?gene=ACSM3
SELENON	Selenoprotein N	Protein Coding	44	GC01P025800	6.97708	https://www.genecards.org/cgi-bin/carddisp.pl?gene=SELENON
TXNRD1	Thioredoxin Reductase 1	Protein Coding	51	GC12P104215	6.97541	https://www.genecards.org/cgi-bin/carddisp.pl?gene=TXNRD1
PRKAR1B	Protein Kinase CAMP-Dependent Type I Regulatory Subunit Beta	Protein Coding	53	GC07M000549	6.97409	https://www.genecards.org/cgi-bin/carddisp.pl?gene=PRKAR1B
ATP5MC1	ATP Synthase Membrane Subunit C Locus 1	Protein Coding	44	GC17P072224	6.97345	https://www.genecards.org/cgi-bin/carddisp.pl?gene=ATP5MC1
HNRNPK	Heterogeneous Nuclear Ribonucleoprotein K	Protein Coding	52	GC09M101539	6.96545	https://www.genecards.org/cgi-bin/carddisp.pl?gene=HNRNPK
HACD2	3-Hydroxyacyl-CoA Dehydratase 2	Protein Coding	42	GC03M123490	6.96493	https://www.genecards.org/cgi-bin/carddisp.pl?gene=HACD2
PDHB	Pyruvate Dehydrogenase E1 Subunit Beta	Protein Coding	53	GC03M058428	6.95894	https://www.genecards.org/cgi-bin/carddisp.pl?gene=PDHB
RBP2	Retinol Binding Protein 2	Protein Coding	47	GC03M139452	6.95102	https://www.genecards.org/cgi-bin/carddisp.pl?gene=RBP2
PLP1	Proteolipid Protein 1	Protein Coding	50	GC0XP103773	6.94782	https://www.genecards.org/cgi-bin/carddisp.pl?gene=PLP1
NT5C2	5'-Nucleotidase, Cytosolic II	Protein Coding	53	GC10M103088	6.94685	https://www.genecards.org/cgi-bin/carddisp.pl?gene=NT5C2
AZGP1	Alpha-2-Glycoprotein 1, Zinc-Binding	Protein Coding	51	GC07M099967	6.94063	https://www.genecards.org/cgi-bin/carddisp.pl?gene=AZGP1
IARS1	Isoleucyl-TRNA Synthetase 1	Protein Coding	52	GC09M101742	6.93953	https://www.genecards.org/cgi-bin/carddisp.pl?gene=IARS1
SLC25A11	Solute Carrier Family 25 Member 11	Protein Coding	50	GC17M004937	6.9328	https://www.genecards.org/cgi-bin/carddisp.pl?gene=SLC25A11
PIP4K2B	Phosphatidylinositol-5-Phosphate 4-Kinase Type 2 Beta	Protein Coding	48	GC17M038765	6.93185	https://www.genecards.org/cgi-bin/carddisp.pl?gene=PIP4K2B
PLEK	Pleckstrin	Protein Coding	47	GC02P068365	6.92902	https://www.genecards.org/cgi-bin/carddisp.pl?gene=PLEK
FUCA1	Alpha-L-Fucosidase 1	Protein Coding	55	GC01M023845	6.92655	https://www.genecards.org/cgi-bin/carddisp.pl?gene=FUCA1
SLC6A9	Solute Carrier Family 6 Member 9	Protein Coding	56	GC01M043991	6.92525	https://www.genecards.org/cgi-bin/carddisp.pl?gene=SLC6A9
SLC11A1	Solute Carrier Family 11 Member 1	Protein Coding	53	GC02P218382	6.92508	https://www.genecards.org/cgi-bin/carddisp.pl?gene=SLC11A1
CERS5	Ceramide Synthase 5	Protein Coding	46	GC12M050129	6.92443	https://www.genecards.org/cgi-bin/carddisp.pl?gene=CERS5
INPP5D	Inositol Polyphosphate-5-Phosphatase D	Protein Coding	51	GC02P233059	6.91827	https://www.genecards.org/cgi-bin/carddisp.pl?gene=INPP5D
MIR103A1	MicroRNA 103a-1	RNA Gene	20	GC05M168560	6.91687	https://www.genecards.org/cgi-bin/carddisp.pl?gene=MIR103A1
KDSR	3-Ketodihydrosphingosine Reductase	Protein Coding	49	GC18M063327	6.91551	https://www.genecards.org/cgi-bin/carddisp.pl?gene=KDSR
PPP1CA	Protein Phosphatase 1 Catalytic Subunit Alpha	Protein Coding	53	GC11M106215	6.91187	https://www.genecards.org/cgi-bin/carddisp.pl?gene=PPP1CA
ACBD4	Acyl-CoA Binding Domain Containing 4	Protein Coding	43	GC17P071967	6.91032	https://www.genecards.org/cgi-bin/carddisp.pl?gene=ACBD4
GUCY2C	Guanylate Cyclase 2C	Protein Coding	53	GC12M014612	6.90948	https://www.genecards.org/cgi-bin/carddisp.pl?gene=GUCY2C
COQ4	Coenzyme Q4	Protein Coding	46	GC09P128322	6.9065	https://www.genecards.org/cgi-bin/carddisp.pl?gene=COQ4
PLA2G2E	Phospholipase A2 Group IIE	Protein Coding	44	GC01M019920	6.90074	https://www.genecards.org/cgi-bin/carddisp.pl?gene=PLA2G2E
IBA57	Iron-Sulfur Cluster Assembly Factor IBA57	Protein Coding	44	GC01P228165	6.8999	https://www.genecards.org/cgi-bin/carddisp.pl?gene=IBA57
AGA	Aspartylglucosaminidase	Protein Coding	52	GC04M177430	6.89526	https://www.genecards.org/cgi-bin/carddisp.pl?gene=AGA
CYP26C1	Cytochrome P450 Family 26 Subfamily C Member 1	Protein Coding	50	GC10P093060	6.8933	https://www.genecards.org/cgi-bin/carddisp.pl?gene=CYP26C1
PDSS2	Decaprenyl Diphosphate Synthase Subunit 2	Protein Coding	48	GC06M107152	6.89152	https://www.genecards.org/cgi-bin/carddisp.pl?gene=PDSS2
XIAP	X-Linked Inhibitor Of Apoptosis	Protein Coding	59	GC0XP123859	6.88564	https://www.genecards.org/cgi-bin/carddisp.pl?gene=XIAP
PTGR1	Prostaglandin Reductase 1	Protein Coding	46	GC09M111549	6.88247	https://www.genecards.org/cgi-bin/carddisp.pl?gene=PTGR1
NAXD	NAD(P)HX Dehydratase	Protein Coding	47	GC13P110725	6.88148	https://www.genecards.org/cgi-bin/carddisp.pl?gene=NAXD
BAD	BCL2 Associated Agonist Of Cell Death	Protein Coding	51	GC11M106036	6.87885	https://www.genecards.org/cgi-bin/carddisp.pl?gene=BAD
KCNJ10	Potassium Inwardly Rectifying Channel Subfamily J Member 10	Protein Coding	52	GC01M159998	6.87221	https://www.genecards.org/cgi-bin/carddisp.pl?gene=KCNJ10
PER1	Period Circadian Regulator 1	Protein Coding	48	GC17M012668	6.86967	https://www.genecards.org/cgi-bin/carddisp.pl?gene=PER1
CYP2W1	Cytochrome P450 Family 2 Subfamily W Member 1	Protein Coding	47	GC07P000983	6.86967	https://www.genecards.org/cgi-bin/carddisp.pl?gene=CYP2W1
FFAR2	Free Fatty Acid Receptor 2	Protein Coding	49	GC19P079542	6.86683	https://www.genecards.org/cgi-bin/carddisp.pl?gene=FFAR2
MGP	Matrix Gla Protein	Protein Coding	50	GC12M024167	6.8659	https://www.genecards.org/cgi-bin/carddisp.pl?gene=MGP
EMD	Emerin	Protein Coding	52	GC0XP154379	6.86214	https://www.genecards.org/cgi-bin/carddisp.pl?gene=EMD
SOCS1	Suppressor Of Cytokine Signaling 1	Protein Coding	52	GC16M012729	6.85965	https://www.genecards.org/cgi-bin/carddisp.pl?gene=SOCS1
ITGB2	Integrin Subunit Beta 2	Protein Coding	57	GC21M044885	6.85905	https://www.genecards.org/cgi-bin/carddisp.pl?gene=ITGB2
PLB1	Phospholipase B1	Protein Coding	43	GC02P028460	6.85826	https://www.genecards.org/cgi-bin/carddisp.pl?gene=PLB1
HGSNAT	Heparan-Alpha-Glucosaminide N-Acetyltransferase	Protein Coding	44	GC08P043140	6.85664	https://www.genecards.org/cgi-bin/carddisp.pl?gene=HGSNAT
BCAT1	Branched Chain Amino Acid Transaminase 1	Protein Coding	52	GC12M024810	6.85589	https://www.genecards.org/cgi-bin/carddisp.pl?gene=BCAT1
CAPN3	Calpain 3	Protein Coding	55	GC15P042359	6.85421	https://www.genecards.org/cgi-bin/carddisp.pl?gene=CAPN3
NTS	Neurotensin	Protein Coding	48	GC12P085876	6.85396	https://www.genecards.org/cgi-bin/carddisp.pl?gene=NTS
TNFAIP8L3	TNF Alpha Induced Protein 8 Like 3	Protein Coding	41	GC15M051056	6.85052	https://www.genecards.org/cgi-bin/carddisp.pl?gene=TNFAIP8L3
CEBPB	CCAAT Enhancer Binding Protein Beta	Protein Coding	50	GC20P050190	6.84908	https://www.genecards.org/cgi-bin/carddisp.pl?gene=CEBPB
GBF1	Golgi Brefeldin A Resistant Guanine Nucleotide Exchange Factor 1	Protein Coding	51	GC10P102245	6.84745	https://www.genecards.org/cgi-bin/carddisp.pl?gene=GBF1
ITGAM	Integrin Subunit Alpha M	Protein Coding	55	GC16P045112	6.84409	https://www.genecards.org/cgi-bin/carddisp.pl?gene=ITGAM
TK2	Thymidine Kinase 2	Protein Coding	48	GC16M066508	6.83383	https://www.genecards.org/cgi-bin/carddisp.pl?gene=TK2
RET	Ret Proto-Oncogene	Protein Coding	61	GC10P043303	6.83223	https://www.genecards.org/cgi-bin/carddisp.pl?gene=RET
MIR124-1	MicroRNA 124-1	RNA Gene	22	GC08M009903	6.83195	https://www.genecards.org/cgi-bin/carddisp.pl?gene=MIR124-1
AOC1	Amine Oxidase Copper Containing 1	Protein Coding	49	GC07P150824	6.82242	https://www.genecards.org/cgi-bin/carddisp.pl?gene=AOC1
CYP2D7	Cytochrome P450 Family 2 Subfamily D Member 7 (Gene/Pseudogene)	Protein Coding	31	GC22M065978	6.81973	https://www.genecards.org/cgi-bin/carddisp.pl?gene=CYP2D7
ECI2	Enoyl-CoA Delta Isomerase 2	Protein Coding	48	GC06M004115	6.81774	https://www.genecards.org/cgi-bin/carddisp.pl?gene=ECI2
SLC25A17	Solute Carrier Family 25 Member 17	Protein Coding	44	GC22M065969	6.81295	https://www.genecards.org/cgi-bin/carddisp.pl?gene=SLC25A17
LIPT2	Lipoyl(Octanoyl) Transferase 2	Protein Coding	41	GC11M106468	6.81132	https://www.genecards.org/cgi-bin/carddisp.pl?gene=LIPT2
NPAS2	Neuronal PAS Domain Protein 2	Protein Coding	47	GC02P100820	6.80843	https://www.genecards.org/cgi-bin/carddisp.pl?gene=NPAS2
UGP2	UDP-Glucose Pyrophosphorylase 2	Protein Coding	51	GC02P063840	6.8084	https://www.genecards.org/cgi-bin/carddisp.pl?gene=UGP2
PLA2G4D	Phospholipase A2 Group IVD	Protein Coding	45	GC15M042067	6.80651	https://www.genecards.org/cgi-bin/carddisp.pl?gene=PLA2G4D
TFAP2A	Transcription Factor AP-2 Alpha	Protein Coding	54	GC06M010393	6.80492	https://www.genecards.org/cgi-bin/carddisp.pl?gene=TFAP2A
SLC27A3	Solute Carrier Family 27 Member 3	Protein Coding	46	GC01P154012	6.80392	https://www.genecards.org/cgi-bin/carddisp.pl?gene=SLC27A3
PRKAR2A	Protein Kinase CAMP-Dependent Type II Regulatory Subunit Alpha	Protein Coding	52	GC03M048744	6.80388	https://www.genecards.org/cgi-bin/carddisp.pl?gene=PRKAR2A
PRDX6	Peroxiredoxin 6	Protein Coding	53	GC01P173477	6.80094	https://www.genecards.org/cgi-bin/carddisp.pl?gene=PRDX6
ATP5F1B	ATP Synthase F1 Subunit Beta	Protein Coding	50	GC12M057262	6.79995	https://www.genecards.org/cgi-bin/carddisp.pl?gene=ATP5F1B
STING1	Stimulator Of Interferon Response CGAMP Interactor 1	Protein Coding	48	GC05M139480	6.7997	https://www.genecards.org/cgi-bin/carddisp.pl?gene=STING1
TRPV1	Transient Receptor Potential Cation Channel Subfamily V Member 1	Protein Coding	55	GC17M003565	6.79853	https://www.genecards.org/cgi-bin/carddisp.pl?gene=TRPV1
MIR24-1	MicroRNA 24-1	RNA Gene	21	GC09P095086	6.79607	https://www.genecards.org/cgi-bin/carddisp.pl?gene=MIR24-1
ADAMTS13	ADAM Metallopeptidase With Thrombospondin Type 1 Motif 13	Protein Coding	55	GC09P133414	6.79583	https://www.genecards.org/cgi-bin/carddisp.pl?gene=ADAMTS13
MTMR2	Myotubularin Related Protein 2	Protein Coding	52	GC11M106787	6.79305	https://www.genecards.org/cgi-bin/carddisp.pl?gene=MTMR2
DOLPP1	Dolichyldiphosphatase 1	Protein Coding	43	GC09P129081	6.7908	https://www.genecards.org/cgi-bin/carddisp.pl?gene=DOLPP1
CYBB	Cytochrome B-245 Beta Chain	Protein Coding	56	GC0XP037780	6.78541	https://www.genecards.org/cgi-bin/carddisp.pl?gene=CYBB
LDHB	Lactate Dehydrogenase B	Protein Coding	53	GC12M021635	6.78509	https://www.genecards.org/cgi-bin/carddisp.pl?gene=LDHB
SLX1A-SULT1A3	SLX1A-SULT1A3 Readthrough (NMD Candidate)	RNA Gene	16	GC16P045034	6.78372	https://www.genecards.org/cgi-bin/carddisp.pl?gene=SLX1A-SULT1A3
SHC1	SHC Adaptor Protein 1	Protein Coding	51	GC01M154962	6.78342	https://www.genecards.org/cgi-bin/carddisp.pl?gene=SHC1
KCNQ2	Potassium Voltage-Gated Channel Subfamily Q Member 2	Protein Coding	55	GC20M063400	6.78314	https://www.genecards.org/cgi-bin/carddisp.pl?gene=KCNQ2
PAPSS2	3'-Phosphoadenosine 5'-Phosphosulfate Synthase 2	Protein Coding	51	GC10P087659	6.78163	https://www.genecards.org/cgi-bin/carddisp.pl?gene=PAPSS2
SLC13A5	Solute Carrier Family 13 Member 5	Protein Coding	51	GC17M006684	6.78147	https://www.genecards.org/cgi-bin/carddisp.pl?gene=SLC13A5
TNFRSF1B	TNF Receptor Superfamily Member 1B	Protein Coding	56	GC01P012366	6.78134	https://www.genecards.org/cgi-bin/carddisp.pl?gene=TNFRSF1B
MMP3	Matrix Metallopeptidase 3	Protein Coding	57	GC11M102835	6.77536	https://www.genecards.org/cgi-bin/carddisp.pl?gene=MMP3
ESYT3	Extended Synaptotagmin 3	Protein Coding	41	GC03P138434	6.77462	https://www.genecards.org/cgi-bin/carddisp.pl?gene=ESYT3
G6PC2	Glucose-6-Phosphatase Catalytic Subunit 2	Protein Coding	45	GC02P168901	6.76686	https://www.genecards.org/cgi-bin/carddisp.pl?gene=G6PC2
SLC20A2	Solute Carrier Family 20 Member 2	Protein Coding	53	GC08M042416	6.76662	https://www.genecards.org/cgi-bin/carddisp.pl?gene=SLC20A2
BUD13	BUD13 Homolog	Protein Coding	44	GC11M116749	6.76263	https://www.genecards.org/cgi-bin/carddisp.pl?gene=BUD13
MARS1	Methionyl-TRNA Synthetase 1	Protein Coding	52	GC12P057912	6.76051	https://www.genecards.org/cgi-bin/carddisp.pl?gene=MARS1
ENO1	Enolase 1	Protein Coding	54	GC01M008861	6.7557	https://www.genecards.org/cgi-bin/carddisp.pl?gene=ENO1
CXCR4	C-X-C Motif Chemokine Receptor 4	Protein Coding	59	GC02M136114	6.75434	https://www.genecards.org/cgi-bin/carddisp.pl?gene=CXCR4
ADH1A	Alcohol Dehydrogenase 1A (Class I), Alpha Polypeptide	Protein Coding	49	GC04M099276	6.74908	https://www.genecards.org/cgi-bin/carddisp.pl?gene=ADH1A
AXIN1	Axin 1	Protein Coding	53	GC16M000287	6.74894	https://www.genecards.org/cgi-bin/carddisp.pl?gene=AXIN1
FLG	Filaggrin	Protein Coding	49	GC01M154231	6.74591	https://www.genecards.org/cgi-bin/carddisp.pl?gene=FLG
TCN1	Transcobalamin 1	Protein Coding	48	GC11M105850	6.74443	https://www.genecards.org/cgi-bin/carddisp.pl?gene=TCN1
TRIB3	Tribbles Pseudokinase 3	Protein Coding	50	GC20P000361	6.73499	https://www.genecards.org/cgi-bin/carddisp.pl?gene=TRIB3
CSNK2A1	Casein Kinase 2 Alpha 1	Protein Coding	57	GC20M000472	6.73243	https://www.genecards.org/cgi-bin/carddisp.pl?gene=CSNK2A1
VPS13D	Vacuolar Protein Sorting 13 Homolog D	Protein Coding	42	GC01P012368	6.72766	https://www.genecards.org/cgi-bin/carddisp.pl?gene=VPS13D
ITLN1	Intelectin 1	Protein Coding	46	GC01M160876	6.72308	https://www.genecards.org/cgi-bin/carddisp.pl?gene=ITLN1
PLAUR	Plasminogen Activator, Urokinase Receptor	Protein Coding	52	GC19M043646	6.72184	https://www.genecards.org/cgi-bin/carddisp.pl?gene=PLAUR
GPAT4	Glycerol-3-Phosphate Acyltransferase 4	Protein Coding	44	GC08P041577	6.72082	https://www.genecards.org/cgi-bin/carddisp.pl?gene=GPAT4
NUDC	Nuclear Distribution C, Dynein Complex Regulator	Protein Coding	50	GC01P029185	6.71504	https://www.genecards.org/cgi-bin/carddisp.pl?gene=NUDC
TGFBR1	Transforming Growth Factor Beta Receptor 1	Protein Coding	61	GC09P099104	6.71146	https://www.genecards.org/cgi-bin/carddisp.pl?gene=TGFBR1
MIR30B	MicroRNA 30b	RNA Gene	24	GC08M134800	6.70853	https://www.genecards.org/cgi-bin/carddisp.pl?gene=MIR30B
KDR	Kinase Insert Domain Receptor	Protein Coding	60	GC04M055078	6.6968	https://www.genecards.org/cgi-bin/carddisp.pl?gene=KDR
GIP	Gastric Inhibitory Polypeptide	Protein Coding	44	GC17M048958	6.69561	https://www.genecards.org/cgi-bin/carddisp.pl?gene=GIP
LYN	LYN Proto-Oncogene, Src Family Tyrosine Kinase	Protein Coding	55	GC08P055879	6.69474	https://www.genecards.org/cgi-bin/carddisp.pl?gene=LYN
EIF2B2	Eukaryotic Translation Initiation Factor 2B Subunit Beta	Protein Coding	51	GC14P075002	6.69247	https://www.genecards.org/cgi-bin/carddisp.pl?gene=EIF2B2
ELOVL3	ELOVL Fatty Acid Elongase 3	Protein Coding	42	GC10P102226	6.69118	https://www.genecards.org/cgi-bin/carddisp.pl?gene=ELOVL3
ITPR1	Inositol 1,4,5-Trisphosphate Receptor Type 1	Protein Coding	55	GC03P004486	6.69019	https://www.genecards.org/cgi-bin/carddisp.pl?gene=ITPR1
ALG11	ALG11 Alpha-1,2-Mannosyltransferase	Protein Coding	48	GC13P052012	6.68842	https://www.genecards.org/cgi-bin/carddisp.pl?gene=ALG11
UROS	Uroporphyrinogen III Synthase	Protein Coding	50	GC10M125784	6.68836	https://www.genecards.org/cgi-bin/carddisp.pl?gene=UROS
SLC25A32	Solute Carrier Family 25 Member 32	Protein Coding	48	GC08M103398	6.6876	https://www.genecards.org/cgi-bin/carddisp.pl?gene=SLC25A32
PGD	Phosphogluconate Dehydrogenase	Protein Coding	55	GC01P010398	6.68552	https://www.genecards.org/cgi-bin/carddisp.pl?gene=PGD
FN1	Fibronectin 1	Protein Coding	57	GC02M215360	6.68185	https://www.genecards.org/cgi-bin/carddisp.pl?gene=FN1
PTPN22	Protein Tyrosine Phosphatase Non-Receptor Type 22	Protein Coding	54	GC01M113813	6.68067	https://www.genecards.org/cgi-bin/carddisp.pl?gene=PTPN22
RAB5A	RAB5A, Member RAS Oncogene Family	Protein Coding	51	GC03P019948	6.67988	https://www.genecards.org/cgi-bin/carddisp.pl?gene=RAB5A
LGALS3	Galectin 3	Protein Coding	52	GC14P055124	6.67885	https://www.genecards.org/cgi-bin/carddisp.pl?gene=LGALS3
PIEZO2	Piezo Type Mechanosensitive Ion Channel Component 2	Protein Coding	44	GC18M010670	6.67876	https://www.genecards.org/cgi-bin/carddisp.pl?gene=PIEZO2
HLA-A	Major Histocompatibility Complex, Class I, A	Protein Coding	53	GC06P100155	6.67476	https://www.genecards.org/cgi-bin/carddisp.pl?gene=HLA-A
HSD17B8	Hydroxysteroid 17-Beta Dehydrogenase 8	Protein Coding	46	GC06P100258	6.6723	https://www.genecards.org/cgi-bin/carddisp.pl?gene=HSD17B8
APPL1	Adaptor Protein, Phosphotyrosine Interacting With PH Domain And Leucine Zipper 1	Protein Coding	51	GC03P057227	6.67079	https://www.genecards.org/cgi-bin/carddisp.pl?gene=APPL1
CD79A	CD79a Molecule	Protein Coding	55	GC19P041877	6.6705	https://www.genecards.org/cgi-bin/carddisp.pl?gene=CD79A
MTMR9	Myotubularin Related Protein 9	Protein Coding	45	GC08P011284	6.66109	https://www.genecards.org/cgi-bin/carddisp.pl?gene=MTMR9
SGMS2	Sphingomyelin Synthase 2	Protein Coding	45	GC04P107824	6.65604	https://www.genecards.org/cgi-bin/carddisp.pl?gene=SGMS2
GAD2	Glutamate Decarboxylase 2	Protein Coding	51	GC10P026216	6.65043	https://www.genecards.org/cgi-bin/carddisp.pl?gene=GAD2
PLPPR3	Phospholipid Phosphatase Related 3	Protein Coding	42	GC19M008180	6.64359	https://www.genecards.org/cgi-bin/carddisp.pl?gene=PLPPR3
PRF1	Perforin 1	Protein Coding	53	GC10M070597	6.64314	https://www.genecards.org/cgi-bin/carddisp.pl?gene=PRF1
FABP9	Fatty Acid Binding Protein 9	Protein Coding	38	GC08M081458	6.64085	https://www.genecards.org/cgi-bin/carddisp.pl?gene=FABP9
MYH9	Myosin Heavy Chain 9	Protein Coding	55	GC22M036281	6.63926	https://www.genecards.org/cgi-bin/carddisp.pl?gene=MYH9
GSK3A	Glycogen Synthase Kinase 3 Alpha	Protein Coding	56	GC19M076639	6.6372	https://www.genecards.org/cgi-bin/carddisp.pl?gene=GSK3A
RNY5	RNA, Ro60-Associated Y5	RNA Gene	14	GC07P148941	6.63714	https://www.genecards.org/cgi-bin/carddisp.pl?gene=RNY5
MECP2	Methyl-CpG Binding Protein 2	Protein Coding	53	GC0XM154021	6.63661	https://www.genecards.org/cgi-bin/carddisp.pl?gene=MECP2
FAM20C	FAM20C Golgi Associated Secretory Pathway Kinase	Protein Coding	52	GC07P000192	6.63317	https://www.genecards.org/cgi-bin/carddisp.pl?gene=FAM20C
PLPPR2	Phospholipid Phosphatase Related 2	Protein Coding	42	GC19P011765	6.63178	https://www.genecards.org/cgi-bin/carddisp.pl?gene=PLPPR2
SMPD4	Sphingomyelin Phosphodiesterase 4	Protein Coding	46	GC02M130151	6.62978	https://www.genecards.org/cgi-bin/carddisp.pl?gene=SMPD4
PLD6	Phospholipase D Family Member 6	Protein Coding	40	GC17M017360	6.62686	https://www.genecards.org/cgi-bin/carddisp.pl?gene=PLD6
ATP6AP2	ATPase H+ Transporting Accessory Protein 2	Protein Coding	52	GC0XP040584	6.62642	https://www.genecards.org/cgi-bin/carddisp.pl?gene=ATP6AP2
LIPN	Lipase Family Member N	Protein Coding	45	GC10P096663	6.62444	https://www.genecards.org/cgi-bin/carddisp.pl?gene=LIPN
MTMR3	Myotubularin Related Protein 3	Protein Coding	50	GC22P049616	6.62352	https://www.genecards.org/cgi-bin/carddisp.pl?gene=MTMR3
PINK1	PTEN Induced Kinase 1	Protein Coding	53	GC01P020634	6.62352	https://www.genecards.org/cgi-bin/carddisp.pl?gene=PINK1
IGFBP2	Insulin Like Growth Factor Binding Protein 2	Protein Coding	51	GC02P216632	6.61931	https://www.genecards.org/cgi-bin/carddisp.pl?gene=IGFBP2
GSTA2	Glutathione S-Transferase Alpha 2	Protein Coding	47	GC06M052750	6.61776	https://www.genecards.org/cgi-bin/carddisp.pl?gene=GSTA2
FHIT	Fragile Histidine Triad Diadenosine Triphosphatase	Protein Coding	51	GC03M059747	6.61748	https://www.genecards.org/cgi-bin/carddisp.pl?gene=FHIT
CLN5	CLN5 Intracellular Trafficking Protein	Protein Coding	48	GC13P076990	6.61677	https://www.genecards.org/cgi-bin/carddisp.pl?gene=CLN5
GBA3	Glucosylceramidase Beta 3 (Gene/Pseudogene)	Protein Coding	41	GC04P022694	6.61423	https://www.genecards.org/cgi-bin/carddisp.pl?gene=GBA3
ANO5	Anoctamin 5	Protein Coding	47	GC11P021799	6.61402	https://www.genecards.org/cgi-bin/carddisp.pl?gene=ANO5
FLNA	Filamin A	Protein Coding	55	GC0XM154348	6.61264	https://www.genecards.org/cgi-bin/carddisp.pl?gene=FLNA
DRD4	Dopamine Receptor D4	Protein Coding	52	GC11P002628	6.60967	https://www.genecards.org/cgi-bin/carddisp.pl?gene=DRD4
CTSB	Cathepsin B	Protein Coding	59	GC08M011842	6.60173	https://www.genecards.org/cgi-bin/carddisp.pl?gene=CTSB
KCNMA1	Potassium Calcium-Activated Channel Subfamily M Alpha 1	Protein Coding	56	GC10M076869	6.59972	https://www.genecards.org/cgi-bin/carddisp.pl?gene=KCNMA1
TIMM8A	Translocase Of Inner Mitochondrial Membrane 8A	Protein Coding	49	GC0XM101345	6.59817	https://www.genecards.org/cgi-bin/carddisp.pl?gene=TIMM8A
CLCN1	Chloride Voltage-Gated Channel 1	Protein Coding	51	GC07P143316	6.594	https://www.genecards.org/cgi-bin/carddisp.pl?gene=CLCN1
PLCB4	Phospholipase C Beta 4	Protein Coding	53	GC20P009024	6.59142	https://www.genecards.org/cgi-bin/carddisp.pl?gene=PLCB4
STT3A	STT3 Oligosaccharyltransferase Complex Catalytic Subunit A	Protein Coding	53	GC11P125592	6.58726	https://www.genecards.org/cgi-bin/carddisp.pl?gene=STT3A
SLC3A2	Solute Carrier Family 3 Member 2	Protein Coding	50	GC11P062856	6.58473	https://www.genecards.org/cgi-bin/carddisp.pl?gene=SLC3A2
NDUFC2	NADH:Ubiquinone Oxidoreductase Subunit C2	Protein Coding	47	GC11M078068	6.58229	https://www.genecards.org/cgi-bin/carddisp.pl?gene=NDUFC2
P2RX7	Purinergic Receptor P2X 7	Protein Coding	54	GC12P127820	6.58108	https://www.genecards.org/cgi-bin/carddisp.pl?gene=P2RX7
DNM2	Dynamin 2	Protein Coding	56	GC19P010718	6.57949	https://www.genecards.org/cgi-bin/carddisp.pl?gene=DNM2
LACC1	Laccase Domain Containing 1	Protein Coding	44	GC13P043879	6.57896	https://www.genecards.org/cgi-bin/carddisp.pl?gene=LACC1
NFKBIA	NFKB Inhibitor Alpha	Protein Coding	57	GC14M035401	6.57248	https://www.genecards.org/cgi-bin/carddisp.pl?gene=NFKBIA
WDR45	WD Repeat Domain 45	Protein Coding	47	GC0XM049074	6.57118	https://www.genecards.org/cgi-bin/carddisp.pl?gene=WDR45
SOD3	Superoxide Dismutase 3	Protein Coding	50	GC04P024798	6.56987	https://www.genecards.org/cgi-bin/carddisp.pl?gene=SOD3
ITGA2	Integrin Subunit Alpha 2	Protein Coding	53	GC05P052989	6.56421	https://www.genecards.org/cgi-bin/carddisp.pl?gene=ITGA2
ELOVL7	ELOVL Fatty Acid Elongase 7	Protein Coding	44	GC05M060751	6.56067	https://www.genecards.org/cgi-bin/carddisp.pl?gene=ELOVL7
IL1R1	Interleukin 1 Receptor Type 1	Protein Coding	53	GC02P102136	6.55983	https://www.genecards.org/cgi-bin/carddisp.pl?gene=IL1R1
ATP6AP1	ATPase H+ Transporting Accessory Protein 1	Protein Coding	51	GC0XP154428	6.55823	https://www.genecards.org/cgi-bin/carddisp.pl?gene=ATP6AP1
LRP6	LDL Receptor Related Protein 6	Protein Coding	55	GC12M024126	6.55732	https://www.genecards.org/cgi-bin/carddisp.pl?gene=LRP6
MVD	Mevalonate Diphosphate Decarboxylase	Protein Coding	52	GC16M088651	6.55687	https://www.genecards.org/cgi-bin/carddisp.pl?gene=MVD
SPINT2	Serine Peptidase Inhibitor, Kunitz Type 2	Protein Coding	49	GC19P038244	6.55486	https://www.genecards.org/cgi-bin/carddisp.pl?gene=SPINT2
GDF15	Growth Differentiation Factor 15	Protein Coding	50	GC19P079240	6.5541	https://www.genecards.org/cgi-bin/carddisp.pl?gene=GDF15
NR0B1	Nuclear Receptor Subfamily 0 Group B Member 1	Protein Coding	53	GC0XM030304	6.55155	https://www.genecards.org/cgi-bin/carddisp.pl?gene=NR0B1
AKR7A2	Aldo-Keto Reductase Family 7 Member A2	Protein Coding	47	GC01M019302	6.54979	https://www.genecards.org/cgi-bin/carddisp.pl?gene=AKR7A2
PLA2G2F	Phospholipase A2 Group IIF	Protein Coding	42	GC01P020139	6.54719	https://www.genecards.org/cgi-bin/carddisp.pl?gene=PLA2G2F
KCNE3	Potassium Voltage-Gated Channel Subfamily E Regulatory Subunit 3	Protein Coding	53	GC11M074454	6.54667	https://www.genecards.org/cgi-bin/carddisp.pl?gene=KCNE3
TNFSF10	TNF Superfamily Member 10	Protein Coding	51	GC03M172505	6.53858	https://www.genecards.org/cgi-bin/carddisp.pl?gene=TNFSF10
SPR	Sepiapterin Reductase	Protein Coding	56	GC02P072850	6.53838	https://www.genecards.org/cgi-bin/carddisp.pl?gene=SPR
AVP	Arginine Vasopressin	Protein Coding	51	GC20M003082	6.53809	https://www.genecards.org/cgi-bin/carddisp.pl?gene=AVP
PLCB3	Phospholipase C Beta 3	Protein Coding	56	GC11P064251	6.53443	https://www.genecards.org/cgi-bin/carddisp.pl?gene=PLCB3
COPA	COPI Coat Complex Subunit Alpha	Protein Coding	50	GC01M160288	6.52818	https://www.genecards.org/cgi-bin/carddisp.pl?gene=COPA
XRCC4	X-Ray Repair Cross Complementing 4	Protein Coding	50	GC05P083077	6.52783	https://www.genecards.org/cgi-bin/carddisp.pl?gene=XRCC4
ST3GAL3	ST3 Beta-Galactoside Alpha-2,3-Sialyltransferase 3	Protein Coding	53	GC01P043705	6.52574	https://www.genecards.org/cgi-bin/carddisp.pl?gene=ST3GAL3
GLO1	Glyoxalase I	Protein Coding	52	GC06M078102	6.52474	https://www.genecards.org/cgi-bin/carddisp.pl?gene=GLO1
NEAT1	Nuclear Paraspeckle Assembly Transcript 1	RNA Gene	28	GC11P072187	6.52243	https://www.genecards.org/cgi-bin/carddisp.pl?gene=NEAT1
HSPB1	Heat Shock Protein Family B (Small) Member 1	Protein Coding	59	GC07P076302	6.52004	https://www.genecards.org/cgi-bin/carddisp.pl?gene=HSPB1
RAB27A	RAB27A, Member RAS Oncogene Family	Protein Coding	55	GC15M055202	6.51827	https://www.genecards.org/cgi-bin/carddisp.pl?gene=RAB27A
NDUFAF8	NADH:Ubiquinone Oxidoreductase Complex Assembly Factor 8	Protein Coding	38	GC17P081241	6.51629	https://www.genecards.org/cgi-bin/carddisp.pl?gene=NDUFAF8
ANXA1	Annexin A1	Protein Coding	54	GC09P073151	6.51521	https://www.genecards.org/cgi-bin/carddisp.pl?gene=ANXA1
ATG9A	Autophagy Related 9A	Protein Coding	47	GC02M219219	6.51244	https://www.genecards.org/cgi-bin/carddisp.pl?gene=ATG9A
[truncated: 13,405 more rows]
